# Supplementary material for: Chemosynthesis enhances net primary production and nutrient cycling in a hypersaline microbial mat
Source: ISME J. 2025 Jun 9;19(1):wraf117. doi: 10.1093/ismejo/wraf117 (PMC12218205; doi:10.1093/ismejo/wraf117)
Supplement: Supp_Data_2_-_16S_rRNA_gene_wraf117 [file supp_data_2_-_16s_rrna_gene_wraf117.xlsx]

## Sheet: Caption
Table showing the relative abundance of bacterial and archaeal ASVs, as well as the ASV count of eukaryotes, based on the 16S rRNA gene dataset across the layers of two microbialite samples. Results of PERMUTEST and PERMANOVA analyses on beta diversity among microbialite layers are also included

## Sheet: Bacteria_Archaea_relAb
								SAMPLE C															SAMPLE D
								orange layer			dark green layer			purple layer			grey layer			green layer			orange layer			dark green layer			purple layer			green layer			grey layer
OTU	Domain	Phylum	Class	Order	Family	Genus	Species	C1A replicate	C1B replicate	C1C replicate	C2A replicate	C2B replicate	C2C replicate	C3A replicate	C3B replicate	C3C replicate	C4A replicate	C4B replicate	C4C replicate	C5A replicate	C5B replicate	C5C replicate	D1A replicate	D1B replicate	D1C replicate	D2A replicate	D2B replicate	D2C replicate	D3A replicate	D3B replicate	D3C replicate	D4A replicate	D4B replicate	D4C replicate	D5A replicate	D5B replicate	D5C replicate
5a0367c0bb7b95018a1b9481b5b7bb15	Bacteria	Proteobacteria	Alphaproteobacteria	unclassified_ Alphaproteobacteria				1.23362	1.39581	1.63438	3.13991	10.8267	17.3263	9.24825	15.7667	7.30814	0.772414	14.958	4.62084	1.93506	3.72877	5.82881	0.186978	0.154369	0.484579	6.94154	7.24737	8.54147	21.8823	12.1652	2.92366	4.36939	1.32353	2.43427	0.901894	1.35036	0.599872
fe3b776160f38d28f391ab458e29bcf7	Bacteria	Cyanobacteria	Cyanobacteriia	Cyanobacteriales	Rubidibacteraceae	Dactylococcopsis_PCC-8305	Euhalothece_sp.	0.301027	10.6791	2.55257	1.63199	18.4795	15.0492	1.75449	8.98675	7.92365	0.634483	6.54169	1.08242	17.268	10.2352	12.3644	0.142983	2.40815	0.209548	8.24635	0.613763	0.134888	3.39333	5.70995	3.71561	4.96059	1.85924	3.24121	3.81802	0.208691	0.561583
a0c310526bd73e70711b3d389cb65b23	Bacteria	Proteobacteria	Alphaproteobacteria	unclassified_ Alphaproteobacteria				0.206587	1.39581	0.624369	0.190876	0.646092	0.560305	0	0.50812	0.794702	0	0.849443	0	17.186	42.895	14.1751	0.0879894	0	0.104774	1.19172	0.564166	0.713602	0.917692	0.505306	0.0714541	32.7942	13.3613	14.7401	0.77162	0.503315	0.753031
9da97f62209692b6e17b5369474848c1	Bacteria	Cyanobacteria	Cyanobacteriia	Cyanobacteriales	Geitlerinemaceae	Geitlerinema_PCC-7105		5.30044	2.47037	2.75457	4.37106	1.18555	0.150851	11.3061	20.3248	13.0892	0.937931	0	4.27269	0	0	0.203331	1.44083	1.55398	12.8413	10.9429	14.9163	22.9789	4.56001	0.48004	1.11945	0.10193	1.51261	0	0.10021	0	0
bf775584d3d77d679bffb0c0ac2fc07b	Bacteria	Cyanobacteria	Cyanobacteriia	Cyanobacteriales	Geitlerinemaceae	Geitlerinema_PCC-7105		6.24484	1.30719	2.71784	3.07311	0.0940911	0.107751	5.64411	3.30278	4.16829	1.02069	0	2.13951	0	0	0	1.93577	0.854173	5.91317	16.0491	7.98512	16.8349	3.10877	0.151592	1.23854	0	0	0	0.0601263	0	0
9782fe7bc0417dbc80a92f557cf6528b	Bacteria	Proteobacteria	Alphaproteobacteria	Tistrellales	Geminicoccaceae		uncultured_Alphaproteobacteria	3.52969	2.95779	1.6711	2.59592	1.43646	0.201135	9.71214	2.31643	3.98909	3.72414	0	7.65287	0	0.236597	0	0.91289	0.658639	4.3874	5.73243	5.77185	5.87416	3.98378	5.00253	8.19936	0	1.84874	0	0.751578	0	0.548819
3aee222fbca0147f52693a49de9a6869	Bacteria	Proteobacteria	Alphaproteobacteria	Rhodobacterales	Rhodobacteraceae			4.4977	6.99014	5.73868	1.71789	1.90064	0.488471	2.23623	3.38248	2.44644	0	0	7.64021	0.213185	0.899068	0	1.86978	2.26407	3.33312	5.82811	7.14817	1.11392	4.03358	3.91612	5.38287	0.142702	0	0.894358	5.18088	0	0.638162
4222adcce8ea44ad473440be2e61519a	Bacteria	Proteobacteria	Alphaproteobacteria	Rhodobacterales	Rhodobacteraceae			6.90591	7.54403	12.5425	0	0.181909	0.0574671	0.654217	0.821959	0.296065	0.965517	0	0.841879	0	0.14669	0.28079	10.9987	12.154	8.21819	1.86152	2.83323	0.226264	1.36587	0.391612	0.857449	0.679532	0.462185	0.517786	0.851789	0	0.204212
624843bf5fc5d7129abee545f9dd5086	Bacteria	Proteobacteria	Alphaproteobacteria	Rhodobacterales	Rhodobacteraceae	Roseibaca	uncultured_bacterium	4.69248	3.11288	5.26122	0	0	0.294519	0.20816	0.34871	0	0	0	0	0	0.141958	0.251743	17.4659	13.4918	7.45203	1.41788	3.2672	0.24802	0.953262	0	0.470406	0.720304	0.39916	0.571582	0.170358	0	0
1803f92f95040eb1b58a9b1229002e0f	Bacteria	Proteobacteria	Alphaproteobacteria	Rhizobiales				0.578444	0.476349	0.247911	1.14526	5.06837	7.27678	1.37386	2.06237	1.52707	0.524138	2.45069	0.696291	8.10102	9.82823	7.94926	0	0.041165	0	0.400139	1.10353	0.435123	1.33741	2.00859	0.666905	1.79397	0.220588	2.3603	0.340716	0.454211	0.293555
f36fbc74e69056cf5756bff379513bd3	Bacteria	Proteobacteria	Alphaproteobacteria	Rhodobacterales	Rhodobacteraceae	Roseibaca	uncultured_bacterium	6.53406	6.40301	7.13433	0.591716	1.11655	0	0.475794	0.836903	0.459681	0.331034	1.96251	1.02545	0.147589	0.397483	0	8.66696	9.14891	4.87853	1.37439	0.942343	0.208859	0.597567	0.227388	1.05395	0.237836	0.157563	0.605205	0.972041	0.147312	0.536056
073509078ab53f6844a62b47d7b5efa7	Bacteria	Firmicutes	Dethiobacteria	Dethiobacterales	Dethiobacteraceae		uncultured_bacterium	0	0	0.0550914	0.143157	0.545728	1.55161	0	0.0647604	0	1.46207	1.67936	0.436764	11.2496	2.77291	7.57165	0	0	0.0458385	0	0.204588	0	0.149392	0.90955	0.160772	10.0571	1.31303	3.36897	2.02425	2.51657	2.99936
26cd06e648daf79146e1fb9cde7af98e	Bacteria	Proteobacteria	Alphaproteobacteria	Rhodobacterales	Rhodobacteraceae	Roseovarius		2.20753	3.11288	3.82885	0.553541	0.771547	0.193952	0.398477	0.732291	0.623296	5.82069	2.82171	3.6397	0.491965	0.165618	0	2.82666	2.41844	1.23764	1.00905	1.99008	0.174049	0.782528	0.644265	2.48303	0	0	0.430368	5.01052	0.110484	1.16146
dbd0c4a5fb9b524e7dbb9dcf3a8601ae	Bacteria	Proteobacteria	Alphaproteobacteria	Rhizobiales	Beijerinckiaceae	Salinarimonas		1.45201	2.94672	2.27711	0.668066	1.40509	1.27146	2.61687	3.65647	3.90339	0.965517	4.75493	0	0.270581	0.141958	0.309837	0.824901	1.65689	2.25264	1.69624	2.82083	1.31842	3.04475	0.884285	1.19686	0.332971	0.661765	0.477439	0.641347	0	1.1104
82ad5c455dedeb30f5f7052127765fd8	Bacteria	Proteobacteria	Alphaproteobacteria	Rhodobacterales	Rhodobacteraceae	Marivita	uncultured_bacterium	5.12926	5.31738	5.43568	0.524909	0.715092	0.201135	0.255739	0.722327	0.459681	0.137931	1.49385	0	0.0819941	0.0851748	0	6.34624	6.72018	3.85044	0.956855	1.40732	0.200157	0.810984	0	0.768131	0.475673	0.72479	0.248806	0.841768	0	0.268028
766effe88fec9ebd48f975c4548d8a14	Bacteria	Proteobacteria	Alphaproteobacteria	Rhodobacterales	Rhodobacteraceae	Roseibaca	uncultured_bacterium	6.35108	3.23474	6.34469	0.238595	0.156818	0	0.196265	0.458304	0.225945	0	1.09354	0	0.491965	0	0	5.96128	6.97746	2.91402	0.443633	1.19653	0.134888	0.398378	0	0.363225	0.251427	0.32563	0	0.581221	0	0.306318
27d4c787f1b936e36bbd99981f728ae8	Bacteria	Planctomycetota	Phycisphaerae	Phycisphaerales	Phycisphaeraceae	SM1A02	uncultured_bacterium	0.637469	0.487427	0.48664	0.391296	0.533183	0.502837	1.83181	0.269005	1.38683	0	0	0	0	0.246061	0.116189	0.0549934	0	0.432192	3.07063	0.905146	7.4145	0.569111	3.18343	1.6494	0.0611579	0	1.81561	2.0944	1.2767	9.18953
ed4bb86de9d1181a12e52cb2fea6adb9	Bacteria	Patescibacteria	Saccharimonadia	Saccharimonadales	Saccharimonadales	Saccharimonadales	uncultured_bacterium	0	0	0	12.3401	0.301091	0.0646505	0.559058	0	0.13245	7.66897	4.15934	3.58273	0.27878	0.236597	0	0	0	0	0.374043	0.16739	0.100078	0	0.252653	0.130999	0.156292	0.808824	0.679174	4.11865	0.380555	0.47224
9f8d8792e5ca7408541604ce94b55bf6	Bacteria	Actinobacteriota	Actinobacteria	Nitriliruptorales	Nitriliruptoraceae	Nitriliruptoraceae		0.820446	0.265869	0.404003	2.01374	1.26082	2.26277	2.94992	0.777125	1.30892	1.68276	2.44093	0	0.598557	0.847017	2.44965	0	0	0.222644	0.574113	1.15313	1.10521	2.2551	4.02981	0.893176	1.61729	1.86975	0	1.54324	0	1.44225
eb01f544b01592b63cdc62e5710d4c15	Bacteria	Actinobacteriota	Actinobacteria	Nitriliruptorales	Nitriliruptoraceae	Nitriliruptoraceae	uncultured_bacterium	1.33987	0.819763	0.991644	1.86104	0.301091	0.984125	1.61175	0.831922	0.91157	0	0	0.879858	0.27878	0.506317	1.21998	0.681918	0.710096	1.7877	1.58316	1.93428	2.11035	1.32318	2.71602	1.92926	0.312585	0.472689	0.605205	4.33911	0.171863	2.64199
b1d66fdfaba34877f11b9c9df508950e	Bacteria	Proteobacteria	Gammaproteobacteria	Chromatiales	Chromatiaceae	Halochromatium		0	0	0	1.96602	3.43746	4.94217	0.142738	0.239115	0.241527	0	5.5165	0	0.672352	0	0.232378	0	0	0	0	0.390577	0	6.67283	4.42142	2.93557	0.414515	0.367647	0.746419	1.65347	0	0.293555
5b9d2d40c25579fbec8b965a4d3d3e58	Bacteria	Proteobacteria	Alphaproteobacteria	Tistrellales	Geminicoccaceae			0.436784	0.531738	0.220365	4.51422	5.11855	0.754256	1.90912	1.18561	3.30347	0	1.25952	3.15863	0	0.0946387	0.164601	0	0.195534	1.03464	0.217467	0.539368	0.313289	1.3801	2.27388	4.01929	0.0679532	0.315126	0	0	0	0
79f541546a0ee78caaae16496a812ee0	Bacteria	Proteobacteria	Alphaproteobacteria	Rhodobacterales	Rhodobacteraceae			2.51446	2.03833	3.37894	0.563085	0.294819	0.215502	0	0.433396	0.272692	0	0.878735	2.79782	0	0.156154	0.28079	3.43159	3.993	2.59315	0.234864	0.725356	0.156644	0.597567	0.378979	1.26831	0.21745	0.273109	0	1.68354	0.0859317	0.599872
25602564f279fb3791f49ea4119ddb42	Bacteria	Proteobacteria	Alphaproteobacteria	Tistrellales	Geminicoccaceae			0.407272	0.542816	0.330548	1.25978	2.47146	2.13347	2.12918	1.24539	3.85664	1.10345	0	5.93113	0.13939	0.165618	0	0	0	0.582804	0	1.10353	0.130537	1.60774	1.56645	1.79231	0	0	0	0	0	0
7381b0c45565dac7a4969879002b263c	Bacteria	Proteobacteria	Alphaproteobacteria	Thalassobaculales			uncultured_organism	0.330539	0.997009	1.38647	0.419927	4.19646	1.78148	2.63471	3.91053	4.59681	1.76552	0	0	0	0	0.154919	0	0.041165	0.294676	0	0.154991	0.0348099	1.3303	1.17484	2.98321	0.0407719	0	0	0	0	0
426e5edd3186d278adab603177c77e1e	Bacteria	Proteobacteria	Alphaproteobacteria	Rhodobacterales	Rhodobacteraceae	Roseovarius	Roseovarius_ramblicola	2.89222	0.963775	1.05592	0	0	0	0.41632	0.66753	0	0	0	3.10166	0	0	0.222696	2.26573	2.91242	3.84389	1.16562	2.01488	1.17048	0.519314	0	0.351316	0	1.03992	0	0.450947	0	0.612636
5361cdf0d8222eb0f6146fcfb225b931	Bacteria	Proteobacteria	Alphaproteobacteria	Rhodobacterales	Rhodobacteraceae			1.97733	1.97186	1.99247	0.391296	0	0	0.880219	1.03617	0.693416	0	0	0	0	0.203473	0	2.27673	1.45107	2.62589	1.55706	1.92808	0.500392	0.875009	0.656897	1.42313	0	0.766807	0	0.541136	0.294623	1.55712
2966d8b94fc74017860f42b6c11c5928	Bacteria	Chloroflexi	Chloroflexia	Thermomicrobiales	Thermomicrobiaceae	Nitrolancea	uncultured_Chloroflexi	0.112147	0.0443115	0	1.74652	0.31991	0.502837	0.214107	0.194281	0.288274	0.193103	0	0.841879	0.754346	0.250793	1.21998	0.0659921	0.0617475	0.170257	0.295755	0.254185	0.365503	0.41972	1.40222	0.988448	0.686328	3.42437	1.42559	4.82012	1.62043	2.15699
e76da94db7a284e691b4081f92beb396	Bacteria	Proteobacteria	Alphaproteobacteria	Tistrellales	Geminicoccaceae			0.525322	0.465271	0.394821	1.60336	3.48764	1.32893	2.04591	1.15074	2.91391	2.09655	0.537004	2.12685	0	0	0.232378	0	0	0.47803	0	0.241785	0.117483	1.29473	1.14957	1.41122	0	0	0	0	0	0
113a2be2dc7b0751d78b209dc648a2ef	Bacteria	Proteobacteria	Alphaproteobacteria	Rhodobacterales	Rhodobacteraceae			0.365954	0.276947	0.202002	1.44111	0.194455	0.330436	0.541216	0.647604	0.553175	1.82069	1.40598	1.32928	0.13939	0	0	0	0	0	0	0.33478	0.374206	0.270328	0.947448	0.934858	0	2.64706	0	1.73364	0.834766	4.91385
ab34d4758f28aacc4757957491dd0abe	Bacteria	Proteobacteria	Alphaproteobacteria	Tistrellales	Geminicoccaceae			0.513517	0.354492	0.14691	1.34568	3.68837	0.495654	1.33817	0.727309	2.87495	0	0	3.15863	0	0	0	0	0	0.491127	0.191371	0.539368	0.130537	1.38721	1.57908	2.16149	0	0	0	0	0	0
ddee506d25e26b8eaaa676b39946bf26	Bacteria	Proteobacteria	Alphaproteobacteria	Thalassobaculales			uncultured_bacterium	0.247905	5.61648	0.578459	0.353121	0.865638	0.129301	0.981325	1.26034	3.33463	0	0	0.879858	0	0.108835	0.0871418	0	0	0.0851287	0	0.396776	0.208859	0.782528	0.378979	3.40002	0	0	0	0.10021	0	0
1ab1fc92011eb1d5122399d5b95a9a55	Bacteria	Proteobacteria	Gammaproteobacteria	Chromatiales	Chromatiaceae	Halochromatium	uncultured_bacterium	0.0354149	0	0	1.3934	1.07264	1.83176	0	0	0	0	1.37668	0	0	0	0	0.109987	0	0	0.20007	0.396776	0.0826734	3.91976	4.09298	3.67989	0	0	0.544684	0	0.257795	0
5fa52ed951cdcf125e25348f2316a2a3	Bacteria	Patescibacteria	Saccharimonadia	Saccharimonadales	Saccharimonadales	Saccharimonadales	uncultured_bacterium	0	0	0	3.54075	0	0	0.802902	0.0547973	0	1.24138	0	1.52551	0.598557	0.14669	0.0968242	0	0.0823299	0.0392902	0.26096	0.446373	0.0652685	0.0355695	0.404245	0.130999	0.52324	2.5	2.55531	0.881852	0.859317	0.638162
032c1faa190698fb1ec7cae3255155a4	Bacteria	Proteobacteria	Alphaproteobacteria	Tistrellales	Geminicoccaceae			0.342344	0.343414	0.110183	1.25024	2.91682	0.474104	1.23706	0.637641	2.22828	1.87586	0	0.930498	0.131191	0	0.358249	0	0	0.196451	0.104384	0.33478	0.0739709	0.953262	1.18747	1.43504	0	0	0	0	0	0
49a852f7d308203adf4c463d70532882	Bacteria	Acidobacteriota	Aminicenantia	Aminicenantales	Aminicenantales	Aminicenantales	uncultured_bacterium	0	0	0	0	0.144273	0.0287336	0	0	0	0.248276	0	0	5.76418	0.936923	1.77188	0.0219974	0	0	0.0521921	0	0	0	0	0	0.958141	2.37395	0.147939	0	4.37024	0.204212
5f6904cc853985b46a1441730965d0e7	Bacteria	Proteobacteria	Alphaproteobacteria	Tistrellales	Geminicoccaceae		uncultured_Alphaproteobacteria	0.997521	1.99402	0.38564	0.343577	0.683729	0.201135	1.15975	0.712364	1.56603	1.35172	0	0	0	0	0	0.175979	0.174951	0.648288	1.82672	0.83075	0.617875	0.533542	0.517938	0.952721	0	1.03992	0	0.150316	0	0.0382897
31cbbdf0a9877447489b827c8e44dfc5	Bacteria	Planctomycetota	Phycisphaerae	Phycisphaerales	Phycisphaeraceae	SM1A02	Nannochloropsis_gaditana	0.442687	0.310181	0.918189	1.04027	0.376364	0.0790173	2.01618	0.264023	0.77912	0.22069	0	3.77263	0.426369	0	0.290473	0.219974	0.24699	0.189902	0.487126	0.886547	0.461231	0.448175	0.85902	0.309634	0.176678	0.598739	0	0.541136	0	0.242502
475a7447613450213cef53106774f672	Bacteria	Proteobacteria	Alphaproteobacteria	Rhodobacterales	Rhodobacteraceae	Yoonia-Loktanella	uncultured_bacterium	0.938496	0.997009	1.65274	0	0.332455	0.265786	0.0475794	0.214207	0.140242	0.827586	0	0	0	0.141958	0	3.76155	2.98446	1.02154	0.443633	0.650961	0.056566	0.483745	0.202122	0.482315	0.0679532	0.294118	0	0	0	0.165922
bc7314bb33f0e4ec265b8826181710c0	Bacteria	Proteobacteria	Gammaproteobacteria	Chromatiales	Chromatiaceae	Halochromatium	uncultured_bacterium	0	0.0443115	0	1.92785	0	0.502837	0	0	0	0	0	0	0	0.160886	0	0	0	0.072032	0.539318	0.570366	0.31764	2.16262	0.833754	6.66309	0	0	1.94338	0	0	0
f9395a1b06dd52822eec9d38d6b79dcc	Bacteria	Firmicutes	Dethiobacteria	Dethiobacterales	Dethiobacteraceae		uncultured_bacterium	0	0	0	0	0.0313637	0.136484	0.0178423	0.034871	0	0.882759	0	0	0.508363	0.482657	0.590627	0	0	0.0327418	0	0	0.0217562	0	0.682163	0	6.89725	1.31303	2.40065	0.3808	0.51559	0.663689
7e9fe37125d3a6bd5505811b5f5ef1d4	Bacteria	Proteobacteria	Alphaproteobacteria	Tistrellales	Geminicoccaceae			0.424979	0.564972	0.082637	0.439015	0.207	0.0862007	3.02129	1.13082	1.72185	0	0	0	0	0	0	0	0	0.0523869	0.287056	0.477371	0.195805	1.62908	2.96867	0.267953	0	0	0	0	0	0
7328e1bd60d6b1f350ef60906c973035	Bacteria	Proteobacteria	Alphaproteobacteria	Sphingomonadales	Sphingomonadaceae			2.603	1.16318	2.14856	0	0.106637	0.0646505	0	0.0647604	0.0311648	0.441379	0	0	0	0	0.0484121	2.03476	2.76834	0.7989	0.0434934	0.32858	0.0261074	0.0497973	0	0	0	0.430672	0	0.10021	0	0
54a20d3e0632d019f63f1c61a951a647	Bacteria	Proteobacteria	Alphaproteobacteria	Rhodobacterales	Rhodobacteraceae			0.531224	0.321258	0.358094	0.372208	0.539456	2.01853	0.321161	0.323802	0.116868	0	4.47178	0	0.508363	0	0	0.362956	0.236699	0.366708	0	0	0.100078	0	0.42951	0.464452	0.441696	0	0.571582	0	0	0
9b64ea11e52b9897344fc7e5c21aa9d1	Bacteria	Proteobacteria	Alphaproteobacteria	Rhizobiales	Beijerinckiaceae	Salinarimonas		0.661079	0.675751	0.275457	0.372208	0.370092	0.481287	1.01106	0.831922	0.701208	0	0	3.23459	0	0.179814	0	0	0.555727	0.72032	0.321851	0.688159	0.31764	0.974603	0	0.232226	0	0	0	0	0	0
f14a89abab05ae27a121e5fb8b739fcc	Bacteria	Proteobacteria	Alphaproteobacteria	Rhodobacterales	Rhodobacteraceae			1.23362	0.476349	0.771279	0	0	0	0	0.69742	0.358395	0	0	1.42423	0	0.208205	0	0.780906	0.946794	1.98415	0.948156	1.13453	0.704899	0	0	0	0	0	0.282429	0.330694	0	0.293555
57954ed3f5b80f93e565d5f93ffd648d	Bacteria	Actinobacteriota	Acidimicrobiia	Microtrichales	Microtrichaceae	IMCC26207	uncultured_bacterium	0.0413174	0	0	0.334033	0.144273	0.46692	0.291424	0.0597788	0.077912	0.827586	1.19117	0	0.229583	0.0378555	2.19791	0	0.0514562	0.124419	0.147878	0.204588	0.147942	0.16362	0.442142	0.261998	0.373743	1.2605	0.450541	0.561178	0.331451	1.68475
e4d68e95f4c87682c6fc7eb153d1d3c3	Bacteria	Proteobacteria	Alphaproteobacteria	Kiloniellales	Fodinicurvataceae	Rhodovibrio	Rhodovibrio_sodomensis	0.171172	0.908386	0.67946	0	0	0	0.273582	0.0946498	0.210362	0	0	0	0	0	0	0	0.0926212	0.301225	1.26131	0.520769	6.76616	0.213417	0.113694	0	0	0	0	0	0	0.0893427
87654ebc5468bbc8d4f044b502c1b9bb	Bacteria	Proteobacteria	Alphaproteobacteria	Rhodobacterales	Rhodobacteraceae			0.548932	0.332336	0.459095	0	0.338728	0.474104	0	0.184318	0	0	1.72818	0	0.401771	0.482657	0.396979	0.351958	0.452815	0.582804	0.365344	0.210787	0.0913759	0.298784	0.227388	0.708586	0.346562	0.241597	0.961603	1.18248	0	0.204212
b7af3b5da5c0939c849b7ba7e4c778a7	Bacteria	Desulfobacterota	Desulfuromonadia	Bradymonadales	Bradymonadales	Bradymonadales	uncultured_bacterium	1.03294	0.476349	0.899826	0.734873	0	0.0574671	0.469847	0.513102	0.568757	0	0	0	0	0	0.116189	0.824901	0.596892	0.530417	0.695894	0.464972	0.300235	0.38415	0.682163	0.684768	0	0	0	0.440926	0.429659	0.102106
71d1f182c51a50be72a5506d93cae3d1	Bacteria	Proteobacteria	Alphaproteobacteria	Rhodobacterales	Rhodobacteraceae	Roseovarius	Roseovarius_litoreus	0.295125	0.254791	0.413185	0.334033	0.282273	0.639322	0.202212	0	0	0.468966	0.644405	0	0.377173	0	0.580945	0.681918	0.658639	0.386353	0	0.204588	0	0	0.366347	0.23818	0	0.556723	0	0.901894	0.405107	1.27632
e65d88c34207cb58c144db6d936fef3e	Bacteria	Proteobacteria	Alphaproteobacteria	Rhodobacterales	Rhodobacteraceae	Rhodobaculum	soda_lake	0	0	0	0.381752	0.363819	0.862007	0.214107	0.0647604	0.101286	0	0	0	0	0.246061	0.755229	0.0219974	0	0	0.26096	0	0.0652685	0.0853667	0.315816	0.309634	0.964936	2.22689	0	0.360758	1.75546	0.523293
a4c6a02442768ad8b260685380fa338c	Bacteria	Proteobacteria	Alphaproteobacteria	unclassified_ Alphaproteobacteria				0	0	0	0	0	0.366353	0.356845	0	0	0	0	0	3.44375	0	2.1495	0	0	0	0	0	0	0	0	0	0	0	3.46984	0	0	0
94cd435a053a43f808b7510b4276f27d	Bacteria	Planctomycetota	Phycisphaerae	MSBL9	L21-RPul-D3	L21-RPul-D3	uncultured_organism	0	0	0	0	0	0.222685	0	0	0	3.44828	2.83148	1.96227	0	0.222401	0.0387297	0	0	0	0	0	0	0	0	0	0.0611579	0.220588	0.336225	0.170358	0	0
eee469d946a88721033feae3badc4f9e	Bacteria	Firmicutes	Dethiobacteria	Dethiobacterales	Dethiobacteraceae		uncultured_bacterium	0	0	0	0	0	0.222685	0	0	0	0	0	0	0.303378	0.350163	1.60728	0	0	0	0.147878	0	0	0	0.555836	0	2.31721	0.966387	0.571582	0.641347	0.613798	1.0083
a4895d02cd6d185e66852fa92f064c94	Bacteria	Proteobacteria	Gammaproteobacteria	Chromatiales	Chromatiaceae	Halochromatium	uncultured_bacterium	0	0	0	0.572628	3.30573	0.998491	0	0	0	0	0	0	0.245982	0	0	0	0	0	0	0	0	1.89941	0.581102	0.91104	0	0	0.59848	0	0	0
755df9eb613a05825bc61c7f216cdcbb	Bacteria	Actinobacteriota	Actinobacteria	Nitriliruptorales	Nitriliruptoraceae	Nitriliruptoraceae	uncultured_bacterium	0	0	0	1.11663	0	0	0.118948	0	0	0	0	1.18369	0	0.151422	0.63904	0	0	0	0.165275	0	0.130537	0	0	0.202453	0.332971	1.4916	1.00867	0.901894	0.773386	0.816847
79c4ea172ce3047fd2129848642dbf52	Bacteria	Chloroflexi	Chloroflexia	Thermomicrobiales	Thermomicrobiaceae	Nitrolancea	uncultured_Chloroflexi	0.0826349	0	0	0.963924	0.539456	0.998491	0.327108	0.179336	0.366186	0	0	0	0	0.496853	2.57552	0	0	0.170257	0.104384	0.0929944	0.0913759	0.540656	0.618999	0.297725	0.298994	0.252101	0	0	0	0
1f10480b09e4ba8e3c46fb4af3204bfe	Bacteria	Proteobacteria	Alphaproteobacteria	Tistrellales	Geminicoccaceae			0.129855	0.288025	0.156092	0.687154	1.08518	0.237052	0.642322	0.557936	1.33229	0	0	1.02545	0	0	0	0	0	0.294676	0	0.359578	0.0348099	0.398378	0.871652	0.821722	0	0	0	0	0	0
98f3604f5c4299b15d453ee6ebf4cb64	Bacteria	Actinobacteriota	Acidimicrobiia	Microtrichales	Ilumatobacteraceae			0.0649274	0.110779	0	0.47719	0.0564546	0.344803	0.220055	0.0498157	0.218153	0.468966	0	0	0.393572	0.0662471	0.426026	0.0219974	0.0514562	0.163709	0.13048	0.136392	0.0435123	0.177847	0.101061	0.547815	0	0	0.349674	1.45305	0.724282	1.95278
5a75560ba615f365a624eb7ae959b7a8	Bacteria	Planctomycetota	Planctomycetes	Pirellulales	Pirellulaceae		uncultured_organism	0	0	0	0	0.119182	0.165218	0	0	0	0.57931	0.673697	0.632992	0.237783	0.12303	0.24206	0	0	0	0	0	0	0	0	0.142908	0.190269	0	0.302602	0.300631	2.06236	2.97384
211fce36dadc7730881e13482bb68d55	Bacteria	Desulfobacterota	Desulfuromonadia	Desulfuromonadales	Geopsychrobacteraceae	Desulfuromusa	uncultured_bacterium	0	0	0	0.0668066	0.0627274	0.0287336	0	0	0	2.78621	0	0	0	0.184545	0	0	0	0	0	0	0	0.135164	0.0378979	0.166726	0.176678	0	2.26616	0.881852	0.527866	1.31461
865a95e4958fd3af5842791ff2bd4fcc	Bacteria	Proteobacteria	Alphaproteobacteria	Rhodobacterales	Rhodobacteraceae			0.519419	0.775451	0.413185	0	0.169364	0.208318	0.41632	0.642622	0.71679	0	0	0	0.368973	0.0378555	0.367932	0.0549934	0.0514562	0.333966	0.278358	0.123993	0.130537	0.41972	0.656897	0.321543	0.129111	0.168067	0	0.410863	0.441935	0.242502
fb2eb2f821fc3c6b7223c0ec4d16fb38	Bacteria	Proteobacteria	Alphaproteobacteria	Puniceispirillales				0	0	0	0.811224	0.188182	0.280152	0.130843	0.0498157	0.171406	0.248276	0	0	0.13939	0.108835	0	0.120985	0	0.0851287	0.226166	0.285183	0.1784	0.355695	0.378979	0.774086	0.183474	1.56513	0	0.611284	0	1.2508
7a539f700bfccd84e4b7bbe7f29c98bf	Bacteria	Proteobacteria	Gammaproteobacteria	unclassified_ Gammaproteobacteria				0	0	0	0.372208	0	0.0287336	0.136791	0	0	0	0	0	0.196786	0	0	0.032996	0	0	0.0434934	0	0	0	0	0	0.414515	0.189076	0.094143	0	3.76872	2.68028
4b8fbccfd2db879695966438a20a732e	Bacteria	Actinobacteriota	Actinobacteria	Nitriliruptorales	Nitriliruptoraceae	Nitriliruptoraceae	uncultured_bacterium	0.129855	0.0775451	0	0.715785	0.125455	0.0790173	0.18437	0.0996314	0.272692	0	0	0	0.163988	0.113566	0.338885	0.142983	0.144077	0.491127	0.252262	0.32858	0.252371	0.177847	0.277918	0.452543	0	1.09244	0.181561	0.450947	0.257795	1.03382
d73249eabb4a404b98db088844f92b33	Bacteria	Proteobacteria	Alphaproteobacteria	Rhodobacterales	Rhodobacteraceae		uncultured_bacterium	0.135757	0.21048	0.119365	0	0.426546	0.366353	0.410372	0.513102	0.615504	0.441379	1.02519	0	0	0.160886	0	0.175979	0.0617475	0.294676	0.243563	0.588965	0.413367	0.526428	0.214755	0.202453	0	0	0	0.501052	0.135036	0
09d50e2085191ce6fb79c961d451beaa	Bacteria	Actinobacteriota	Actinobacteria	Propionibacteriales	Propionibacteriaceae	Cutibacterium	Cutibacterium_acnes	0	0.0664673	0	0.143157	0	0.0431004	0.101106	0	0	1.57241	1.13259	0	1.59888	0.132494	0	0	0	0	0	0.216987	0	0	0	0.0297725	0.197064	0	1.44577	0.110231	0.69973	0.242502
d215091c789f8b488e6c74e564cc15eb	Bacteria	Planctomycetota	Planctomycetes	Pirellulales	Pirellulaceae	Rubripirellula	uncultured_bacterium	0.342344	0.166168	0.0642733	0.553541	0.0690001	0.272969	0.220055	0.15941	0.218153	0.358621	0	0.493733	0.13939	0.0662471	0	0.109987	0.0720387	0.353611	0.208768	0.198388	0.147942	0.135164	0.656897	0.666905	0.0679532	0	0	1.30274	0.196415	0.446713
5efdce6bf12261bd31ec8e5e80ecdb6f	Bacteria	Chloroflexi	Anaerolineae	SBR1031	A4b	A4b	uncultured_bacterium	0.590249	0.553894	2.21284	0	0	0	0	0	0	0	0	0	0	0	0	1.85878	0.740969	0.497675	0.217467	0.105394	0.60047	0	0	0	0	0	0	0	0	0
cfa5e3f18aec54d4d5e8959eddd7a86e	Bacteria	Spirochaetota	Spirochaetia	Spirochaetales	Spirochaetaceae	Spirochaeta_2	uncultured_organism	0	0	0	0	0.0690001	0.567488	0.041632	0	0.038956	0.8	0	0	0.787143	0.761842	0	0	0	0	0	0	0.0261074	0.0924806	0.353714	0.0476361	0.394129	1.52311	0	0.310652	0.810214	0.599872
456ee18ba33814e5448cabc4a7e26df4	Bacteria	Proteobacteria	Alphaproteobacteria	Rhodobacterales	Rhodobacteraceae			0.714201	0.952697	1.34056	0	0	0	0	0	0	0.496552	0	0	0	0	0	0.813902	1.38932	0.83819	0	0.278983	0	0	0.126326	0.220317	0.0475673	0	0	0	0	0
d1febee6701ed0ffb67f93700e8a7192	Bacteria	Proteobacteria	Alphaproteobacteria	Rhizobiales	Beijerinckiaceae	Salinarimonas		0	0.753296	0.321366	0	0.219546	0.524388	0.190318	0.787088	0.537593	0	0	0	0	0	0.183966	0	0.442523	0.373256	0.26096	0.520769	0.261074	0.355695	0.48004	0.23818	0.0611579	0	0	0	0.441935	0.165922
7787a804c508c6ffdb6e0ae552800104	Bacteria	Proteobacteria	Alphaproteobacteria	Rhizobiales	Rhizobiaceae	Roseitalea	Roseitalea_porphyridii	0.0944399	0.121857	0.0367276	0.334033	0.445364	1.75993	0.101106	0.0846867	0.264901	0.717241	1.29857	0	0	0.58676	0.793958	0	0	0	0	0.0805952	0.0304586	0	0.0757959	0	0.0543626	0.210084	0	0	0	0
7a6db6656ac7a61889b5838d43b1c109	Bacteria	Firmicutes	Dethiobacteria	Dethiobacterales	Dethiobacteraceae		uncultured_low	0	0	0	0	0	0	0	0	0	0	0	0	0.713349	0.435338	0.435709	0.0219974	0	0	0.0869868	0.0929944	0	0	0.0884285	0	0.135906	0.619748	0.692623	0.761599	2.16057	0.804084
ff71f1d8381a3738f333c559586fe11c	Bacteria	Patescibacteria	Gracilibacteria	Candidatus_Peregrinibacteria	Candidatus_Peregrinibacteria	Candidatus_Peregrinibacteria	uncultured_bacterium	0	0	0	0	0.38891	0.653689	0	0	0	0	2.67526	0	0.270581	1.44324	0.377614	0	0	0	0	0	0	0	0.265285	0	0.20386	0	0	0.10021	0.196415	0.127632
a1b6b98af0e2f89678c8fcaff0ed307f	Bacteria	Actinobacteriota	unclassified_ Actinobacteriota	unclassified_ Actinobacteriota	unclassified_ Actinobacteriota	unclassified_ Actinobacteriota	unclassified_ Actinobacteriota	0.253807	0.498504	0.119365	1.0021	0.583365	0.811723	0.529321	0.538009	0.366186	0	0	0	0	0.302844	0.464756	0	0	0.0130967	0.0782881	0.099194	0	0.241872	0	0.23818	0	0	0	0	0.196415	0.306318
f5b6bd3842813af30b336060e8532763	Bacteria	Deinococcota	Deinococci	Deinococcales	Trueperaceae	Truepera	uncultured_bacterium	0	0	0	0.610804	0.138	0.531571	0.172475	0	0	0	1.39621	0	0	0	0	0	0	0	0.13048	0	0.0739709	0	0	0.285816	0.224246	0.430672	0.551409	0.230484	0.368279	1.36567
82d4c773249dae26ab9465701d89a6a6	Bacteria	Chloroflexi	Anaerolineae	SBR1031	SBR1031	SBR1031		0	0	0	0	0	0	0	0	0	0	0	0	0	0.0473194	0	0	0.0308737	0	0	0	0	0	0	0	0	0.892857	0.860736	0.260547	1.81684	2.45054
45658a280ce7c688d32dfebcf10e88c4	Bacteria	Proteobacteria	Alphaproteobacteria	Rhizobiales	Beijerinckiaceae	Salinarimonas		0.690591	0.52066	0.303002	0	0.313637	0.495654	0.243844	0.328784	0.0857032	0	0	0	0	0	0	0.494941	0.236699	0.333966	0.26096	0.235586	0.1784	0.263214	0.416877	0.458497	0.0951345	0	0	0	0	0.114869
15bb234ad2083b019815af7b2821cbac	Bacteria	Chloroflexi	Chloroflexia	Thermomicrobiales	Thermomicrobiaceae	Nitrolancea	uncultured_Chloroflexi	0.106245	0	0	1.01164	0.31991	1.02723	0.0713691	0.124539	0.233736	0	0	0	0	0.406946	0.56158	0	0	0.0785803	0	0	0.056566	0.192075	0.202122	0.130999	0.135906	0	1.12972	0.0901894	0	0
9860019b979e157fbddae2d28cf06ed3	Bacteria	Actinobacteriota	Acidimicrobiia	Microtrichales				0.0295125	0	0	0.40084	0.0690001	0.107751	0.041632	0.0398525	0.0467472	0.358621	0	0	0.196786	0	0.193648	0	0	0	0	0.099194	0.0348099	0.0355695	0.202122	0.0952721	0.0747486	0.105042	0.699348	0.77162	0.662902	1.58264
12c4c4ae7a5234917b5f209a0d5ade16	Bacteria	Chloroflexi	Anaerolineae	SBR1031	A4b	A4b	uncultured_bacterium	1.82977	0.454193	0	0	0	0	0	0.204244	0.0857032	0	0	0	0	0	0	0.91289	0.699804	0.530417	1.00905	0	0	0	0	0	0	0	0	0	0	0
23e647cdb0b219a681b0d0773dcaf7ba	Bacteria	Proteobacteria	Alphaproteobacteria	Rhizobiales	Beijerinckiaceae	Salinarimonas		0	0	0.183638	0.0763504	0.501819	0.797357	0	0.896682	0.288274	0	1.84534	0	0	0	0.145236	0	0	0	0	0.0619963	0	0.213417	0.138959	0.101227	0.0611579	0	0	0	0	0.39566
987e60b6eed7bb1b02a5f154fdba3445	Bacteria	Proteobacteria	Alphaproteobacteria	Tistrellales	Geminicoccaceae		uncultured_Alphaproteobacteria	0.0649274	0.166168	0.0918189	0.0954381	0.181909	0.244235	1.93291	0.692438	0.38956	0	0.566296	0	0	0	0	0	0	0.0392902	0	0	0	0.476631	0.555836	0.202453	0	0	0	0	0	0
2e7bce572150040c49baf78c3f8412a8	Bacteria	Firmicutes	Dethiobacteria	Dethiobacterales	Dethiobacteraceae		uncultured_bacterium	0	0	0	0	0	0	0	0	0	0	0	0	0.319777	0.104103	0.183966	0	0	0	0	0.0433974	0	0	0	0	0.278608	1.7437	1.02212	0	1.10484	0.612636
ebf11decb303194ae18c5b7bb7632c56	Bacteria	Proteobacteria	Alphaproteobacteria	Rhodobacterales	Rhodobacteraceae	Roseibaca	uncultured_bacterium	1.30445	0.531738	1.13855	0	0.0940911	0	0.0594742	0.0547973	0.0311648	0.358621	0	0	0	0	0	0.263968	0.473397	0.307773	0	0.142591	0.0609172	0.106708	0	0.321543	0	0	0	0	0	0
12f8ba367556adafaa446649572c30db	Bacteria	Proteobacteria	Alphaproteobacteria	Kiloniellales	Fodinicurvataceae	Rhodovibrio	Rhodovibrio_sodomensis	0	0	0	0	0	0.0790173	0	0.298894	0.475263	0	0	0	0	0	0	0	0	0	1.68754	1.43831	0.482987	0.433947	0	0.0535906	0	0	0	0.210442	0	0
6313c71cedd4b24808c7720aa880d24c	Bacteria	Patescibacteria	ABY1	Candidatus_Kerfeldbacteria	Candidatus_Kerfeldbacteria	Candidatus_Kerfeldbacteria	uncultured_bacterium	0	0	0	0	0	0	0	0	0	0.910345	0.195274	0.145588	1.07412	0.070979	0	0	0	0	0	0	0	0	0.0631632	0	0.129111	0	1.60715	0.350737	0.294623	0.216975
21668e1fcb67cca22a5b07203390c500	Bacteria	Planctomycetota	Planctomycetes	Pirellulales	Pirellulaceae		uncultured_organism	0	0	0	0	0	0.35917	0	0	0	0	0	0	0.0819941	0	0	0	0	0	0	0	0	0	0	0	0.353357	0.157563	0.497613	0.751578	1.33808	1.39119
d7f041205ff967c12c44867704051263	Bacteria	SAR324_clade(Marine_group_B)	SAR324_clade(Marine_group_B)	SAR324_clade(Marine_group_B)	SAR324_clade(Marine_group_B)	SAR324_clade(Marine_group_B)		0	0	0.0367276	1.3934	0	0	0.0832639	0	0.038956	0	0	0.436764	0	0	0	0.0219974	0.0308737	0.0851287	0.0434934	0.154991	0.0261074	0	0.0757959	0.035727	0	0.178571	0	2.10442	0.0859317	0.0765795
9a480627803806a93bd1895fc836dc14	Bacteria	Proteobacteria	Alphaproteobacteria	Kiloniellales	Fodinicurvataceae	Fodinicurvata	Fodinicurvata_halophila	0	0	0	0	0.181909	0	0	0	0	0	0	0	0.295179	0.402215	0	0	0.0514562	0	0	0	0.117483	0.0569111	0	0.0476361	0.604784	1.28151	0	0.10021	0.76111	0.98277
3b7ddfe163d203a461d5d556b9667af2	Bacteria	Planctomycetota	Phycisphaerae	Phycisphaerales	Phycisphaeraceae	Urania-1B-19_marine_sediment_group	uncultured_bacterium	0	0	0	1.12617	0.100364	0	0.333056	0.0199263	0	0	0.966608	1.25965	0.0819941	0	0.542215	0	0	0	0.400139	0	0.0391611	0	0	0	0	0	0	0	0	0
a837d56425e432eb2afaf2568d8c3359	Bacteria	Patescibacteria	Parcubacteria	Parcubacteria	Parcubacteria	Parcubacteria	uncultured_bacterium	0	0	0	0	0	0	0	0	0	0.910345	0.605351	0.0316496	0.122991	0.0378555	0.0871418	0	0	0	0	0	0	0	0	0	0.108725	0.0420168	0.363123	0.210442	2.1974	0.127632
b00ab1eb80072e7e12778c489b443fb0	Bacteria	Firmicutes	Clostridia	MAT-CR-H4-C10	MAT-CR-H4-C10	MAT-CR-H4-C10	uncultured_bacterium	0	0	0	0	0	0	0	0	0	3.14483	0	0	0.221384	0	0.813323	0	0	0	0	0	0	0	0	0	0	0	0	0.541136	0	0
35152d1809ab2afc605fad5239eef392	Bacteria	Patescibacteria	Microgenomatia	Candidatus_Woesebacteria	Candidatus_Woesebacteria	Candidatus_Woesebacteria	uncultured_bacterium	0	0	0	0	0	0.0431004	0	0	0	0	0.185511	0	0.787143	0.179814	0.629357	0	0	0	0	0	0	0	0	0	0	0	0.147939	0	2.71299	0
dd1f0cf51601a8fa3788764880d5869d	Bacteria	Proteobacteria	Alphaproteobacteria	Rhizobiales	Rhizobiaceae	Roseitalea	Roseitalea_porphyridii	0.11805	0.121857	0	0	0	0.35917	0.237897	0.114576	0.350604	0	0	0	0.196786	0	0.387297	0.032996	0.113204	0.333966	0.46103	0.303782	0.169698	0.220531	0.227388	0.0476361	0.271813	0	0.369847	0	0	0
7e8db9a109d199092a5f99f3d0d7d8d2	Bacteria	Planctomycetota	Phycisphaerae	Phycisphaerales	Phycisphaeraceae	SM1A02	uncultured_organism	0	0	0	0	0.194455	0.0933841	0	0.0149447	0	0.551724	3.06581	0	0	0	0	0	0	0	0	0.49597	0	0	0	0	0	0	0	0	0	0
17e14e604dea985a101de8ccf507d74e	Bacteria	Proteobacteria	Alphaproteobacteria	Rhodobacterales	Rhodobacteraceae			0.153465	0.254791	0.220365	0.124069	0.0815456	0	0.374688	0.0946498	0	0	0	0	0.13939	0	0	0.186978	0.216116	0.333966	0.730689	0.396776	0.613524	0.120936	0.176857	0.196499	0	0	0	0	0	0
153faa8cc379e7f73e2e9265f317a4ec	Bacteria	Proteobacteria	Alphaproteobacteria	Rhodobacterales	Rhodobacteraceae	Roseovarius		0	0	0	0.257683	0	0.114934	0.0951588	0	0	0.551724	0	0	0	0	0	0	0	0	0	0.0557967	0.0652685	0.177847	0.416877	0.333452	0.237836	0.0105042	0	1.26265	0	0.561583
ff324cc5284eab5cbbed87cdc68cb939	Bacteria	Firmicutes	Clostridia	MAT-CR-H4-C10	MAT-CR-H4-C10	MAT-CR-H4-C10	uncultured_bacterium	0	0	0	0	0	0.229869	0	0	0.0467472	2.17931	0	0	0.254182	0.222401	0	0	0	0	0	0	0	0.0213417	0.151592	0.023818	0	0	0	0.350737	0.527866	0
ba68db7e4327aa10b5e42b965232ada2	Bacteria	Actinobacteriota	Actinobacteria	Nitriliruptorales	Nitriliruptoraceae	Nitriliruptoraceae	uncultured_bacterium	0	0	0.137728	0.20042	0.464183	0.35917	0.39253	0.313839	0.872614	0	0	0	0	0	0	0	0	0	0.0695894	0.049597	0	0.412606	0.164224	0.518042	0	0	0	0	0	0
52f9d7988b4af6a59e4451ec465b35b1	Bacteria	Patescibacteria	ABY1	Candidatus_Kerfeldbacteria	Candidatus_Kerfeldbacteria	Candidatus_Kerfeldbacteria	uncultured_bacterium	0	0	0	0.219508	0	0.035917	0	0.00996314	0	0.910345	1.20094	0.424104	0.0737947	0	0	0	0	0	0	0	0	0	0	0.023818	0	0.0630252	0.215184	0.541136	0.0613798	0.165922
37d338c82e8379d7322818713191cc47	Bacteria	Proteobacteria	Alphaproteobacteria	Rhodobacterales	Rhodobacteraceae			0	0	0	0	0	0	0	0	0	0	1.23999	0	0	0.151422	0	0	0	0	0	0	0	0	0	0	0.577603	0.546218	0	0	1.15394	0.268028
80bf66a2d118b12e292195d19b663fbe	Bacteria	Proteobacteria	Alphaproteobacteria	unclassified_ Alphaproteobacteria				0	0	0	0	0.363819	0.524388	0.279529	0.782106	0.483054	0	0	0	0	0	0	0	0	0	0	0	0.195805	0.469517	0.770591	0	0	0	0	0	0	0
4aa1d8a4b891654815b195b87ec7a7e3	Bacteria	Proteobacteria	Alphaproteobacteria	Rhodobacterales	Rhodobacteraceae			0	0	0	0	0	0.46692	0.0535268	0.0846867	0	0	0	0	0	0.596224	0	0	0	0	0	0	0	0.0924806	0.202122	0.142908	0	0.588235	0	0.270568	0.368279	0.98277
e4d5522235e2dcdf38976acfba8cc590	Bacteria	Chloroflexi	OLB14	OLB14	OLB14	OLB14	uncultured_Chloroflexi	0	0.0443115	0	1.29796	0	0	0.0713691	0	0.163615	0	0	1.23433	0	0	0	0.032996	0	0.104774	0.0173974	0.0557967	0.169698	0.064025	0.277918	0	0	0.294118	0	0	0	0
34dfb097dc4265ad8e05095c47bd28c5	Bacteria	Deinococcota	Deinococci	Deinococcales	Trueperaceae	Truepera		0	0	0	0	0	0	0	0	0	0	1.47432	0	0	0	0.0774593	0	0	0	0	0	0	0	0	0.113136	0	0.892857	0	0.360758	0.405107	0.497766
3c0139025d8645b99a14203cad17c07f	Bacteria	Proteobacteria	Alphaproteobacteria	Rhodobacterales	Rhodobacteraceae			0	0	0	0.496278	0	0.165218	0.404425	0	0.0857032	0	0	0	0.147589	0	0	0.142983	0	0.39945	0.139179	0.216987	0.160996	0.170733	0.24002	0.381088	0	0	0	0.631326	0	0
da55c74e4f146b47d5b825d77aba1088	Bacteria	Proteobacteria	Alphaproteobacteria	Caulobacterales	Hyphomonadaceae	Oceanicaulis	uncultured_organism	0.590249	0.465271	0.48664	0.171789	0	0	0.541216	0.209226	0.560966	0	0	0	0	0	0	0	0	0	0.226166	0.303782	0.0913759	0	0.0884285	0	0	0	0	0	0	0
400ed5a7c58ac74f551e679665f3d4f6	Bacteria	Proteobacteria	Alphaproteobacteria	Rhodobacterales	Rhodobacteraceae	Roseovarius		0.30693	0.476349	0.275457	0	0	0	0.124896	0.259042	0.280483	0	0	0	0.254182	0	0	0.0879894	0.298446	0.170257	0.0869868	0.198388	0.0478635	0.0995945	0	0.136954	0	0.577731	0	0	0	0
05d8f65f29d5d482266bdf3892c51bf8	Bacteria	Proteobacteria	Alphaproteobacteria	Rhodobacterales	Rhodobacteraceae			0.129855	0.0997009	0.165274	0.362665	0	0	0.0535268	0.034871	0	0	0	0	0	0	0.145236	0.659921	0.401358	0.622094	0	0.285183	0.100078	0	0	0.0595451	0	0	0.322776	0.220463	0	0
0286ba5d3a3ddcebda1d6e6373ac9cbe	Bacteria	Deinococcota	Deinococci	Deinococcales	Trueperaceae	Truepera	uncultured_organism	0.289222	0.454193	0.303002	0	0	0	0.0535268	0.368636	0.13245	0	0	0	0	0.0520513	0	0.472943	0.360193	0.170257	0.20007	0.223187	0	0.0782528	0	0.035727	0	0.0945378	0.215184	0.0701473	0	0
be6fc45a8d8d577d17fda264884bf23a	Bacteria	Actinobacteriota	Actinobacteria	Nitriliruptorales	Nitriliruptoraceae	Nitriliruptoraceae	uncultured_bacterium	0	0	0	0.267227	0	0	0.386583	0	0	0	0	0	0	0	0	0	0	0	0	0	0	0	0	0.428725	0	0.504202	0	0.951999	0.257795	0.689215
232cc4e61265189feff0d8a379454920	Bacteria	Proteobacteria	Alphaproteobacteria	Rhodobacterales	Rhodobacteraceae	Sediminimonas		0	0	0	0	0	0	0	0	0	0	0	0	0.122991	0.141958	0.338885	0	0	0	0	0	0	0	0	0	0.455287	0	0.396745	0.531115	1.49767	0
c8d6097afb3111cec11bd905909de4f7	Bacteria	Deinococcota	Deinococci	Deinococcales	Trueperaceae	Truepera	uncultured_bacterium	0	0	0	0.181332	0	0.0933841	0	0	0	0	0	0	0.311578	0	0.125871	0	0	0	0	0.210787	0	0.064025	0	0	0.509649	0	1.25748	0	0.601522	0.114869
e7d8f9043e24735a3c19a4500e5e14ee	Bacteria	Patescibacteria	Parcubacteria	Parcubacteria	Parcubacteria	Parcubacteria	uncultured_bacterium	0	0	0	0	0	0	0	0	0	1.65517	0	0.0632992	0.196786	0	0.0387297	0	0	0	0	0	0	0	0	0	0.0883392	0	0.564858	0.741557	0	0.102106
3aa495ff3b0bbb57fa3f438be940e400	Bacteria	Proteobacteria	Alphaproteobacteria	unclassified_ Alphaproteobacteria				0.0472199	0	0.0550914	0	0	0	0	0	0	0	0	0	0	0	0	1.34184	1.36874	0.425643	0.104384	0.0681959	0	0	0	0	0	0	0	0	0	0
0c53e0d5aaaa9a1f557f7c2739adb4d4	Bacteria	Proteobacteria	Alphaproteobacteria	Tistrellales	Geminicoccaceae		uncultured_bacterium	0	0.0332336	0	0.27677	0	0	0.118948	0	0	0	0	1.82935	0	0	0	0	0	0	0	0	0.0174049	0.0213417	0.303183	0	0.0611579	0	0.477439	0	0.147312	0
6cf8a73c850f3bb2785aee7fc6f0d7f4	Bacteria	Actinobacteriota	Actinobacteria	Nitriliruptorales	Nitriliruptoraceae	Nitriliruptoraceae	uncultured_bacterium	0.194782	0	0	0	0	0.387903	0.41632	0	0.467472	0	0	0	0	0.246061	0	0	0	0	0	0.198388	0	0.362809	0.808489	0.172681	0	0	0	0	0	0
3d01fd1d0dc2948575be0a013fa39417	Bacteria	Proteobacteria	Alphaproteobacteria	Rhodobacterales	Rhodobacteraceae			0	0	0	0.104982	0.100364	0.395087	0	0.0398525	0	0	0	0	0.319777	0	0.183966	0	0	0	0	0	0	0.064025	0	0	0	0	0	0.1904	1.46084	0.344608
db480d72d2b6c3d2c13f4524b06b590e	Bacteria	Proteobacteria	Alphaproteobacteria	Rhodobacterales	Rhodobacteraceae			0	0	0	0	0.0815456	0.0790173	0	0	0	0	0	0.974807	0.270581	0	0	0	0	0	0	0	0	0	0.101061	0.035727	0.156292	0.378151	0	0.450947	0	0.650925
7540eaf2c241288d01e39bcac548506d	Bacteria	Proteobacteria	Alphaproteobacteria	Rhodobacterales	Rhodobacteraceae			0	0	0	0	0	0	0	0	0	0	0	0	0.344375	0.26972	0.435709	0	0	0	0	0	0	0	0	0	0.190269	0	0.652276	0	1.09256	0.127632
9cf81a65158cbe3a7b3d0239536f4433	Bacteria	Proteobacteria	Alphaproteobacteria	unclassified_ Alphaproteobacteria				0.678786	0	0	0.286314	0	0	0.243844	0.144465	0.186989	0	0	0	0	0	0	0	0	0.0523869	0.434934	0.185989	0.552606	0.213417	0	0.0654996	0	0	0	0	0	0
064a27edfaafadc27d71c4b9bcdf43b9	Bacteria	Proteobacteria	Gammaproteobacteria	unclassified_ Gammaproteobacteria				0.0590249	0	0	0.334033	0.131728	0.00718339	0.469847	0.149447	0.65446	0	0	0	0	0	0	0	0	0	0.0956855	0.0681959	0.0522148	0.0711389	0.707428	0.202453	0	0	0	0	0	0
48ec96231974f0de38d3ef5930082f6d	Bacteria	Actinobacteriota	Actinobacteria	Micrococcales	Microbacteriaceae	Pontimonas	Pontimonas_salivibrio	0.0767324	0	0.183638	0	0.0627274	0	0.101106	0.034871	0	0	1.6403	0	0.237783	0	0	0.0659921	0	0	0	0	0	0	0	0	0.156292	0	0	0.240505	0.196415	0
5bae3432408b6f72863877cdacbf2627	Bacteria	Planctomycetota	Phycisphaerae	Phycisphaerales	Phycisphaeraceae	Urania-1B-19_marine_sediment_group	uncultured_bacterium	0	0	0	0.572628	0	0.0862007	0.107054	0	0	0	0	0	0	0	0.222696	0	0	0	0.600209	0.16739	0.10443	0	0.0631632	0.148863	0.122316	0	0	0	0.282347	0.459477
e655dca4d080385fe9796b1b6c051921	Bacteria	Cyanobacteria	Cyanobacteriia	Cyanobacteriales	Geitlerinemaceae	Geitlerinema_PCC-7105		0	0	0	0	0.169364	0	0.16058	0.139484	0.225945	0	0	0	0	0.075711	0	0	0	0.36016	0	0.415375	1.26186	0.113822	0	0	0	0	0	0	0	0
b338f97b70245933cfc24ba276130edb	Bacteria	Chloroflexi	Anaerolineae	SBR1031	A4b	A4b	uncultured_bacterium	0.289222	0	0.560095	0	0.131728	0	0.130843	0	0	0	0	0	0	0	0	1.05587	0	0.333966	0.365344	0	0	0	0	0	0	0	0	0	0	0
47a261a200458afec3e308835e2950e2	Bacteria	Proteobacteria	Alphaproteobacteria	Parvibaculales	Parvibaculaceae	Parvibaculaceae	uncultured_bacterium	0.0354149	0	0	0.610804	0	0.150851	0.107054	0.169373	0.257109	0.496552	0	0.398785	0.122991	0	0	0	0	0	0.347947	0.0371978	0.0391611	0	0.0884285	0	0	0	0	0	0	0
534126c715cd48f5202db4528a8693d8	Bacteria	Firmicutes	Dethiobacteria	Dethiobacterales	Dethiobacteraceae		uncultured_bacterium	0	0	0	0	0	0	0	0	0	0	0	0	0	0.179814	1.16189	0	0	0	0	0	0	0	0	0	1.13482	0	0	0.29061	0	0
d6e345c493ec1fbcea9f58a56bd657d2	Bacteria	Patescibacteria	Parcubacteria	unclassified_ Parcubacteria				0	0	0	0.0763504	0	0	0	0	0	1.87586	0	0.386125	0	0	0	0	0	0	0	0	0	0	0.0505306	0	0	0	0	0.270568	0	0.0765795
8e7372acf84c08b1de5500a66695726e	Bacteria	Proteobacteria	Gammaproteobacteria	Chromatiales	Chromatiaceae	Halochromatium	uncultured_bacterium	0	0	0	0.0763504	0.219546	0.0502837	0.0594742	0	0	0	0	0	0	0	0	0	0	0	0	0	0	0.0426834	0.126326	1.41122	0	0.682773	0	0	0	0
e774c368a39e34fac7441acb8e515408	Bacteria	Patescibacteria	ABY1	Candidatus_Kerfeldbacteria	Candidatus_Kerfeldbacteria	Candidatus_Kerfeldbacteria	uncultured_bacterium	0	0	0	0	0	0	0	0	0	1.48966	0	0.272186	0.196786	0.0899068	0.0193648	0	0	0	0	0	0	0	0	0	0	0.0630252	0.349674	0.110231	0.0736558	0
65d51e8a91a2522b399fd3107eec372b	Bacteria	Proteobacteria	Alphaproteobacteria	Micavibrionales				0	0	0	0.143157	0.188182	0.387903	0.0356845	0	0.038956	0	0	0	0	0.0473194	0	0	0	0	0.295755	0.260384	0.0609172	0.0355695	0.303183	0	0.0883392	0	0.73297	0	0	0
dede3bc0fb4e0b3c848fbe1e870b9d76	Bacteria	Patescibacteria	Parcubacteria	Parcubacteria	Parcubacteria	Parcubacteria	uncultured_bacterium	0	0	0	0	0	0	0	0	0	1.37931	0	0.145588	0.114792	0	0	0	0	0	0	0	0	0	0	0	0.0339766	0	0.309327	0.611284	0	0
c21bd66ea738b4955f124160ef9103e7	Bacteria	Patescibacteria	Saccharimonadia	Saccharimonadales	Saccharimonadales	Saccharimonadales	uncultured_bacterium	0.0354149	0	0	0.639435	0.282273	0.122118	0.683954	0.0647604	0.0934944	0.275862	0	0	0.0819941	0	0	0	0	0	0	0	0	0	0.0884285	0.0952721	0	0	0	0	0	0.0893427
4f3236f66cd8d9c26ebedb345f466a2f	Bacteria	Proteobacteria	Alphaproteobacteria	Rhodobacterales	Rhodobacteraceae	Yoonia-Loktanella	uncultured_bacterium	0.112147	0	0	0	0	0.0790173	0	0	0.0311648	0	0	0	0	0.132494	0	1.12187	0.627766	0.392902	0	0	0.0348099	0	0	0	0	0	0	0	0	0
8a16725627f000ca622510bebd9ce5dd	Bacteria	Proteobacteria	Alphaproteobacteria	Rhodobacterales	Rhodobacteraceae			0.513517	0.299103	0.303002	0	0	0	0	0	0	0	0	0	0	0	0	0.285966	0.699804	0.327418	0	0.0743955	0	0	0	0	0	0	0	0	0	0
4789b71ce8215561c5ad865481ea2f5c	Bacteria	Chloroflexi	Anaerolineae	Anaerolineales	Anaerolineaceae	ADurb.Bin120	uncultured_bacterium	0	0	0	0	0	0.0862007	0	0	0	0	0	0	0	0.113566	1.46204	0	0	0	0	0	0	0.0213417	0	0	0.183474	0.39916	0	0.200421	0	0
96e6123bec74d880f1f7119e529f3d97	Bacteria	Proteobacteria	Alphaproteobacteria	Rhodobacterales	Rhodobacteraceae	Roseibaca	uncultured_bacterium	0.135757	0	0.550914	0	0	0.0862007	0	0	0	0	0	0	0	0	0	0.648922	0.473397	0.275031	0	0.0929944	0	0.0782528	0	0.0416816	0.0543626	0	0	0	0	0
c2aa40656f3d631ba676627403e394bb	Bacteria	Actinobacteriota	Actinobacteria	Nitriliruptorales	Nitriliruptoraceae	Nitriliruptoraceae	uncultured_bacterium	0	0	0	0	0	0	0	0	0	0	1.38645	0	0	0.0899068	0	0	0	0	0	0	0	0	0	0.136954	0.135906	0	0	0.320673	0	0.344608
a2c4a534d1d3169fee08e3ad1aefc55f	Bacteria	Chloroflexi	Dehalococcoidia	Dehalococcoidales	Dehalococcoidaceae	Dehalogenimonas		0	0	0	0	0	0	0	0.0298894	0	0.882759	0	0	0.0983929	0.14669	0	0	0	0	0	0	0	0	0	0	0.10193	0.819328	0	0	0.306899	0
8addfe98587427aa6600bfd0cb6bf383	Bacteria	Actinobacteriota	unclassified_ Actinobacteriota	unclassified_ Actinobacteriota	unclassified_ Actinobacteriota	unclassified_ Actinobacteriota	unclassified_ Actinobacteriota	0	0	0	0	0.514365	0.689606	0.196265	0.234134	0.225945	0	0	0	0	0	0	0	0	0	0	0	0.139239	0	0.277918	0.101227	0	0	0	0	0	0
9d3a168776571f2b4593b081e0e868c0	Bacteria	Bacteroidota	Kapabacteria	Kapabacteriales	Kapabacteriales	Kapabacteriales		0	0	0	0	0.0439092	0.0862007	0	0	0	0	0	1.75972	0	0	0	0	0	0	0	0	0	0	0.0505306	0	0	0	0	0.420884	0	0
f4cf9274a9d7e889b6eccd194f7bfa2c	Bacteria	Chloroflexi	OLB14	OLB14	OLB14	OLB14	uncultured_Chloroflexi	0	0	0	0	0.0627274	0	0	0.034871	0	0	1.67936	0	0	0.179814	0	0	0.0308737	0	0	0	0	0	0	0.0833631	0	0	0	0.270568	0	0
d580563d9238ed6949a314dc8baee0ba	Bacteria	Cyanobacteria	Cyanobacteriia	Cyanobacteriales	Rubidibacteraceae	Dactylococcopsis_PCC-8305	Euhalothece_sp.	0	0	0	0	0.577092	0.387903	0	0.31882	0	0	0	0	0.55756	0	0.464756	0	0	0	0	0	0	0	0	0	0	0	0	0	0	0
b1c5ff7e8f3427687bcde8f57d305b6d	Bacteria	Planctomycetota	Phycisphaerae	Phycisphaerales	Phycisphaeraceae			0	0	0	0.305402	0	0	0.315214	0.0797051	0	0	0	0	0	0.132494	0	0	0	0.0851287	0.121781	0	0.465582	0.0782528	0.315816	0.398952	0	0	0	0	0	0
f5a165fc76e87c04e699a522c974e9db	Bacteria	Proteobacteria	Alphaproteobacteria	unclassified_ Alphaproteobacteria				0.224295	0.110779	0.0642733	0	0.0313637	0.114934	0.202212	0.119558	0.13245	0	0	0	0	0	0	0.0659921	0	0.11787	0.147878	0.384377	0.226264	0.149392	0.151592	0.0535906	0	0	0	0	0	0
b3e5e6f84f118fdbac0e19f90eb34115	Bacteria	Proteobacteria	Alphaproteobacteria	Rhodobacterales	Rhodobacteraceae	Sediminimonas	uncultured_bacterium	0	0	0	0.181332	0	0.193952	0	0	0	0	0	0	0	0.264988	0	0	0	0	0	0	0	0	0	0	0.108725	0.777311	0	0	0.601522	0.165922
5dc938c966167e99453ecd07fff44627	Bacteria	Actinobacteriota	Actinobacteria	Nitriliruptorales	Nitriliruptoraceae	Nitriliruptoraceae	uncultured_bacterium	0	0	0	0	0	0	0	0	0	0	0	0	0.262381	0.212937	0	0	0	0	0	0	0	0	0	0	0.163088	0.703782	0	0	0.945249	0
81aa29aa824d3bd1016b1ab5c8884dfd	Bacteria	Proteobacteria	Alphaproteobacteria	Caulobacterales	Hyphomonadaceae	Oceanicaulis	uncultured_organism	0.0767324	1.0524	0.266275	0.162245	0.0627274	0	0	0.139484	0.358395	0	0	0	0.114792	0	0	0	0	0	0	0	0	0	0	0	0	0	0.053796	0	0	0
0eda8fcd8686925000bf8c697e882f27	Bacteria	Proteobacteria	Alphaproteobacteria	Rhodobacterales	Rhodobacteraceae	Roseibaca	uncultured_bacterium	0.112147	0.0553894	0.110183	0	0	0.0718339	0.0356845	0	0	0	0	0	0	0	0	0.362956	0.720387	0.307773	0	0	0.0130537	0.0426834	0	0.0654996	0	0	0.369847	0	0	0
2b8eef36681d2ac29fcb53d10f1afa54	Bacteria	Nitrospinota	Nitrospinia	Nitrospinales	Nitrospinaceae	Nitrospina		0	0	0	0	0	0	0	0	0	0	1.3181	0	0	0	0	0	0	0	0	0.0619963	0	0	0.101061	0	0	0.441176	0	0.270568	0	0
5da500c6ce6ccd3ea4496756c74566dc	Bacteria	Planctomycetota	Planctomycetes	Pirellulales	Pirellulaceae		uncultured_organism	0	0	0	0	0	0.0862007	0	0	0	0	0	0	0	0	0	0	0	0	0	0	0	0	0.0505306	0.035727	0	0	0	0.0901894	0.883869	1.03382
8c80714c16ed39e43d833ff9753811ce	Bacteria	Proteobacteria	Alphaproteobacteria	Rhodobacterales	Rhodobacteraceae			0	0	0	0	0	0	0	0.034871	0	0	0	0	0	0.0425874	0.948877	0	0	0	0	0	0	0	0.0884285	0	0.156292	0	0	0.300631	0	0.599872
7296af8ebb79064d5722513760436938	Bacteria	Proteobacteria	Alphaproteobacteria	Rhodobacterales	Rhodobacteraceae			0.16527	0.166168	0.0734551	0.143157	0.25091	0	0	0.0846867	0.280483	0	0	0	0	0	0	0	0.0720387	0.0851287	0	0.291383	0	0.234758	0.18949	0.130999	0	0	0	0	0	0
5968b91e2b93435965e69dc459e19998	Bacteria	Proteobacteria	unclassified_Proteobacteria	unclassified_Proteobacteria	unclassified_Proteobacteria	unclassified_Proteobacteria	unclassified_Proteobacteria	0.171172	0.177246	0.293821	0	0	0	0	0.00498157	0	0.0275862	0	0	0	0	0	0.681918	0.638057	0.130967	0	0.0123993	0	0	0	0	0	0	0	0	0	0
33185522ae15a019538acf2a4b209cc9	Bacteria	Actinobacteriota	Acidimicrobiia	Microtrichales	Microtrichaceae	IMCC26207	uncultured_bacterium	0.0531224	0	0	0.162245	0.125455	0.035917	0	0	0.0545384	0	0	1.24699	0	0.14669	0	0	0	0	0	0	0.00870246	0	0	0.0178635	0	0	0	0	0.270071	0
c1d89c7fe6c46e722cd31f0b21016d72	Bacteria	Proteobacteria	Alphaproteobacteria	Rhodobacterales	Rhodobacteraceae			0	0	0	0	0	0	0	0	0	0	0	0	0.664152	0	0	0	0	0	0	0	0	0	0.366347	0	0.618375	0	0.470715	0	0	0
2935e79e4f9b9fb9652bc0c7b73cc5f2	Bacteria	Proteobacteria	Alphaproteobacteria	Rhodobacterales	Rhodobacteraceae			0.112147	0.121857	0.38564	0	0	0	0	0	0	0	0	0	0	0	0	0.670919	0.41165	0.255386	0	0.117793	0	0	0	0	0	0	0	0	0	0
0eeedc5043da23dee3dbdbe14c04f3cf	Bacteria	Actinobacteriota	Actinobacteria	Nitriliruptorales	Nitriliruptoraceae	Nitriliruptoraceae	uncultured_Actinobacteridae	0	0	0	0	0	0	0.0713691	0	0	0.331034	0	0	0	0	0	0	0	0	0	0	0	0	0	0	0.115521	0.430672	0	0.410863	0.0736558	0.638162
4ad0cb168cc8da7de533e9e7e3f974c8	Bacteria	Proteobacteria	Alphaproteobacteria	Rhodobacterales	Rhodobacteraceae	Roseovarius	Roseovarius_ramblicola	0.28332	0.531738	0.358094	0	0	0.0718339	0.0654217	0.0747235	0.13245	0	0	0	0	0	0	0	0	0.0654836	0	0.16739	0.0522148	0	0	0	0	0.262605	0	0	0	0
74ad4e50944eb4b3a9b090d23f282dea	Bacteria	Firmicutes	Dethiobacteria	Dethiobacterales	Dethiobacteraceae		uncultured_low	0	0	0	0	0	0	0	0	0	0	0	0	0.196786	0.44007	0.271108	0	0	0	0.0347947	0.0371978	0	0	0.0757959	0	0.135906	0	0	0	0.859317	0
5b3042d4565a4d229dbd24c707b51a86	Bacteria	Patescibacteria	Parcubacteria	unclassified_ Parcubacteria				0	0	0.0275457	0.343577	0	0	0.0118948	0	0	0	0	0	0.532962	0	0.116189	0	0	0	0	0	0	0	0.0505306	0	0.0611579	0.19958	0	0.340716	0.147312	0.153159
f8a8813787ddcd19c6e761c58cd875cd	Bacteria	Actinobacteriota	Actinobacteria	Nitriliruptorales	Nitriliruptoraceae	Nitriliruptoraceae	uncultured_bacterium	0.0531224	0	0	0	0.0439092	0.265786	0	0.0747235	0.116868	0	0	0	0.13939	0.250793	0	0	0	0	0.0521921	0.371978	0.056566	0.177847	0.151592	0	0.0747486	0	0	0.140295	0	0
67349f2c997a98fca72343fb3ca3eca9	Bacteria	Actinobacteriota	Coriobacteriia	OPB41	OPB41	OPB41	uncultured_bacterium	0	0	0	0	0	0	0	0	0	0.993103	0	0.614002	0	0	0	0	0	0	0	0	0	0	0	0.023818	0.183474	0	0	0	0	0.140396
b1b9da0b1b867f999037c3b7a4a0c727	Bacteria	Bacteroidota	Kapabacteria	Kapabacteriales	Kapabacteriales	Kapabacteriales		0	0	0	0	0	0	0	0	0	1.29655	0.126928	0	0	0	0.0387297	0	0	0	0	0.0743955	0	0	0	0.023818	0.0475673	0.294118	0	0	0	0.051053
b57faa0d77f568bf3ce3977d0d55a227	Bacteria	Desulfobacterota	Desulfuromonadia	Bradymonadales	Bradymonadales	Bradymonadales	uncultured_bacterium	0.106245	0	0	0	0	0.179585	0.0773165	0.114576	0	0	0	0	0	0	0	0.274967	0.16466	0.170257	0.313152	0	0.143591	0.184961	0	0.208408	0	0	0	0	0	0
b8ab392e976e1b82ed7da500df1ac7ab	Bacteria	Firmicutes	Dethiobacteria	Dethiobacterales	Dethiobacteraceae		uncultured_bacterium	0	0	0	0	0	0	0	0	0	0	0	0	0.286979	0.0567832	0	0	0	0	0	0	0	0	0	0	0.142702	0.304622	0.282429	0	0.57697	0.268028
706b390c3d6072b2b754fa2e36ad5a1b	Bacteria	Verrucomicrobiota	Lentisphaeria	Oligosphaerales	Lenti-02	Lenti-02	uncultured_bacterium	0	0	0	0	0	0	0	0	0	0.496552	0	1.23433	0	0.184545	0	0	0	0	0	0	0	0	0	0	0	0	0	0	0	0
c25ea7e6f569e7bc207aa44be2ec3be8	Bacteria	Planctomycetota	Planctomycetes	Pirellulales	Pirellulaceae		uncultured_organism	0	0	0	0	0	0	0	0	0	0	0	0	0	0.0662471	0	0	0	0	0	0	0	0	0	0	0	0.609244	0	0	0.478763	0.753031
1d382f208806bda16daa283945bd6b17	Bacteria	Proteobacteria	Alphaproteobacteria	Micavibrionales				0	0.0553894	0.0275457	0	0	0	0	0	0.0623296	0	0	0	0	0	0	0.0659921	0.0926212	0.0654836	0.504523	0.0619963	0	0	0	0.0476361	0	0.703782	0	0.200421	0	0
11f7a9b3a2578c9423f8de50623c84c9	Bacteria	Proteobacteria	Alphaproteobacteria	Rhodobacterales	Rhodobacteraceae			0	0	0	0	0.0564546	0	0	0	0	0.386207	0	0	0	0.0425874	0.164601	0	0	0	0	0	0	0	0	0	0	0	0.201735	0	0.368279	0.663689
1fb8f1c98dfb81a955b851a9485e8bcd	Bacteria	Proteobacteria	Alphaproteobacteria	Rhodobacterales	Rhodobacteraceae	Nioella	Rhodobacteraceae_bacterium	0	0	0	0	0	0	0.243844	0.234134	0	0	0	0	0	0	0.154919	0	0	0	0	0.241785	0.0478635	0	0.0757959	0.142908	0	0	0.719521	0	0	0
2ab451b3670ef02e82d379183e44189c	Bacteria	Actinobacteriota	Actinobacteria	Nitriliruptorales	Nitriliruptoraceae	Nitriliruptoraceae	uncultured_bacterium	0.312832	0	0	0	0	0	0.196265	0	0	0	0	0	0	0	0	0	0	0.170257	0	0	0.269776	0	0	0.18459	0	0	0	0.270568	0	0.39566
2f8a4d9502b6b2c3e85c98060f26de8f	Bacteria	Proteobacteria	Alphaproteobacteria	unclassified_ Alphaproteobacteria				0	0	0	0.190876	0	0.251419	0	0	0	1.07586	0	0	0	0	0	0	0	0	0	0	0	0	0.265285	0	0	0	0	0	0	0
2d4735738aa876de6710a1beca1978ba	Bacteria	Proteobacteria	Alphaproteobacteria	unclassified_ Alphaproteobacteria				0.242002	0	0	0.104982	0	0.193952	0.142738	0.124539	0.155824	0	0	0	0	0	0	0	0.0514562	0	0.0521921	0	0.156644	0.391264	0.151592	0	0	0	0	0	0	0
176f9cd6c1235c38815021bc2b497d1f	Bacteria	Chloroflexi	OLB14	OLB14	OLB14	OLB14	uncultured_Chloroflexi	0	0	0	0	0.150546	0	0	0	0	0	0	0	0	0	0	0	0	0	0	0	0	0	0	0.11909	0	0	0	0.511073	0.319175	0.650925
7759aaf7fc84a2508a881dce5d936102	Bacteria	Proteobacteria	Alphaproteobacteria	unclassified_ Alphaproteobacteria				0	0	0	0	0	0	0	0.034871	0	0.772414	0	0	0.172188	0	0.164601	0	0	0	0	0	0	0	0	0	0	0	0.578307	0	0	0
156371b615ea36ded56b27355eaacb0a	Bacteria	Proteobacteria	Alphaproteobacteria	Rhodobacterales	Rhodobacteraceae			0	0	0	0	0	0	0	0	0	0	0	0	0.155789	0.156154	0	0	0	0	0	0	0	0	0	0	0	0	0	0	1.11711	0.280791
eb6eb92aa54bca6e6afe74a1802255a8	Bacteria	Patescibacteria	Parcubacteria	Parcubacteria	Parcubacteria	Parcubacteria	uncultured_bacterium	0	0	0	0	0	0	0	0	0	0	0	0	0	0	0	0	0	0	0	0	0	0	0	0	0	0	0.504337	0	1.20304	0
8f2a1f9c8b2d64d9f63e103b805518df	Bacteria	Actinobacteriota	Actinobacteria	Nitriliruptorales	Nitriliruptoraceae	Nitriliruptoraceae	uncultured_bacterium	0	0	0	0	0	0	0	0	0	0	1.47432	0	0	0	0	0	0	0	0	0	0.0739709	0	0	0.136954	0	0	0	0	0	0
3582eab885e1d264fd9431b0fdd4b3e1	Bacteria	Chloroflexi	unclassified_ Chloroflexi	unclassified_ Chloroflexi	unclassified_ Chloroflexi	unclassified_ Chloroflexi	unclassified_ Chloroflexi	0	0	0	0	0	0.0790173	0	0	0	0.358621	0	0	0	0	0	0	0	0	0	0.049597	0	0.0569111	0.164224	0.0654996	0	0	0.699348	0	0.196415	0
1ff7e75f46164dd2411ac4ebbc76bd1c	Bacteria	Proteobacteria	Alphaproteobacteria	Rhodobacterales	Rhodobacteraceae	Roseivivax	uncultured_organism	0	0.454193	0.110183	0	0.156818	0.215502	0	0.104613	0	0	0	0	0	0	0.183966	0	0	0.00654836	0	0.0867948	0	0.0426834	0.113694	0	0.163088	0	0	0	0	0
4dc9ee92718f840e15f937744c37e265	Bacteria	Proteobacteria	Alphaproteobacteria	Caulobacterales	Hyphomonadaceae	Oceanicaulis	uncultured_organism	0.330539	0	0.284639	0	0	0	0.0832639	0	0	0	0	0	0	0	0	0.0989881	0.545436	0.150612	0	0.0805952	0	0	0	0.0595451	0	0	0	0	0	0
0e35753284f061ec4185903e699fe416	Bacteria	Proteobacteria	Alphaproteobacteria	unclassified_ Alphaproteobacteria				0	0	0	0	0	0	0	0	0	0	0	0	0.155789	0	0	0	0	0	0	0	0	0	0	0	0.183474	0	0.981777	0	0.245519	0.0638162
f9e5892a8cb50945fd341a80fd38b106	Bacteria	Planctomycetota	Planctomycetes	Planctomycetales				0	0	0	0	0	0.0574671	0	0	0	0	0	0	0	0	0	0	0	0	0.113083	0	0.0696197	0	0	0	0.0475673	0.829832	0	0	0.220967	0.255265
4ef1e8b98737d8e0764996d01f787249	Bacteria	Deinococcota	Deinococci	Deinococcales	Trueperaceae	Truepera	uncultured_bacterium	0	0	0	0.181332	0	0	0	0.0498157	0	0	0	0	0	0	0	0	0	0	0	0	0	0	0.176857	0	0.652351	0	0.524511	0	0	0
a92527687ac95643e941f38ced46439f	Bacteria	Proteobacteria	Alphaproteobacteria	unclassified_ Alphaproteobacteria				0	0.088623	0	0.143157	0	0	0	0	0.0545384	0	0	0	0	0	0	0	0.102912	0.0392902	0.0782881	0.285183	0.113132	0	0	0	0	0	0.154663	0.521094	0	0
10d47c64cc8e6af7d706b97a4aa79035	Bacteria	Cyanobacteria	Cyanobacteriia	Cyanobacteriales	Geitlerinemaceae	Geitlerinema_PCC-7105		0.135757	0	0	0	0	0	1.11812	0.139484	0.171406	0	0	0	0	0	0	0	0	0	0	0	0	0	0	0	0	0	0	0	0	0
b7bb21452337c9c48339069f4dbe73b2	Bacteria	Actinobacteriota	Acidimicrobiia	Microtrichales	Ilumatobacteraceae			0	0	0	0.162245	0	0.0287336	0	0	0	0	0.83968	0	0	0	0	0	0.041165	0	0	0	0.00435123	0	0.202122	0.0535906	0	0	0	0	0.0859317	0.127632
9bbd2ac836a33d5eaeeed793c731bf13	Bacteria	Proteobacteria	Alphaproteobacteria	Rhodospirillales			uncultured_bacterium	0	0	0	0	0.150546	0	0	0	0	0	0	0	0.106592	0	0	0	0	0	0	0	0	0	0	0	0	0	0.833838	0.140295	0.306899	0
6baf9be040f9274c23de4ad937e312c2	Bacteria	Proteobacteria	Alphaproteobacteria	Rhodobacterales	Rhodobacteraceae			0.106245	0	0	0	0	0	0.273582	0.0747235	0.13245	0	0	0	0	0	0	0.142983	0.144077	0.183354	0	0	0.356801	0.064025	0	0.0595451	0	0	0	0	0	0
05e7950446f2af604c70d5fc7acd781b	Bacteria	Chloroflexi	unclassified_ Chloroflexi	unclassified_ Chloroflexi	unclassified_ Chloroflexi	unclassified_ Chloroflexi	unclassified_ Chloroflexi	0	0	0	0	0	0.0646505	0	0	0	0	0	0	0	0.141958	0	0	0	0	0	0	0	0	0	0	0.346562	0.430672	0	0	0.552418	0
c8613249ad813dee1b85c0832d47b3a4	Bacteria	Proteobacteria	Alphaproteobacteria	Rhodobacterales	Rhodobacteraceae			0.0413174	0.265869	0.33973	0	0	0	0	0.109595	0.077912	0	0	0	0	0	0	0.16498	0.102912	0.111322	0.0608907	0.0867948	0.0522148	0	0	0.11909	0	0	0	0	0	0
8dc6b9f9ad631bae1d00e38ca1242f89	Bacteria	Proteobacteria	Alphaproteobacteria	Puniceispirillales				0	0	0	0	0	0	0	0	0	0	0	0	0	0	0	0	0	0	0	0	0	0.170733	0	0	0	0.588235	0	0.470989	0.294623	0
b5e78038ff5bcd4586c14b260dbc1dc0	Bacteria	Chloroflexi	Chloroflexia	Thermomicrobiales	Thermomicrobiaceae	Nitrolancea	uncultured_bacterium	0	0	0	0	0	0	0	0	0	0	0	0	0	0	0.803641	0	0	0	0	0	0	0.0426834	0	0	0	0.483193	0	0	0	0.191449
978e6b352ce1cbc96278196c4a2032c8	Bacteria	Actinobacteriota	Actinobacteria	Nitriliruptorales	Nitriliruptoraceae	Nitriliruptoraceae	uncultured_bacterium	0	0	0	0	0	0	0	0	0	0	0	0	0	0	0	0	0	0	0	0	0	0	0	0.023818	0.258222	0	0.921256	0	0.294623	0
82e92a6939c2111c2aa930e144ba6bc5	Bacteria	Desulfobacterota	Desulfuromonadia	Bradymonadales	Bradymonadales	Bradymonadales		0	0	0.0734551	0	0.100364	0.208318	0	0.0199263	0	0	0	0	0	0	0	0	0.154369	0.0261934	0	0.148791	0	0.0995945	0.138959	0.0893176	0	0	0	0.210442	0.220967	0
6053f3c2ea85f2b1308b51fae5676ebb	Bacteria	Proteobacteria	Alphaproteobacteria	Rhodobacterales	Rhodobacteraceae	Roseovarius		0	0	0	0	0	0	0	0	0	0	0	0	0	0.118298	0	0	0	0	0	0	0	0	0.416877	0	0	0	0	0.951999	0	0
4d0b73541b235fd9aeb22e95caffcb02	Bacteria	Proteobacteria	Alphaproteobacteria	Kiloniellales	Kiloniellaceae		uncultured_Rhodospirillaceae	0	0	0	0.181332	0	0	0	0	0	0	0	0	0	0	0	0	0	0	0	0.0619963	0	0	0	0.011909	0.210655	0	1.0154	0	0	0
6cdc38506af7158462553546bdd76abe	Bacteria	Proteobacteria	Alphaproteobacteria	Kiloniellales	Fodinicurvataceae	Rhodovibrio	Rhodovibrio_sodomensis	0.424979	0	0	0	0	0	0	0	0	0	0	0	0	0	0	0.0879894	0	0.137516	0.356646	0.111593	0.361152	0	0	0	0	0	0	0	0	0
115e140f0e2a4ef149d8ffebe56d8eac	Bacteria	Chloroflexi	Chloroflexia	Thermomicrobiales	Thermomicrobiaceae	Nitrolancea	uncultured_Chloroflexi	0	0	0	0.27677	0.232091	0.215502	0	0.0747235	0	0	0	0	0	0	0	0	0	0	0	0	0	0.0569111	0.227388	0.0654996	0	0	0	0.120253	0	0.204212
a50eb9c1458ddeac1e8720af39d1b2d1	Bacteria	Proteobacteria	Gammaproteobacteria	unclassified_ Gammaproteobacteria				0	0	0	0	0	0	0	0	0	0	0	0	0	0	0	0	0	0	0	0	0	0	0	0	0.129111	0	0.356398	0.160337	0.82249	0
13091a8ac0e5e2112faede2b9fd5882f	Bacteria	Actinobacteriota	Actinobacteria	Nitriliruptorales	Nitriliruptoraceae			0	0	0	0	0	0	0	0	0	0	0	1.43056	0	0	0	0	0	0	0	0	0	0	0	0	0	0	0	0	0	0
512d67dcbf1dec2ef48d38eaaf4336ca	Bacteria	Proteobacteria	Alphaproteobacteria	unclassified_ Alphaproteobacteria				0.011805	0.0110779	0.0183638	0.114526	0.0752729	0.0574671	0.118948	0.154429	0.109077	0	0	0.00632992	0	0.00473194	0	0	0	0.00654836	0.113083	0.0557967	0.0739709	0.0711389	0.391612	0.023818	0	0	0	0	0	0
4b6834d7033930ffcf70f94ebcf1ed27	Bacteria	Proteobacteria	Alphaproteobacteria	Rhizobiales	Hyphomicrobiaceae	Filomicrobium	uncultured_Alphaproteobacteria	0	0	0	0	0	0	0	0	0.0155824	0	0	0	0.245982	0.255525	0.116189	0	0	0	0	0	0	0	0	0	0.258222	0	0.390021	0	0.12276	0
2d13b158b321183831c4b8fabb62051f	Bacteria	Patescibacteria	ABY1	Candidatus_Kerfeldbacteria	Candidatus_Kerfeldbacteria	Candidatus_Kerfeldbacteria	uncultured_bacterium	0	0	0	0	0	0	0	0	0	0	0	0	1.19711	0.0425874	0.0677769	0	0	0	0	0	0.0130537	0	0	0	0.0815439	0	0	0	0	0
c5e76f3d760905217a85d043e12cb0da	Bacteria	Planctomycetota	Phycisphaerae	MSBL9	L21-RPul-D3	L21-RPul-D3	uncultured_organism	0	0	0	0	0	0	0	0	0	0.717241	0	0.430434	0	0	0	0	0	0	0	0	0	0	0	0	0	0.231092	0	0	0	0
cb612f5d306e2213a114f4e9d0d449ca	Bacteria	Proteobacteria	Alphaproteobacteria	Rhodobacterales	Rhodobacteraceae			0.129855	0	0.156092	0	0	0	0	0	0	0.855172	0	0	0	0	0	0.131984	0	0	0	0.0867948	0	0	0	0	0	0	0	0	0	0
20743629433c0f512ea6a480b70d9294	Bacteria	Deinococcota	Deinococci	Deinococcales	Trueperaceae	Truepera	uncultured_bacterium	0	0	0	0	0	0	0	0	0	0.662069	0	0	0	0	0	0	0	0	0	0	0	0.0995945	0	0	0.502854	0	0	0.0901894	0	0
ee7e432255fdb8b000d6a529527fae79	Bacteria	Bacteroidota	Rhodothermia	Balneolales	Balneolaceae			0.0590249	0.0664673	0.0918189	0.0381752	0	0	0.142738	0.069742	0.210362	0.0551724	0	0.00632992	0	0	0	0	0	0.104774	0.0695894	0.049597	0	0.0995945	0.0757959	0.214362	0	0	0	0	0	0
b11848b51749ebb02d95d8aab60fd5e0	Bacteria	Planctomycetota	Planctomycetes	Pirellulales	Pirellulaceae	Rhodopirellula	uncultured_bacterium	0	0	0	0.143157	0.0439092	0	0	0	0	0	0	0	0	0.151422	0	0	0	0	0	0.099194	0	0	0	0	0	0.273109	0	0.430905	0.208691	0
5b581e76629a95c498f8a3b6f540f78b	Bacteria	Actinobacteriota	Actinobacteria	Corynebacteriales	Corynebacteriaceae	Corynebacterium	Corynebacterium_tuberculostearicum	0	0	0	0	0.112909	0	0	0	0	0	0	0	0	0	0	0	0	0	0	0.0805952	0	0	0	0	0	0	1.15661	0	0	0
f30c43784dd7890fbb0da70e18eb39f4	Bacteria	Firmicutes	Dethiobacteria	Dethiobacterales	Dethiobacteraceae		uncultured_bacterium	0	0	0	0.114526	0	0	0	0	0	0	0	0	0.106592	0.070979	0.261425	0	0	0	0	0	0	0	0.101061	0	0.686328	0	0	0	0	0
424c3399a5da1bae4dcf8c09c157a090	Bacteria	Actinobacteriota	Actinobacteria	Nitriliruptorales	Nitriliruptoraceae	Nitriliruptoraceae	uncultured_bacterium	0	0	0	0.20042	0	0.107751	0	0	0	0	0	0	0	0	0	0	0	0	0	0	0	0	0	0.0535906	0	0.577731	0	0	0	0.39566
37797089c1be8096b3046cc8c62eb98c	Bacteria	Planctomycetota	Phycisphaerae	Phycisphaerales	Phycisphaeraceae	SM1A02		0	0	0	0.0572628	0	0	0.0237897	0	0.038956	0	0	0	0	0.0615152	0	0	0	0	0	0	0	0.113822	0	0.0714541	0.0951345	0	0.363123	0	0.0982077	0.408424
e9dccaf9ea3b9222ffb782409f87240e	Bacteria	Proteobacteria	Gammaproteobacteria	Chromatiales	Chromatiaceae	Halochromatium	uncultured_bacterium	0	0	0	0.362665	0.144273	0.179585	0.0773165	0	0	0	0	0	0	0	0	0	0	0	0	0	0	0	0	0.559724	0	0	0	0	0	0
72c476ee3b4926a5223600608f76f849	Bacteria	Proteobacteria	Alphaproteobacteria	unclassified_ Alphaproteobacteria				0	0	0	0	0.301091	0.452554	0	0	0	0	0.566296	0	0	0	0	0	0	0	0	0	0	0	0	0	0	0	0	0	0	0
08eeb42b074b10bcf4bca8efe871b266	Bacteria	Actinobacteriota	Acidimicrobiia	Actinomarinales			bacterium_YC-LK-LKJ36	0	0	0	0	0	0	0.0237897	0	0	0	0	0	0	0	0	0	0	0	0	0	0.0522148	0	0	0	0	0.420168	0.430368	0	0.135036	0.242502
6f32661f1f7a77d15e02fa5f6ea1384d	Bacteria	Chloroflexi	Dehalococcoidia	GIF9	AB-539-J10	SCGC-AB-539-J10	uncultured_bacterium	0	0	0	0	0	0	0	0	0	0	0	0	0	0	0	0	0	0	0	0	0	0	0	0	0	0.609244	0	0	0.552418	0.140396
c83af6edbedebd20869232cb6d08a804	Bacteria	Planctomycetota	Planctomycetes	Pirellulales	Pirellulaceae			0	0	0	0	0.0878183	0.0502837	0	0	0	0	0	0	0	0.118298	0	0	0	0	0	0	0	0	0	0	0.0271813	0	0	0.250526	0.454211	0.306318
393aa49762450fc6a63be4b171e7df9f	Bacteria	Firmicutes	Dethiobacteria	Dethiobacterales	Dethiobacteraceae		uncultured_bacterium	0	0	0	0	0	0.0862007	0	0	0	0.331034	0	0	0	0.127762	0	0	0	0	0	0	0	0	0	0	0	0.304622	0.275704	0	0.159588	0
30397fd6344ac4e7a880ed371aaab06f	Bacteria	Actinobacteriota	Actinobacteria	Corynebacteriales	Nocardiaceae	Gordonia		0	0	0	0	0	0	0	0	0	0	0	0	0	0	0	0	0	0	0	0	0	0	0	0	0	0	1.28438	0	0	0
769681121ea8e2ebdb06176a8064130d	Bacteria	Actinobacteriota	Actinobacteria	Nitriliruptorales	Nitriliruptoraceae	Nitriliruptoraceae	uncultured_bacterium	0	0	0	0	0	0	0	0	0	0	1.27905	0	0	0	0	0	0	0	0	0	0	0	0	0	0	0	0	0	0	0
5c6c650fe02e1c75a22db9a5f5e80314	Bacteria	Chloroflexi	Anaerolineae	Anaerolineales	Anaerolineaceae	ADurb.Bin120	uncultured_bacterium	0	0	0	0	0	0	0	0	0	0.496552	0	0	0.245982	0	0	0	0	0	0	0	0	0	0	0	0	0.535714	0	0	0	0
0711498dd9c26220cdb05111d8832c14	Bacteria	Proteobacteria	Gammaproteobacteria	Chromatiales	Chromatiaceae	Halochromatium	uncultured_bacterium	0	0	0	0.80168	0	0	0	0	0	0	0	0	0	0	0	0	0	0	0	0	0	0	0	0.458497	0	0	0	0	0	0
c8a36c96dfb807b9bd59dee4d7d7d4a9	Bacteria	Patescibacteria	Saccharimonadia	Saccharimonadales	Saccharimonadales	Saccharimonadales	uncultured_bacterium	0	0	0.0918189	0.238595	0	0	0.41632	0	0	0	0	0	0	0	0	0	0	0	0	0	0	0	0	0	0	0	0.511062	0	0	0
14750194704c37c7841a99a5d3d6ce57	Bacteria	Proteobacteria	Alphaproteobacteria	Rhodobacterales	Rhodobacteraceae			0	0	0	0	0	0	0	0	0	0	0	0	0.500164	0.619884	0	0	0	0	0	0	0	0	0.0757959	0	0.0611579	0	0	0	0	0
b4e2bc4ec4d104a65ed0d587877fdb9f	Bacteria	Proteobacteria	Alphaproteobacteria	Rhodobacterales	Rhodobacteraceae	Lacimonas	bacterium	0.0885374	0.188324	0.165274	0	0	0	0	0	0	0	0	0	0	0	0	0.208975	0	0.150612	0	0	0	0	0	0	0	0.430672	0	0	0	0
dfd91ea5fb00ce5112da4c7119ea0552	Bacteria	Chloroflexi	Dehalococcoidia	GIF9	AB-539-J10	SCGC-AB-539-J10	uncultured_bacterium	0	0	0	0	0	0	0	0	0	0	0	0	0	0	0	0	0	0	0	0	0	0	0	0	0	0	0	0	1.2276	0
7c5e75909f020a9b4f2647ed8b97e19f	Bacteria	Actinobacteriota	Acidimicrobiia	IMCC26256	IMCC26256	IMCC26256		0	0	0	0	0	0	0	0	0	0	0	0	0	0.0804429	1.13284	0	0	0	0	0	0	0	0	0	0	0	0	0	0	0
9d748769050e37a6703e5e3a2ab7f68f	Bacteria	Actinobacteriota	Acidimicrobiia	Microtrichales				0.0472199	0	0	0.104982	0	0	0	0	0	0	0	0.272186	0	0.0899068	0.290473	0	0	0	0	0	0	0	0	0	0	0	0	0.180379	0.135036	0.0893427
661f8e28aa5923acefd57019184b4e23	Bacteria	Proteobacteria	Alphaproteobacteria	Rickettsiales	AB1	AB1		0.230197	0.0553894	0.183638	0	0.0815456	0.0287336	0	0	0	0	0	0	0	0	0	0.109987	0.288155	0.0982254	0	0.111593	0.0217562	0	0	0	0	0	0	0	0	0
6f97ee34a6344d3a35d6c354dc1fafbe	Bacteria	Actinobacteriota	Acidimicrobiia	Microtrichales				0	0	0	0	0	0	0	0	0	0	0	0	0.295179	0.373823	0.377614	0	0	0	0	0	0	0	0	0	0	0	0	0	0.147312	0
0ac153980c35599dbc1d1c1a9b6ed0a4	Bacteria	Proteobacteria	Alphaproteobacteria	Tistrellales	Geminicoccaceae			0	0.0664673	0.082637	0	0	0	0	0	0.148033	0	0	0.784909	0	0	0	0	0	0	0	0	0	0	0	0.0952721	0	0	0	0	0	0
21c4a26522b99208694e57d3ed508759	Bacteria	Planctomycetota	Planctomycetes	Pirellulales	Pirellulaceae	Roseimaritima	uncultured_bacterium	0.0649274	0.0664673	0	0	0	0.208318	0	0.0398525	0.0701208	0	0	0	0	0	0	0.16498	0.0514562	0.104774	0.0608907	0	0	0	0.0631632	0	0.0407719	0	0	0.240505	0	0
b53ee96abce128f5e4060e1f4e90c7d4	Bacteria	Proteobacteria	Alphaproteobacteria	Caulobacterales	Hyphomonadaceae	Oceanicaulis	uncultured_organism	0.365954	0.221558	0.156092	0	0	0	0	0	0	0	0	0	0	0	0	0	0.32932	0.0589352	0	0.0433974	0	0	0	0	0	0	0	0	0	0
b613b7bbb21cb14eb219b53b26826a2b	Bacteria	Proteobacteria	Alphaproteobacteria	Rhodobacterales	Rhodobacteraceae	Marivita	Rhodobacteraceae_bacterium	0.513517	0.0553894	0.174456	0	0	0	0	0.0199263	0	0	0	0	0	0	0	0.142983	0.154369	0	0	0.105394	0	0	0	0	0	0	0	0	0	0
8a60df8177fc081b18d5077a3aec5492	Bacteria	Proteobacteria	Alphaproteobacteria	Rhodobacterales	Rhodobacteraceae			0	0	0	0	0	0	0	0	0	0	0	0	0	0	0	0	0	0	0	0	0	0	0	0.0416816	0.0543626	0	0	0.260547	0.57697	0.229738
b0a6900f093827c3b481ae675f70d8ce	Bacteria	Proteobacteria	Alphaproteobacteria	Kiloniellales	Fodinicurvataceae	Rhodovibrio	Rhodovibrio_sp.	0	0	0	0	0	0	0	0	0	0	0	0	0	0.335967	0.135554	0	0	0	0	0	0.0696197	0	0.0631632	0	0.224246	0.315126	0	0	0	0
d4c5f3870656826266735c604ddef6c5	Bacteria	Actinobacteriota	Actinobacteria	Nitriliruptorales	Nitriliruptoraceae	Nitriliruptoraceae		0	0	0	0	0	0	0	0	0	0	0	0	0	0	1.13284	0	0	0	0	0	0	0	0	0	0	0	0	0	0	0
86f55b56d3ff994d13c2a33fcf026c07	Bacteria	Proteobacteria	Alphaproteobacteria	Rhodobacterales	Rhodobacteraceae			0	0	0	0	0	0	0	0	0	0	0	0	0	0	0	0.25297	0.319029	0.111322	0	0	0	0	0	0	0	0.430672	0	0	0	0
8ec5e42c432e48b188ac3a4934d04295	Bacteria	Firmicutes	Clostridia	Oscillospirales	Hungateiclostridiaceae		uncultured_bacterium	0	0	0	0	0	0	0	0	0	0	0	0	0.590357	0	0.0871418	0	0	0	0	0	0	0	0	0	0.20386	0	0.228633	0	0	0
3d28cea4b4aa59ffff629536ac90030e	Bacteria	Deinococcota	Deinococci	Deinococcales	Trueperaceae	Truepera	uncultured_bacterium	0	0	0	0	0	0	0	0	0	0.717241	0	0	0.114792	0.118298	0	0	0	0	0	0	0	0	0	0	0	0	0	0	0.147312	0
46f229d5603e74d45c090028af78494e	Bacteria	Proteobacteria	Alphaproteobacteria	Rickettsiales	AB1	AB1	uncultured_bacterium	0.106245	0	0	0	0	0	0	0	0	0	0	0	0	0	0	0.186978	0.185242	0.183354	0.0782881	0.0743955	0.0261074	0	0.0757959	0.0297725	0	0.147059	0	0	0	0
a405a186dacd9484d50beaa727a001c0	Bacteria	Proteobacteria	Gammaproteobacteria	Nitrosococcales	Nitrosococcaceae	CI75cm.2.12	uncultured_gamma	0	0	0	0	0	0	0.0594742	0	0.0311648	0	0	0	0	0	0	0	0	0	0.0608907	0.185989	0.0696197	0.0924806	0.202122	0	0	0.388655	0	0	0	0
7170a9a0002c6540f8784485bb73bd5f	Bacteria	Proteobacteria	Alphaproteobacteria	Rhodospirillales	Rhodospirillaceae		uncultured_bacterium	0	0	0	0.114526	0	0.0287336	0	0	0.038956	0	0	0	0	0	0	0	0	0	0	0.0743955	0	0	0	0	0	0.829832	0	0	0	0
0ec7795a6409e5cdf5c407dc0e4590cd	Bacteria	Patescibacteria	Parcubacteria	Parcubacteria	Parcubacteria	Parcubacteria	uncultured_bacterium	0	0	0	0	0	0	0	0	0	0.634483	0.117165	0	0	0	0	0	0	0	0	0	0	0	0	0	0	0.0420168	0.228633	0	0	0.0638162
b333ee7ea1e7d5a6ef345aa5aee1fbf9	Bacteria	Proteobacteria	Alphaproteobacteria	Tistrellales	Geminicoccaceae		uncultured_marine	0	0	0	0	0	0	0	0	0	0	0	1.07609	0	0	0	0	0	0	0	0	0	0	0	0	0	0	0	0	0	0
49a5f9781679515162f058199a3c1530	Bacteria	Proteobacteria	Alphaproteobacteria	Micavibrionales	Micavibrionaceae		uncultured_bacterium	0	0	0	0.152701	0	0.0718339	0.0832639	0	0	0	0	0	0	0	0	0	0	0	0	0	0	0	0	0	0	0	0.766593	0	0	0
2f8b966758c21f796044cbf46736fc6c	Bacteria	Proteobacteria	Alphaproteobacteria	Rhodospirillales			uncultured_bacterium	0	0	0	0	0	0	0	0	0	0	0	0	0	0	0	0	0	0	0	0	0	0	0	0	0	0	0.827113	0	0.233243	0
bf038d61f35c9501a28e0c235ebaee2d	Bacteria	Actinobacteriota	Actinobacteria	Micrococcales	Microbacteriaceae	Pontimonas	Pontimonas_salivibrio	0	0	0	0	0	0	0	0	0	0	0	0	0	0	0	0	0	0	0	0	0	0	0.0505306	0	0	0	0.504337	0.501052	0	0
ede261678452b1f19bb5d981e98d4317	Bacteria	Proteobacteria	Alphaproteobacteria	Rhodobacterales	Rhodobacteraceae			0	0	0	0	0	0	0	0	0	0	0	0	0	0	0	0	0.205825	0.39945	0	0.353379	0.0870246	0	0	0	0	0	0	0	0	0
c9923b418cda4275a6e2d445c173a460	Bacteria	Chloroflexi	Anaerolineae	SBR1031	SBR1031	SBR1031		0	0	0	0	0	0	0	0	0	0	0	0	0	0	0	0	0	0	0	0	0	0	0	0	0	0	0	0	1.04346	0
f22a8dc06a66770c199e335c363db9c6	Bacteria	Actinobacteriota	Actinobacteria	Nitriliruptorales	Nitriliruptoraceae	Nitriliruptoraceae	uncultured_bacterium	0	0	0	0	0	0	0	0	0	0	0	0.75959	0	0	0	0	0	0	0	0	0	0	0	0	0	0	0	0	0.282347	0
a4d82c6ea35ecf290d271948b113f7d9	Bacteria	Firmicutes	Dethiobacteria	Dethiobacterales	Dethiobacteraceae			0	0	0	0	0	0	0	0	0	0	0	0	0	0	0	0	0	0	0	0	0	0	0	0	0	0.693277	0	0.0801684	0.257795	0
4f822c6e32954e73156f74a76d6bd662	Bacteria	Proteobacteria	Alphaproteobacteria	Sphingomonadales	Sphingomonadaceae	Altererythrobacter		0	0	0	0	0	0	0	0	0	1.02069	0	0	0	0	0	0	0	0	0	0	0	0	0	0	0	0	0	0	0	0
4768cc90947b7c8b72b1381c26c35284	Bacteria	Actinobacteriota	Acidimicrobiia	Microtrichales			uncultured_bacterium	0	0	0	0	0.0188182	0	0	0	0.0155824	0	0	0	0	0	0	0	0	0	0	0.0557967	0.0174049	0.0284556	0.101061	0.035727	0	0	0	0.0801684	0.613798	0.051053
b4e20065a9cae3890aa5942f7f840f40	Bacteria	Actinobacteriota	Acidimicrobiia	Microtrichales				0	0	0	0	0	0	0	0	0	0	0	0	0.0655953	0.75711	0.183966	0	0	0	0	0	0	0	0	0	0	0	0	0	0	0
f61c6f2bfae692eb1cb708b3f29d7db1	Bacteria	Proteobacteria	Gammaproteobacteria	Nitrosococcales	Nitrosococcaceae	CI75cm.2.12	uncultured_gamma	0.0767324	0	0	0	0	0.0862007	0	0	0	0	0	0	0	0	0	0	0	0	0	0	0	0	0	0	0.0611579	0.378151	0	0	0	0.39566
d3f1568436090ee1277f9107bdcfbadc	Bacteria	Actinobacteriota	Acidimicrobiia	Microtrichales	Ilumatobacteraceae			0	0	0	0	0	0	0	0	0	0	0	0	0	0	0	0	0	0	0	0	0	0	0	0	0	0	0	0	0	0.995533
0d683e422ee1fbc25867dfea2ec41b68	Bacteria	Patescibacteria	Parcubacteria	Parcubacteria	Parcubacteria	Parcubacteria	uncultured_bacterium	0	0	0	0	0	0	0	0	0	0	0	0	0	0.0283916	0	0	0	0	0	0	0	0	0	0	0	0.252101	0.282429	0	0.429659	0
6e55948bd663976913a580752596b8db	Bacteria	Proteobacteria	Alphaproteobacteria	Rhodobacterales	Rhodobacteraceae	WDS1C4	Rhodobacteraceae_bacterium	0	0.221558	0	0	0	0	0.0951588	0	0.0934944	0	0	0	0.188586	0	0.183966	0	0	0	0	0	0	0	0	0	0	0	0	0	0.208691	0
6c0dde3071e59efd2fb3e23be43eed32	Bacteria	Actinobacteriota	Actinobacteria	Nitriliruptorales	Nitriliruptoraceae	Nitriliruptoraceae	uncultured_bacterium	0	0	0	0	0	0	0	0	0	0.551724	0	0	0	0	0	0	0	0	0	0	0	0	0	0	0	0	0	0	0	0.43395
46e210b65394cc468d4b8dae68893406	Bacteria	Planctomycetota	Phycisphaerae	Phycisphaerales	Phycisphaeraceae			0.02361	0.110779	0.101001	0.238595	0	0	0.136791	0.0149447	0	0	0	0	0	0	0	0.032996	0	0.0130967	0.0782881	0.0433974	0.182752	0	0	0	0	0	0	0	0	0
cdf43ceac70f72335441d045284c7b5d	Bacteria	Verrucomicrobiota	Omnitrophia	Omnitrophales	Omnitrophaceae	Candidatus_Omnitrophus	uncultured_bacterium	0	0	0	0	0	0	0	0.0149447	0.0311648	0	0	0	0.155789	0	0	0	0	0	0	0	0	0	0.378979	0.285816	0	0	0	0.0300631	0	0.0765795
78fca59ea004fcca57bae209c3c58c3e	Bacteria	Planctomycetota	Planctomycetes	Pirellulales	Pirellulaceae			0	0	0	0	0	0	0	0	0	0	0	0	0	0	0	0	0	0	0	0	0	0	0	0	0	0	0.679174	0	0	0.293555
f089b0160fa8469d7686ec6a33f2689c	Bacteria	Chloroflexi	JG30-KF-CM66	JG30-KF-CM66	JG30-KF-CM66	JG30-KF-CM66	uncultured_bacterium	0	0	0	0.229051	0	0	0.0356845	0	0	0	0	0	0	0	0	0	0	0	0	0	0	0	0.303183	0	0	0	0	0	0	0.39566
29824df39435d019024d47274db2cc47	Bacteria	Planctomycetota	Phycisphaerae	MSBL9	SG8-4	SG8-4	uncultured_organism	0	0	0	0	0	0	0	0	0	0	0	0.962147	0	0	0	0	0	0	0	0	0	0	0	0	0	0	0	0	0	0
502703974e18af5d98424af64684416b	Bacteria	Planctomycetota	Phycisphaerae	Phycisphaerales	Phycisphaeraceae	SM1A02	uncultured_bacterium	0	0	0	0.0858943	0	0	0.0178423	0.0747235	0	0	0	0	0	0	0	0	0	0.0196451	0	0	0.221913	0	0	0	0	0.535714	0	0	0	0
56d4c07f76c0fd8609b9bc867ff6adf0	Bacteria	Proteobacteria	Alphaproteobacteria	Rhodobacterales	Rhodobacteraceae			0	0.0443115	0	0	0	0	0	0	0	0	0	0	0	0.0851748	0.668087	0	0	0	0	0	0.0348099	0	0	0	0	0	0	0	0.110484	0
23ea645b9206dcfef183a29ab3ae7683	Bacteria	Proteobacteria	Alphaproteobacteria	unclassified_ Alphaproteobacteria				0	0.0997009	0	0	0	0	0.0594742	0	0	0	0	0	0	0	0	0.0439947	0	0	0.182672	0	0.356801	0.199189	0	0	0	0	0	0	0	0
1067480f3536bc70a87392976c3412d7	Bacteria	Planctomycetota	Phycisphaerae	MSBL9	L21-RPul-D3	L21-RPul-D3	uncultured_planctomycete	0	0	0	0	0	0	0	0	0	0.358621	0	0.386125	0.0655953	0	0	0	0	0	0	0	0	0	0	0	0	0	0	0	0	0.127632
26e211156e3fda351d04eb584760a57e	Bacteria	Actinobacteriota	Acidimicrobiia	Actinomarinales			uncultured_Actinomycetales	0	0	0	0	0	0	0	0	0	0	0	0	0	0	0	0	0	0	0.0434934	0	0	0	0	0	0	0.430672	0	0	0	0.459477
4e08d3c1556466638bd6508ad4ff4876	Bacteria	Proteobacteria	Alphaproteobacteria	unclassified_ Alphaproteobacteria				0	0	0	0.143157	0	0	0	0	0	0	0	0	0	0.070979	0.513168	0	0	0	0	0	0	0.064025	0	0	0.129111	0	0	0	0	0
87fc852e639b47bcff9005c1be9e3049	Bacteria	Proteobacteria	Alphaproteobacteria	Rhodobacterales	Rhodobacteraceae	Tropicimonas	uncultured_organism	0	0.0664673	0	0	0	0	0	0.0398525	0	0	0	0	0	0	0	0	0	0	0	0	0	0	0.113694	0	0	0.346639	0.349674	0	0	0
506290fc71537d944ef6d396cfd09262	Bacteria	Proteobacteria	Gammaproteobacteria	unclassified_ Gammaproteobacteria				0	0	0	0	0	0	0	0	0	0	0	0	0	0	0	0	0	0	0	0	0	0	0	0	0	0	0	0.130274	0.785662	0
8ea6fc64102c0c7144516baf69f9ac74	Bacteria	Proteobacteria	Alphaproteobacteria	Rhodobacterales	Rhodobacteraceae	Roseibaca	uncultured_bacterium	0.0295125	0.088623	0.275457	0	0	0	0.0892114	0.069742	0	0	0	0	0	0	0	0.120985	0.185242	0	0	0.049597	0	0	0	0	0	0	0	0	0	0
03199428541ae28773a1de080b8bd917	Bacteria	Patescibacteria	Gracilibacteria	Absconditabacteriales_(SR1)	Absconditabacteriales_(SR1)	Absconditabacteriales_(SR1)	uncultured_organism	0.0354149	0.110779	0.174456	0	0	0	0.0892114	0.0149447	0	0	0	0	0.147589	0	0.0677769	0	0.0720387	0.0785803	0.0434934	0.049597	0	0	0	0.023818	0	0	0	0	0	0
5008d1c8f96bcb65baeed382f137b78c	Bacteria	Bdellovibrionota	Bdellovibrionia	Bdellovibrionales	Bdellovibrionaceae	OM27_clade	uncultured_bacterium	0	0	0	0.0954381	0.131728	0	0	0	0	0	0	0	0	0.118298	0	0.120985	0.0514562	0.0196451	0	0	0	0	0	0	0	0.367647	0	0	0	0
06791bfba4fc82b2fa3d9ac7450f8aa5	Bacteria	Proteobacteria	Alphaproteobacteria	Tistrellales	Geminicoccaceae			0	0	0	0	0	0.0287336	0	0	0	0	0	0.867198	0	0	0	0	0	0	0	0	0	0	0	0	0	0	0	0	0	0
dab27e180000de29801ebdccc7db95dd	Bacteria	Chloroflexi	Anaerolineae	Anaerolineales	Anaerolineaceae	ADurb.Bin120	uncultured_bacterium	0	0	0	0	0	0	0	0	0	0	0	0	0.221384	0	0	0	0	0	0	0	0	0	0	0	0	0	0.181561	0.260547	0.220967	0
93c7eec328573ae46484ad0affd573f4	Bacteria	Actinobacteriota	Actinobacteria	Nitriliruptorales	Nitriliruptoraceae	Nitriliruptoraceae	uncultured_bacterium	0	0	0	0.295858	0	0	0	0	0	0.468966	0	0	0	0	0	0	0	0	0	0.111593	0	0	0	0	0	0	0	0	0	0
827ebc4030e23f4f34df38a89f8caca4	Bacteria	Firmicutes	Clostridia	Oscillospirales	Hungateiclostridiaceae		uncultured_bacterium	0	0	0	0	0	0	0	0	0	0.744828	0	0	0	0	0	0	0	0	0	0	0	0	0	0	0	0	0	0.130274	0	0
e07bf11584a22ad25503c4047c7eae94	Bacteria	Chloroflexi	Dehalococcoidia	GIF9	AB-539-J10	AB-539-J10		0	0	0	0	0.0501819	0	0	0	0	0	0	0	0.131191	0	0	0	0	0	0	0	0	0	0	0	0	0	0.383296	0	0.306899	0
c558fba1a924b42d6e7f8b5402b39bf4	Bacteria	SAR324_clade(Marine_group_B)	SAR324_clade(Marine_group_B)	SAR324_clade(Marine_group_B)	SAR324_clade(Marine_group_B)	SAR324_clade(Marine_group_B)	uncultured_bacterium	0	0	0	0	0	0	0	0	0	0	0	0.645651	0	0	0	0	0	0	0	0	0	0	0	0	0	0	0	0.220463	0	0
68d559e69ff964ba1a72f5897e31357f	Bacteria	Patescibacteria	ABY1	Candidatus_Kerfeldbacteria	Candidatus_Kerfeldbacteria	Candidatus_Kerfeldbacteria	uncultured_bacterium	0	0	0	0.295858	0	0	0.113001	0	0	0	0	0	0	0	0	0	0	0	0.165275	0.0557967	0	0	0.0884285	0	0	0.136555	0	0	0	0
2a6b52d944e006401e8423758ab828cf	Bacteria	Proteobacteria	Alphaproteobacteria	unclassified_ Alphaproteobacteria				0.0767324	0.0664673	0.14691	0	0	0	0	0	0	0	0	0	0	0	0	0.230972	0.288155	0.0130967	0.00869868	0.00619963	0	0	0	0	0	0	0	0.010021	0	0
9203c3fe408717d38b8f4ee65804d76e	Bacteria	Deinococcota	Deinococci	Deinococcales	Trueperaceae	Truepera	uncultured_bacterium	0	0	0	0	0	0	0	0	0	0.441379	0	0	0	0.0615152	0	0	0	0	0	0.0309981	0	0	0	0	0	0	0	0	0.306899	0
a27e1665b08679a7221b8f70cb68aa79	Bacteria	Proteobacteria	Alphaproteobacteria	Rickettsiales	SM2D12	SM2D12	uncultured_bacterium	0.0531224	0	0	0.219508	0.225819	0	0	0	0	0	0	0	0	0	0	0	0.0514562	0.216096	0	0	0.0391611	0.0213417	0	0	0	0	0	0	0	0
248c38e63a752ee44c39e9a5aeabaa72	Bacteria	Actinobacteriota	Actinobacteria	Nitriliruptorales	Nitriliruptoraceae	Nitriliruptoraceae	uncultured_bacterium	0	0	0	0	0	0	0	0	0	0	0	0	0	0	0	0	0	0	0	0	0	0	0	0	0	0.577731	0	0.240505	0	0
9fab02a3b4202b348d274a37de4658db	Bacteria	Chloroflexi	Anaerolineae	SBR1031	SBR1031	SBR1031	uncultured_organism	0	0	0	0	0	0	0	0	0	0	0	0	0	0	0.0484121	0	0	0	0	0	0	0	0	0	0.176678	0	0	0	0.294623	0.293555
4ffbc865c775c24c5cfab51abc7a3ca8	Bacteria	Chloroflexi	JG30-KF-CM66	JG30-KF-CM66	JG30-KF-CM66	JG30-KF-CM66	uncultured_bacterium	0	0	0	0	0	0	0	0	0	0	0	0	0	0	0	0	0	0	0	0	0.0217562	0	0.101061	0	0.0475673	0.630252	0	0	0	0
e56d24c6b266e8a5c2c0cf4a65b0ac68	Bacteria	Spirochaetota	Spirochaetia	Spirochaetales	Spirochaetaceae	Spirochaeta_2	uncultured_organism	0	0	0	0	0.25091	0.237052	0	0	0.038956	0	0	0	0	0.0804429	0	0	0	0	0	0	0	0	0	0	0	0	0	0	0	0.191449
db743b87f3f414180213ff5f962e0c06	Bacteria	Chloroflexi	Anaerolineae	SBR1031	SBR1031	SBR1031		0	0	0	0	0	0	0	0	0	0	0	0	0	0.0473194	0	0	0	0	0	0	0	0	0	0	0	0	0.255531	0	0.491039	0
96c6a66a4ebcd00593ea3abf03456c6c	Bacteria	Proteobacteria	Alphaproteobacteria	Rhizobiales	Rhizobiaceae	Nitratireductor		0	0	0	0.162245	0	0	0	0	0	0	0	0	0	0	0	0	0	0	0	0	0	0	0	0.0178635	0.10193	0	0	0	0.503315	0
36c8a9ba8fef8db9c9cfcb355f646266	Bacteria	Firmicutes	Dethiobacteria	Dethiobacterales	Dethiobacteraceae		uncultured_bacterium	0	0	0	0	0	0	0	0	0	0	0	0	0	0	0	0	0	0	0	0	0	0	0	0	0	0.609244	0.174837	0	0	0
fd39d987a91b5dd0516a4e1dbc4885ca	Bacteria	Proteobacteria	Alphaproteobacteria	Rhizobiales	Methyloligellaceae			0	0	0	0	0	0	0	0	0	0	0	0	0	0.194009	0.493803	0	0	0	0	0	0	0	0	0	0.0951345	0	0	0	0	0
d92721c96f66d25524ce42a6ec7c51bb	Bacteria	Actinobacteriota	Acidimicrobiia	IMCC26256	IMCC26256	IMCC26256		0	0	0	0	0	0	0	0	0	0	0	0	0	0.217669	0.464756	0	0	0	0	0	0	0	0	0	0	0	0	0	0.0982077	0
e17db0667d2a5c07d39edf75d08bfabc	Bacteria	Patescibacteria	ABY1	Candidatus_Kerfeldbacteria	Candidatus_Kerfeldbacteria	Candidatus_Kerfeldbacteria	uncultured_bacterium	0	0	0	0	0	0.0431004	0	0	0	0	0	0	0.106592	0	0.0677769	0	0	0	0	0	0	0	0	0	0.0543626	0	0.147939	0.360758	0	0
a713e6938e63e4e225dbaa9eb383c825	Bacteria	Proteobacteria	Gammaproteobacteria	Diplorickettsiales	Diplorickettsiaceae		uncultured_bacterium	0	0	0	0	0	0.0287336	0	0	0	0	0	0	0	0	0.668087	0	0	0	0	0	0	0	0	0	0	0	0	0.0801684	0	0
25514f72b5bda112c0246c386dc246a6	Bacteria	Actinobacteriota	Actinobacteria	Corynebacteriales	Nocardiaceae	Gordonia	Gordonia_sputi	0	0	0	0	0	0	0	0	0	0	0	0	0	0	0	0	0	0	0	0	0	0	0	0	0	0	0.759868	0	0	0
24602cc87c489ec447c3740c8b6e1bbe	Bacteria	Bacteroidota	Bacteroidia	unclassified_ Bacteroidia				0	0	0	0	0	0	0	0	0	0.634483	0	0	0	0	0	0	0	0	0	0	0	0	0	0	0	0	0	0.110231	0	0
77bf4a958b540345cea9bce7056b651d	Bacteria	Firmicutes	Clostridia	Peptostreptococcales-Tissierellales	Family_XI	Anaerococcus	uncultured_bacterium	0.0413174	0	0	0	0	0	0	0	0	0	0	0	0	0	0	0	0	0	0	0.0371978	0	0	0	0	0.0611579	0	0.59848	0	0	0
3113ce80692942c479e60156843a6aaa	Bacteria	Campylobacterota	Campylobacteria	Campylobacterales	Arcobacteraceae	Arcobacteraceae	uncultured_Epsilonproteobacteria	0	0	0	0	0.0690001	0	0	0	0	0	0	0	0	0.151422	0	0	0	0.0327418	0.0521921	0.0309981	0	0	0	0	0.0611579	0	0	0	0.171863	0.165922
ac65db97644ac66f6bba0906fc377ca2	Bacteria	Deinococcota	Deinococci	Deinococcales	Trueperaceae	Truepera	uncultured_bacterium	0	0	0	0	0	0	0	0	0	0	0	0	0	0	0	0	0	0	0	0	0	0	0	0	0	0.735294	0	0	0	0
8b8567641885b1b26da24954a616a851	Bacteria	Proteobacteria	Alphaproteobacteria	Rhizobiales	Rhizobiaceae	Pseudahrensia	uncultured_bacterium	0	0	0	0	0	0.0502837	0	0	0	0	0	0	0	0	0.213013	0	0	0	0	0	0	0.0355695	0.113694	0	0.122316	0.19958	0	0	0	0
40dea3555fe16cafb8dc63b5f58f7ff2	Bacteria	Patescibacteria	unclassified_ Patescibacteria	unclassified_ Patescibacteria	unclassified_ Patescibacteria	unclassified_ Patescibacteria	unclassified_ Patescibacteria	0	0	0	0	0.0376364	0	0	0	0	0.110345	0	0	0.0573959	0	0	0	0	0	0	0	0	0	0	0.011909	0	0	0	0.120253	0.159588	0.229738
54331ed1e450486d35e4630d228307df	Bacteria	Proteobacteria	Alphaproteobacteria	Rhodospirillales				0	0	0	0.152701	0	0	0	0.0149447	0	0	0	0	0	0	0	0	0	0	0	0	0.0652685	0	0.0631632	0	0	0.430672	0	0	0	0
801203604ec982ffe1c65b133122a4f9	Bacteria	Proteobacteria	Alphaproteobacteria	Sphingomonadales	Sphingomonadaceae			0.383662	0	0.33973	0	0	0	0	0	0	0	0	0	0	0	0	0	0	0	0	0	0	0	0	0	0	0	0	0	0	0
256208ef9d49a668c73e77c60be57d08	Bacteria	Planctomycetota	Phycisphaerae	Phycisphaerales	Phycisphaeraceae		uncultured_organism	0	0	0	0	0	0.0502837	0	0	0	0	0	0	0	0	0	0	0	0	0	0	0	0	0	0	0	0	0.67245	0	0	0
c07d79727e510e7b4f6060f4565c5557	Bacteria	Proteobacteria	Alphaproteobacteria	Rhodobacterales	Rhodobacteraceae		Oceanicella_sp.	0	0	0	0	0	0	0	0	0	0	0	0	0	0	0	0	0	0	0	0	0	0	0.0505306	0	0.142702	0	0	0	0.527866	0
28a0ddb9257f0e1ccd8ecd753e509b7b	Bacteria	Patescibacteria	Parcubacteria	Parcubacteria	Parcubacteria	Parcubacteria	uncultured_bacterium	0	0	0	0	0	0	0	0.00996314	0	0	0	0	0.286979	0.104103	0.0774593	0	0	0	0	0	0	0	0	0	0	0.241597	0	0	0	0
3110bd3a594da53b2272cadf0549efbf	Bacteria	Planctomycetota	Phycisphaerae	CCM11a	CCM11a	CCM11a	uncultured_bacterium	0	0	0	0	0	0	0	0	0	0.717241	0	0	0	0	0	0	0	0	0	0	0	0	0	0	0	0	0	0	0	0
48aaff4847dc1a603993524dd2c52047	Bacteria	Actinobacteriota	Actinobacteria	Nitriliruptorales	Nitriliruptoraceae			0.242002	0	0	0	0	0	0	0	0	0	0	0	0	0	0	0	0	0	0	0	0	0	0	0	0	0	0	0.230484	0	0.242502
e1eef9a41cfd2ea32323b7e61e5a1651	Bacteria	Actinobacteriota	Acidimicrobiia	Microtrichales				0	0	0	0.248139	0	0	0	0	0	0	0	0	0	0	0	0	0	0	0	0	0.0348099	0	0	0.0416816	0	0	0	0.3808	0	0
e755d5f42e312be481005b46fd9aeb37	Bacteria	Proteobacteria	Alphaproteobacteria	unclassified_ Alphaproteobacteria				0	0	0	0.20042	0	0.0431004	0.041632	0	0	0	0	0	0	0	0	0	0	0	0	0	0	0	0.0884285	0	0.258222	0	0	0.0701473	0	0
b7d6cb256b92f5380dc068b1892eb27b	Bacteria	Proteobacteria	Alphaproteobacteria	Rhodobacterales	Rhodobacteraceae			0	0	0	0	0.0940911	0	0	0	0	0	0	0	0	0	0	0	0.0823299	0.0589352	0	0	0	0	0	0	0	0	0	0.460968	0	0
d31f53fd7bac90f4033ab5650975e862	Bacteria	Verrucomicrobiota	Lentisphaeria	Oligosphaerales	Lenti-02	Lenti-02	uncultured_bacterium	0	0	0	0	0	0	0	0	0	0.524138	0	0	0.0573959	0.113566	0	0	0	0	0	0	0	0	0	0	0	0	0	0	0	0
74149591cab16bcbeb5b0a4964b5bdf8	Bacteria	Actinobacteriota	Actinobacteria	Micrococcales	Intrasporangiaceae	Ornithinimicrobium	Ornithinimicrobium_sp.	0	0	0	0	0	0	0	0	0	0.689655	0	0	0	0	0	0	0	0	0	0	0	0	0	0	0	0	0	0	0	0
c2db275caad49193f763ff3c73fdfb41	Bacteria	Verrucomicrobiota	Lentisphaeria	Oligosphaerales	Lenti-02	Lenti-02	uncultured_bacterium	0	0	0	0	0	0	0	0	0	0	0	0	0	0	0	0	0	0	0	0	0	0	0	0	0	0	0	0	0.429659	0.255265
84df72d12531e92c27e3b2c229715109	Bacteria	Proteobacteria	Alphaproteobacteria	Rhodobacterales	Rhodobacteraceae			0.0885374	0.0997009	0	0	0	0.0287336	0	0.0398525	0.038956	0	0	0	0	0	0	0	0	0	0	0	0	0	0	0	0	0.388655	0	0	0	0
d77f0eb6d5ee3793072b21fc15959bee	Bacteria	Proteobacteria	Gammaproteobacteria	Pseudomonadales	Alcanivoracaceae1	Alcanivorax	uncultured_bacterium	0	0	0	0	0	0	0	0	0	0	0	0	0	0	0	0	0	0	0	0	0	0	0	0	0	0	0.679174	0	0	0
0c40f21790c8a8223f129efa8af0d6f5	Bacteria	SAR324_clade(Marine_group_B)	SAR324_clade(Marine_group_B)	SAR324_clade(Marine_group_B)	SAR324_clade(Marine_group_B)	SAR324_clade(Marine_group_B)		0	0	0	0	0	0	0	0	0	0	0	0	0	0	0	0	0	0	0	0	0	0	0	0	0	0	0.679174	0	0	0
726752091dd40795399bcc62d7f7b940	Bacteria	Planctomycetota	Phycisphaerae	Phycisphaerales	Phycisphaeraceae	Urania-1B-19_marine_sediment_group	uncultured_bacterium	0	0	0	0	0	0	0	0	0	0	0	0	0	0	0	0	0	0	0	0	0	0	0	0	0	0.388655	0	0.280589	0	0
4ebc48b357cb104ac3b4ca089da3bd98	Bacteria	Proteobacteria	Gammaproteobacteria	Tenderiales	Tenderiaceae	Candidatus_Tenderia	uncultured_gamma	0	0	0	0	0	0	0	0	0	0	0	0.595012	0	0	0	0	0	0.072032	0	0	0	0	0	0	0	0	0	0	0	0
344c0fd30c2522c1fdcb2a87924bda9d	Bacteria	Proteobacteria	Alphaproteobacteria	Rhizobiales				0	0	0	0	0	0	0	0	0	0.662069	0	0	0	0	0	0	0	0	0	0	0	0	0	0	0	0	0	0	0	0
2de5af14a577466eb34c585d57f4bf1c	Bacteria	Proteobacteria	Gammaproteobacteria	Gammaproteobacteria_Incertae_Sedis	Unknown_Family			0	0	0	0.219508	0	0	0	0.0946498	0.342813	0	0	0	0	0	0	0	0	0	0	0	0	0	0	0	0	0	0	0	0	0
0c45a89cbbeadb95d306a490f6ad4d2b	Bacteria	Chloroflexi	Dehalococcoidia	GIF9	AB-539-J10	SCGC-AB-539-J10	uncultured_bacterium	0	0	0	0	0	0	0	0	0	0	0	0	0	0	0	0	0	0	0.0434934	0	0	0	0	0	0	0	0	0	0.552418	0.051053
ac4ac03e7f0480d851a692bbee599910	Bacteria	Spirochaetota	Spirochaetia	Spirochaetales	Spirochaetaceae	Spirochaeta_2	uncultured_organism	0	0	0	0	0	0	0	0	0	0	0	0	0	0	0	0	0	0	0	0	0	0	0	0	0	0	0	0.350737	0.294623	0
217549df7e909590a078a78ad60313f7	Bacteria	Chloroflexi	JG30-KF-CM66	JG30-KF-CM66	JG30-KF-CM66	JG30-KF-CM66	uncultured_bacterium	0	0	0.0642733	0.171789	0	0	0	0.00996314	0	0	0	0	0	0	0.31952	0	0	0	0	0	0	0	0.0757959	0	0	0	0	0	0	0
d42c0519367d3730c0bc5b6c84158d59	Bacteria	Proteobacteria	Alphaproteobacteria	Rhodobacterales	Rhodobacteraceae	Roseovarius		0.129855	0	0	0	0	0	0	0	0	0	0	0	0	0	0	0	0	0	0	0	0	0	0	0	0	0	0	0	0	0.51053
4f42884c32cf1136c38237277f705010	Bacteria	Planctomycetota	Phycisphaerae	Phycisphaerales	Phycisphaeraceae		uncultured_organism	0	0	0	0	0	0	0	0	0	0	0	0	0.0655953	0	0.300155	0	0	0	0	0	0	0	0	0	0	0	0	0	0.171863	0.102106
dbf246e526399c3e2b6a85999f5a115f	Bacteria	Proteobacteria	unclassified_Proteobacteria	unclassified_Proteobacteria	unclassified_Proteobacteria	unclassified_Proteobacteria	unclassified_Proteobacteria	0.106245	0	0.128547	0	0	0	0	0	0	0	0	0	0	0	0	0.197976	0.133786	0.0654836	0	0	0	0	0	0	0	0	0	0	0	0
97943f85e85abcdf17f5d60a2fc2163e	Bacteria	Planctomycetota	Planctomycetes	Planctomycetales	Rubinisphaeraceae	Rubinisphaera	uncultured_planctomycete	0	0	0	0	0	0	0.107054	0	0.0545384	0	0	0	0	0	0	0	0	0	0	0	0	0	0.138959	0.0476361	0	0.283613	0	0	0	0
425da2296c0884be1e905c00d3853b20	Bacteria	Actinobacteriota	Actinobacteria	Nitriliruptorales	Nitriliruptoraceae	Nitriliruptoraceae	uncultured_bacterium	0	0	0	0.0954381	0	0	0.0654217	0	0	0	0	0	0	0	0	0	0	0	0.0782881	0	0.0261074	0	0	0	0	0.304622	0	0.0601263	0	0
d2d4e6524b3fe68357d95229bcaaf5d2	Bacteria	Patescibacteria	Gracilibacteria	Absconditabacteriales_(SR1)	Absconditabacteriales_(SR1)	Absconditabacteriales_(SR1)		0	0	0.0183638	0.248139	0	0.0574671	0.0892114	0.0298894	0	0	0	0	0	0.0283916	0	0	0	0	0	0	0	0	0.0631632	0.0952721	0	0	0	0	0	0
b3ae08bc6721c0b4fe1c199f15fde216	Bacteria	Actinobacteriota	Coriobacteriia	OPB41	OPB41	OPB41	uncultured_bacterium	0	0	0	0	0	0	0	0	0	0	0	0	0	0	0	0	0	0	0	0	0	0	0	0	0.21745	0	0	0	0.405107	0
08bdb0e7ccd3dcce6cc581ec943be5aa	Bacteria	Deinococcota	Deinococci	Deinococcales	Trueperaceae	Truepera	uncultured_bacterium	0.0295125	0	0	0	0	0	0	0	0	0	0	0	0	0	0	0	0	0	0	0	0	0	0	0	0	0	0	0.180379	0	0.408424
39d02992719b98aaf5bd838b02616134	Bacteria	Planctomycetota	Planctomycetes	Planctomycetales	Rubinisphaeraceae	Rubinisphaera		0	0	0	0.143157	0.144273	0.294519	0	0	0	0	0	0	0	0	0	0	0	0	0	0	0.0348099	0	0	0	0	0	0	0	0	0
646bc616590403c7e27293ed6b49d80d	Bacteria	Proteobacteria	unclassified_Proteobacteria	unclassified_Proteobacteria	unclassified_Proteobacteria	unclassified_Proteobacteria	unclassified_Proteobacteria	0	0	0	0	0	0	0.142738	0.00996314	0.101286	0	0	0	0	0	0	0	0	0	0.0347947	0	0	0	0.303183	0.023818	0	0	0	0	0	0
b66fc41c41c11fc11c51cd962b0b4ace	Bacteria	Planctomycetota	Phycisphaerae	Phycisphaerales	Phycisphaeraceae	Phycisphaera	uncultured_organism	0	0.0332336	0	0	0	0	0.0594742	0.034871	0	0	0	0	0	0	0	0.120985	0	0.170257	0	0.0371978	0.0652685	0.064025	0	0.0297725	0	0	0	0	0	0
c91922274acb8c082c9693af1be5248f	Bacteria	Actinobacteriota	Acidimicrobiia	Microtrichales	Microtrichaceae	Sva0996_marine_group		0	0	0	0	0	0.129301	0.0535268	0	0	0	0	0	0	0.151422	0.28079	0	0	0	0	0	0	0	0	0	0	0	0	0	0	0
365b9e498bcce05c446bb56e37e707e1	Bacteria	Actinobacteriota	Acidimicrobiia	Microtrichales	Ilumatobacteraceae	Ilumatobacter	uncultured_bacterium	0	0	0	0	0	0	0	0	0	0	0	0	0	0.0615152	0	0	0	0	0	0	0	0	0	0	0.0339766	0.189076	0.3295	0	0	0
4de5c90c475696183939ea9d7fefc2f6	Bacteria	Proteobacteria	Alphaproteobacteria	Rhodobacterales	Rhodobacteraceae	Rhodobaculum	soda_lake	0	0	0	0	0	0	0	0	0	0	0	0	0	0	0	0	0	0	0	0	0	0	0	0	0	0	0.611929	0	0	0
c0b49c7974cdf2ee470d8ee8beb9e17a	Bacteria	Patescibacteria	ABY1	Candidatus_Kerfeldbacteria	Candidatus_Kerfeldbacteria	Candidatus_Kerfeldbacteria	uncultured_bacterium	0	0	0	0	0	0	0	0	0	0.22069	0	0.126598	0.0983929	0	0	0	0	0	0	0	0	0	0	0	0	0	0	0.10021	0	0.0638162
fd9410777768517912eefa977289b194	Bacteria	Firmicutes	Clostridia	Peptostreptococcales-Tissierellales	Peptostreptococcaceae			0	0	0	0	0	0	0	0	0	0.606897	0	0	0	0	0	0	0	0	0	0	0	0	0	0	0	0	0	0	0	0
999598edd51b8c8150d923fae2265da8	Bacteria	Deinococcota	Deinococci	Deinococcales	Trueperaceae	Truepera	uncultured_bacterium	0	0	0	0	0	0	0	0	0	0	0	0	0	0	0	0	0	0	0	0	0	0	0	0	0	0	0.605205	0	0	0
857014ee7f3fc753b72d7a1af5b5991f	Bacteria	Bacteroidota	Kapabacteria	Kapabacteriales	Kapabacteriales	Kapabacteriales		0	0	0	0	0	0	0	0	0	0	0	0	0	0	0	0	0	0	0	0	0	0	0	0	0	0	0.605205	0	0	0
5c77af9d8c6400665fddc520b6d221ec	Bacteria	Bacteroidota	Rhodothermia	Balneolales	Balneolaceae		bacterium_YC-ZSS-LKJ107	0	0	0	0	0	0	0.0832639	0.164392	0	0	0	0	0	0	0	0	0	0	0	0	0	0	0	0.35727	0	0	0	0	0	0
b16bd716e0ecb8075729c202c72543c4	Bacteria	Proteobacteria	Gammaproteobacteria	Pseudomonadales	Marinobacteraceae	Marinobacter		0.0295125	0.265869	0.202002	0	0	0	0	0	0	0	0	0	0	0	0	0.0219974	0.0823299	0	0	0	0	0	0	0	0	0	0	0	0	0
7b94c1c16cf970b894ce3e91e5278343	Bacteria	Proteobacteria	Alphaproteobacteria	unclassified_ Alphaproteobacteria				0	0	0	0	0	0	0	0	0	0	0	0	0	0	0	0	0	0	0	0	0	0	0.0505306	0	0	0.315126	0	0	0.233243	0
9b3af485829dd8dc956d99859e761bff	Bacteria	Proteobacteria	Alphaproteobacteria	unclassified_ Alphaproteobacteria				0.0708299	0	0	0	0.0564546	0	0.0356845	0.0298894	0.0701208	0	0	0	0	0	0	0	0	0	0	0	0.0217562	0.0426834	0	0.0416816	0	0	0	0	0	0.229738
0ace0b6a4a0468dc8443fabddae101a1	Bacteria	Proteobacteria	Alphaproteobacteria	Rhodobacterales	Rhodobacteraceae			0	0	0	0	0	0	0	0	0	0	0.595587	0	0	0	0	0	0	0	0	0	0	0	0	0	0	0	0	0	0	0
b5153011c737c9396c8e6e379cc162c4	Bacteria	Actinobacteriota	Actinobacteria	Euzebyales	Euzebyaceae		uncultured_bacterium	0	0	0	0	0	0.0862007	0	0.0946498	0	0	0	0	0	0	0	0	0.041165	0	0.0434934	0.0681959	0.0174049	0.241872	0	0	0	0	0	0	0	0
585bbc3dcf696f44dd9cacca83ea7fe0	Bacteria	Deinococcota	Deinococci	Deinococcales	Trueperaceae	Truepera	uncultured_bacterium	0	0	0	0	0	0	0	0	0	0	0	0	0	0	0.271108	0	0	0	0	0	0	0	0	0	0.31938	0	0	0	0	0
09664bc4fb2437fdfce0e683e880fb43	Bacteria	Proteobacteria	Gammaproteobacteria	Chromatiales	Chromatiaceae	Halochromatium		0	0	0	0	0	0	0	0	0	0	0	0	0	0	0	0	0	0	0	0	0	0	0	0.583542	0	0	0	0	0	0
15f0aee5aa45894180cd283a7203d692	Bacteria	Chloroflexi	Dehalococcoidia	GIF9	AB-539-J10	SCGC-AB-539-J10	uncultured_bacterium	0	0	0	0	0	0	0	0	0	0	0	0	0	0	0	0	0	0	0	0	0	0	0	0	0	0	0	0	0.441935	0.140396
afcd48667942aff1ed31b64d52877624	Bacteria	Proteobacteria	Alphaproteobacteria	Micavibrionales	Micavibrionaceae			0	0	0	0.391296	0	0	0	0	0	0	0	0	0	0	0	0	0	0	0.026096	0	0	0	0	0.023818	0	0	0	0.140295	0	0
5cb72f23c501563525f2562d4bd004b7	Bacteria	Chloroflexi	Chloroflexia	Thermomicrobiales	AKYG1722	AKYG1722	uncultured_bacterium	0	0	0	0	0	0	0	0	0	0.57931	0	0	0	0	0	0	0	0	0	0	0	0	0	0	0	0	0	0	0	0
1ef7a06f1ba973dcc1f168a32cfb21da	Bacteria	Actinobacteriota	Actinobacteria	Nitriliruptorales	Nitriliruptoraceae	Nitriliruptoraceae	uncultured_bacterium	0	0	0	0	0	0	0	0	0	0	0	0	0	0	0	0	0	0	0.0347947	0	0	0	0	0	0.0543626	0.273109	0	0	0	0.216975
8e17215a9eb8b8664375083b39c462e9	Bacteria	Campylobacterota	Campylobacteria	Campylobacterales	Arcobacteraceae	Arcobacteraceae	uncultured_Epsilonproteobacteria	0	0	0	0	0	0	0	0	0	0	0	0	0	0	0	0	0	0	0	0	0	0	0	0	0	0	0	0	0.57697	0
ef240dc3b4f79792ee33e501631dcb01	Bacteria	Campylobacterota	Campylobacteria	Campylobacterales				0	0	0	0	0	0	0	0	0	0	0	0	0	0	0	0	0	0	0	0	0	0	0	0	0	0	0	0.120253	0.454211	0
9b719fafcdc91046ded3944f1472b515	Bacteria	Desulfobacterota	Desulfuromonadia	Desulfuromonadales	Geopsychrobacteraceae	Desulfuromusa	uncultured_bacterium	0	0	0	0	0	0	0	0	0	0	0	0	0	0	0.174284	0	0	0	0	0	0.0217562	0	0	0	0	0.378151	0	0	0	0
db3c91cc503297ee732e60177f876dc8	Bacteria	Spirochaetota	Spirochaetia	Spirochaetales	Spirochaetaceae	Spirochaeta_2	uncultured_organism	0	0	0	0	0.112909	0	0	0.0498157	0	0	0	0	0	0	0.222696	0	0	0	0	0	0	0	0	0	0.183474	0	0	0	0	0
7c818cd957badc1738bdcac1267d88d0	Bacteria	Proteobacteria	Gammaproteobacteria	Pseudomonadales	Marinobacteraceae	Marinobacter		0.0649274	0.288025	0.128547	0	0	0	0	0	0	0	0	0	0	0	0	0	0.0514562	0.0261934	0.00869868	0	0	0	0	0	0	0	0	0	0	0
e30c69bdeadd1b6d584a231d549d4742	Bacteria	Proteobacteria	Alphaproteobacteria	unclassified_ Alphaproteobacteria				0	0	0	0	0	0.0215502	0.0713691	0	0	0	0	0	0	0	0	0	0	0	0	0	0	0	0	0	0	0.472689	0	0	0	0
122e638e007cd7e9c7e1ae5995bf1331	Bacteria	Chloroflexi	Anaerolineae	Anaerolineales	Anaerolineaceae	ADurb.Bin120	uncultured_bacterium	0	0	0	0	0.112909	0	0	0	0	0	0	0	0	0	0.222696	0	0	0	0.0869868	0	0	0	0	0	0	0	0	0	0	0.140396
64f63dadd976046ebd79caba77f430ed	Bacteria	Proteobacteria	Alphaproteobacteria	Rhodobacterales	Rhodobacteraceae			0	0	0	0	0.0940911	0	0	0	0	0	0	0	0	0	0	0	0	0	0.121781	0.0929944	0.187103	0.064025	0	0	0	0	0	0	0	0
71c9d344f0eab6a439a6d9c982ed5412	Bacteria	Actinobacteriota	Actinobacteria	Corynebacteriales	Corynebacteriaceae	Corynebacterium	Corynebacterium_mucifaciens	0	0	0	0	0	0	0	0	0	0	0	0	0	0	0	0	0	0	0	0	0	0	0	0	0	0.556723	0	0	0	0
cae9d150c235057af08b702bbff9e1d5	Bacteria	Actinobacteriota	Actinobacteria	Nitriliruptorales	Nitriliruptoraceae	Nitriliruptoraceae	uncultured_Actinobacteridae	0.0767324	0	0	0.143157	0	0	0	0.0149447	0	0	0	0	0	0.0662471	0.0968242	0	0	0	0.104384	0	0.0522148	0	0	0	0	0	0	0	0	0
20a9c40d120d5b97a82e9429f9cccb99	Bacteria	Proteobacteria	Alphaproteobacteria	unclassified_ Alphaproteobacteria				0	0	0	0	0	0	0	0.124539	0	0	0.0878735	0	0	0	0	0	0	0	0.0608907	0	0.108781	0.170733	0	0	0	0	0	0	0	0
7767d346c44b8dedd7032a64559f91ec	Bacteria	Actinobacteriota	Actinobacteria	Propionibacteriales	Propionibacteriaceae	Friedmanniella	uncultured_bacterium	0	0	0	0	0	0	0	0	0	0.551724	0	0	0	0	0	0	0	0	0	0	0	0	0	0	0	0	0	0	0	0
b10bdb3a85398214c916b965adb984dd	Bacteria	Proteobacteria	Alphaproteobacteria	Rhodobacterales	Rhodobacteraceae		uncultured_bacterium	0	0	0	0	0	0	0	0	0	0.551724	0	0	0	0	0	0	0	0	0	0	0	0	0	0	0	0	0	0	0	0
e2cb6d426fc4c610a3b6ed3f48760f11	Bacteria	Proteobacteria	Alphaproteobacteria	Micavibrionales				0	0	0	0	0	0	0	0	0	0	0	0	0	0.137226	0	0	0	0	0	0	0	0	0	0	0	0.409664	0	0	0	0
fb334c39166339c76c903a93d8988370	Bacteria	Spirochaetota	Spirochaetia	Spirochaetales	Spirochaetaceae	Candidatus_Marispirochaeta	Spirochaeta_sp.	0	0	0	0	0	0	0	0	0	0	0.478422	0	0	0.0662471	0	0	0	0	0	0	0	0	0	0	0	0	0	0	0	0
b2324ad4020a8b9a7679113e9b36cb4a	Bacteria	Bacteroidota	Kapabacteria	Kapabacteriales	Kapabacteriales	Kapabacteriales		0	0	0	0	0	0	0	0	0	0	0	0	0.270581	0.0283916	0	0	0	0	0	0	0	0	0	0	0	0	0	0	0.245519	0
8350c015e669eb385184deaf891609ad	Bacteria	Patescibacteria	Saccharimonadia	Saccharimonadales	Saccharimonadales	Saccharimonadales	uncultured_bacterium	0	0	0	0.543997	0	0	0	0	0	0	0	0	0	0	0	0	0	0	0	0	0	0	0	0	0	0	0	0	0	0
1b5995839181184ed24e1f684a865ce3	Bacteria	Proteobacteria	Gammaproteobacteria	Gammaproteobacteria_Incertae_Sedis	Unknown_Family	Wenzhouxiangella		0	0	0	0	0	0	0.0713691	0.0647604	0.148033	0	0	0	0	0	0	0	0	0	0.026096	0	0	0	0.113694	0.11909	0	0	0	0	0	0
616d477f783c2fa7a1b3510b4932a0ad	Bacteria	Proteobacteria	Gammaproteobacteria	unclassified_ Gammaproteobacteria				0.0295125	0	0	0	0.0690001	0.035917	0.0475794	0.0249078	0.0623296	0	0	0	0	0	0	0	0	0	0.00869868	0.0309981	0.0739709	0.0355695	0.0505306	0.0714541	0	0	0	0	0	0
10886555f5297364f3344dde5fa9ea12	Bacteria	Actinobacteriota	Actinobacteria	Corynebacteriales	Nocardiaceae	Rhodococcus	Rhodococcus_coprophilus	0	0	0	0	0	0	0	0	0	0	0	0	0	0	0	0	0	0	0	0	0	0	0	0	0	0	0	0	0.257795	0.280791
3617a41853b4a927805d46e0ec7cfb21	Bacteria	Planctomycetota	Planctomycetes	Pirellulales	Pirellulaceae	Blastopirellula	uncultured_bacterium	0	0	0	0	0	0	0	0	0	0	0	0	0	0	0	0	0	0	0	0	0	0	0	0	0	0	0.457266	0	0	0.0765795
f90db7d33fd475e811dee9433c8c481d	Bacteria	Proteobacteria	unclassified_Proteobacteria	unclassified_Proteobacteria	unclassified_Proteobacteria	unclassified_Proteobacteria	unclassified_Proteobacteria	0	0	0	0	0	0.165218	0.0356845	0.104613	0	0	0	0	0	0	0	0	0	0	0.0695894	0.0247985	0.0435123	0	0.0884285	0	0	0	0	0	0	0
c6a0bd6c7ce2c037acabe2483d0ae22b	Bacteria	Proteobacteria	Alphaproteobacteria	unclassified_ Alphaproteobacteria				0	0	0	0.0763504	0	0	0	0	0	0	0	0	0	0	0	0	0	0	0	0	0.0130537	0	0	0	0.0407719	0	0	0	0.196415	0.204212
bf5394df7c7b1e59c1ea91da4ec536d2	Bacteria	Proteobacteria	Alphaproteobacteria	Rhodobacterales	Rhodobacteraceae			0	0	0	0	0	0	0	0	0	0.137931	0	0.392455	0	0	0	0	0	0	0	0	0	0	0	0	0	0	0	0	0	0
15a51801ad836a8a5f8744e62ebdf7f5	Bacteria	Patescibacteria	ABY1	Candidatus_Kerfeldbacteria	Candidatus_Kerfeldbacteria	Candidatus_Kerfeldbacteria	uncultured_bacterium	0	0	0	0	0.0376364	0	0	0	0	0.193103	0	0	0	0	0	0	0	0	0.0347947	0	0	0	0	0	0	0	0	0.210442	0	0.051053
10280f46045f8f973e88ed99d4477430	Bacteria	Planctomycetota	Planctomycetes	Pirellulales	Pirellulaceae			0	0	0	0.114526	0	0	0	0	0.0233736	0	0	0	0	0	0	0	0	0	0.104384	0	0	0	0	0	0	0.283613	0	0	0	0
98eb4765fcd8f2448f80f2c00048c081	Bacteria	Bacteroidota	Kapabacteria	Kapabacteriales	Kapabacteriales	Kapabacteriales	uncultured_bacterium	0	0	0	0	0	0	0	0	0	0.524138	0	0	0	0	0	0	0	0	0	0	0	0	0	0	0	0	0	0	0	0
cd2a5511649dd56fb07ebda46562777b	Bacteria	Bacteroidota	Bacteroidia	Cytophagales	Cyclobacteriaceae		uncultured_Sphingobacteriales	0	0	0	0.0381752	0	0	0.041632	0	0	0	0	0	0	0	0	0	0	0	0.0956855	0.0247985	0.0130537	0	0	0.023818	0	0.283613	0	0	0	0
106d7b3a0ea5f0af78fe95924376e9da	Bacteria	Verrucomicrobiota	Lentisphaeria	Oligosphaerales	Lenti-02	Lenti-02	uncultured_organism	0	0	0	0	0	0	0	0	0	0	0	0	0	0.14669	0	0	0	0	0	0	0	0	0	0	0	0	0	0.220463	0	0.153159
a7601bdd92cc3ae26f2566db38f4697e	Bacteria	Planctomycetota	Planctomycetes	Pirellulales	Pirellulaceae	Pirellula		0	0	0	0.229051	0	0	0	0	0	0	0	0	0	0	0	0	0	0	0	0.049597	0	0	0	0	0	0	0	0	0.12276	0.114869
5a57998f2616b9492eb6e05d77225242	Bacteria	Proteobacteria	unclassified_Proteobacteria	unclassified_Proteobacteria	unclassified_Proteobacteria	unclassified_Proteobacteria	unclassified_Proteobacteria	0	0	0	0.0381752	0.0627274	0.0718339	0.0118948	0	0.0155824	0	0	0	0	0	0	0	0	0	0	0.0185989	0.0130537	0.0497973	0.101061	0.130999	0	0	0	0	0	0
ddcdbf6bc449f516afa7e7662519643e	Bacteria	Proteobacteria	Alphaproteobacteria	Micavibrionales	Micavibrionaceae		uncultured_organism	0.0708299	0	0.110183	0	0	0	0	0	0.038956	0	0	0	0	0	0	0.0549934	0.0514562	0.0523869	0.104384	0	0	0	0	0.0297725	0	0	0	0	0	0
75d0f4bfb10961be3863f43c5e097b66	Bacteria	Proteobacteria	Gammaproteobacteria	Pseudomonadales	Marinobacteraceae	Marinobacter		0	0.243713	0.211184	0	0	0	0	0	0	0	0	0	0	0	0	0.0439947	0	0	0	0.0123993	0	0	0	0	0	0	0	0	0	0
434dcc8080b587f5fcc1df406bcdb527	Bacteria	Planctomycetota	Phycisphaerae	MSBL9	L21-RPul-D3	L21-RPul-D3	uncultured_organism	0	0	0	0	0	0	0	0	0	0	0	0	0	0	0	0	0	0	0	0	0	0	0	0	0	0	0	0	0	0.51053
68fd43ddf3cea25396aebce17cdbbc60	Bacteria	Planctomycetota	Planctomycetes	Pirellulales	Pirellulaceae		uncultured_organism	0	0	0	0	0	0	0	0	0	0	0	0	0	0	0	0	0	0	0	0	0	0	0	0	0.169883	0.220588	0	0	0	0.114869
0acc6bdfd3efd56183a6d522f5cefced	Bacteria	Bacteroidota	Rhodothermia	Balneolales	Balneolaceae		uncultured_bacterium	0	0	0	0.0381752	0.0752729	0	0.0892114	0.0547973	0.179198	0	0	0	0	0	0	0	0	0	0	0	0.0174049	0	0.0505306	0	0	0	0	0	0	0
c3b49c751eb5d01d6067b7105cbffa41	Bacteria	Bacteroidota	Kapabacteria	Kapabacteriales	Kapabacteriales	Kapabacteriales		0	0	0	0	0	0	0	0	0	0.496552	0	0	0	0	0	0	0	0	0	0	0	0	0	0	0	0	0	0	0	0
fbdc6bca112c8602b8aaeb654b57c1ac	Bacteria	Proteobacteria	Alphaproteobacteria	Rhodobacterales	Rhodobacteraceae			0	0	0	0	0	0	0	0	0	0	0	0	0.172188	0.321772	0	0	0	0	0	0	0	0	0	0	0	0	0	0	0	0
eb0cf2064eee1b442b07900e81af1077	Bacteria	Chloroflexi	OLB14	OLB14	OLB14	OLB14	uncultured_Chloroflexi	0	0	0	0	0	0	0	0	0	0	0	0	0	0	0	0	0	0	0	0	0	0	0	0	0	0.493697	0	0	0	0
bf72d9a66631258ff41397920f76c987	Bacteria	Planctomycetota	Planctomycetes	Pirellulales	Pirellulaceae		uncultured_organism	0	0	0	0	0	0	0	0	0	0	0	0	0	0	0	0	0	0	0	0	0	0	0	0	0	0	0.490888	0	0	0
7d01acbd895ff31943d63fc4b7e050cb	Bacteria	Verrucomicrobiota	Lentisphaeria	Oligosphaerales	Lenti-02	Lenti-02		0	0	0	0	0	0	0	0	0	0.303448	0	0	0	0	0	0	0	0	0	0	0	0	0	0	0	0	0	0	0.184139	0
862ae9c09674232a6169221f8c1b9705	Bacteria	Proteobacteria	Alphaproteobacteria	Rhodobacterales	Rhodobacteraceae		Oceanicola_sp.	0	0	0	0	0	0	0	0	0	0	0	0	0	0	0	0.175979	0.16466	0.144064	0	0	0	0	0	0	0	0	0	0	0	0
9d31e62d565c2a00f3f2c24bf8ceb6d0	Bacteria	Proteobacteria	Alphaproteobacteria	Rhodobacterales	Rhodobacteraceae	WDS1C4	Rhodobacteraceae_bacterium	0	0	0.19282	0	0	0	0	0	0	0	0	0	0	0	0	0	0.102912	0	0	0.0371978	0	0	0	0	0	0	0	0.150316	0	0
a6a0350438eddaaa66caec26992d42cf	Bacteria	Proteobacteria	Gammaproteobacteria	Nitrosococcales	Nitrosococcaceae	CI75cm.2.12		0	0	0	0	0	0	0	0	0	0	0	0	0	0	0	0	0	0	0	0	0	0	0	0	0	0	0	0.48101	0	0
1159d1be49f2a753104b4f0cc8fc0a88	Bacteria	Firmicutes	Clostridia	Peptostreptococcales-Tissierellales	Peptostreptococcaceae	Romboutsia	uncultured_bacterium	0	0	0	0	0	0	0	0	0	0	0	0	0	0	0	0	0	0	0	0	0	0	0.454775	0.023818	0	0	0	0	0	0
c567767fc460998504c5e6f71c083ac0	Bacteria	Deinococcota	Deinococci	Deinococcales	Trueperaceae	Truepera	uncultured_bacterium	0	0	0	0	0	0.114934	0.0594742	0.00996314	0	0	0	0	0.163988	0	0.125871	0	0	0	0	0	0	0	0	0	0	0	0	0	0	0
ca4db6e5d6434b12d981699e25352a6e	Bacteria	Actinobacteriota	Acidimicrobiia	Microtrichales	Ilumatobacteraceae	Ilumatobacter	uncultured_bacterium	0	0.110779	0.0918189	0	0	0	0	0	0	0	0	0	0	0	0	0	0.133786	0	0	0.136392	0	0	0	0	0	0	0	0	0	0
572a3cf5021158c8b94d60f5f70c2787	Bacteria	Deinococcota	Deinococci	Deinococcales	Trueperaceae	Truepera	uncultured_bacterium	0	0	0	0.219508	0	0	0	0	0	0	0	0	0	0	0	0	0	0	0	0	0	0	0	0	0.0679532	0	0	0	0.184139	0
0fd3e802dd6d1a02508b53d1a01bc3b8	Bacteria	Actinobacteriota	Acidimicrobiia	Microtrichales			uncultured_Acidimicrobiales	0	0	0	0	0	0	0	0	0	0	0	0	0	0	0	0	0	0	0	0	0	0	0	0	0	0	0	0.470989	0	0
450fdd154498b37c18d9ef49607eec84	Bacteria	Proteobacteria	Alphaproteobacteria	Rhodobacterales	Rhodobacteraceae	Rhodobaculum	soda_lake	0	0	0	0	0	0	0	0	0	0	0	0	0.245982	0	0	0	0	0	0	0	0	0	0	0	0.224246	0	0	0	0	0
af3c8f56cde5f776570c6496ce7ddc2a	Bacteria	Proteobacteria	Alphaproteobacteria	unclassified_ Alphaproteobacteria				0.0413174	0	0	0	0	0.0287336	0.0118948	0.0547973	0	0	0	0	0	0	0	0	0	0	0.0608907	0	0.0522148	0.0497973	0	0	0	0	0	0.170358	0	0
63a4bcfdb65fe7ba21033ea1d3703b36	Bacteria	Proteobacteria	Alphaproteobacteria	Rhodospirillales			uncultured_bacterium	0	0	0	0	0	0	0	0	0	0	0	0	0	0	0	0.241971	0.0617475	0.144064	0	0	0.0217562	0	0	0	0	0	0	0	0	0
ddd88ad3db96a2b1f09daaa7df6f106a	Bacteria	Firmicutes	Clostridia	Peptostreptococcales-Tissierellales				0	0	0	0	0	0	0	0	0	0.468966	0	0	0	0	0	0	0	0	0	0	0	0	0	0	0	0	0	0	0	0
30ba24d35245ca61fba9953a5b1e286c	Bacteria	Verrucomicrobiota	unclassified_ Verrucomicrobiota	unclassified_ Verrucomicrobiota	unclassified_ Verrucomicrobiota	unclassified_ Verrucomicrobiota	unclassified_ Verrucomicrobiota	0	0	0	0	0.100364	0.251419	0	0	0	0	0	0	0	0	0	0	0	0	0	0	0	0	0	0	0	0	0	0	0	0.114869
61dadfecc938c4f0d1efeaa12b739312	Bacteria	Patescibacteria	ABY1	Candidatus_Kerfeldbacteria	Candidatus_Kerfeldbacteria	Candidatus_Kerfeldbacteria	uncultured_bacterium	0	0	0	0	0	0	0	0	0	0	0	0	0.393572	0.070979	0	0	0	0	0	0	0	0	0	0	0	0	0	0	0	0
ef4793ebfde80439330ac5d3191d9ff8	Bacteria	Proteobacteria	Alphaproteobacteria	Tistrellales	Geminicoccaceae		uncultured_Alphaproteobacteria	0	0	0	0	0	0	0	0	0	0.413793	0	0	0	0	0	0	0	0	0	0	0	0	0	0	0	0	0	0.0501052	0	0
7cc01f3392961de1c9661f38f34cbaa9	Bacteria	Firmicutes	Dethiobacteria	Dethiobacterales	Dethiobacteraceae		uncultured_bacterium	0	0	0	0	0	0	0	0	0	0	0	0.462084	0	0	0	0	0	0	0	0	0	0	0	0	0	0	0	0	0	0
a1892ad20b939bd415d1a31e1c1fab90	Bacteria	Actinobacteriota	Actinobacteria	Nitriliruptorales	Nitriliruptoraceae			0	0	0	0	0	0	0	0	0	0	0	0	0	0	0	0.263968	0.133786	0.0589352	0	0	0	0	0	0	0	0	0	0	0	0
4e5b8676f06a545a9a06e2440bf3f99d	Bacteria	Bacteroidota	Rhodothermia	Balneolales	Balneolaceae			0.00590249	0.0110779	0.00918189	0.0572628	0	0	0.118948	0.00996314	0.0701208	0.0275862	0	0.0189897	0	0	0	0	0	0.0130967	0.026096	0.0247985	0	0	0.0378979	0.023818	0	0	0	0	0	0
c92db31e9b3b40a0f493bf5ddf4570b9	Bacteria	Firmicutes	Dethiobacteria	Dethiobacterales	Dethiobacteraceae		uncultured_bacterium	0	0	0	0	0	0	0	0	0	0	0	0	0	0	0	0	0	0	0	0	0	0	0	0	0	0	0.450541	0	0	0
13f9b17316610900477ebfa9cb3e1dcf	Bacteria	Proteobacteria	Alphaproteobacteria	Rhizobiales	Rhizobiaceae			0	0	0	0	0	0	0	0	0	0	0	0	0	0	0	0	0	0	0	0.049597	0	0	0	0	0	0.39916	0	0	0	0
6acbff577afa6fa1839bf7f0c429164c	Bacteria	Chloroflexi	Anaerolineae	SBR1031	SBR1031	SBR1031	uncultured_organism	0	0	0	0	0.0125455	0.0646505	0	0	0	0	0	0	0.13939	0.0662471	0.0580945	0	0	0	0	0	0	0	0	0	0.0271813	0	0	0	0	0.0765795
3771d4aff2c67a04b0de1727c3ac4527	Bacteria	Actinobacteriota	Actinobacteria	Micrococcales	Microbacteriaceae	Microbacterium		0	0	0	0	0	0	0	0	0	0	0	0	0	0	0	0	0	0	0	0	0	0	0	0	0	0	0	0	0.441935	0
bedf30b7cf062586426b66b88e8744d1	Bacteria	Actinobacteriota	Acidimicrobiia	Microtrichales	Ilumatobacteraceae	Ilumatobacter	uncultured_bacterium	0	0	0	0	0	0	0	0	0	0.441379	0	0	0	0	0	0	0	0	0	0	0	0	0	0	0	0	0	0	0	0
50ac849598faa79da201a7dafbebe8c4	Bacteria	Proteobacteria	Alphaproteobacteria	Puniceispirillales	EF100-94H03	EF100-94H03	uncultured_bacterium	0	0	0	0	0	0	0	0	0	0	0	0	0	0	0	0	0	0	0	0	0	0	0	0	0	0.441176	0	0	0	0
b90071fe64de7ef1dc1f8fa5ff2dce4b	Bacteria	Planctomycetota	Planctomycetes	Planctomycetales	Rubinisphaeraceae	Rubinisphaera	uncultured_planctomycete	0	0	0	0	0	0	0	0	0	0	0	0	0	0	0	0	0	0	0.226166	0	0	0	0	0	0	0	0	0.0501052	0.159588	0
68028ad24f03dd108917ed05a5dbb787	Bacteria	Planctomycetota	Planctomycetes	Pirellulales	Pirellulaceae	Pir4_lineage	uncultured_bacterium	0	0	0	0	0	0	0	0	0	0	0	0	0.237783	0	0.0871418	0	0	0	0	0	0	0	0	0	0	0	0	0.110231	0	0
f66c24109bcf4cc158f5e08206d72308	Bacteria	Actinobacteriota	Actinobacteria	Nitriliruptorales	Nitriliruptoraceae	Nitriliruptoraceae	uncultured_bacterium	0	0	0	0	0	0	0	0	0	0	0	0	0	0.0520513	0	0	0	0	0	0	0	0	0	0	0	0	0	0	0	0.382897
bbdbe74f355c2b830fcbe049ed79165b	Bacteria	Proteobacteria	Alphaproteobacteria	Rhodospirillales			uncultured_bacterium	0	0	0	0	0	0	0	0	0	0	0	0	0.434569	0	0	0	0	0	0	0	0	0	0	0	0	0	0	0	0	0
9a8a856a8ea6ad1766e5e987118e9a44	Bacteria	Proteobacteria	Alphaproteobacteria	Rhodobacterales	Rhodobacteraceae			0	0	0	0	0	0	0	0	0	0	0	0	0	0	0	0	0	0.0589352	0.0695894	0	0	0	0	0	0	0.304622	0	0	0	0
c0d1ce90e5133bf90e7c165c8b8b3c1b	Bacteria	Bacteroidota	Rhodothermia	Balneolales	Balneolaceae			0.0177075	0.0221558	0.0183638	0.0286314	0	0	0.0535268	0.00498157	0.077912	0	0	0	0	0	0	0	0	0.0261934	0.0521921	0.0371978	0	0.0142278	0.0126326	0.0654996	0	0	0	0	0	0
70683d2eebe26ddc42908f099db5506c	Bacteria	Proteobacteria	Alphaproteobacteria	Rhizobiales				0	0	0	0	0	0	0	0	0	0	0	0	0	0	0.24206	0	0	0	0.0521921	0	0	0	0.0884285	0	0.0475673	0	0	0	0	0
92306f4347f72e80851504466bfcd00e	Bacteria	Bacteroidota	Rhodothermia	Balneolales	Balneolaceae			0.0944399	0.0775451	0.137728	0	0	0	0	0	0	0	0	0	0	0	0	0.0549934	0.041165	0.0196451	0	0	0	0	0	0	0	0	0	0	0	0
468edf3d09d23de42139495df5200b99	Bacteria	Proteobacteria	Alphaproteobacteria	unclassified_ Alphaproteobacteria				0	0	0	0.0858943	0	0	0	0	0	0	0	0	0	0	0	0	0	0	0	0	0	0	0.126326	0	0	0	0	0	0.159588	0.051053
44fb51cc0511f21f0bc06f80c68716d0	Bacteria	Firmicutes	Dethiobacteria	Dethiobacterales	Dethiobacteraceae		uncultured_low	0	0	0	0	0	0	0	0	0	0	0	0	0	0	0	0	0	0	0	0	0	0	0	0	0	0	0	0	0.282347	0.140396
bd315bf26d25296a1c068de0cea9d541	Bacteria	Chloroflexi	Anaerolineae	Anaerolineales	Anaerolineaceae	ADurb.Bin120		0	0	0	0	0.119182	0	0	0	0	0	0	0	0	0	0.300155	0	0	0	0	0	0	0	0	0	0	0	0	0	0	0
38b8d4182e6e770e1f86da832913d149	Bacteria	Deinococcota	Deinococci	Deinococcales	Trueperaceae	Truepera	uncultured_bacterium	0	0	0	0	0	0	0	0	0	0	0	0	0	0	0.290473	0	0	0	0	0	0	0	0.126326	0	0	0	0	0	0	0
299f3818ec79f1c7dcfa0bd44b9c795e	Bacteria	Actinobacteriota	Actinobacteria	Nitriliruptorales	Nitriliruptoraceae	Nitriliruptoraceae	uncultured_bacterium	0	0	0	0	0	0	0	0	0	0	0	0	0	0	0.164601	0	0	0	0	0	0	0	0	0	0	0	0	0.250526	0	0
377ba9935c479f31fedfc33673470d04	Bacteria	Proteobacteria	Alphaproteobacteria	Rhizobiales	Rhizobiaceae			0	0	0	0	0	0.035917	0	0	0	0	0	0	0	0	0	0	0	0	0.0608907	0	0	0	0	0	0	0.315126	0	0	0	0
c32cc4aa866fe2c986cbd04ca7bd3865	Bacteria	Proteobacteria	Alphaproteobacteria	Rhodobacterales	Rhodobacteraceae	WDS1C4	Rhodobacteraceae_bacterium	0.0767324	0	0	0	0	0	0	0.0647604	0	0	0	0	0	0	0	0	0	0	0.113083	0	0	0.0711389	0	0.0833631	0	0	0	0	0	0
90d4bcc9ab5e4435be5b9fc1f2fa4684	Bacteria	Proteobacteria	Alphaproteobacteria	Rhizobiales	Methyloligellaceae		uncultured_bacterium	0	0	0	0	0	0	0	0	0	0	0	0	0	0	0	0	0	0	0	0	0	0	0	0	0	0	0	0	0.331451	0.0765795
0b6a6cd66df7d12878cb4261720be1f5	Bacteria	Patescibacteria	Microgenomatia	Candidatus_Woesebacteria	Candidatus_Woesebacteria	Candidatus_Woesebacteria	uncultured_bacterium	0	0	0	0	0	0	0	0	0	0	0	0	0	0	0	0	0	0	0	0	0	0	0	0	0	0	0.100867	0	0.306899	0
035774f3b2e2a1cd77a3b6dac3d4929b	Bacteria	Proteobacteria	unclassified_Proteobacteria	unclassified_Proteobacteria	unclassified_Proteobacteria	unclassified_Proteobacteria	unclassified_Proteobacteria	0.0177075	0	0	0	0	0	0	0	0	0	0	0	0	0	0	0.153982	0.0720387	0.163709	0	0	0	0	0	0	0	0	0	0	0	0
9205b85027841a71642498fb9b241d8e	Bacteria	Actinobacteriota	Acidimicrobiia	Microtrichales				0	0	0	0	0	0	0	0	0	0	0	0	0	0	0	0	0.0926212	0.183354	0.0956855	0	0.0348099	0	0	0	0	0	0	0	0	0
cb058956efa114ee8780d7f67210e467	Bacteria	Proteobacteria	unclassified_Proteobacteria	unclassified_Proteobacteria	unclassified_Proteobacteria	unclassified_Proteobacteria	unclassified_Proteobacteria	0.0295125	0.0110779	0.0459095	0	0	0	0	0	0	0	0	0	0	0	0	0.175979	0.102912	0.0392902	0	0	0	0	0	0	0	0	0	0	0	0
61bdab1dc4813f069cdc8a3cf6f54ec9	Bacteria	Cyanobacteria	Cyanobacteriia	Phormidesmiales	Nodosilineaceae	Halomicronema_C2206	uncultured_bacterium	0.0708299	0	0	0	0	0	0.0237897	0	0	0	0	0	0	0	0.174284	0	0	0	0.0521921	0	0	0	0.0757959	0	0	0	0	0	0	0
2ff0a7bb56c1f1160799c6839601bd7e	Bacteria	Proteobacteria	Alphaproteobacteria	Rhodobacterales	Rhodobacteraceae			0	0	0	0	0	0	0	0	0	0	0	0	0	0	0	0	0	0	0	0	0	0	0	0	0	0.294118	0	0	0	0.102106
4f0dc120662c5a451f2beac198b69a3c	Bacteria	Planctomycetota	Phycisphaerae	MSBL9	SG8-4	SG8-4	uncultured_bacterium	0	0	0	0	0	0	0	0	0	0.275862	0	0	0	0	0	0	0	0	0	0	0	0	0	0	0	0	0	0.120253	0	0
196a19dfd65ac24e486b8b363af0fbcf	Bacteria	Proteobacteria	Gammaproteobacteria	Chromatiales	Chromatiaceae	Halochromatium		0	0	0	0	0.163091	0	0	0	0	0	0	0	0	0	0	0	0	0	0	0	0	0	0	0	0	0.231092	0	0	0	0
2590da28cbc4d1658bbc030611946e74	Bacteria	Cyanobacteria	Cyanobacteriia	Synechococcales	Cyanobiaceae			0	0	0	0	0	0	0	0	0	0	0	0	0	0	0	0	0	0	0	0	0	0	0	0	0	0	0	0	0.392831	0
02c4d1f56fdc7fdc9ffb1892543086ef	Bacteria	Actinobacteriota	Acidimicrobiia	Actinomarinales			uncultured_Actinomycetales	0	0	0	0	0	0	0	0	0	0	0	0	0	0	0.203331	0	0	0	0	0	0	0	0	0	0	0	0	0.0901894	0.0982077	0
df53eeb8af0ad876cfe94b02387664d5	Bacteria	Actinobacteriota	Acidimicrobiia	Microtrichales			uncultured_Actinomycetales	0	0	0	0	0	0	0	0	0	0	0	0	0	0.0851748	0	0	0	0	0	0	0	0	0	0	0	0	0	0	0	0.306318
edcb62fc18a2ff9789017e8f13be6cb4	Bacteria	Proteobacteria	unclassified_Proteobacteria	unclassified_Proteobacteria	unclassified_Proteobacteria	unclassified_Proteobacteria	unclassified_Proteobacteria	0.00590249	0	0	0.0572628	0	0	0.00594742	0.00498157	0	0.22069	0	0	0	0	0	0	0	0	0	0	0	0	0.0252653	0	0	0	0.0067245	0.0501052	0	0.0127632
50ebe004e07aca31cac65ff8b46cd40d	Bacteria	Actinobacteriota	Acidimicrobiia	Microtrichales	Ilumatobacteraceae	Ilumatobacter	uncultured_bacterium	0	0	0	0.171789	0	0	0	0	0	0	0	0	0	0	0	0	0	0	0	0	0	0	0	0	0	0	0	0	0	0.216975
134a21181c311fdb1df6e92fb0f2d585	Bacteria	Deinococcota	Deinococci	Deinococcales	Trueperaceae	Truepera	uncultured_bacterium	0	0	0	0	0	0	0	0	0	0	0	0	0	0	0.387297	0	0	0	0	0	0	0	0	0	0	0	0	0	0	0
400fbc4cbde45fa07ef6b61d65433558	Bacteria	Desulfobacterota	Desulfuromonadia	Desulfuromonadales	Geopsychrobacteraceae	Desulfuromusa	uncultured_bacterium	0	0	0	0	0	0	0	0	0	0.386207	0	0	0	0	0	0	0	0	0	0	0	0	0	0	0	0	0	0	0	0
3af6a524c7da8fe47f99fc99bb9a7115	Bacteria	Proteobacteria	Alphaproteobacteria	Rhizobiales	Xanthobacteraceae	Bradyrhizobium		0	0	0	0	0	0	0	0	0	0.386207	0	0	0	0	0	0	0	0	0	0	0	0	0	0	0	0	0	0	0	0
42285c268e56cd9e3cf54cb7537acf35	Bacteria	Spirochaetota	Spirochaetia	Spirochaetales	Spirochaetaceae	Spirochaeta_2	uncultured_organism	0	0	0	0	0	0	0	0	0	0	0	0	0	0	0	0	0	0	0	0	0	0	0	0.0476361	0	0	0.336225	0	0	0
25a9ce57219f8a2797f2290697954a37	Bacteria	Planctomycetota	Planctomycetes	Pirellulales	Pirellulaceae	Rhodopirellula	uncultured_bacterium	0	0	0	0	0	0	0	0	0	0	0	0	0	0	0	0	0	0	0	0	0	0	0	0.107181	0	0	0	0.160337	0	0.114869
eef7b7810adfb33bb6a3f6f45819a843	Bacteria	Cyanobacteria	Cyanobacteriia	Cyanobacteriales	Nostocaceae	Nodularia_PCC-9350		0	0	0	0	0	0	0	0	0	0	0.380785	0	0	0	0	0	0	0	0	0	0	0	0	0	0	0	0	0	0	0
bd84c8a6ba1961d563605f3d8dc15d52	Bacteria	Patescibacteria	Gracilibacteria	Gracilibacteria	Gracilibacteria	Gracilibacteria	uncultured_bacterium	0	0	0	0	0	0	0	0	0	0.165517	0	0	0	0	0	0	0	0	0	0	0	0	0	0	0	0	0.215184	0	0	0
01c3528da8995b630c92b4698eeab2cb	Bacteria	Proteobacteria	Alphaproteobacteria	Rhodobacterales	Rhodobacteraceae	Roseibaca	uncultured_bacterium	0.0590249	0.0997009	0.00918189	0	0	0	0	0	0	0	0	0	0	0	0	0.0879894	0.0926212	0	0	0.0309981	0	0	0	0	0	0	0	0	0	0
ad2835a51492b2f58168cf4d84853817	Bacteria	Proteobacteria	Alphaproteobacteria	Rhodospirillales			uncultured_bacterium	0	0	0	0	0	0	0.0594742	0	0	0	0	0	0	0	0	0	0	0	0.217467	0	0	0	0.101061	0	0	0	0	0	0	0
b56741f6fbddec65e8818832c760c6a5	Bacteria	Planctomycetota	Phycisphaerae	Phycisphaerales	Phycisphaeraceae		uncultured_organism	0	0	0	0	0	0	0	0	0	0	0	0	0	0	0	0	0	0	0	0	0	0	0	0	0	0	0.376572	0	0	0
7e7536f891353f50c740d916c9d0c2da	Bacteria	Proteobacteria	Alphaproteobacteria	unclassified_ Alphaproteobacteria				0	0	0	0	0	0	0	0	0	0	0	0	0	0	0	0	0	0	0	0	0	0	0	0	0	0	0.376572	0	0	0
ea839533dfb6108555dc179302847027	Bacteria	Spirochaetota	Spirochaetia	Spirochaetales	Spirochaetaceae	Spirochaeta_2		0	0	0	0	0	0	0	0	0	0	0	0	0	0	0	0	0	0	0	0	0	0.0497973	0.0884285	0	0	0	0	0.110231	0	0.127632
c292f5aae3d15ffd6c454a10755f60ca	Bacteria	Actinobacteriota	Actinobacteria	Micrococcales	Intrasporangiaceae	Ornithinimicrobium	Ornithinimicrobium_sp.	0	0	0	0	0	0	0	0	0	0	0	0	0	0	0	0	0	0.0261934	0	0	0	0	0	0	0	0	0	0	0	0.344608
d91fce6ff64faa1d7afc7f905a474cab	Bacteria	Actinobacteriota	Actinobacteria	Nitriliruptorales	Nitriliruptoraceae			0.159367	0	0	0.209964	0	0	0	0	0	0	0	0	0	0	0	0	0	0	0	0	0	0	0	0	0	0	0	0	0	0
4afa30cc72832e486bd6c440077df999	Bacteria	Planctomycetota	Phycisphaerae	Phycisphaerales	Phycisphaeraceae	SM1A02	uncultured_bacterium	0	0	0	0	0	0	0	0	0	0.193103	0	0	0	0	0.174284	0	0	0	0	0	0	0	0	0	0	0	0	0	0	0
3a2ef916de12d53d6f20586229e7564f	Bacteria	Chloroflexi	unclassified_ Chloroflexi	unclassified_ Chloroflexi	unclassified_ Chloroflexi	unclassified_ Chloroflexi	unclassified_ Chloroflexi	0	0	0	0	0	0	0	0	0	0	0	0	0	0	0	0	0	0	0	0	0	0	0	0	0.163088	0	0	0	0	0.204212
a1447bc824e6aec7f9506ebf05445dd6	Bacteria	Proteobacteria	Gammaproteobacteria	Legionellales	Legionellaceae	Legionella	uncultured_bacterium	0	0	0	0	0	0	0	0	0	0	0	0	0	0	0	0	0	0	0	0	0	0	0	0	0.366948	0	0	0	0	0
305f82ab32ae4b46c5926f492671e946	Bacteria	Patescibacteria	Saccharimonadia	Saccharimonadales	Saccharimonadales	Saccharimonadales	uncultured_bacterium	0	0	0	0.171789	0	0	0	0	0	0.0827586	0	0	0	0	0	0	0	0	0	0	0	0	0	0	0	0	0	0.110231	0	0
95f70ed4679baa1acaf23caedc8a99b4	Bacteria	Proteobacteria	Alphaproteobacteria	Rhodobacterales	Rhodobacteraceae	Citreimonas	Citreimonas_salinaria	0.0590249	0	0	0	0	0	0	0	0	0	0	0	0	0	0	0.0769908	0.123495	0.104774	0	0	0	0	0	0	0	0	0	0	0	0
6590c410dda6e7fb7cbf8fb43ddf3cc3	Bacteria	Proteobacteria	Alphaproteobacteria	unclassified_ Alphaproteobacteria				0	0	0	0	0	0	0.136791	0	0	0	0	0	0	0	0	0	0	0	0	0	0	0	0.227388	0	0	0	0	0	0	0
485c42276aef182f35932a91535ee645	Bacteria	Chloroflexi	JG30-KF-CM66	JG30-KF-CM66	JG30-KF-CM66	JG30-KF-CM66	uncultured_bacterium	0	0	0	0	0	0	0	0	0	0	0	0	0	0	0.164601	0	0	0	0	0	0	0	0.151592	0	0.0475673	0	0	0	0	0
8752cf4dc87c41bb3b2f5e14df4c1e18	Bacteria	Proteobacteria	unclassified_Proteobacteria	unclassified_Proteobacteria	unclassified_Proteobacteria	unclassified_Proteobacteria	unclassified_Proteobacteria	0.0295125	0	0	0	0	0	0	0	0	0	0	0	0	0	0	0.175979	0.0926212	0.0654836	0	0	0	0	0	0	0	0	0	0	0	0
512ccc9c41b763b298c411b59c240c23	Bacteria	Proteobacteria	Alphaproteobacteria	Micavibrionales				0	0	0	0.229051	0.0815456	0	0	0	0	0	0	0	0	0	0	0	0	0	0	0	0.0522148	0	0	0	0	0	0	0	0	0
0cf090abadccb4539c531b9800964756	Bacteria	Patescibacteria	Parcubacteria	unclassified_ Parcubacteria				0	0	0	0	0	0	0	0	0	0	0	0	0	0	0	0	0	0	0	0	0	0	0	0	0	0	0	0.360758	0	0
6c7c6d7cff239284b11eff681560c2ed	Bacteria	Proteobacteria	Gammaproteobacteria	unclassified_ Gammaproteobacteria				0	0	0	0	0	0	0	0	0	0	0	0	0	0	0	0	0	0	0	0	0	0	0	0	0	0	0	0	0	0.357371
62ee24c4d9d11fd2db729f5488dffb30	Bacteria	Proteobacteria	Gammaproteobacteria	Legionellales	Legionellaceae	Legionella	uncultured_bacterium	0	0	0	0	0	0	0	0	0	0	0	0	0	0.0331236	0	0	0	0	0	0	0	0	0	0	0.31938	0	0	0	0	0
1deedab749542b686f6a23f46d4f58e9	Bacteria	Actinobacteriota	Acidimicrobiia	Microtrichales	Microtrichaceae	IMCC26207	uncultured_actinobacterium	0	0	0	0	0.131728	0	0	0	0	0	0	0	0	0	0	0	0	0	0	0	0	0	0	0	0	0	0	0.220463	0	0
0dec6313f97bf8feea96a92550cc89ea	Bacteria	Patescibacteria	ABY1	Candidatus_Kerfeldbacteria	Candidatus_Kerfeldbacteria	Candidatus_Kerfeldbacteria	uncultured_bacterium	0	0	0	0	0	0	0	0	0	0	0.351494	0	0	0	0	0	0	0	0	0	0	0	0	0	0	0	0	0	0	0
6b9242cfb533b9829e30cde9a9122a44	Bacteria	Actinobacteriota	Actinobacteria	Nitriliruptorales	Nitriliruptoraceae	Nitriliruptoraceae	uncultured_bacterium	0	0	0	0	0	0	0	0	0	0	0	0	0	0.0567832	0	0	0	0	0	0	0	0	0	0	0	0.294118	0	0	0	0
ff13bf3ef0a1eea5f21df7d164f538d9	Bacteria	Firmicutes	Dethiobacteria	Dethiobacterales	Dethiobacteraceae		uncultured_bacterium	0	0	0	0	0	0	0	0	0	0	0	0	0	0	0.0774593	0	0	0	0	0	0	0	0	0	0	0.273109	0	0	0	0
c8ecfcbe6b767844c788a2f076b58811	Bacteria	Proteobacteria	Alphaproteobacteria	Rhodobacterales	Rhodobacteraceae	Marivita	uncultured_bacterium	0.348247	0	0	0	0	0	0	0	0	0	0	0	0	0	0	0	0	0	0	0	0	0	0	0	0	0	0	0	0	0
09f6eeb03c001b7458604312171ac0db	Bacteria	Chloroflexi	Chloroflexia	Thermomicrobiales	Thermomicrobiaceae	Nitrolancea	uncultured_Chloroflexi	0	0	0	0	0	0	0	0.0547973	0	0	0	0	0	0	0	0	0	0	0	0	0	0.0497973	0	0	0	0	0	0	0	0.242502
9dff11bd571307bc92c2afbbf092af3f	Bacteria	SAR324_clade(Marine_group_B)	SAR324_clade(Marine_group_B)	SAR324_clade(Marine_group_B)	SAR324_clade(Marine_group_B)	SAR324_clade(Marine_group_B)		0	0	0	0.143157	0.0878183	0	0.0535268	0	0	0	0	0	0	0	0	0	0	0	0	0	0	0	0	0	0.0611579	0	0	0	0	0
9b0090608faa24cb31f1dc78f60f00dc	Bacteria	Patescibacteria	Parcubacteria	Candidatus_Spechtbacteria	Candidatus_Spechtbacteria	Candidatus_Spechtbacteria	uncultured_bacterium	0	0	0	0	0	0	0	0	0	0	0	0	0	0	0	0	0	0	0.147878	0.0185989	0	0	0.0631632	0	0.115521	0	0	0	0	0
78bd83d5f22f0b4c8ab5b4e6688432e6	Bacteria	Planctomycetota	Phycisphaerae	Phycisphaerales	Phycisphaeraceae	SM1A02	marine_metagenome	0	0	0	0	0	0	0	0.0199263	0.038956	0	0	0	0	0	0	0	0	0	0.113083	0.099194	0.0739709	0	0	0	0	0	0	0	0	0
9d802b58532fd42d9bbb7052ad733188	Bacteria	Proteobacteria	Alphaproteobacteria	Rhodobacterales	Rhodobacteraceae	Sediminimonas	uncultured_bacterium	0	0	0	0	0	0	0	0	0	0	0	0	0	0	0	0	0	0	0.0521921	0	0.0522148	0	0	0	0	0	0	0.240505	0	0
427bb02a2cda9f51e6dbc3c69501bcc6	Bacteria	Planctomycetota	Planctomycetes	Pirellulales	Pirellulaceae			0	0	0	0	0	0	0	0	0	0	0	0	0	0	0	0	0	0	0.0521921	0	0.0174049	0	0	0	0.0747486	0.19958	0	0	0	0
fe0023f2553bbfa37fbd7713aa851d38	Bacteria	Firmicutes	Clostridia	Peptostreptococcales-Tissierellales	Peptostreptococcaceae	Romboutsia	uncultured_bacterium	0	0	0	0	0	0	0	0	0	0	0	0	0	0	0	0	0	0	0	0	0	0	0	0	0	0	0	0	0.343727	0
700afedeeceafdb18ffc0241db1618df	Bacteria	Proteobacteria	Gammaproteobacteria	Pseudomonadales	Halomonadaceae	Halomonas		0.011805	0	0	0	0.0564546	0.172401	0	0	0	0	0	0	0	0.0189277	0	0	0	0.0130967	0	0.0247985	0.00870246	0	0.0252653	0.011909	0	0	0	0	0	0
f2ec183eba13305493a0ca7deef94e1a	Bacteria	Firmicutes	Clostridia	Peptostreptococcales-Tissierellales	Family_XI	Anaerococcus	Anaerococcus_octavius	0	0	0	0	0	0	0	0	0	0	0.34173	0	0	0	0	0	0	0	0	0	0	0	0	0	0	0	0	0	0	0
7fa80d4cd911a311b5b3473354cd842a	Bacteria	Chloroflexi	Dehalococcoidia	vadinBA26	vadinBA26	vadinBA26	uncultured_Chloroflexi	0	0	0	0	0	0.0215502	0	0	0	0	0	0	0.13939	0	0	0	0	0	0	0	0	0	0	0	0	0	0	0.180379	0	0
685a3f471a8056640a64345197fa2051	Bacteria	Proteobacteria	Alphaproteobacteria	Tistrellales	Geminicoccaceae		uncultured_marine	0	0	0	0	0	0	0	0	0	0	0	0	0	0	0	0	0	0	0	0	0	0	0	0	0	0	0	0.340716	0	0
75a418e847d4713f258610390c7e6d6e	Bacteria	Firmicutes	Dethiobacteria	Dethiobacterales	Dethiobacteraceae		uncultured_bacterium	0	0	0	0	0	0	0	0	0	0	0	0	0	0.0804429	0	0	0	0	0	0	0	0	0	0	0.129111	0	0	0.130274	0	0
19b470e3f53bc145cbf7620ff1bc2dec	Bacteria	Proteobacteria	Gammaproteobacteria	Pseudomonadales	Halomonadaceae	Halomonas	Halomonas_ventosae	0	0	0	0	0.0501819	0.129301	0	0	0	0	0	0	0	0.0283916	0	0	0	0.00654836	0	0.0123993	0.0478635	0.0142278	0.0378979	0.011909	0	0	0	0	0	0
ffa47a21adab38d5f1edf5807204b496	Bacteria	Proteobacteria	Gammaproteobacteria	Gammaproteobacteria_Incertae_Sedis	Unknown_Family	Wenzhouxiangella		0	0	0	0	0.0501819	0.0215502	0	0.0298894	0.0623296	0	0	0	0	0	0	0	0	0	0	0	0.0609172	0	0	0.113136	0	0	0	0	0	0
41869f33e0de122ebeca19ef5b5765ad	Bacteria	Actinobacteriota	Acidimicrobiia	Microtrichales				0	0	0	0	0	0	0	0	0	0	0	0	0	0	0	0	0	0	0	0	0	0	0	0	0	0	0.336225	0	0	0
3a33c327425f8bcd4c2cacf323802528	Bacteria	Bacteroidota	Rhodothermia	Balneolales	Balneolaceae			0.02361	0	0.0183638	0.0668066	0	0	0.00594742	0.0199263	0.0233736	0	0	0	0	0	0	0	0	0.0196451	0.0347947	0.049597	0.0739709	0	0	0	0	0	0	0	0	0
87ce586e266ed9df7cbed8f50d799337	Bacteria	Proteobacteria	Alphaproteobacteria	Kiloniellales	Fodinicurvataceae	Fodinicurvata	Fodinicurvata_halophila	0	0	0	0	0	0	0	0	0	0	0	0	0	0	0	0	0	0	0	0	0	0.0995945	0	0	0	0	0	0	0.233243	0
01d4ada73837257858567145551a838a	Bacteria	Sumerlaeota	Sumerlaeia	Sumerlaeales	Sumerlaeaceae	Sumerlaea	uncultured_bacterium	0	0	0	0	0	0	0.0237897	0	0	0	0	0	0	0	0	0.032996	0.0205825	0.0196451	0.0608907	0.105394	0.0391611	0	0	0.0297725	0	0	0	0	0	0
59540d5d0e2707efb5ee441bc23d15e3	Bacteria	Firmicutes	Dethiobacteria	Dethiobacterales	Dethiobacteraceae			0	0	0	0	0	0	0	0	0	0	0	0	0	0	0	0	0	0	0	0	0	0	0	0	0	0	0	0	0.331451	0
d838deb43c19d01015578d82f6ebef1b	Bacteria	Patescibacteria	Parcubacteria	Parcubacteria	Parcubacteria	Parcubacteria	uncultured_bacterium	0	0	0	0	0	0	0	0	0	0	0	0	0	0	0	0	0	0	0	0	0	0	0	0	0	0	0	0	0.331451	0
2ad53139edfe0b4ddb0cd09511a861ec	Bacteria	Planctomycetota	Phycisphaerae	Phycisphaerales	Phycisphaeraceae			0	0	0	0	0	0	0	0	0	0	0	0	0	0	0	0	0	0	0	0	0	0	0	0	0	0	0	0	0.331451	0
4686b685f51e18134e0da1e67fe54465	Bacteria	Planctomycetota	Planctomycetes	Pirellulales	Pirellulaceae			0	0	0	0	0	0	0	0	0	0	0	0	0	0	0	0	0	0	0	0	0	0	0	0	0	0	0	0	0.331451	0
a375b48d4a581ef3312ffe2cb65e87ef	Bacteria	Patescibacteria	Saccharimonadia	Saccharimonadales	LWQ8	LWQ8	uncultured_bacterium	0	0	0	0	0	0	0	0	0	0	0	0	0	0	0	0	0	0	0	0	0	0	0	0	0	0	0	0	0.331451	0
46b850ff0a950200c8d3c39bfd6ba7c5	Bacteria	Chloroflexi	Anaerolineae	SBR1031	SBR1031	SBR1031	uncultured_organism	0	0	0	0	0	0	0	0	0	0	0	0	0	0	0	0	0	0	0	0	0	0	0	0	0	0	0	0	0.331451	0
edefbe28d3a93b68024fbc05d1524e4e	Bacteria	Campylobacterota	Campylobacteria	Campylobacterales	Sulfurospirillaceae	Sulfurospirillum	uncultured_bacterium	0	0	0	0	0	0	0	0	0	0.331034	0	0	0	0	0	0	0	0	0	0	0	0	0	0	0	0	0	0	0	0
ab48a0947baea909e7eeb9be53780224	Bacteria	Actinobacteriota	Acidimicrobiia	Microtrichales				0	0	0	0	0	0	0	0	0	0.331034	0	0	0	0	0	0	0	0	0	0	0	0	0	0	0	0	0	0	0	0
40beb1f7ea93feffd8d5f10460a1a3ad	Bacteria	Planctomycetota	Phycisphaerae	Phycisphaerales	Phycisphaeraceae	Urania-1B-19_marine_sediment_group	uncultured_bacterium	0	0	0	0	0	0	0	0	0	0	0	0	0	0	0	0	0	0	0.0347947	0.049597	0	0	0	0	0	0.241597	0	0	0	0
44c94549ef7965bcd1ab5dc5f1aef729	Bacteria	Patescibacteria	Saccharimonadia	Saccharimonadales	Saccharimonadales	Saccharimonadales	uncultured_bacterium	0	0	0	0.133613	0	0	0	0	0	0	0	0	0	0	0	0	0	0	0	0	0	0	0	0	0	0	0	0	0	0.191449
9cb76aa2a61bb7b008916b2b1368e19f	Bacteria	Firmicutes	Clostridia	Clostridia_vadinBB60_group	Clostridia_vadinBB60_group	Clostridia_vadinBB60_group	uncultured_bacterium	0	0	0	0	0	0	0	0	0	0	0	0	0	0	0	0	0	0	0	0	0	0	0	0	0	0	0.13449	0.1904	0	0
cefb77141f3220b21fdc3a141811b8f5	Bacteria	Actinobacteriota	Actinobacteria	Nitriliruptorales	Nitriliruptoraceae	Nitriliruptoraceae	uncultured_bacterium	0	0	0.0367276	0	0	0.0574671	0	0	0	0	0	0	0	0	0	0	0	0	0	0	0	0	0	0	0	0	0	0	0	0.229738
980745b113a5e29af73798ed050c30f4	Bacteria	Proteobacteria	Alphaproteobacteria	Micavibrionales	Micavibrionaceae		uncultured_bacterium	0.0708299	0.0553894	0.0367276	0	0	0	0	0	0	0	0	0	0	0	0	0.0769908	0.0823299	0	0	0	0	0	0	0	0	0	0	0	0	0
00ea582ae76c5108750bb391009cb399	Bacteria	Proteobacteria	Alphaproteobacteria	unclassified_ Alphaproteobacteria				0	0.0110779	0	0	0	0	0	0	0	0	0	0	0	0	0	0.109987	0.174951	0.0261934	0	0	0	0	0	0	0	0	0	0	0	0
11dde44921ca95a170262a2028757f4e	Bacteria	Actinobacteriota	Actinobacteria	Nitriliruptorales	Nitriliruptoraceae	Nitriliruptoraceae	uncultured_bacterium	0	0	0	0	0	0	0	0	0	0	0	0	0	0	0	0	0	0	0	0	0	0	0	0	0.0815439	0	0	0.240505	0	0
649f8302e58d5f6555a27cefdb84b457	Bacteria	Planctomycetota	Phycisphaerae	Phycisphaerales	Phycisphaeraceae		uncultured_bacterium	0	0	0	0	0	0	0.178423	0	0	0	0	0	0	0	0	0	0	0	0.0347947	0.0247985	0.0435123	0	0.0378979	0	0	0	0	0	0	0
80e5ba0893b7e9a4a78673fc82246d16	Bacteria	Proteobacteria	Alphaproteobacteria	Rhodobacterales	Rhodobacteraceae			0.100342	0	0.119365	0	0	0	0	0	0	0	0	0	0	0	0	0	0	0	0	0.099194	0	0	0	0	0	0	0	0	0	0
783b3c5c5905982bc261c180fce9d4b6	Bacteria	Proteobacteria	unclassified_Proteobacteria	unclassified_Proteobacteria	unclassified_Proteobacteria	unclassified_Proteobacteria	unclassified_Proteobacteria	0.011805	0	0	0	0	0	0	0	0	0	0	0	0	0	0	0.186978	0.041165	0.0785803	0	0	0	0	0	0	0	0	0	0	0	0
9992e341c7cfc53b52ec3d47bb5a2dea	Bacteria	Planctomycetota	Planctomycetes	Pirellulales	Pirellulaceae	Pirellula		0	0	0	0	0	0	0	0	0	0	0	0	0	0	0	0	0	0	0	0	0.0304586	0	0	0.035727	0.0407719	0.210084	0	0	0	0
a3537474eda15f02e274dddf23edd792	Bacteria	Actinobacteriota	Actinobacteria	Nitriliruptorales	Nitriliruptoraceae	Nitriliruptoraceae	uncultured_bacterium	0	0	0	0	0	0	0	0	0	0	0	0	0	0	0	0	0	0	0	0	0	0	0	0	0	0	0.316051	0	0	0
127cdc65fe47763a2374d90a9dc50c63	Bacteria	Firmicutes	Dethiobacteria	Dethiobacterales	Dethiobacteraceae		uncultured_bacterium	0	0	0	0	0	0	0	0	0	0	0	0	0	0	0	0	0	0	0	0	0	0	0	0	0	0.315126	0	0	0	0
921a240589d95fce79b45ad10027be36	Bacteria	Proteobacteria	Alphaproteobacteria	Parvibaculales	Parvibaculaceae	Parvibaculaceae	uncultured_bacterium	0	0	0	0	0.207	0.107751	0	0	0	0	0	0	0	0	0	0	0	0	0	0	0	0	0	0	0	0	0	0	0	0
2b6af703134809200e9da69083685a04	Bacteria	Patescibacteria	Parcubacteria	Parcubacteria	Parcubacteria	Parcubacteria	uncultured_bacterium	0	0	0	0	0	0	0	0	0	0	0	0	0	0	0	0	0	0	0	0	0	0	0	0	0	0	0.100867	0	0.208691	0
9701af01fa72d055e21d87a9e9237c26	Bacteria	Proteobacteria	Alphaproteobacteria	Rhodospirillales				0	0	0	0	0	0	0	0	0	0	0	0	0	0.156154	0	0.032996	0	0	0	0	0	0	0	0	0	0	0	0.120253	0	0
91bb9cd2a7c02630b379840d88ff382f	Bacteria	Patescibacteria	ABY1	Candidatus_Falkowbacteria	Candidatus_Falkowbacteria	Candidatus_Falkowbacteria	uncultured_bacterium	0	0	0	0	0	0	0	0	0	0.193103	0	0	0	0.0331236	0	0	0	0	0	0	0	0	0	0	0	0	0	0.0801684	0	0
6e60f1cd9314aa4c86ee98daf90a8959	Bacteria	Proteobacteria	Alphaproteobacteria	Rhodobacterales	Rhodobacteraceae	Rhodobaculum	uncultured_bacterium	0	0	0	0	0	0	0	0	0	0	0	0	0	0	0	0	0	0	0	0	0	0	0	0	0	0	0	0	0	0.306318
1b9fd48e110e928c7a20a3293ab1eece	Bacteria	Proteobacteria	Alphaproteobacteria	Tistrellales	Geminicoccaceae		uncultured_marine	0	0	0	0	0	0	0	0	0	0	0	0	0	0	0	0	0	0	0	0	0	0	0	0	0	0	0	0	0	0.306318
823f6533ad23463046cf0ba5106e9d8b	Bacteria	Campylobacterota	Campylobacteria	Campylobacterales	Arcobacteraceae		uncultured_bacterium	0.0944399	0.0553894	0.137728	0	0	0	0.0178423	0	0	0	0	0	0	0	0	0	0	0	0	0	0	0	0	0	0	0	0	0	0	0
f95148a999c771c726bc833cc0cfd2da	Bacteria	Cyanobacteria	Cyanobacteriia	Synechococcales	Cyanobiaceae			0	0	0	0	0	0	0	0	0	0	0	0	0	0	0	0	0	0	0	0	0	0	0	0	0	0.304622	0	0	0	0
483a82f1d54f2598daf511b5edf8c240	Bacteria	Chloroflexi	Dehalococcoidia	SAR202_clade	SAR202_clade	SAR202_clade	uncultured_bacterium	0	0	0	0.190876	0	0	0	0	0	0	0	0	0	0	0	0	0	0	0	0	0	0	0.113694	0	0	0	0	0	0	0
cff4854000ef0510dd3f87a96ebb1992	Bacteria	Planctomycetota	Planctomycetes	Pirellulales	Pirellulaceae			0	0	0	0	0	0	0	0	0	0.303448	0	0	0	0	0	0	0	0	0	0	0	0	0	0	0	0	0	0	0	0
576946e6ffbfc29936a17480df893501	Bacteria	Actinobacteriota	Acidimicrobiia	Actinomarinales			uncultured_Actinomycetales	0	0	0	0	0	0	0	0	0	0	0	0	0	0	0	0	0	0	0	0	0	0	0.0378979	0	0	0	0	0.0601263	0	0.204212
a8d34c534849a2766706b48040092433	Bacteria	Actinobacteriota	Actinobacteria	Nitriliruptorales	Nitriliruptoraceae	Nitriliruptoraceae	uncultured_bacterium	0	0	0	0	0	0	0	0	0	0	0	0	0	0.0804429	0	0	0	0	0	0	0	0	0	0	0	0	0	0	0.220967	0
9b7ff7374f9c41211d1cd6d96d5dcea6	Bacteria	Proteobacteria	Alphaproteobacteria	Rhodobacterales	Rhodobacteraceae			0	0	0	0	0	0	0	0	0	0	0	0	0	0	0	0	0	0	0	0	0	0	0	0	0.122316	0	0	0	0	0.178685
e62d8f6e663cbb9cee5b1277cc26804f	Bacteria	Planctomycetota	Phycisphaerae	MSBL9	SG8-4	SG8-4	uncultured_organism	0	0	0	0	0	0	0	0	0	0.248276	0	0	0	0	0	0	0	0	0	0	0	0	0	0	0	0	0	0	0	0.051053
aca6c18e190232ec4f0c4b52acf5659c	Bacteria	Proteobacteria	unclassified_Proteobacteria	unclassified_Proteobacteria	unclassified_Proteobacteria	unclassified_Proteobacteria	unclassified_Proteobacteria	0	0	0	0	0.0188182	0.280152	0	0	0	0	0	0	0	0	0	0	0	0	0	0	0	0	0	0	0	0	0	0	0	0
3196693b0f12b12950cdff5ec4f653e5	Bacteria	Actinobacteriota	Actinobacteria	Nitriliruptorales	Nitriliruptoraceae	Nitriliruptoraceae	uncultured_bacterium	0	0	0	0	0	0	0	0	0	0	0	0	0	0	0	0	0	0	0	0	0	0	0	0	0	0	0	0.120253	0	0.178685
af122f9920818b74b569837cf96b6150	Bacteria	Desulfobacterota	Desulfuromonadia	Bradymonadales	Bradymonadales	Bradymonadales	uncultured_bacterium	0.0472199	0	0	0	0	0	0	0	0	0	0	0	0	0	0	0	0	0	0	0	0.0304586	0	0	0	0	0	0	0	0.220967	0
868a367a03b1322e4588f4f805bb43c0	Bacteria	Firmicutes	Clostridia	Christensenellales	Christensenellaceae	Christensenellaceae_R-7_group	uncultured_bacterium	0	0	0	0	0	0	0	0	0	0	0	0	0	0	0	0	0	0	0	0	0	0	0	0	0	0	0	0	0.294623	0
de0c41ff420c20583f4c162f25b6d35d	Bacteria	Proteobacteria	Alphaproteobacteria	Rhizobiales	Methyloligellaceae		metagenome	0	0	0	0	0	0	0	0	0	0	0	0	0	0	0	0	0	0	0	0	0	0	0	0	0	0	0	0	0.294623	0
847a6f5e0ccb55752183b232fec3ad98	Bacteria	Actinobacteriota	Actinobacteria	Nitriliruptorales	Nitriliruptoraceae	Nitriliruptoraceae	uncultured_bacterium	0	0	0	0	0	0	0	0	0	0	0	0	0	0	0	0	0	0	0	0	0	0	0	0	0	0.294118	0	0	0	0
d4f8dabfe4e3ffc30536ae85aa8f51aa	Bacteria	Proteobacteria	Alphaproteobacteria	Rhodobacterales	Rhodobacteraceae	Roseivivax	uncultured_bacterium	0.0590249	0.0553894	0	0	0	0	0	0.0498157	0	0	0	0	0	0	0	0	0	0	0.0347947	0	0	0.064025	0	0.0297725	0	0	0	0	0	0
db81ec3fffedd039eab60565f734bf29	Bacteria	Actinobacteriota	unclassified_ Actinobacteriota	unclassified_ Actinobacteriota	unclassified_ Actinobacteriota	unclassified_ Actinobacteriota	unclassified_ Actinobacteriota	0	0	0	0	0	0	0	0.0298894	0	0	0	0	0	0	0	0	0	0	0	0	0	0	0	0	0	0	0	0	0.171863	0.0893427
7054e44b9e4edcd41fb4ef7450859961	Bacteria	Proteobacteria	unclassified_Proteobacteria	unclassified_Proteobacteria	unclassified_Proteobacteria	unclassified_Proteobacteria	unclassified_Proteobacteria	0.0531224	0.0664673	0.110183	0	0	0	0	0	0	0	0	0	0	0	0	0	0	0.0392902	0	0	0	0.00711389	0	0.011909	0	0	0	0	0	0
3f854ef302f6c3b44f9334dc17a8b96e	Bacteria	Chloroflexi	Anaerolineae	Anaerolineales	Anaerolineaceae	ADurb.Bin120	uncultured_bacterium	0	0	0	0	0	0	0	0	0	0	0	0	0	0	0	0	0	0	0	0	0	0	0	0	0	0.283613	0	0	0	0
fcb229a894ee15e44e0193d3e04c84b3	Bacteria	Proteobacteria	Alphaproteobacteria	Rhodobacterales	Rhodobacteraceae	Nioella	Rhodobacteraceae_bacterium	0	0	0	0	0	0	0	0	0	0	0	0	0	0	0	0	0	0	0	0	0	0	0	0	0	0.283613	0	0	0	0
eb06f7609f0e4c2cdb0591baddd35179	Bacteria	Deinococcota	Deinococci	Deinococcales	Trueperaceae	Truepera	uncultured_bacterium	0	0	0	0	0	0	0	0	0	0	0	0	0	0	0	0	0	0	0	0	0	0	0	0	0	0	0.282429	0	0	0
65caa8c89c92a03571d1a3dfce9ec53f	Bacteria	Proteobacteria	Alphaproteobacteria	Rhodobacterales	Rhodobacteraceae			0	0	0	0	0	0	0	0	0	0	0	0	0	0	0	0	0	0	0	0	0	0	0	0	0	0	0.282429	0	0	0
06e71e92ac59db0b9d3f77574c231f51	Bacteria	Firmicutes	Clostridia	Clostridiales	Clostridiaceae	Clostridium_sensu_stricto_1		0	0	0	0	0	0	0	0	0	0	0	0	0	0	0	0	0	0	0	0	0	0	0	0	0	0	0	0	0.282347	0
024073dfe56e0fad7d92afee6e1a6e37	Bacteria	Actinobacteriota	Actinobacteria	Micromonosporales	Micromonosporaceae			0	0	0	0	0	0	0	0	0	0	0	0	0	0	0	0	0	0	0	0	0	0	0	0	0	0	0	0	0.282347	0
dc82afe456379b15f800d01af101a256	Bacteria	Verrucomicrobiota	Lentisphaeria	Oligosphaerales	Lenti-02	Lenti-02	uncultured_bacterium	0	0	0	0	0	0	0	0	0	0	0	0	0	0	0	0	0	0	0	0	0	0	0	0	0	0	0	0	0.282347	0
6715d92355e26a0a49c02ac9d1a70121	Bacteria	Patescibacteria	Parcubacteria	Parcubacteria	Parcubacteria	Parcubacteria	uncultured_bacterium	0	0	0	0	0	0	0	0	0	0	0	0	0	0	0	0	0	0	0	0	0	0	0	0	0	0	0	0	0.282347	0
447d47a26cff3f99a5c7fbfc56ef2610	Bacteria	Planctomycetota	Planctomycetes	Pirellulales	Pirellulaceae		uncultured_Planctomycetaceae	0	0	0	0	0	0	0	0	0	0	0	0	0	0	0	0	0	0	0	0	0	0	0	0	0	0	0	0	0.282347	0
cd5bd87ef92be32d1056cb9003b657e4	Bacteria	Proteobacteria	Alphaproteobacteria	unclassified_ Alphaproteobacteria				0	0	0	0.0381752	0	0.0574671	0.0535268	0	0	0	0	0	0	0	0	0	0	0	0	0.00619963	0	0	0.126326	0	0	0	0	0	0	0
27a9e99106f6a5adf3aa2d1bd837aa51	Bacteria	Proteobacteria	Gammaproteobacteria	unclassified_ Gammaproteobacteria				0	0	0	0	0	0	0	0	0	0	0	0	0.147589	0	0	0	0	0	0	0	0	0	0	0.023818	0	0	0	0.110231	0	0
d7eb56bef4f4a66b3cb6dd7035e67028	Bacteria	Chloroflexi	OLB14	OLB14	OLB14	OLB14	uncultured_Chloroflexi	0	0	0	0	0	0	0	0	0	0	0	0	0	0	0	0	0	0	0	0	0	0	0	0	0	0	0	0.280589	0	0
a2593c11cb0b2369b83a8c065ef27b1f	Bacteria	Chloroflexi	Anaerolineae	Anaerolineales	Anaerolineaceae	ADurb.Bin120		0	0	0	0	0	0	0	0	0	0	0	0	0	0	0.135554	0	0	0	0	0	0	0	0	0	0.0951345	0	0	0	0.0491039	0
f59c0a9ebdce84658353ba1a64f42d69	Bacteria	Bacteroidota	Bacteroidia	unclassified_ Bacteroidia				0	0	0	0	0	0	0	0	0	0	0	0	0	0	0	0	0	0	0	0	0	0	0	0	0	0	0	0.150316	0	0.127632
075d6bee41ee305c9e03148ae0edcf96	Bacteria	Proteobacteria	Alphaproteobacteria	Rhodobacterales	Rhodobacteraceae			0.277417	0	0	0	0	0	0	0	0	0	0	0	0	0	0	0	0	0	0	0	0	0	0	0	0	0	0	0	0	0
9783e524359f9ec7718876778b957d0a	Bacteria	Proteobacteria	Alphaproteobacteria	unclassified_ Alphaproteobacteria				0	0.0110779	0	0	0	0	0	0	0	0	0	0	0	0	0	0.0659921	0.154369	0.0458385	0	0	0	0	0	0	0	0	0	0	0	0
63b12678b5f284118a337ceb5588a596	Bacteria	Desulfobacterota	Desulfuromonadia	Bradymonadales	Bradymonadales	Bradymonadales	uncultured_bacterium	0	0	0	0	0.276001	0	0	0	0	0	0	0	0	0	0	0	0	0	0	0	0	0	0	0	0	0	0	0	0	0
3370515f1374b0c631dc63506f45bc78	Bacteria	Planctomycetota	Planctomycetes	Pirellulales	Pirellulaceae	Rubripirellula	uncultured_bacterium	0	0	0	0	0	0	0	0	0	0	0	0	0	0	0	0	0	0	0	0	0	0	0	0	0	0	0.275704	0	0	0
18cc5e06ba889f3869bd0d4bc3eb38c8	Bacteria	Actinobacteriota	Actinobacteria	Nitriliruptorales	Nitriliruptoraceae	Nitriliruptoraceae		0	0	0	0	0	0	0.0297371	0	0	0	0	0	0	0	0	0	0	0	0	0	0	0	0	0.0416816	0	0	0	0	0	0.204212
3ff8a2c16b328a1ad47402fb01ff0b70	Bacteria	Planctomycetota	Phycisphaerae	Phycisphaerales	Phycisphaeraceae	Urania-1B-19_marine_sediment_group		0	0	0	0	0	0	0	0	0	0	0	0	0	0.108835	0	0	0	0	0	0	0	0	0	0	0	0	0	0	0	0.165922
74914906206c7f5e34f4e008c6afe57b	Bacteria	Spirochaetota	Spirochaetia	Spirochaetales	Spirochaetaceae	Spirochaeta_2		0	0	0	0	0.0125455	0.035917	0.0594742	0.00498157	0.0311648	0	0	0	0	0	0	0	0	0	0	0	0	0.0142278	0.0505306	0.0654996	0	0	0	0	0	0
99eb08c186bbf8c41ac4242bd33eb6bd	Bacteria	Proteobacteria	Alphaproteobacteria	unclassified_ Alphaproteobacteria				0	0	0	0	0	0	0	0	0	0	0	0	0	0.0425874	0	0	0	0	0	0	0	0	0	0	0	0.231092	0	0	0	0
57466c516c64c369aae483ff4320dec5	Bacteria	Firmicutes	Clostridia	Lachnospirales	Lachnospiraceae			0	0	0	0	0	0	0	0	0	0	0	0	0	0	0	0	0	0	0	0	0	0	0	0	0	0.273109	0	0	0	0
365dd52579c281d2b837e264b2893410	Bacteria	Proteobacteria	Alphaproteobacteria	Rhodobacterales	Rhodobacteraceae			0	0	0	0	0	0	0	0	0	0	0	0	0	0.0615152	0	0	0	0	0	0	0	0	0	0	0.210655	0	0	0	0	0
c8148694385b699d93247999cd0f8fe6	Bacteria	Campylobacterota	Campylobacteria	Campylobacterales	Arcobacteraceae	Arcobacteraceae	uncultured_Epsilonproteobacteria	0	0	0	0	0	0	0	0	0	0	0	0	0	0	0	0	0	0	0	0	0	0	0	0	0	0	0	0.270568	0	0
14d7b64966bcba6f40902a0a22acb08f	Bacteria	Proteobacteria	Gammaproteobacteria	Ectothiorhodospirales	Thioalkalispiraceae	Thiohalophilus	uncultured_bacterium	0	0	0	0	0	0	0	0	0	0	0	0	0	0	0	0	0	0	0	0	0	0	0	0	0	0	0	0	0.270071	0
f0dd3401dde05d63a0afa7509d6ca089	Bacteria	Firmicutes	Dethiobacteria	Dethiobacterales	Dethiobacteraceae		uncultured_bacterium	0	0	0	0	0	0	0	0	0	0	0	0	0	0	0	0	0	0	0	0	0	0	0	0	0	0	0.26898	0	0	0
edbea6ed4d70130b5bb7daed7329b7ee	Bacteria	Planctomycetota	Planctomycetes	Pirellulales	Pirellulaceae		uncultured_organism	0	0	0	0	0	0	0	0	0	0	0	0	0	0	0	0	0	0	0	0	0	0	0	0	0	0	0.26898	0	0	0
fba9e30af88c846bb4010d74e1be73d8	Bacteria	Proteobacteria	Alphaproteobacteria	unclassified_ Alphaproteobacteria				0	0	0	0	0.0376364	0.222685	0	0	0	0	0	0	0	0	0	0	0	0.00654836	0	0	0	0	0	0	0	0	0	0	0	0
a67bad93d08d4b598385f54084d8d7a9	Bacteria	Proteobacteria	Alphaproteobacteria	Rhizobiales	Rhizobiaceae			0	0	0	0	0	0	0	0	0	0	0	0	0.131191	0	0.135554	0	0	0	0	0	0	0	0	0	0	0	0	0	0	0
1b8036fc24f6ad0a5eea3f15bc867454	Bacteria	Actinobacteriota	Actinobacteria	Nitriliruptorales	Nitriliruptoraceae	Nitriliruptoraceae	uncultured_bacterium	0.0767324	0	0	0	0	0	0	0	0.0311648	0	0	0	0	0	0	0	0	0	0	0	0	0	0	0.0416816	0	0	0	0	0	0.114869
b0a4618e6f9d4094e30126aa339dc309	Bacteria	Actinobacteriota	Actinobacteria	Micrococcales	Demequinaceae	Demequina	uncultured_bacterium	0	0	0	0	0	0	0	0	0	0	0	0	0	0	0	0	0	0	0	0	0.0870246	0	0	0.023818	0	0	0	0	0	0.153159
89d095661369044967ab466cf383a223	Bacteria	Actinobacteriota	Acidimicrobiia	Microtrichales	Ilumatobacteraceae	Ilumatobacter	uncultured_bacterium	0	0	0	0.219508	0	0	0	0	0	0	0	0	0	0	0	0	0	0	0	0	0.0435123	0	0	0	0	0	0	0	0	0
cb8b988e492679dba873fd7246ec3222	Bacteria	Chloroflexi	Anaerolineae	Anaerolineales	Anaerolineaceae	ADurb.Bin120	uncultured_bacterium	0	0	0	0	0	0	0	0	0	0	0	0	0	0	0	0	0	0	0	0	0	0	0	0	0	0.262605	0	0	0	0
b99c3b7ba8e81adc9e41c53b0de836b9	Bacteria	Firmicutes	Clostridia	MAT-CR-H4-C10	MAT-CR-H4-C10	MAT-CR-H4-C10	uncultured_bacterium	0	0	0	0	0	0	0	0	0	0	0	0	0.262381	0	0	0	0	0	0	0	0	0	0	0	0	0	0	0	0	0
9b56ad465b64a86d9ded2fd183738d28	Bacteria	Chloroflexi	Dehalococcoidia	GIF9	AB-539-J10	SCGC-AB-539-J10	uncultured_bacterium	0	0	0	0	0	0	0	0	0	0	0	0	0	0	0	0	0	0	0	0	0	0	0	0	0	0	0.262255	0	0	0
fd9c1240e0f98e4751c30982625689f4	Bacteria	Actinobacteriota	Acidimicrobiia	Actinomarinales			uncultured_Actinomycetales	0	0	0	0	0	0	0	0	0	0	0	0	0	0	0	0	0	0	0	0	0	0	0	0	0	0	0	0.260547	0	0
b6c3504ad0a02f3a4124acc22b4efc84	Bacteria	Proteobacteria	Alphaproteobacteria	unclassified_ Alphaproteobacteria			uncultured_forest	0	0	0	0	0	0	0	0	0	0	0	0	0	0	0	0	0	0	0	0	0	0	0	0	0	0	0	0	0.257795	0
36839a066506ef38ee610457f0f32de3	Bacteria	Firmicutes	Dethiobacteria	Dethiobacterales	Dethiobacteraceae		uncultured_bacterium	0	0	0	0	0	0	0	0	0	0	0	0	0	0	0	0	0	0	0	0	0	0	0	0	0	0	0	0	0.257795	0
f939a33eea5bad88c10c4bf196e36cb7	Bacteria	Firmicutes	Dethiobacteria	Dethiobacterales	Dethiobacteraceae		uncultured_bacterium	0	0	0	0	0	0	0	0	0	0	0	0	0	0	0	0	0	0	0	0	0	0	0	0	0	0	0	0	0.257795	0
1113fcf775bfdc625d59680e6fffdc6b	Bacteria	Actinobacteriota	Actinobacteria	Micromonosporales	Micromonosporaceae			0	0	0	0	0	0	0	0	0	0	0	0	0	0	0	0	0	0	0	0	0	0	0	0	0	0	0	0	0.257795	0
f249fa324f1595929640ac47ce8cbd31	Bacteria	Proteobacteria	Alphaproteobacteria	Rhizobiales	Hyphomicrobiaceae	Pedomicrobium	uncultured_Hyphomicrobium	0	0	0	0	0	0	0	0	0	0	0	0	0	0	0	0	0	0	0	0	0	0	0	0	0	0	0	0	0.257795	0
ea586e14de2aa8f212d3ce8346d4489d	Bacteria	Proteobacteria	Alphaproteobacteria	Rhodospirillales	Terasakiellaceae		Marivibrio_halodurans	0	0	0	0	0	0	0	0	0	0	0	0	0	0	0	0	0	0	0.121781	0	0	0.0711389	0.0631632	0	0	0	0	0	0	0
e06b2ef014fd531138cab39bf408d087	Bacteria	Deinococcota	Deinococci	Deinococcales	Trueperaceae	Truepera	uncultured_bacterium	0	0	0	0	0	0	0	0	0	0	0	0	0	0	0	0	0	0	0.0347947	0	0	0	0	0	0	0	0	0.220463	0	0
7ad1fb24b7705d9dcac40265a5ccf6ed	Bacteria	Proteobacteria	Alphaproteobacteria	unclassified_ Alphaproteobacteria				0	0	0	0	0	0.0287336	0.0297371	0.00498157	0.0155824	0	0	0	0	0	0	0	0	0	0.0608907	0	0.0870246	0.0142278	0.0126326	0	0	0	0	0	0	0
dfd766ac5f977c485003300de7d095be	Bacteria	Proteobacteria	Alphaproteobacteria	Kiloniellales	Fodinicurvataceae	Rhodovibrio	Rhodovibrio_sp.	0	0	0	0.047719	0	0	0	0	0	0	0	0	0.204985	0	0	0	0	0	0	0	0	0	0	0	0	0	0	0	0	0
d5719f51689b03793ba5525a2f3c0d17	Bacteria	Proteobacteria	Alphaproteobacteria	Tistrellales	Geminicoccaceae		uncultured_marine	0	0	0	0	0	0	0	0	0	0	0	0	0	0	0	0	0	0	0	0	0	0	0	0	0.122316	0	0	0.130274	0	0
a595913787582c1fda028ef13c5b77e5	Bacteria	Patescibacteria	Saccharimonadia	Saccharimonadales	Saccharimonadales	Saccharimonadales	uncultured_bacterium	0	0	0	0	0	0	0	0	0	0	0	0	0	0	0	0	0	0	0	0	0	0	0	0	0.115521	0.136555	0	0	0	0
d67d6b12c68fa78126467e58c14ab0b8	Bacteria	Proteobacteria	Alphaproteobacteria	Rhodobacterales	Rhodobacteraceae			0	0	0	0	0	0	0	0	0	0	0	0	0	0	0	0.142983	0.0514562	0	0	0.0557967	0	0	0	0	0	0	0	0	0	0
547731bdd20097c1db0a15106a2afbce	Bacteria	Proteobacteria	Gammaproteobacteria	unclassified_ Gammaproteobacteria				0	0	0	0	0	0	0	0	0	0	0	0	0	0	0	0	0	0	0	0	0	0	0	0.250089	0	0	0	0	0	0
f949d799dc972b1476558bc925ba4d78	Bacteria	Proteobacteria	Gammaproteobacteria	Pseudomonadales	Marinobacteraceae	Marinobacter		0	0	0	0.0572628	0	0.0143668	0	0	0	0	0	0	0	0	0	0	0	0	0	0.0185989	0.0174049	0	0.0757959	0.0654996	0	0	0	0	0	0
d388a9e84962d2c48868379fa2dad84d	Bacteria	Deinococcota	Deinococci	Deinococcales	Trueperaceae	Truepera		0	0	0	0	0.106637	0	0	0	0	0	0	0	0	0.141958	0	0	0	0	0	0	0	0	0	0	0	0	0	0	0	0
1550fb9cc80ff510d9015be66a846b3a	Bacteria	Cyanobacteria	Cyanobacteriia	Leptolyngbyales	Leptolyngbyaceae	Oscillatoria_SAG_1459-8	Jaaginema_geminatum	0	0	0	0	0	0	0	0	0	0.248276	0	0	0	0	0	0	0	0	0	0	0	0	0	0	0	0	0	0	0	0
4da5ede527744fb92d6845eb65affeb3	Bacteria	Proteobacteria	Alphaproteobacteria	unclassified_ Alphaproteobacteria				0.02361	0	0	0	0	0	0	0	0	0	0	0	0	0	0	0	0.185242	0.0392902	0	0	0	0	0	0	0	0	0	0	0	0
497aba67aa311d90e0f3c86ba9ff0c5c	Bacteria	Proteobacteria	Gammaproteobacteria	unclassified_ Gammaproteobacteria				0.00590249	0	0	0.0190876	0.0501819	0.0287336	0.0118948	0.0149447	0.0311648	0	0	0	0	0	0	0	0	0	0	0.0185989	0.00870246	0.0213417	0.0126326	0.023818	0	0	0	0	0	0
00c0671a0aea29e4a7dbb161ac83dbaa	Bacteria	Proteobacteria	Alphaproteobacteria	Rhodobacterales	Rhodobacteraceae			0	0	0	0	0	0	0	0	0	0	0	0	0.245982	0	0	0	0	0	0	0	0	0	0	0	0	0	0	0	0	0
dd0111c706932f3b52dd21fb7c2a19bf	Bacteria	Chloroflexi	OLB14	OLB14	OLB14	OLB14	uncultured_Chloroflexi	0	0	0	0	0	0	0	0	0	0	0	0	0	0	0	0	0	0	0	0	0	0	0	0	0	0	0	0	0	0.242502
68c448c6e44f209bc21f01e1de75cf0b	Bacteria	Proteobacteria	Gammaproteobacteria	unclassified_ Gammaproteobacteria				0	0.0443115	0.0459095	0	0	0	0	0	0	0	0	0	0	0	0	0.131984	0	0.0196451	0	0	0	0	0	0	0	0	0	0	0	0
9dc29dd4d84ed7f3746e76391969a6cd	Bacteria	Planctomycetota	Phycisphaerae	MSBL9	SG8-4	SG8-4	uncultured_organism	0	0	0	0	0	0	0	0	0	0	0	0	0	0	0	0	0	0	0	0	0	0	0	0	0	0.241597	0	0	0	0
c9f84baad00e14763b817ca91e066bd2	Bacteria	Sumerlaeota	Sumerlaeia	Sumerlaeales	Sumerlaeaceae	Sumerlaea		0.100342	0	0	0	0	0	0.0356845	0	0	0	0	0	0	0	0	0	0	0	0	0.0371978	0.0435123	0	0	0.023818	0	0	0	0	0	0
969a4ce6f098cf05f451cd16b5bf3a7b	Bacteria	Proteobacteria	Alphaproteobacteria	unclassified_ Alphaproteobacteria				0	0	0	0	0	0.00718339	0	0	0	0	0	0	0.0655953	0.0378555	0.00968242	0	0	0	0	0	0	0	0	0	0.0271813	0.0315126	0.0605205	0	0	0
058cc3264be89325eefdbd146b0832af	Bacteria	Actinobacteriota	Actinobacteria	Euzebyales	Euzebyaceae	Euzebya	Euzebya_sp.	0	0	0	0	0	0	0	0	0	0.22069	0	0	0	0	0	0	0	0	0	0.0185989	0	0	0	0	0	0	0	0	0	0
1984b51205b3f496dd08c63d7b09ad5c	Bacteria	Actinobacteriota	Actinobacteria	Nitriliruptorales	Nitriliruptoraceae	Nitriliruptoraceae	uncultured_bacterium	0.0590249	0	0	0	0	0	0	0	0	0	0	0	0	0.179814	0	0	0	0	0	0	0	0	0	0	0	0	0	0	0	0
e8bcf6438622d47c48a9e10a51490975	Bacteria	Proteobacteria	unclassified_Proteobacteria	unclassified_Proteobacteria	unclassified_Proteobacteria	unclassified_Proteobacteria	unclassified_Proteobacteria	0	0	0	0	0	0.0502837	0	0.00498157	0	0	0	0	0	0.0189277	0	0	0	0	0	0	0	0.0497973	0.101061	0	0.0135906	0	0	0	0	0
1399f52957b0684a7b6c9c6753b1b1e0	Bacteria	Proteobacteria	Gammaproteobacteria	Chromatiales	Chromatiaceae	Halochromatium	uncultured_bacterium	0	0	0	0	0	0.237052	0	0	0	0	0	0	0	0	0	0	0	0	0	0	0	0	0	0	0	0	0	0	0	0
d8c6d04fa397f756e64d030ccd22da96	Bacteria	Actinobacteriota	Acidimicrobiia	IMCC26256	IMCC26256	IMCC26256		0	0	0	0	0	0.0862007	0	0	0	0	0	0	0	0	0	0	0	0	0	0	0.0739709	0	0	0	0	0	0	0	0	0.0765795
cbfc4d9146cbf918f8751eeb3b245bf0	Bacteria	Patescibacteria	ABY1	Candidatus_Falkowbacteria	Candidatus_Falkowbacteria	Candidatus_Falkowbacteria	uncultured_bacterium	0	0	0	0	0	0.0431004	0	0	0	0	0	0	0.163988	0	0.0290473	0	0	0	0	0	0	0	0	0	0	0	0	0	0	0
457f2efbfaca6cbdb955860824fc33de	Bacteria	Patescibacteria	Gracilibacteria	Absconditabacteriales_(SR1)	Absconditabacteriales_(SR1)	Absconditabacteriales_(SR1)		0	0	0	0.171789	0	0	0	0	0	0	0	0	0	0.0331236	0	0	0	0	0	0	0.0304586	0	0	0	0	0	0	0	0	0
55f98f400f3968cb96c29f86690af4c6	Bacteria	Firmicutes	Clostridia	Peptostreptococcales-Tissierellales	Family_XI	Anaerococcus		0	0	0	0	0	0	0	0	0	0	0.234329	0	0	0	0	0	0	0	0	0	0	0	0	0	0	0	0	0	0	0
171a1fc8628939ddeca5b6f4366105ba	Bacteria	Proteobacteria	Alphaproteobacteria	unclassified_ Alphaproteobacteria			uncultured_forest	0	0	0	0	0	0	0	0	0	0	0	0	0	0	0	0	0	0	0	0	0	0	0	0	0	0	0	0	0.233243	0
0fb7d4a73ec86edf4aba17636b80c910	Bacteria	Campylobacterota	Campylobacteria	Campylobacterales	Arcobacteraceae		uncultured_bacterium	0	0	0	0	0	0	0	0	0	0	0	0	0	0	0	0	0	0	0	0	0	0	0	0	0	0	0	0	0.233243	0
8c0a6050aaf080af1a2a861d85311c74	Bacteria	Firmicutes	Clostridia	Christensenellales	Christensenellaceae		uncultured_bacterium	0	0	0	0	0	0	0	0	0	0	0	0	0	0	0	0	0	0	0	0	0	0	0	0	0	0	0	0	0.233243	0
86f9e3b9d5b1de73c0ad98e263364529	Bacteria	Firmicutes	Dethiobacteria	Dethiobacterales	Dethiobacteraceae		uncultured_low	0	0	0	0	0	0	0	0	0	0	0	0	0	0	0	0	0	0	0	0	0	0	0	0	0	0	0	0	0.233243	0
dbd6286e2ce96be00ccd9ef6b34d8726	Bacteria	Verrucomicrobiota	Lentisphaeria	Oligosphaerales	Lenti-02	Lenti-02	uncultured_bacterium	0	0	0	0	0	0	0	0	0	0	0	0	0	0	0	0	0	0	0	0	0	0	0	0	0	0	0	0	0.233243	0
c7edd2efcc639d530886bf2c3276ccc1	Bacteria	Firmicutes	Clostridia	Peptostreptococcales-Tissierellales	Peptostreptococcaceae	Romboutsia	uncultured_bacterium	0	0	0	0	0	0	0	0	0	0	0	0	0	0	0	0	0	0	0	0	0	0	0	0	0	0	0	0	0.233243	0
0864513704aed426af8942fd3c46b6ee	Bacteria	Chloroflexi	Dehalococcoidia	unclassified_ Dehalococcoidia				0	0	0	0	0	0	0	0	0	0	0	0	0	0	0	0	0	0	0	0	0	0	0	0	0	0	0	0	0.233243	0
d36f4833da1fd09398cfa621b964b959	Bacteria	Actinobacteriota	Actinobacteria	Micrococcales	Demequinaceae	Demequina	uncultured_bacterium	0	0	0	0	0	0	0.0832639	0	0	0	0	0	0	0	0	0	0.0514562	0.0982254	0	0	0	0	0	0	0	0	0	0	0	0
5773b541c6149614c80287a74c05cd00	Bacteria	Firmicutes	Dethiobacteria	Dethiobacterales	Dethiobacteraceae		uncultured_bacterium	0	0	0	0	0	0	0	0	0	0	0	0	0.155789	0	0	0	0	0	0	0	0	0	0.0757959	0	0	0	0	0	0	0
95edf7015800519003b2088396955a42	Bacteria	Proteobacteria	Alphaproteobacteria	Rhodobacterales	Rhodobacteraceae		Oceanicella_sp.	0	0	0	0	0	0	0	0	0	0	0	0	0	0	0	0	0	0	0	0	0	0	0	0	0	0	0	0	0	0.229738
089c9b015ac6f920616b0ce95d016aad	Bacteria	Cyanobacteria	Cyanobacteriia	Phormidesmiales	Phormidesmiaceae	Phormidium_MBIC10003	uncultured_bacterium	0	0	0	0	0	0	0	0.0797051	0.148033	0	0	0	0	0	0	0	0	0	0	0	0	0	0	0	0	0	0	0	0	0
1aa8fe1778f89ea497e01d54989f24e7	Bacteria	Firmicutes	Dethiobacteria	Dethiobacterales	Dethiobacteraceae		uncultured_bacterium	0	0	0	0	0.0627274	0	0	0	0	0	0	0	0	0	0.164601	0	0	0	0	0	0	0	0	0	0	0	0	0	0	0
53fd542a9d243defa1d7900766484f31	Bacteria	Patescibacteria	Parcubacteria	Parcubacteria	Parcubacteria	Parcubacteria	uncultured_bacterium	0	0	0	0	0	0	0	0	0	0.165517	0	0	0	0	0	0	0	0	0	0	0	0	0	0	0	0	0	0	0.0613798	0
d467030e5c1ecaa8bfdfa6902830240f	Bacteria	Patescibacteria	ABY1	Candidatus_Kerfeldbacteria	Candidatus_Kerfeldbacteria	Candidatus_Kerfeldbacteria	uncultured_bacterium	0	0	0	0	0	0	0	0	0	0	0	0	0	0	0	0	0	0	0	0	0	0	0	0	0	0.12605	0	0.10021	0	0
e4699e411d188e575c3d72f90e7b7218	Bacteria	Proteobacteria	Alphaproteobacteria	Rhodobacterales	Rhodobacteraceae			0	0	0	0	0	0	0	0	0	0	0	0	0	0	0	0	0	0.0523869	0	0	0.0174049	0	0	0.035727	0	0	0	0.120253	0	0
f8499e0a2649a5b19e8fad7722e7bdbe	Bacteria	Spirochaetota	Spirochaetia	Spirochaetales	Spirochaetaceae	Spirochaeta_2		0	0	0	0	0	0	0.0594742	0	0	0	0	0	0	0	0	0	0	0	0.0869868	0	0.0783222	0	0	0	0	0	0	0	0	0
1a04af6dbd67804bb5dbaf7d1910a878	Bacteria	Actinobacteriota	Actinobacteria	Nitriliruptorales	Nitriliruptoraceae	Nitriliruptoraceae	uncultured_bacterium	0	0	0	0	0	0	0.0475794	0	0	0	0	0	0	0	0	0	0	0	0.026096	0	0	0	0	0	0	0	0	0.150316	0	0
3e55acce436a03cec7fc4da8d1732644	Bacteria	Proteobacteria	Alphaproteobacteria	unclassified_ Alphaproteobacteria				0	0	0	0.181332	0	0	0.041632	0	0	0	0	0	0	0	0	0	0	0	0	0	0	0	0	0	0	0	0	0	0	0
699939887a191a4ffea08bce662c8580	Bacteria	Chloroflexi	OLB14	OLB14	OLB14	OLB14	uncultured_Chloroflexi	0	0	0	0	0	0	0	0	0	0	0	0	0	0	0.222696	0	0	0	0	0	0	0	0	0	0	0	0	0	0	0
925477b29094a20345cadd1f11986fd6	Bacteria	Chloroflexi	Chloroflexia	Thermomicrobiales	Thermomicrobiaceae	Nitrolancea	uncultured_Chloroflexi	0	0	0	0	0	0	0	0	0	0	0	0	0	0	0	0	0	0	0	0	0	0	0	0	0	0	0.221908	0	0	0
bdc8f645983c4b2905fa84da445ec860	Bacteria	Bacteroidota	Bacteroidia	Bacteroidales				0	0	0	0	0	0	0	0	0	0	0	0	0	0	0	0	0	0	0	0	0	0	0	0	0.135906	0.0315126	0.053796	0	0	0
2890faffc236fe222888568b7f70f00d	Bacteria	Campylobacterota	Campylobacteria	Campylobacterales	Arcobacteraceae	Arcobacteraceae	uncultured_Epsilonproteobacteria	0	0	0	0	0	0	0	0	0	0	0	0	0	0	0	0	0	0	0	0	0	0	0	0	0	0	0	0	0.220967	0
9f2df6539d9caa3708c210a01754c195	Bacteria	Actinobacteriota	Actinobacteria	Frankiales	Acidothermaceae	Acidothermus	uncultured_bacterium	0	0	0	0	0	0	0	0	0	0	0	0	0	0	0	0	0	0	0	0	0	0	0	0	0	0	0	0	0.220967	0
eea213cdef8465a4769694ee8a1097c5	Bacteria	Chloroflexi	Dehalococcoidia	GIF9	AB-539-J10	SCGC-AB-539-J10	uncultured_bacterium	0	0	0	0	0	0	0	0	0	0	0	0	0	0	0	0	0	0	0	0	0	0	0	0	0	0	0	0	0.220967	0
ecf965e9369d1e179decbf3da19a6bb6	Bacteria	Proteobacteria	Alphaproteobacteria	Rhizobiales	Methyloligellaceae		metagenome	0	0	0	0	0	0	0	0	0	0	0	0	0	0	0	0	0	0	0	0	0	0	0	0	0	0	0	0	0.220967	0
0be741f540f5fb42389492b6c4ba886d	Bacteria	Proteobacteria	Alphaproteobacteria	Rhodobacterales	Rhodobacteraceae			0	0.0443115	0	0	0	0	0	0	0	0	0	0	0	0	0	0.0879894	0.0514562	0	0	0.0371978	0	0	0	0	0	0	0	0	0	0
1b248ce607169b9ecbedecd4b70b9e4c	Bacteria	Firmicutes	Clostridia	Monoglobales	Monoglobaceae	Monoglobus	uncultured_bacterium	0	0	0	0	0	0	0	0	0	0.22069	0	0	0	0	0	0	0	0	0	0	0	0	0	0	0	0	0	0	0	0
c210192e36d91eab9a5e7e17d08560cd	Bacteria	Actinobacteriota	Actinobacteria	Nitriliruptorales	Nitriliruptoraceae	Nitriliruptoraceae	uncultured_bacterium	0	0	0	0	0	0	0	0	0	0	0	0	0	0	0	0	0	0	0	0	0	0	0	0	0	0	0	0.220463	0	0
4f3365905fdd45d73fb30b32a7f66367	Bacteria	Proteobacteria	unclassified_Proteobacteria	unclassified_Proteobacteria	unclassified_Proteobacteria	unclassified_Proteobacteria	unclassified_Proteobacteria	0	0	0	0	0	0	0	0	0	0	0	0	0	0	0	0	0	0	0	0	0	0	0	0.220317	0	0	0	0	0	0
70837462848644e4eefe06dd2534c5f4	Bacteria	Proteobacteria	Alphaproteobacteria	unclassified_ Alphaproteobacteria				0	0	0	0	0	0	0	0	0.0545384	0	0	0	0	0	0.116189	0	0	0	0	0	0	0	0	0	0.0475673	0	0	0	0	0
44670838797ad0753ddcfbd6b6901a9e	Bacteria	Chloroflexi	Dehalococcoidia	GIF9	AB-539-J10	SCGC-AB-539-J10	uncultured_bacterium	0	0	0	0	0	0	0	0	0	0	0	0	0	0	0	0	0	0	0	0	0	0	0	0	0	0.178571	0	0	0.0368279	0
5c0d1d0b63ebc1a0259f48176f199fcd	Bacteria	Bacteroidota	Rhodothermia	Rhodothermales	Rhodothermaceae		uncultured_Bacteroidetes	0	0.0664673	0	0	0	0	0	0.129521	0	0	0	0	0	0	0	0	0	0	0	0.0185989	0	0	0	0	0	0	0	0	0	0
99f9b93a820d95a12614dee20d114c28	Bacteria	Planctomycetota	Planctomycetes	Pirellulales	Pirellulaceae			0	0	0	0	0	0	0.0713691	0	0	0	0	0	0	0	0	0	0	0	0	0.0247985	0.056566	0	0	0	0.0611579	0	0	0	0	0
609ac7a3524dbdcadb49cd1721ae584d	Bacteria	Patescibacteria	ABY1	Candidatus_Kerfeldbacteria	Candidatus_Kerfeldbacteria	Candidatus_Kerfeldbacteria	uncultured_organism	0	0	0	0	0	0.0215502	0	0	0	0	0.165983	0	0	0	0	0	0	0	0	0	0	0	0	0	0	0	0	0	0	0.0255265
93d0023fbfd1a67f0049aa1713bccafe	Bacteria	Firmicutes	Dethiobacteria	Dethiobacterales	Dethiobacteraceae		uncultured_bacterium	0	0	0	0	0	0	0	0	0	0	0	0	0	0.075711	0	0	0	0	0	0	0	0	0	0	0.135906	0	0	0	0	0
19af007015be41fa8b06dc1fb2f7b77d	Bacteria	Planctomycetota	Planctomycetes	unclassified_ Planctomycetes			uncultured_bacterium	0	0	0	0	0	0	0	0	0	0	0	0	0	0	0	0	0	0	0	0	0	0	0	0	0	0	0	0	0.135036	0.0765795
c6253d8bd7e50eb6013176864e3eb15e	Bacteria	Proteobacteria	Gammaproteobacteria	Pseudomonadales	Marinobacteraceae	Marinobacter		0.0354149	0.0221558	0.0550914	0	0	0	0	0	0	0	0	0	0	0	0	0	0.041165	0.0392902	0.0173974	0	0	0	0	0	0	0	0	0	0	0
d92a47d83be648cf833b6557459fbec2	Bacteria	Proteobacteria	Alphaproteobacteria	Parvibaculales	Parvibaculaceae	Tepidicaulis	uncultured_organism	0	0	0	0	0.0690001	0	0	0	0	0	0	0	0	0	0	0	0	0	0	0	0	0	0	0	0	0	0	0.140295	0	0
7d8ab3b7af5828e601ef5f9680f4de37	Bacteria	Actinobacteriota	Actinobacteria	Nitriliruptorales	Nitriliruptoraceae	Nitriliruptoraceae	uncultured_bacterium	0	0	0	0	0	0	0	0	0	0	0	0	0	0	0	0	0	0	0	0	0.0348099	0	0.0378979	0	0	0.136555	0	0	0	0
7465bed62b11e2b44ef902bcf99f8a1e	Bacteria	Proteobacteria	Gammaproteobacteria	Tenderiales	Tenderiaceae	Candidatus_Tenderia		0	0	0	0	0	0	0	0	0	0	0	0	0	0	0	0	0	0	0	0	0	0	0	0	0.0815439	0	0	0	0	0.127632
cff4aa355da2190c5d71409e335e2a2d	Bacteria	Bacteroidota	Rhodothermia	Balneolales	Balneolaceae		uncultured_bacterium	0	0	0	0	0	0	0	0	0	0	0	0	0	0	0	0	0	0	0	0	0	0	0	0	0	0	0	0	0.208691	0
fbb49a703bd7244f97537077f6d20285	Bacteria	Bacteroidota	Rhodothermia	Balneolales	Balneolaceae		uncultured_bacterium	0	0	0	0	0	0	0	0	0	0	0	0	0	0	0	0	0	0	0	0	0	0	0	0	0	0	0	0	0.208691	0
cc7fb75f00c91d30e4b28b4108f618fd	Bacteria	Firmicutes	Dethiobacteria	Dethiobacterales	Dethiobacteraceae		uncultured_bacterium	0	0	0	0	0	0	0	0	0	0	0	0	0	0	0	0	0	0	0	0	0	0	0	0	0	0	0	0	0.208691	0
5636493fd16d61f906da43ebbd2492ff	Bacteria	Proteobacteria	Gammaproteobacteria	Ectothiorhodospirales	Thioalkalispiraceae	Thiohalophilus	uncultured_bacterium	0	0	0	0	0	0	0	0	0	0	0	0	0	0	0	0	0	0	0	0	0	0	0	0	0	0	0	0	0.208691	0
c0e6bf165a48d24c194c99029779d05d	Bacteria	Proteobacteria	Alphaproteobacteria	Rhizobiales	Methyloligellaceae		metagenome	0	0	0	0	0	0	0	0	0	0	0	0	0	0	0	0	0	0	0	0	0	0	0	0	0	0	0	0	0.208691	0
b3d45ffeaa41c7da421db2703d90f7ef	Bacteria	Actinobacteriota	Actinobacteria	Streptomycetales	Streptomycetaceae	Streptomyces	Streptomyces_spororaveus	0	0	0	0	0	0	0	0	0	0	0	0	0	0	0	0	0	0	0	0	0	0	0	0	0	0	0	0	0.208691	0
7012f02f8f5b0c6c520d9e73fc33a1f5	Bacteria	Proteobacteria	unclassified_Proteobacteria	unclassified_Proteobacteria	unclassified_Proteobacteria	unclassified_Proteobacteria	unclassified_Proteobacteria	0	0	0	0	0	0	0	0	0	0	0	0	0.040997	0.0236597	0	0	0	0	0	0	0	0	0.0126326	0	0.0475673	0.0315126	0.026898	0	0.0245519	0
f3a77ae9252f31ef1b7325eeb3fe630b	Bacteria	Proteobacteria	Alphaproteobacteria	Rhodobacterales	Rhodobacteraceae			0	0	0	0	0.0815456	0	0	0	0	0	0	0	0	0	0.125871	0	0	0	0	0	0	0	0	0	0	0	0	0	0	0
c184a0ed086f1ce8eff0476d2db542d7	Bacteria	Firmicutes	Bacilli	Thermoactinomycetales	Thermoactinomycetaceae			0	0	0	0	0	0	0	0	0	0	0	0	0	0	0.154919	0	0	0	0.0521921	0	0	0	0	0	0	0	0	0	0	0
7c2798fe475441b66968f3682d42c53b	Bacteria	Proteobacteria	Alphaproteobacteria	Rhodobacterales	Rhodobacteraceae	Roseovarius	Roseovarius_tolerans	0	0	0	0	0	0	0.00594742	0	0	0	0	0	0	0	0	0	0.102912	0.0982254	0	0	0	0	0	0	0	0	0	0	0	0
71306970f6dd694d2bad525c8196a390	Bacteria	Planctomycetota	Planctomycetes	Pirellulales	Pirellulaceae	Pirellula		0	0	0	0	0	0	0	0	0	0	0	0	0	0	0	0	0	0	0	0	0	0	0	0	0	0	0	0	0	0.204212
17370fcdcc23581d3185575bef59092c	Bacteria	Proteobacteria	Alphaproteobacteria	Rhodobacterales	Rhodobacteraceae	Roseibacterium	Roseobacter_sp.	0	0	0	0	0	0	0	0	0	0	0	0	0	0	0	0	0	0	0	0	0	0	0.0631632	0	0	0	0	0.140295	0	0
8f1a7c90a18f395820d609135abcc879	Bacteria	Proteobacteria	Alphaproteobacteria	Rhodobacterales	Rhodobacteraceae			0	0	0	0	0	0	0	0	0	0	0	0	0	0	0.203331	0	0	0	0	0	0	0	0	0	0	0	0	0	0	0
e57cb236487c83d5bc277d15433351ee	Bacteria	Chloroflexi	Anaerolineae	SBR1031	SBR1031	SBR1031		0	0	0	0	0	0	0	0	0	0	0	0	0	0	0	0	0	0	0	0	0	0	0	0	0	0	0.201735	0	0	0
4c77581da3ef1aff9e277f7276986547	Bacteria	SAR324_clade(Marine_group_B)	SAR324_clade(Marine_group_B)	SAR324_clade(Marine_group_B)	SAR324_clade(Marine_group_B)	SAR324_clade(Marine_group_B)	uncultured_bacterium	0.00590249	0	0	0	0.156818	0	0.0178423	0.0199263	0	0	0	0	0	0	0	0	0	0	0	0	0	0	0	0	0	0	0	0	0	0
9979a4e2c3970ce06b269daba3345a20	Bacteria	Verrucomicrobiota	Lentisphaeria	Oligosphaerales	Lenti-02	Lenti-02	uncultured_bacterium	0	0	0	0	0	0	0	0	0	0	0	0	0	0	0	0	0	0	0	0	0	0	0	0	0	0	0	0.200421	0	0
e87a20b86d515349eaa704ac34479637	Bacteria	Proteobacteria	Alphaproteobacteria	Puniceispirillales			uncultured_Alphaproteobacteria	0	0	0	0	0	0	0	0	0	0	0	0	0	0	0	0	0	0	0	0	0	0	0	0	0	0	0	0.200421	0	0
a6ffaa845260b0855c54bb61e5bb9a84	Bacteria	Proteobacteria	Alphaproteobacteria	Rhodobacterales	Rhodobacteraceae	Sediminimonas	uncultured_bacterium	0	0	0	0	0	0	0	0	0	0	0	0	0	0	0	0	0	0	0	0	0	0	0	0	0	0	0	0.110231	0	0.0893427
7acec2da33e987375beb894da4a31ef4	Bacteria	Actinobacteriota	Acidimicrobiia	Microtrichales			uncultured_bacterium	0	0	0	0	0	0	0	0	0	0	0	0	0.0819941	0	0.116189	0	0	0	0	0	0	0	0	0	0	0	0	0	0	0
b2f3c880a6688fbffe7b939d6477a968	Bacteria	Planctomycetota	Planctomycetes	Pirellulales	Pirellulaceae			0	0	0	0	0	0	0	0	0	0	0	0	0	0	0	0	0	0	0	0	0	0	0	0	0	0	0	0	0.196415	0
cd3ecfb7a073e947223f167f2eb88686	Bacteria	Proteobacteria	Gammaproteobacteria	unclassified_ Gammaproteobacteria				0	0	0	0	0	0	0	0	0	0	0	0	0	0	0	0	0	0	0	0	0	0	0	0	0	0	0	0	0.196415	0
d22750808c5319a1183b9771634a8fb4	Bacteria	Proteobacteria	Alphaproteobacteria	Rhodobacterales	Rhodobacteraceae			0	0	0	0	0	0	0	0	0	0	0	0	0	0.0662471	0	0	0	0	0	0	0	0	0	0	0	0	0	0	0	0.127632
1dad8bdda9c8f3bee56ff11674335b0a	Bacteria	Actinobacteriota	Actinobacteria	Euzebyales	Euzebyaceae		uncultured_bacterium	0	0	0	0	0	0	0	0	0	0	0	0	0	0	0.193648	0	0	0	0	0	0	0	0	0	0	0	0	0	0	0
4926272659f9112279255c547fb638ce	Bacteria	Chloroflexi	Anaerolineae	Anaerolineales	Anaerolineaceae	ADurb.Bin120		0	0	0	0	0	0	0	0	0	0.193103	0	0	0	0	0	0	0	0	0	0	0	0	0	0	0	0	0	0	0	0
41caf87af4a9ef0ba68199123080d611	Bacteria	Actinobacteriota	Actinobacteria	Nitriliruptorales	Nitriliruptoraceae	Nitriliruptoraceae	uncultured_bacterium	0	0	0	0	0	0	0	0	0	0	0	0	0	0	0	0	0	0	0	0	0	0	0	0	0	0	0	0.140295	0	0.051053
901348bcb0a2f332a9db68b8e6daeec1	Bacteria	Patescibacteria	Saccharimonadia	Saccharimonadales	Saccharimonadales	Saccharimonadales	uncultured_bacterium	0	0	0	0.190876	0	0	0	0	0	0	0	0	0	0	0	0	0	0	0	0	0	0	0	0	0	0	0	0	0	0
67a52d0465eb30098462f00d31a30e14	Bacteria	Proteobacteria	Alphaproteobacteria	Rhodospirillales	Terasakiellaceae		Marivibrio_halodurans	0	0	0	0	0	0	0	0	0	0	0	0	0	0	0	0	0.041165	0	0	0.148791	0	0	0	0	0	0	0	0	0	0
36c35d8e0eb46ad138ec855182d0db5f	Bacteria	Proteobacteria	Alphaproteobacteria	Rhodobacterales	Rhodobacteraceae			0	0	0	0	0	0	0	0	0	0	0	0	0	0	0	0	0	0	0	0	0	0	0	0	0	0	0	0.10021	0	0.0893427
044c88ac0c2c9e9801be2282380f88d0	Bacteria	Proteobacteria	Alphaproteobacteria	Rhodobacterales	Rhodobacteraceae	Roseovarius	uncultured_organism	0	0	0	0	0.0564546	0	0	0.0647604	0	0	0	0	0	0	0	0	0	0	0	0.0681959	0	0	0	0	0	0	0	0	0	0
7ded28b600ed58e7a0769f8a3f518d3b	Bacteria	Proteobacteria	Alphaproteobacteria	Rhizobiales	Beijerinckiaceae			0	0	0	0	0	0	0	0	0	0	0	0	0	0.189277	0	0	0	0	0	0	0	0	0	0	0	0	0	0	0	0
d3fe148bc3fcde5408e1610e5980b2d0	Bacteria	Planctomycetota	Planctomycetes	Pirellulales	Pirellulaceae		uncultured_organism	0	0	0	0	0	0	0	0	0	0	0	0	0.188586	0	0	0	0	0	0	0	0	0	0	0	0	0	0	0	0	0
a51d7967dea164a2e6204dfb59831666	Bacteria	Firmicutes	Dethiobacteria	Dethiobacterales	Dethiobacteraceae		uncultured_bacterium	0	0	0	0	0	0	0	0	0	0	0	0	0	0	0	0	0	0	0	0	0	0	0	0	0	0	0.188286	0	0	0
7a9799b77b83f3afacec3bc2aebd707e	Bacteria	Bacteroidota	Bacteroidia	SM1A07	SM1A07	SM1A07	uncultured_organism	0	0.0443115	0.0918189	0	0	0	0.0178423	0	0	0	0	0	0	0	0	0.032996	0	0	0	0	0	0	0	0	0	0	0	0	0	0
7af08ae2709e3968a9ce32c13f56422a	Bacteria	Spirochaetota	Spirochaetia	Spirochaetales	Spirochaetaceae	Spirochaeta_2	uncultured_organism	0	0	0	0	0.0313637	0.035917	0.0237897	0.0398525	0.0155824	0	0	0.0126598	0	0	0	0	0	0	0	0	0	0.00711389	0.0126326	0.00595451	0	0	0	0	0	0
b4e27a57a977ea6877b12061da70eef5	Bacteria	Patescibacteria	ABY1	Candidatus_Kerfeldbacteria	Candidatus_Kerfeldbacteria	Candidatus_Kerfeldbacteria	uncultured_bacterium	0	0	0	0	0	0	0	0	0	0	0	0	0	0	0	0	0	0	0	0	0	0	0	0	0	0	0	0	0.184139	0
9eed012c35fe411534ae4a5a554fa8cd	Bacteria	Actinobacteriota	Actinobacteria	Propionibacteriales	Propionibacteriaceae	Luteococcus	uncultured_bacterium	0	0	0	0	0	0	0	0	0	0	0	0	0	0	0	0	0	0	0	0	0	0	0	0	0	0	0	0	0.184139	0
2cbd761da8687fddbe3b3561e5dfeb04	Bacteria	Proteobacteria	Alphaproteobacteria	Rhodospirillales			uncultured_bacterium	0	0	0	0	0	0	0	0	0	0	0	0	0	0	0	0	0	0	0	0	0	0	0	0	0	0	0	0	0.184139	0
0b890fdd19bb81eaa2c0828d9fdcd553	Bacteria	Proteobacteria	Gammaproteobacteria	unclassified_ Gammaproteobacteria				0	0	0	0	0	0	0	0	0	0	0	0	0	0	0	0	0	0	0	0	0	0	0	0	0	0	0	0	0.184139	0
496abf47b155bddd59928cd17408d8e0	Bacteria	Planctomycetota	Planctomycetes	Pirellulales	Pirellulaceae		uncultured_organism	0	0	0	0	0	0	0	0	0	0	0	0	0	0	0.183966	0	0	0	0	0	0	0	0	0	0	0	0	0	0	0
ba7f641605012955a445c0a2722c6f8c	Bacteria	Proteobacteria	Alphaproteobacteria	unclassified_ Alphaproteobacteria				0	0	0	0	0	0	0	0	0	0	0	0	0	0	0	0	0	0	0	0	0	0	0	0	0.183474	0	0	0	0	0
4941d9ef55c6d4dac1de1178ceac9172	Bacteria	Proteobacteria	Alphaproteobacteria	unclassified_ Alphaproteobacteria				0	0	0	0	0	0.00718339	0.00594742	0.00996314	0	0.0275862	0	0	0	0	0	0	0	0.00654836	0.0434934	0	0.0304586	0	0.0505306	0	0	0	0	0	0	0
32149fc753d0c603fd8210a4631a2ae1	Bacteria	Proteobacteria	Alphaproteobacteria	unclassified_ Alphaproteobacteria				0	0	0	0	0	0	0	0.114576	0.0077912	0	0	0	0	0	0	0	0	0	0	0	0.0174049	0	0	0.0416816	0	0	0	0	0	0
99173ab8363177cff8aeb654f8c7496f	Bacteria	Proteobacteria	Gammaproteobacteria	Pseudomonadales	Marinobacteraceae	Marinobacter		0.0413174	0	0	0	0	0	0	0	0	0	0	0	0	0	0	0.0549934	0.0514562	0.0327418	0	0	0	0	0	0	0	0	0	0	0	0
c2bcccdad61c9ade4795ad82f544fc01	Bacteria	Patescibacteria	Parcubacteria	Candidatus_Yanofskybacteria	Candidatus_Yanofskybacteria	Candidatus_Yanofskybacteria	uncultured_bacterium	0	0	0	0	0	0.0646505	0	0	0	0	0	0	0	0.0567832	0.0580945	0	0	0	0	0	0	0	0	0	0	0	0	0	0	0
1de06e2b73c2ef3e143b1ec738436476	Bacteria	Proteobacteria	Alphaproteobacteria	Tistrellales	Geminicoccaceae			0	0	0	0	0	0	0	0	0	0	0	0	0	0.0425874	0	0	0	0	0	0	0	0	0	0	0	0	0	0	0.135036	0
dd6a3792b8b52586e9a3b85ee331fccb	Bacteria	Proteobacteria	Alphaproteobacteria	unclassified_ Alphaproteobacteria				0	0	0	0	0	0	0	0	0	0	0	0	0.163988	0	0	0	0	0	0	0	0	0	0	0	0	0	0	0	0	0.0127632
6acd0ea73a28ec4391983762f0874c90	Bacteria	Proteobacteria	Alphaproteobacteria	unclassified_ Alphaproteobacteria				0.0885374	0	0.0367276	0	0	0	0	0	0	0	0	0	0	0	0	0	0.0514562	0	0	0	0	0	0	0	0	0	0	0	0	0
0ae9c9fc351c2c2bfad7392994072353	Bacteria	Proteobacteria	Alphaproteobacteria	Rhodobacterales	Rhodobacteraceae	Yoonia-Loktanella	uncultured_bacterium	0	0	0	0	0.175637	0	0	0	0	0	0	0	0	0	0	0	0	0	0	0	0	0	0	0	0	0	0	0	0	0
f81f24585b6921d642e18856bb0db643	Bacteria	Actinobacteriota	Actinobacteria	Euzebyales	Euzebyaceae		uncultured_bacterium	0	0	0	0	0	0	0	0	0	0	0	0	0	0.0851748	0	0	0	0	0	0	0	0	0	0	0	0	0	0.0901894	0	0
9a4881960b32d3f46036611f5517d9a1	Bacteria	Proteobacteria	Alphaproteobacteria	Micavibrionales				0	0	0	0	0.0313637	0.0431004	0	0	0	0	0	0	0	0	0	0	0	0	0	0.049597	0	0	0.0505306	0	0	0	0	0	0	0
86e7e993fd4ea0b8e42f2164696833c5	Bacteria	Proteobacteria	Alphaproteobacteria	Micavibrionales	Micavibrionaceae		uncultured_organism	0	0	0	0	0	0	0.0475794	0	0	0	0	0	0	0	0	0	0	0	0	0	0	0	0.126326	0	0	0	0	0	0	0
2f5bf5da401713c1327f5963c3939b48	Bacteria	Firmicutes	Clostridia	Lachnospirales	Lachnospiraceae			0	0	0	0	0	0	0	0	0	0	0	0	0	0	0	0	0	0	0	0	0	0	0	0	0	0	0	0	0.171863	0
7a8acb6e87cda75ae290e84d25878636	Bacteria	Planctomycetota	Planctomycetes	Pirellulales	Pirellulaceae			0	0	0	0	0	0	0	0	0	0	0	0	0	0	0	0	0	0	0	0	0	0	0	0	0	0	0	0	0.171863	0
53e0f145c432295294f6fabdbfab2eb8	Bacteria	Actinobacteriota	Actinobacteria	Propionibacteriales	Nocardioidaceae	Nocardioides	Nocardioides_salarius	0	0	0	0	0	0	0	0	0	0	0	0	0	0	0	0	0	0	0	0	0	0	0	0	0	0	0	0	0.171863	0
a4e6739d6ec54d05844cbbcc4d22a6f0	Bacteria	Planctomycetota	Phycisphaerae	Phycisphaerales	Phycisphaeraceae		uncultured_bacterium	0	0	0	0	0	0	0	0.0298894	0	0	0	0	0	0	0	0	0	0	0.0608907	0	0	0	0.0631632	0.0178635	0	0	0	0	0	0
77ccc5d7d1a8e65afccb45a63fbadfd5	Bacteria	Verrucomicrobiota	Lentisphaeria	Oligosphaerales	Lenti-02	Lenti-02	uncultured_bacterium	0	0	0	0	0.169364	0	0	0	0	0	0	0	0	0	0	0	0	0	0	0	0	0	0	0	0	0	0	0	0	0
1e4045dfa322806d2c9f01b31446e88b	Bacteria	Chloroflexi	Anaerolineae	SBR1031	SBR1031	SBR1031	uncultured_organism	0	0	0	0	0	0	0	0	0	0	0	0	0	0	0.0387297	0	0	0	0	0	0	0	0	0	0.129111	0	0	0	0	0
e442bd56be8838538ab6037f85e6af7c	Bacteria	Bacteroidota	Bacteroidia	unclassified_ Bacteroidia				0	0	0	0	0	0	0	0	0	0	0	0	0	0	0	0	0	0	0	0	0	0	0	0	0	0	0	0.0901894	0	0.0765795
00629a92948c07e15cd94ceedf71d7f7	Bacteria	Planctomycetota	unclassified_ Planctomycetota	unclassified_ Planctomycetota	unclassified_ Planctomycetota	unclassified_ Planctomycetota	unclassified_ Planctomycetota	0	0	0	0	0	0	0	0	0	0	0	0	0	0	0	0	0	0	0	0	0	0	0	0	0	0	0	0	0	0.165922
8ee357135666a6109b0cef8fbd01c4d5	Bacteria	Actinobacteriota	Actinobacteria	Nitriliruptorales	Nitriliruptoraceae	Nitriliruptoraceae	uncultured_bacterium	0	0	0	0	0	0	0	0	0	0	0	0	0	0.165618	0	0	0	0	0	0	0	0	0	0	0	0	0	0	0	0
196de3b5ada11a927ce8a59ce5adc8f0	Bacteria	Proteobacteria	Gammaproteobacteria	unclassified_ Gammaproteobacteria				0	0	0	0	0	0	0	0	0	0	0	0	0	0.0425874	0	0	0	0	0	0	0	0	0	0	0.122316	0	0	0	0	0
44c1e361abeacb482e40a3b8bf6cac3b	Bacteria	Bacteroidota	Bacteroidia	Bacteroidales	Bacteroidetes_BD2-2	Bacteroidetes_BD2-2		0	0	0	0	0	0	0	0	0	0	0	0	0	0	0.164601	0	0	0	0	0	0	0	0	0	0	0	0	0	0	0
dbbb567a8eacf3bca106c14e4dd6f41b	Bacteria	Patescibacteria	Gracilibacteria	Gracilibacteria	Gracilibacteria	Gracilibacteria	uncultured_bacterium	0.0177075	0	0	0	0	0	0	0	0	0	0	0	0	0	0	0.0879894	0	0.0327418	0.026096	0	0	0	0	0	0	0	0	0	0	0
d0891f82d91ffbc966e49334ecf60ffa	Bacteria	Proteobacteria	Gammaproteobacteria	Pseudomonadales	Halomonadaceae	Halomonas		0.02361	0	0	0	0	0	0	0	0	0	0	0	0	0	0	0.0659921	0.041165	0.0327418	0	0	0	0	0	0	0	0	0	0	0	0
480c41f7deea51655cfe82c605b46cf7	Bacteria	Bacteroidota	Rhodothermia	Balneolales	Balneolaceae			0.00590249	0	0.00918189	0	0	0	0.0475794	0	0.0233736	0.0275862	0	0	0	0	0	0	0	0.00654836	0.0173974	0.0123993	0	0	0	0.011909	0	0	0	0	0	0
aee64d23a3b2ae381fd85b9f64d36249	Bacteria	Proteobacteria	Alphaproteobacteria	Rhodobacterales	Rhodobacteraceae			0	0	0	0	0	0	0	0	0	0	0	0	0.13939	0	0	0.0219974	0	0	0	0	0	0	0	0	0	0	0	0	0	0
cbf97c160e3e63e5f87bbc917a13e390	Bacteria	Proteobacteria	unclassified_Proteobacteria	unclassified_Proteobacteria	unclassified_Proteobacteria	unclassified_Proteobacteria	unclassified_Proteobacteria	0.00590249	0	0	0	0.00627274	0	0.0178423	0.0149447	0.0155824	0	0	0	0	0	0	0	0	0	0.0347947	0.00619963	0.00435123	0.00711389	0.0126326	0.035727	0	0	0	0	0	0
8acedff0beaf6b0aefb7d51ad66db1d4	Bacteria	Planctomycetota	Planctomycetes	Pirellulales	Pirellulaceae		uncultured_organism	0	0	0	0	0	0	0	0	0	0	0	0	0	0.160886	0	0	0	0	0	0	0	0	0	0	0	0	0	0	0	0
ee8642c8be482b16a6de847631c08c03	Bacteria	Bacteroidota	Bacteroidia	Cytophagales	Cyclobacteriaceae	Marivirga		0	0	0.119365	0	0	0	0	0	0	0	0	0	0	0	0	0	0.041165	0	0	0	0	0	0	0	0	0	0	0	0	0
801dda10100b471576bf02113682f032	Bacteria	Actinobacteriota	Actinobacteria	Nitriliruptorales	Nitriliruptoraceae	Nitriliruptoraceae	uncultured_bacterium	0	0	0	0	0	0	0	0	0	0	0	0	0	0	0	0	0	0	0	0	0	0	0	0	0	0	0	0.160337	0	0
cc88e0e8b08d0bc735090e24397a05a3	Bacteria	Chloroflexi	Anaerolineae	Anaerolineales	Anaerolineaceae		uncultured_Chloroflexi	0	0	0	0	0	0	0	0	0	0	0	0	0	0	0	0	0	0	0	0	0	0	0	0	0	0	0	0	0.159588	0
109c41446d7d87c176fe56fb5c543a25	Bacteria	Deinococcota	Deinococci	Deinococcales	Trueperaceae	Truepera	uncultured_bacterium	0	0	0	0	0	0	0	0	0	0	0	0	0	0	0	0	0	0	0	0	0	0	0	0	0	0	0	0	0.159588	0
4cdb0ee1a530fd6305c3a7a46dca1c01	Bacteria	Actinobacteriota	Actinobacteria	Nitriliruptorales	Nitriliruptoraceae	Nitriliruptoraceae		0	0	0	0	0	0	0	0	0	0	0	0	0	0	0	0	0	0	0	0	0	0	0	0	0	0	0	0	0.159588	0
da75b15a4af79305331107a58d35fb12	Bacteria	Bdellovibrionota	Bdellovibrionia	Bacteriovoracales	Bacteriovoracaceae	Peredibacter		0.0295125	0	0	0.0381752	0	0	0	0	0	0	0	0	0.0491965	0	0.0290473	0	0	0	0	0	0	0	0	0.011909	0	0	0	0	0	0
984f3f358a017759a541ab1cfca90eec	Bacteria	Actinobacteriota	Acidimicrobiia	Microtrichales	Ilumatobacteraceae			0	0	0	0	0	0	0	0	0	0	0	0	0	0	0	0	0	0	0	0	0	0	0	0	0	0.157563	0	0	0	0
1f5b700e1e4a66de2f98928eace6fa4d	Bacteria	Proteobacteria	Gammaproteobacteria	unclassified_ Gammaproteobacteria				0.0177075	0.0332336	0.0734551	0	0	0	0	0	0	0	0	0	0	0	0	0.0219974	0.0102912	0	0	0	0	0	0	0	0	0	0	0	0	0
60acbf70ee94fdb50eea6a1d852fdba4	Bacteria	Bacteroidota	Rhodothermia	Balneolales	Balneolaceae		uncultured_bacterium	0	0	0	0.047719	0	0	0.0237897	0.00498157	0	0	0	0	0	0	0	0	0	0	0	0	0.00435123	0	0.0757959	0	0	0	0	0	0	0
82e58968652da3e133614249ea18f9fb	Bacteria	Firmicutes	Dethiobacteria	Dethiobacterales	Dethiobacteraceae		uncultured_bacterium	0	0	0	0	0	0	0	0	0	0	0	0	0	0	0	0	0	0	0	0	0	0	0	0	0.156292	0	0	0	0	0
85fc5bc9f3a9c3906852544464dd3035	Bacteria	Actinobacteriota	Acidimicrobiia	Actinomarinales				0	0	0	0	0	0	0	0	0	0	0	0	0.155789	0	0	0	0	0	0	0	0	0	0	0	0	0	0	0	0	0
56603637d2d116fdb3425d79ab6995a5	Bacteria	Dependentiae	Babeliae	Babeliales	Babeliales	Babeliales	uncultured_bacterium	0	0	0	0	0	0	0	0	0	0	0	0	0.155789	0	0	0	0	0	0	0	0	0	0	0	0	0	0	0	0	0
5db1a90e5eb350677763483fb56c5423	Bacteria	Campylobacterota	Campylobacteria	Campylobacterales	Sulfurimonadaceae	Sulfurimonas		0	0	0	0	0	0	0	0	0	0	0	0	0	0	0.154919	0	0	0	0	0	0	0	0	0	0	0	0	0	0	0
12e04f7e0060aefecbfbbe67d70d4278	Bacteria	Proteobacteria	Alphaproteobacteria	Rhizobiales	Hyphomicrobiaceae			0	0	0	0	0	0.0287336	0	0	0	0	0	0	0	0	0.125871	0	0	0	0	0	0	0	0	0	0	0	0	0	0	0
b6bd94cc4aba271b6a7c648bf77e8bfa	Bacteria	Actinobacteriota	Acidimicrobiia	Microtrichales	Microtrichaceae		uncultured_Acidimicrobiales	0	0	0	0	0	0	0	0	0	0	0	0	0	0	0	0	0	0	0.0434934	0	0	0	0	0	0	0	0	0.110231	0	0
16f623f3ec49bcc13d18d2e70cd6bb1b	Bacteria	Desulfobacterota	Desulfuromonadia	Desulfuromonadales	Geopsychrobacteraceae	Desulfuromusa	uncultured_bacterium	0	0	0	0	0	0	0	0	0	0	0	0	0	0	0	0	0	0	0	0	0	0	0	0	0	0	0	0	0	0.153159
c0828c77f1e66650a075d699c6645a32	Bacteria	Firmicutes	Clostridia	Peptostreptococcales-Tissierellales	Peptostreptococcaceae	Romboutsia	uncultured_bacterium	0	0	0	0	0	0	0	0	0	0	0	0	0	0	0	0	0	0	0	0	0	0	0	0	0	0	0	0	0	0.153159
2d0ff3c11b8fc409f9e83d87af6dfcd9	Bacteria	Patescibacteria	unclassified_ Patescibacteria	unclassified_ Patescibacteria	unclassified_ Patescibacteria	unclassified_ Patescibacteria	unclassified_ Patescibacteria	0	0	0	0	0	0	0	0	0	0	0	0	0	0	0	0	0	0	0	0	0	0	0	0	0	0	0	0	0	0.153159
ae6e40ec5509f06ae47952bbde39f256	Bacteria	Patescibacteria	Parcubacteria	unclassified_ Parcubacteria				0	0	0	0	0	0	0	0	0	0	0	0	0	0	0	0	0	0	0	0	0	0	0	0	0	0	0	0	0	0.153159
e596473e8875660bd98ee3c31bddc446	Bacteria	Proteobacteria	Alphaproteobacteria	unclassified_ Alphaproteobacteria				0	0	0	0	0	0	0	0	0	0	0	0	0.0655953	0.0520513	0	0	0	0	0	0	0	0	0	0	0.0339766	0	0	0	0	0
b5c956e2bd1a555e2458af99a8643166	Bacteria	Bdellovibrionota	Bdellovibrionia	Bdellovibrionales	Bdellovibrionaceae	OM27_clade	uncultured_bacterium	0	0	0	0	0	0	0	0	0	0	0	0	0	0	0	0.0879894	0.0308737	0.0327418	0	0	0	0	0	0	0	0	0	0	0	0
e24d36a8b7f9882cf6f6e8eacb523ece	Bacteria	Proteobacteria	Alphaproteobacteria	unclassified_ Alphaproteobacteria				0	0	0	0	0	0	0	0	0	0	0	0	0	0.151422	0	0	0	0	0	0	0	0	0	0	0	0	0	0	0	0
2d7fd254473bb2c4d785e23f0948a0f8	Bacteria	Proteobacteria	unclassified_Proteobacteria	unclassified_Proteobacteria	unclassified_Proteobacteria	unclassified_Proteobacteria	unclassified_Proteobacteria	0.00590249	0	0	0.00954381	0	0	0.00594742	0	0.0155824	0	0	0	0	0	0	0	0	0	0.00869868	0.0123993	0.0478635	0.00711389	0.0378979	0	0	0	0	0	0	0
6835ce3df82854c062d632f8258e8263	Bacteria	Proteobacteria	Gammaproteobacteria	Chromatiales	Chromatiaceae	Halochromatium	uncultured_bacterium	0	0	0	0	0	0.150851	0	0	0	0	0	0	0	0	0	0	0	0	0	0	0	0	0	0	0	0	0	0	0	0
dfd6adcdabc2b4e7d95c2d564743c8b8	Bacteria	Deinococcota	Deinococci	Deinococcales	Trueperaceae	Truepera	uncultured_bacterium	0	0	0	0	0	0	0	0	0	0	0	0	0	0	0	0	0	0	0	0	0	0	0	0	0	0	0	0.150316	0	0
46cb4972996d5f3508b56c7010248106	Bacteria	Actinobacteriota	Actinobacteria	Nitriliruptorales	Nitriliruptoraceae	Nitriliruptoraceae	uncultured_bacterium	0	0	0	0	0	0	0	0	0	0	0	0	0	0	0	0	0	0	0	0	0	0	0	0	0	0	0	0.150316	0	0
562299c239d7f3c8f723437c99838add	Bacteria	Desulfobacterota	Desulfobulbia	Desulfobulbales	Desulfurivibrionaceae	Desulfurivibrio	soda_lake	0	0	0	0	0	0	0	0	0	0	0	0	0	0	0	0	0	0	0	0	0	0	0	0	0.149497	0	0	0	0	0
1de0689736e57ab43802ec758f256dc4	Bacteria	Cyanobacteria	Cyanobacteriia	Synechococcales	Synechococcales_Incertae_Sedis	Schizothrix_LEGE_07164		0	0	0	0	0	0	0	0	0	0	0	0	0	0	0	0	0	0	0	0	0	0	0	0	0.149497	0	0	0	0	0
4cf50dfd88cc4c470e37f66e8821b341	Bacteria	Proteobacteria	Alphaproteobacteria	unclassified_ Alphaproteobacteria				0	0	0	0	0	0	0	0	0	0	0	0	0	0	0	0	0	0	0	0	0	0	0	0	0.149497	0	0	0	0	0
5f069398aac0186505cb83c7367a98e4	Bacteria	Planctomycetota	Planctomycetes	Pirellulales	Pirellulaceae	Pir4_lineage	uncultured_organism	0	0	0	0	0	0.0143668	0	0	0	0	0	0	0	0	0	0	0	0	0	0	0	0	0	0	0	0	0	0	0.135036	0
0fd175435fcca61ab7e5cf53388c5137	Bacteria	Proteobacteria	Alphaproteobacteria	Micavibrionales	Micavibrionaceae		uncultured_bacterium	0.0708299	0	0.0367276	0	0	0	0	0.0149447	0	0	0	0	0	0	0	0	0	0.0261934	0	0	0	0	0	0	0	0	0	0	0	0
8e69a57ecb32c83f3017a6cd5c535bc1	Bacteria	Proteobacteria	Gammaproteobacteria	Chromatiales	Chromatiaceae	Halochromatium	uncultured_bacterium	0	0	0	0	0	0	0	0	0	0	0	0	0	0	0	0	0	0	0	0	0	0	0	0	0	0	0.147939	0	0	0
9ce111805f75a9478063790b156deddd	Bacteria	Proteobacteria	Gammaproteobacteria	Gammaproteobacteria_Incertae_Sedis	Unknown_Family	Wenzhouxiangella		0	0	0	0	0	0	0.041632	0.00996314	0.0545384	0	0	0	0	0	0	0	0	0	0	0	0	0	0	0.0416816	0	0	0	0	0	0
aed0046f52e45854750a86ac9ff5812b	Bacteria	Chloroflexi	Anaerolineae	Anaerolineales	Anaerolineaceae	ADurb.Bin120	uncultured_bacterium	0	0	0	0	0	0	0	0	0	0	0	0	0	0	0	0	0	0	0	0	0	0	0	0	0	0	0	0	0.147312	0
ec04fb3193a58c5f9ddba15b8a8d43d9	Bacteria	Bdellovibrionota	Bdellovibrionia	Bacteriovoracales	Bacteriovoracaceae			0	0	0	0	0	0	0	0	0	0	0	0	0	0	0	0	0	0	0	0	0	0	0	0	0	0	0	0	0.147312	0
72985377f099d0bedbe88f57b3f51e62	Bacteria	Firmicutes	Clostridia	Clostridiales	Clostridiaceae	Clostridium_sensu_stricto_1	uncultured_bacterium	0	0	0	0	0	0	0	0	0	0	0	0	0	0	0	0	0	0	0	0	0	0	0	0	0	0	0	0	0.147312	0
1254dd9d2200031578fff88e67245dcc	Bacteria	Chloroflexi	Dehalococcoidia	GIF9	AB-539-J10	SCGC-AB-539-J10	uncultured_bacterium	0	0	0	0	0	0	0	0	0	0	0	0	0	0	0	0	0	0	0	0	0	0	0	0	0	0	0	0	0.147312	0
04873504c670ad081ebf4b4b70b93f1d	Bacteria	Firmicutes	Clostridia	Peptostreptococcales-Tissierellales	Peptostreptococcaceae	Romboutsia		0	0	0	0	0	0	0	0	0	0	0	0	0	0	0	0	0	0	0	0	0	0	0	0	0	0	0	0	0.147312	0
8ddbb69de9af4b36c814bfaa20d0d835	Bacteria	Proteobacteria	Alphaproteobacteria	unclassified_ Alphaproteobacteria				0	0	0	0	0	0.0502837	0	0	0	0	0	0	0	0	0.0774593	0	0	0	0	0	0	0	0	0.0178635	0	0	0	0	0	0
b72778d0dea9af7daf73b69fe9e3ed39	Bacteria	Proteobacteria	Gammaproteobacteria	Pseudomonadales	Marinobacteraceae	Marinobacter		0	0	0	0	0	0	0	0	0	0	0	0	0	0	0	0	0	0	0	0	0	0	0	0	0.0271813	0.0105042	0.107592	0	0	0
b1de931eb9c81b07d1c932caf0ea777e	Bacteria	Spirochaetota	Spirochaetia	Spirochaetales	Spirochaetaceae	Spirochaeta_2		0	0	0	0	0	0.0215502	0.0118948	0.00498157	0	0	0	0.00632992	0	0	0	0	0	0	0	0	0	0.0142278	0.0505306	0.035727	0	0	0	0	0	0
562d95c034a653da9cda5bdd4b4e4265	Bacteria	Actinobacteriota	Actinobacteria	Euzebyales	Euzebyaceae		uncultured_bacterium	0	0	0	0	0	0	0	0	0	0	0	0	0	0	0.145236	0	0	0	0	0	0	0	0	0	0	0	0	0	0	0
cc506fc219b159dc1010bc9b5d3efbd1	Bacteria	Actinobacteriota	Acidimicrobiia	IMCC26256	IMCC26256	IMCC26256		0	0	0	0	0	0	0	0	0	0	0	0	0	0	0.145236	0	0	0	0	0	0	0	0	0	0	0	0	0	0	0
64bf28577c943e4b31afeb9c46064e57	Bacteria	Proteobacteria	Alphaproteobacteria	Rhodobacterales	Rhodobacteraceae			0	0	0	0	0	0	0	0	0	0	0	0	0	0	0.145236	0	0	0	0	0	0	0	0	0	0	0	0	0	0	0
7654fdf13e5e15560f3434f9269adeca	Bacteria	Actinobacteriota	Acidimicrobiia	Microtrichales	Microtrichaceae	Sva0996_marine_group		0	0	0	0.0572628	0.025091	0	0	0	0.038956	0	0	0	0	0	0	0	0	0	0	0	0.0174049	0	0	0.00595451	0	0	0	0	0	0
2b2d5a101b040e350a8fb91dcaf662b8	Bacteria	Proteobacteria	unclassified_Proteobacteria	unclassified_Proteobacteria	unclassified_Proteobacteria	unclassified_Proteobacteria	unclassified_Proteobacteria	0	0	0	0	0.00627274	0	0	0	0	0	0	0	0	0	0	0	0	0	0.0173974	0	0	0	0.0252653	0.0952721	0	0	0	0	0	0
0f4a4bd60d29c4546c181bc7b77cfbaa	Bacteria	Bacteroidota	Rhodothermia	Balneolales	Balneolaceae			0	0	0	0	0	0.143668	0	0	0	0	0	0	0	0	0	0	0	0	0	0	0	0	0	0	0	0	0	0	0	0
609fd32d56d8f712ff0de2939be12222	Bacteria	Proteobacteria	Alphaproteobacteria	Rhizobiales	Beijerinckiaceae	Methylobacterium-Methylorubrum		0	0	0	0.143157	0	0	0	0	0	0	0	0	0	0	0	0	0	0	0	0	0	0	0	0	0	0	0	0	0	0
45b9f404158eb2ac0d72565d9fde25ac	Bacteria	Proteobacteria	Alphaproteobacteria	Rickettsiales				0	0	0	0.143157	0	0	0	0	0	0	0	0	0	0	0	0	0	0	0	0	0	0	0	0	0	0	0	0	0	0
a03f4105a69bc175532fc862b46e51fa	Bacteria	Chloroflexi	Anaerolineae	SBR1031	A4b	A4b	uncultured_bacterium	0	0	0	0	0	0	0	0	0	0	0	0	0	0	0	0.142983	0	0	0	0	0	0	0	0	0	0	0	0	0	0
5e74d6dd2c3f52dffee4012ef1d10071	Bacteria	Actinobacteriota	Actinobacteria	Nitriliruptorales	Nitriliruptoraceae	Nitriliruptoraceae	uncultured_bacterium	0	0	0	0	0	0	0.142738	0	0	0	0	0	0	0	0	0	0	0	0	0	0	0	0	0	0	0	0	0	0	0
15fb2dcc04f0a43fa97fd9393b3bd59e	Bacteria	Proteobacteria	Gammaproteobacteria	Legionellales	Legionellaceae	Legionella	uncultured_bacterium	0	0	0	0	0	0	0	0	0	0	0	0	0	0	0	0	0	0	0	0	0	0	0	0	0.142702	0	0	0	0	0
84bfe67665079d6f6ecde6ef0e2a32ec	Bacteria	Bacteroidota	Bacteroidia	Flavobacteriales				0	0	0	0	0.0878183	0	0	0.0547973	0	0	0	0	0	0	0	0	0	0	0	0	0	0	0	0	0	0	0	0	0	0
136c2149090b25495a18a73fd733fdf5	Bacteria	Proteobacteria	Alphaproteobacteria	unclassified_ Alphaproteobacteria			uncultured_forest	0	0	0	0	0	0	0	0.0249078	0	0	0	0	0	0	0	0	0	0	0	0	0.0304586	0.0853667	0	0	0	0	0	0	0	0
5bfc188b86540f0306ffc92b026c0070	Bacteria	Proteobacteria	Alphaproteobacteria	unclassified_ Alphaproteobacteria				0	0	0	0	0	0	0	0	0	0	0	0	0	0	0	0.120985	0	0.0196451	0	0	0	0	0	0	0	0	0	0	0	0
08f0a37dca8cb1d605a919ac03fbdd32	Bacteria	Proteobacteria	Gammaproteobacteria	Burkholderiales	Comamonadaceae	Pelomonas	uncultured_bacterium	0	0	0	0.0858943	0	0	0	0	0	0	0	0	0	0	0	0	0	0	0	0	0	0	0	0	0.0543626	0	0	0	0	0
d9cac2561488c6e2717d9b6edf644e6d	Bacteria	Chloroflexi	Anaerolineae	Anaerolineales	Anaerolineaceae	ADurb.Bin120		0	0	0	0	0	0	0	0	0	0	0	0	0.13939	0	0	0	0	0	0	0	0	0	0	0	0	0	0	0	0	0
a5b2992e1c8b2e8fd55f91c7280f04a8	Bacteria	Desulfobacterota	Desulfuromonadia	Bradymonadales	Bradymonadales	Bradymonadales	uncultured_bacterium	0	0	0	0	0	0	0	0	0	0	0	0	0.13939	0	0	0	0	0	0	0	0	0	0	0	0	0	0	0	0	0
04209752c3e696ee5f78b24437e88ba5	Bacteria	Proteobacteria	unclassified_Proteobacteria	unclassified_Proteobacteria	unclassified_Proteobacteria	unclassified_Proteobacteria	unclassified_Proteobacteria	0	0	0	0	0	0	0.041632	0	0	0	0	0	0	0	0	0	0	0.0261934	0	0	0	0	0	0.0714541	0	0	0	0	0	0
b2c1efb835cd3556e5b63c5c9daac457	Bacteria	Deinococcota	Deinococci	Deinococcales	Trueperaceae	Truepera	uncultured_bacterium	0	0	0	0	0	0	0	0	0	0	0	0	0	0	0	0	0	0	0	0	0	0	0.138959	0	0	0	0	0	0	0
2270a0e8c5d54eac4d88f60823cea141	Bacteria	Proteobacteria	Gammaproteobacteria	Pseudomonadales				0	0	0	0	0	0	0	0	0	0	0	0	0	0	0	0.0769908	0.0617475	0	0	0	0	0	0	0	0	0	0	0	0	0
d04924e0e890374887eae7668b74256f	Bacteria	Patescibacteria	ABY1	Candidatus_Kerfeldbacteria	Candidatus_Kerfeldbacteria	Candidatus_Kerfeldbacteria	uncultured_bacterium	0	0	0	0	0	0	0	0	0	0.137931	0	0	0	0	0	0	0	0	0	0	0	0	0	0	0	0	0	0	0	0
10656c2bf3a618a1dc0676d79fae98ef	Bacteria	Patescibacteria	Parcubacteria	unclassified_ Parcubacteria				0	0	0	0	0	0	0	0	0	0.137931	0	0	0	0	0	0	0	0	0	0	0	0	0	0	0	0	0	0	0	0
50ecb98d34f07d83ebfaff6dda799b57	Bacteria	Proteobacteria	Alphaproteobacteria	Rhodobacterales	Rhodobacteraceae	Roseibaca	uncultured_bacterium	0	0	0	0	0	0	0	0	0	0	0	0	0	0	0	0	0	0.137516	0	0	0	0	0	0	0	0	0	0	0	0
3ee68f893fe08ec9d6e087f6b7ac5437	Bacteria	Proteobacteria	Alphaproteobacteria	Rhodospirillales			uncultured_bacterium	0	0	0	0	0.0439092	0	0.0892114	0	0	0	0	0	0	0	0	0	0	0	0	0	0.00435123	0	0	0	0	0	0	0	0	0
d73c0cbab20bf1c5b184b6d519d86ee3	Bacteria	Proteobacteria	unclassified_Proteobacteria	unclassified_Proteobacteria	unclassified_Proteobacteria	unclassified_Proteobacteria	unclassified_Proteobacteria	0	0	0	0	0	0	0.0951588	0	0	0	0	0	0	0	0	0	0	0.00654836	0	0	0	0	0	0.035727	0	0	0	0	0	0
d0293c8df4da8b9517d417957d5a397c	Bacteria	Planctomycetota	Planctomycetes	Isosphaerales	Isosphaeraceae			0	0	0	0.0763504	0	0	0	0	0	0	0	0	0	0	0	0	0	0	0.0608907	0	0	0	0	0	0	0	0	0	0	0
97766701fd21e8ea415f43fa72242c83	Bacteria	Proteobacteria	Gammaproteobacteria	Pseudomonadales	Marinobacteraceae	Marinobacter		0.0472199	0	0.0459095	0	0	0	0	0	0	0	0	0	0	0	0	0.0439947	0	0	0	0	0	0	0	0	0	0	0	0	0	0
90ab3c3a5339dbb41f67f77dae21d334	Bacteria	Planctomycetota	Phycisphaerae	Phycisphaerales	Phycisphaeraceae	SM1A02	uncultured_bacterium	0	0	0	0	0	0.0431004	0	0.0199263	0.038956	0	0	0	0	0	0	0	0	0	0.0347947	0	0	0	0	0	0	0	0	0	0	0
3c897a4c8ea942f4a50a57adcc041473	Bacteria	Firmicutes	Dethiobacteria	Dethiobacterales	Dethiobacteraceae		uncultured_bacterium	0	0	0	0	0	0	0	0	0	0	0	0	0	0	0	0	0	0	0	0	0	0	0	0	0.135906	0	0	0	0	0
b270cb837e9128ce0aa4f65d6d5df522	Bacteria	Proteobacteria	Alphaproteobacteria	unclassified_ Alphaproteobacteria				0	0	0	0.0858943	0	0	0	0	0	0	0	0	0	0	0	0	0	0	0	0.049597	0	0	0	0	0	0	0	0	0	0
135bb7cc35bf6ede223a2027f8cb5d2f	Bacteria	Campylobacterota	Campylobacteria	Campylobacterales	Sulfurimonadaceae	Sulfurimonas		0	0	0	0	0	0	0	0	0	0	0	0	0	0	0	0	0	0	0	0	0	0	0	0	0	0	0	0	0.135036	0
eb961961ca83e1e8d2e352411ec3f1c3	Bacteria	Proteobacteria	Alphaproteobacteria	Tistrellales	Geminicoccaceae		uncultured_Alphaproteobacteria	0	0	0	0	0	0	0	0	0	0	0	0	0	0	0	0	0	0	0	0	0	0	0	0	0	0	0	0	0.135036	0
817fad278630800b853a01a22dd5482d	Bacteria	Proteobacteria	Alphaproteobacteria	Rhodospirillales				0	0	0	0	0	0.0790173	0	0	0	0	0	0	0	0	0	0	0	0	0	0.0557967	0	0	0	0	0	0	0	0	0	0
091adb6f8b355c727278d3397b86b7d4	Bacteria	Proteobacteria	Alphaproteobacteria	Caulobacterales	Hyphomonadaceae	Oceanicaulis	uncultured_organism	0	0	0	0	0	0	0	0	0	0	0	0	0	0	0	0	0.133786	0	0	0	0	0	0	0	0	0	0	0	0	0
e9d15888977d5b44341c340847d4ca8b	Bacteria	Proteobacteria	Alphaproteobacteria	unclassified_ Alphaproteobacteria				0	0	0	0	0	0	0	0	0	0	0	0	0	0	0	0	0.133786	0	0	0	0	0	0	0	0	0	0	0	0	0
5e23219a6e2755334f03b74173f7d690	Bacteria	Proteobacteria	Alphaproteobacteria	Rhodospirillales	Magnetospiraceae		uncultured_bacterium	0	0	0	0.133613	0	0	0	0	0	0	0	0	0	0	0	0	0	0	0	0	0	0	0	0	0	0	0	0	0	0
8353a0710ea589ae2549351bc723027a	Bacteria	SAR324_clade(Marine_group_B)	SAR324_clade(Marine_group_B)	SAR324_clade(Marine_group_B)	SAR324_clade(Marine_group_B)	SAR324_clade(Marine_group_B)	metagenome	0	0	0	0.133613	0	0	0	0	0	0	0	0	0	0	0	0	0	0	0	0	0	0	0	0	0	0	0	0	0	0
976da4bbc49b0423a6f1a9536e38565b	Bacteria	Patescibacteria	Parcubacteria	Parcubacteria	Parcubacteria	Parcubacteria	uncultured_bacterium	0	0	0	0	0	0	0	0.00996314	0	0	0	0	0.122991	0	0	0	0	0	0	0	0	0	0	0	0	0	0	0	0	0
52937d65df77faa3b0a2a8784485ad97	Bacteria	Proteobacteria	Alphaproteobacteria	Rhizobiales	Rhizobiaceae			0	0	0	0	0	0	0	0.00498157	0	0	0	0	0	0	0	0	0	0	0	0	0	0	0	0	0	0	0.127765	0	0	0
7eedc7e6f1a4cd39d6a7313ad0a5285f	Bacteria	Proteobacteria	Alphaproteobacteria	Rhodobacterales	Rhodobacteraceae			0.0295125	0	0	0	0	0	0	0	0.0467472	0	0	0	0	0	0	0	0	0	0	0.0371978	0	0	0	0.0178635	0	0	0	0	0	0
d1ce1134bf5b14ad4dac546d863c8774	Bacteria	Proteobacteria	Gammaproteobacteria	Pseudomonadales				0	0	0	0	0	0	0	0	0	0	0	0	0	0.0141958	0	0	0	0	0	0	0	0	0	0	0.0951345	0.0210084	0	0	0	0
f1c9423b4e6269dfb4768bef4863ba26	Bacteria	Firmicutes	Clostridia	Clostridia_vadinBB60_group	Clostridia_vadinBB60_group	Clostridia_vadinBB60_group	uncultured_bacterium	0	0	0	0	0	0	0	0	0	0	0	0	0	0	0	0	0	0	0	0	0	0	0	0	0	0	0	0.130274	0	0
e790455544c54de1d5258fc30d09b743	Bacteria	Planctomycetota	Phycisphaerae	MSBL9	SG8-4	SG8-4		0	0	0	0	0	0	0	0	0	0	0	0	0	0	0	0	0	0	0	0	0	0	0	0	0	0	0	0.130274	0	0
b4899daebf73ed070bee334f5b347618	Bacteria	Proteobacteria	Alphaproteobacteria	Rhizobiales	Rhizobiaceae	Roseitalea	Roseitalea_porphyridii	0	0	0	0	0	0	0	0	0	0	0	0	0	0	0	0	0	0	0	0	0	0	0	0	0	0	0	0.130274	0	0
893b58bfaa2fa86fb99aed2f3bb35899	Bacteria	Chloroflexi	Chloroflexia	Thermomicrobiales	Thermomicrobiaceae	Nitrolancea	uncultured_Chloroflexi	0	0	0	0	0	0	0	0	0	0	0	0	0	0	0	0	0	0	0	0	0	0	0	0	0	0	0	0.130274	0	0
bb4afb7a94124ebfb425324fd665960e	Bacteria	Proteobacteria	Alphaproteobacteria	unclassified_ Alphaproteobacteria				0.011805	0	0	0	0	0	0.0237897	0	0	0	0	0	0	0	0	0	0	0	0	0.0309981	0	0	0.0631632	0	0	0	0	0	0	0
3a3bbba536560c2052359c998840a073	Bacteria	Proteobacteria	Alphaproteobacteria	unclassified_ Alphaproteobacteria				0	0	0	0	0	0.129301	0	0	0	0	0	0	0	0	0	0	0	0	0	0	0	0	0	0	0	0	0	0	0	0
d4abe7e7269d54781a6f1b9645730433	Bacteria	Actinobacteriota	Acidimicrobiia	Microtrichales				0	0	0	0	0	0	0	0	0	0	0	0	0	0	0	0	0	0	0	0	0	0	0	0	0.129111	0	0	0	0	0
f4eea98d0eb23ae49c05c71d8f3acf39	Bacteria	Proteobacteria	Alphaproteobacteria	unclassified_ Alphaproteobacteria				0	0	0	0	0	0	0	0	0	0	0	0	0	0	0	0	0	0	0	0	0	0	0	0	0.129111	0	0	0	0	0
f557c879715387f3f65ecb3e921babfa	Bacteria	Proteobacteria	Gammaproteobacteria	Pseudomonadales	Marinobacteraceae	Marinobacter		0.00590249	0.0553894	0.0275457	0	0	0	0	0	0	0	0	0	0	0	0	0	0.0205825	0.0196451	0	0	0	0	0	0	0	0	0	0	0	0
4de142bed85c63a9d4fbc817cbfa8330	Bacteria	Proteobacteria	Alphaproteobacteria	Rhodobacterales	Rhodobacteraceae	Roseibaca	uncultured_bacterium	0	0	0.128547	0	0	0	0	0	0	0	0	0	0	0	0	0	0	0	0	0	0	0	0	0	0	0	0	0	0	0
f42846d72ce7da70bc7b7f7598a52eea	Bacteria	Actinobacteriota	Actinobacteria	Nitriliruptorales	Nitriliruptoraceae	Nitriliruptoraceae	uncultured_bacterium	0	0	0	0	0	0	0	0	0	0	0	0	0	0	0	0	0	0	0	0	0	0	0	0	0	0	0	0	0	0.127632
938536dc946a1f4524f0d86112a4ce5f	Bacteria	Firmicutes	Clostridia	Peptostreptococcales-Tissierellales	Peptostreptococcaceae	Romboutsia	uncultured_bacterium	0	0	0	0	0	0	0	0	0	0	0	0	0	0	0	0	0	0	0	0	0	0	0	0	0	0	0	0	0	0.127632
656d434f1dc21e6fed39384e2916d892	Bacteria	Proteobacteria	Alphaproteobacteria	Rhodobacterales	Rhodobacteraceae			0	0	0	0	0	0	0	0	0	0	0	0	0	0	0	0	0	0	0	0	0	0	0	0	0	0	0	0	0	0.127632
381cbfbde72934fe598dd71350a6ca9a	Bacteria	Proteobacteria	Gammaproteobacteria	unclassified_ Gammaproteobacteria				0	0	0	0	0	0	0	0	0	0	0	0	0	0	0	0	0	0	0	0	0	0	0	0	0	0	0	0	0	0.127632
12520bf6ca0af54df6fbb1ac5cfae525	Bacteria	Bacteroidota	Rhodothermia	Balneolales	Balneolaceae			0	0	0	0	0	0	0.0118948	0.00996314	0.0077912	0	0	0	0	0	0	0	0	0.0130967	0.0173974	0.0123993	0.0478635	0.00711389	0	0	0	0	0	0	0	0
1aa999fd39a3851da2b7b3a5fbe509a6	Bacteria	Proteobacteria	Alphaproteobacteria	Rhodobacterales	Rhodobacteraceae			0	0	0	0	0	0	0	0.0199263	0	0	0	0	0	0	0	0	0.0617475	0.0458385	0	0	0	0	0	0	0	0	0	0	0	0
fe4dfddbcbe5fb922602536b712c46ba	Bacteria	Proteobacteria	Alphaproteobacteria	unclassified_ Alphaproteobacteria				0	0	0	0	0	0.0646505	0	0	0	0	0	0	0	0	0	0	0	0	0	0.0619963	0	0	0	0	0	0	0	0	0	0
156347bed754285f96700c074c98aa3f	Bacteria	Firmicutes	Clostridia	Peptostreptococcales-Tissierellales	Family_XI	Anaerococcus		0	0	0	0	0	0	0	0	0	0	0	0.126598	0	0	0	0	0	0	0	0	0	0	0	0	0	0	0	0	0	0
a4603cfde5dd1e3d03db99c5cd826f3d	Bacteria	Proteobacteria	Alphaproteobacteria	unclassified_ Alphaproteobacteria				0	0	0	0	0	0.0790173	0	0	0.0467472	0	0	0	0	0	0	0	0	0	0	0	0	0	0	0	0	0	0	0	0	0
513e13565058999bb520c4cd9a54116b	Bacteria	Firmicutes	Dethiobacteria	Dethiobacterales	Dethiobacteraceae			0	0	0	0	0	0	0	0	0	0	0	0	0	0.0189277	0	0	0	0	0	0	0	0	0	0	0	0.105042	0	0	0	0
1c415e604aad6b6e4778b67e94b1ba89	Bacteria	Proteobacteria	Alphaproteobacteria	unclassified_ Alphaproteobacteria				0	0	0	0	0	0	0	0	0	0	0	0	0	0.0473194	0	0	0	0	0	0	0	0	0.0757959	0	0	0	0	0	0	0
8a70fb05cbbbb480cb3f6531cf6c2ea1	Bacteria	Desulfobacterota	Desulfobulbia	Desulfobulbales	Desulfurivibrionaceae	Desulfurivibrio		0	0	0	0	0	0	0	0	0	0	0	0	0	0	0	0	0	0	0	0	0	0	0	0	0	0	0	0	0.12276	0
c92c296092eb9c58a0f2e0c486811bb6	Bacteria	Margulisbacteria	Margulisbacteria	Margulisbacteria	Margulisbacteria	Margulisbacteria	uncultured_organism	0	0	0	0	0	0	0	0	0	0	0	0	0	0	0	0	0	0	0	0	0	0	0	0	0	0	0	0	0.12276	0
1a8520dbd7aa3ca4ffd3e12478ac3d5a	Bacteria	Verrucomicrobiota	Lentisphaeria	Oligosphaerales	Lenti-02	Lenti-02	uncultured_bacterium	0	0	0	0	0	0	0	0	0	0	0	0	0	0	0	0	0	0	0	0	0	0	0	0	0	0	0	0	0.12276	0
5547dee602a04f654fbf217dcde4a417	Bacteria	Firmicutes	Clostridia	Oscillospirales	Hungateiclostridiaceae		uncultured_bacterium	0	0	0	0	0	0	0	0	0	0	0	0	0	0	0	0	0	0	0	0	0	0	0	0	0	0	0	0	0.12276	0
77d2c21d65eb7a0c20b2d0b57168cf6f	Bacteria	Proteobacteria	Alphaproteobacteria	Rhizobiales	Hyphomicrobiaceae	Pedomicrobium		0	0	0	0	0	0	0	0	0	0	0	0	0	0	0	0	0	0	0	0	0	0	0	0	0	0	0	0	0.12276	0
b344df9c3e0674ed8af6f62ce83f2888	Bacteria	Proteobacteria	Alphaproteobacteria	Rhizobiales	Rhizobiaceae	Aureimonas	uncultured_bacterium	0	0	0	0	0	0	0	0	0	0	0	0	0	0	0	0	0	0	0	0	0	0	0	0	0	0	0	0	0.12276	0
ccd58df7f8bef81df6f940fb5cecacd3	Bacteria	Patescibacteria	Saccharimonadia	Saccharimonadales	Saccharimonadales	Saccharimonadales	uncultured_bacterium	0	0	0	0	0	0	0	0	0	0	0	0	0	0	0	0	0	0	0	0	0	0	0	0	0	0	0	0	0.12276	0
5bc134f7a1317aa068fcba0bec7a8f2e	Bacteria	Patescibacteria	ABY1	Candidatus_Kerfeldbacteria	Candidatus_Kerfeldbacteria	Candidatus_Kerfeldbacteria	uncultured_bacterium	0	0	0	0	0	0.035917	0	0	0	0	0	0	0	0	0	0	0	0	0	0	0	0	0.0252653	0	0.0611579	0	0	0	0	0
606cabefa6a1da3a0a9e55401f898777	Bacteria	Proteobacteria	Gammaproteobacteria	Pseudomonadales	Halomonadaceae	Halomonas	Halomonas_ventosae	0	0	0	0	0	0.122118	0	0	0	0	0	0	0	0	0	0	0	0	0	0	0	0	0	0	0	0	0	0	0	0
fa4fc4730d8927407ddc5cbc0727371f	Bacteria	Proteobacteria	Gammaproteobacteria	Ectothiorhodospirales	Ectothiorhodospiraceae	Thioalkalivibrio		0	0	0	0	0	0	0	0	0	0	0	0	0	0	0	0	0	0	0	0	0	0	0	0	0	0	0.121041	0	0	0
5f3e9c934662b59370f839248d24f320	Bacteria	Actinobacteriota	Acidimicrobiia	unclassified_Acidimicrobiia			uncultured_bacterium	0	0	0	0	0	0	0	0	0	0	0	0	0	0	0	0	0	0	0	0	0	0	0	0	0	0	0	0.120253	0	0
b8e56dcb557c4a65d94ab3d7c93e981f	Bacteria	Actinobacteriota	Actinobacteria	Nitriliruptorales	Nitriliruptoraceae	Nitriliruptoraceae	uncultured_bacterium	0	0	0	0	0	0	0	0	0	0	0	0	0	0	0	0	0	0	0	0	0	0	0	0	0	0	0	0.120253	0	0
d3ee30611e648752d31f1633eca9f64d	Bacteria	Proteobacteria	Alphaproteobacteria	Rhodospirillales			uncultured_bacterium	0	0	0	0	0	0	0	0	0	0	0	0	0	0	0	0	0	0	0	0	0	0	0	0	0	0	0	0.120253	0	0
f7f23e2d9d4a37ba5dbc5aa6c9ed0ef8	Bacteria	Proteobacteria	unclassified_Proteobacteria	unclassified_Proteobacteria	unclassified_Proteobacteria	unclassified_Proteobacteria	unclassified_Proteobacteria	0	0	0	0	0	0	0	0	0.038956	0	0	0	0	0	0	0	0	0	0	0	0.0391611	0	0	0.0416816	0	0	0	0	0	0
5c18c3eb92c474739ae88868d3feb704	Bacteria	Proteobacteria	Alphaproteobacteria	Tistrellales	Geminicoccaceae		uncultured_Alphaproteobacteria	0	0	0	0	0	0	0	0	0	0	0	0	0	0.118298	0	0	0	0	0	0	0	0	0	0	0	0	0	0	0	0
8ec9995a557bef4de50c44d785c13b2f	Bacteria	Proteobacteria	Alphaproteobacteria	Rickettsiales				0	0.0443115	0.0367276	0	0	0	0	0	0	0	0	0	0	0	0	0	0	0	0	0.0371978	0	0	0	0	0	0	0	0	0	0
3f7bb03c44e31f868e5fa1609635cd6a	Bacteria	Proteobacteria	Alphaproteobacteria	Rhodobacterales	Rhodobacteraceae	Roseibaca	uncultured_bacterium	0	0	0	0	0	0	0	0	0	0	0	0	0	0	0	0	0	0	0	0.117793	0	0	0	0	0	0	0	0	0	0
6fcbe7097dd9858718f4412bcea379a0	Bacteria	Spirochaetota	Spirochaetia	Spirochaetales	Spirochaetaceae	Spirochaeta_2		0	0	0	0	0.0501819	0.0574671	0	0.00996314	0	0	0	0	0	0	0	0	0	0	0	0	0	0	0	0	0	0	0	0	0	0
e362fcf1ff9fd03cc27f1d381d8b3a07	Bacteria	Proteobacteria	Alphaproteobacteria	unclassified_ Alphaproteobacteria				0	0	0	0	0	0	0	0	0	0	0	0	0	0	0	0	0	0	0	0	0.117483	0	0	0	0	0	0	0	0	0
fd2ff9faf2b9449bd5ec2822ff9cb99b	Bacteria	Planctomycetota	Planctomycetes	Pirellulales	Pirellulaceae	Pirellula		0	0	0	0	0	0	0	0	0	0	0	0	0	0	0	0	0	0.0261934	0	0	0	0	0	0	0	0	0	0.0901894	0	0
bf464e010ccb6a954223c0041bf24c00	Bacteria	Proteobacteria	Alphaproteobacteria	Rhizobiales	Rhizobiaceae			0	0	0	0	0	0	0	0	0	0	0	0	0	0	0.116189	0	0	0	0	0	0	0	0	0	0	0	0	0	0	0
70ddcea993a55253971ac4d878f506fd	Bacteria	Firmicutes	Dethiobacteria	Dethiobacterales	Dethiobacteraceae		uncultured_bacterium	0	0	0	0	0	0	0	0	0	0	0	0	0	0	0	0	0	0	0	0	0	0	0	0	0.0543626	0	0	0	0.0613798	0
2c07d86dcafd3b0aed9a305af507b0ab	Bacteria	Firmicutes	Dethiobacteria	Dethiobacterales	Dethiobacteraceae		uncultured_bacterium	0	0	0	0	0	0	0	0	0	0	0	0	0	0.0473194	0	0	0	0	0	0	0	0	0	0	0.0679532	0	0	0	0	0
f2569034623bc1d756b826a84f968866	Bacteria	Actinobacteriota	Actinobacteria	Nitriliruptorales	Nitriliruptoraceae	Nitriliruptoraceae		0	0	0	0	0	0	0	0	0	0	0	0	0	0	0	0	0	0	0	0	0	0	0	0	0	0	0	0	0	0.114869
a70c9a242f25f34fb90dfc9c035f4157	Bacteria	Planctomycetota	Phycisphaerae	Phycisphaerales	Phycisphaeraceae			0	0	0	0	0	0	0	0	0	0	0	0	0	0	0	0	0	0	0	0	0	0	0	0	0	0	0	0	0	0.114869
e0e0791a13161a23ef370883e66b1e02	Bacteria	Planctomycetota	Planctomycetes	Pirellulales	Pirellulaceae	Rhodopirellula	uncultured_bacterium	0	0	0	0	0	0	0	0	0	0	0	0	0	0	0	0	0	0	0	0	0	0	0	0	0	0	0	0	0	0.114869
5594a6a526fb9752206f217601b47b4d	Bacteria	Proteobacteria	Alphaproteobacteria	Rhizobiales	Hyphomicrobiaceae	Hyphomicrobium	Hyphomicrobium_vulgare	0	0	0	0	0	0	0	0	0	0	0	0	0	0	0	0	0	0	0	0	0	0	0	0	0	0	0	0	0	0.114869
440ec9c6a562983dff400ef96b11684e	Bacteria	Proteobacteria	Alphaproteobacteria	unclassified_ Alphaproteobacteria				0	0	0	0.114526	0	0	0	0	0	0	0	0	0	0	0	0	0	0	0	0	0	0	0	0	0	0	0	0	0	0
d51cb0e1bb0eb4b6d7a2bb7876d6b540	Bacteria	Planctomycetota	Phycisphaerae	Phycisphaerales	Phycisphaeraceae	SM1A02	uncultured_bacterium	0	0	0	0	0	0	0	0	0	0	0	0	0	0.113566	0	0	0	0	0	0	0	0	0	0	0	0	0	0	0	0
497491382e6ad4a8d47fa99274919c0f	Bacteria	Planctomycetota	Phycisphaerae	Phycisphaerales	Phycisphaeraceae	Phycisphaera	uncultured_Planctomycetales	0.0177075	0	0	0	0	0	0	0	0	0	0	0	0	0	0	0	0	0	0.0956855	0	0	0	0	0	0	0	0	0	0	0
288507bbf9b363e6a7382f7a9bd872cb	Bacteria	Proteobacteria	Alphaproteobacteria	unclassified_ Alphaproteobacteria				0	0	0	0	0	0	0	0	0	0	0	0	0	0	0	0	0	0	0	0	0.113132	0	0	0	0	0	0	0	0	0
5fbe44c2e08e7b322f2c50d192716cd7	Bacteria	Proteobacteria	Alphaproteobacteria	Rhizobiales	Rhizobiaceae	Pseudahrensia	uncultured_bacterium	0	0	0	0	0	0	0	0	0	0	0	0	0	0	0.106507	0	0	0	0	0	0	0	0	0.00595451	0	0	0	0	0	0
154387dcbb509930c98c6b95472413db	Bacteria	Proteobacteria	Alphaproteobacteria	unclassified_ Alphaproteobacteria			uncultured_forest	0	0	0	0	0	0	0	0	0	0	0	0	0	0	0	0	0	0	0	0.0619963	0	0	0	0	0	0	0	0.0501052	0	0
394cf7d68288360d0df5b278b8f13cfe	Bacteria	Proteobacteria	Alphaproteobacteria	Micavibrionales				0	0	0	0	0	0	0	0	0	0	0	0	0	0	0	0	0	0	0	0.111593	0	0	0	0	0	0	0	0	0	0
9fff7557a62a6a4c7c2edf6b949818a6	Bacteria	Proteobacteria	Gammaproteobacteria	Pseudomonadales				0	0	0	0	0	0	0	0	0	0	0	0	0	0.0141958	0	0	0	0	0	0	0	0	0	0	0.020386	0.0630252	0.013449	0	0	0
f8a0a14acec01b5d7e88e6292fb90988	Bacteria	Proteobacteria	unclassified_Proteobacteria	unclassified_Proteobacteria	unclassified_Proteobacteria	unclassified_Proteobacteria	unclassified_Proteobacteria	0	0	0	0	0	0.00718339	0.00594742	0.0249078	0	0	0	0	0	0.00946387	0	0	0	0	0.0173974	0.00619963	0.0130537	0.0142278	0.0126326	0	0	0	0	0	0	0
ebd825eb26a877c7ad16c5f4c230ac35	Bacteria	Proteobacteria	Alphaproteobacteria	Caulobacterales	Caulobacteraceae			0	0	0	0	0	0	0	0	0	0	0	0	0	0	0	0	0	0	0	0	0	0	0	0	0	0	0	0	0.110484	0
13a45c9a780b7b078df3124d40594f3d	Bacteria	Chloroflexi	Dehalococcoidia	MSBL5	MSBL5	MSBL5	uncultured_bacterium	0	0	0	0	0	0	0	0	0	0	0	0	0	0	0	0	0	0	0	0	0	0	0	0	0	0	0	0	0.110484	0
054a2ad5ae4cd5e7f1c5b0e26202d4f6	Bacteria	Planctomycetota	Phycisphaerae	Phycisphaerales	Phycisphaeraceae		uncultured_planctomycete	0	0	0	0	0	0	0	0	0	0	0	0	0	0	0	0	0	0	0	0	0	0	0	0	0	0	0	0	0.110484	0
c98d9e0c6ae8c229ebbe584ad53a17cd	Bacteria	Proteobacteria	Alphaproteobacteria	Rhodospirillales	Magnetospiraceae			0	0	0	0	0	0	0	0	0	0	0	0	0	0	0	0	0	0	0	0	0	0	0	0	0	0	0	0	0.110484	0
3371846accebb9285125940b31c45c16	Bacteria	Bacteroidota	Bacteroidia	Bacteroidales				0	0	0	0	0	0	0	0	0	0	0	0	0	0	0	0	0	0	0	0	0	0	0	0	0.0271813	0.0630252	0.0201735	0	0	0
c58e617790a34e250327578ad3c582b8	Bacteria	Deinococcota	Deinococci	Deinococcales	Trueperaceae	Truepera	uncultured_bacterium	0	0	0	0	0	0	0	0	0	0	0	0	0	0	0	0	0	0	0	0	0	0	0	0	0	0	0	0.110231	0	0
d0b6a9cc7c5d71dfc7af2a9c5c773452	Bacteria	Proteobacteria	Alphaproteobacteria	Rhizobiales	Thermopetrobacteraceae	Thermopetrobacter	Tepidamorphus_sp.	0	0	0	0	0	0	0	0	0	0	0	0	0	0	0	0	0	0	0	0	0	0	0	0	0	0	0	0.110231	0	0
e5f9e7e1e4a037e53c2077dd82fb6264	Bacteria	Proteobacteria	Alphaproteobacteria	Rhodobacterales	Rhodobacteraceae	Yoonia-Loktanella	uncultured_bacterium	0	0	0	0	0	0	0	0	0	0	0	0	0	0	0	0	0	0	0	0	0	0	0	0	0	0	0	0.110231	0	0
782d227c2135f4b7426c1a2220bd6845	Bacteria	Proteobacteria	Alphaproteobacteria	unclassified_ Alphaproteobacteria				0	0	0	0	0	0	0	0	0	0	0	0	0	0	0	0	0	0	0	0	0	0	0	0	0	0	0	0.110231	0	0
57fee8341bd356508cf50bd8d7a1e433	Bacteria	Proteobacteria	Alphaproteobacteria	Rhizobiales	Beijerinckiaceae	Salinarimonas		0	0	0	0	0	0	0	0	0	0	0	0	0	0	0	0.109987	0	0	0	0	0	0	0	0	0	0	0	0	0	0
104af84f9f16c12ba20c2e65668284fa	Bacteria	Verrucomicrobiota	unclassified_ Verrucomicrobiota	unclassified_ Verrucomicrobiota	unclassified_ Verrucomicrobiota	unclassified_ Verrucomicrobiota	unclassified_ Verrucomicrobiota	0	0	0	0	0	0	0	0	0	0	0	0	0	0.108835	0	0	0	0	0	0	0	0	0	0	0	0	0	0	0	0
194fbe4fe4cd5a616765632caf4ad359	Bacteria	Proteobacteria	Alphaproteobacteria	unclassified_ Alphaproteobacteria			uncultured_forest	0	0	0	0	0	0	0	0	0	0	0	0	0	0	0	0.032996	0	0	0	0	0	0	0.0757959	0	0	0	0	0	0	0
04bd0064c9b1cc1ef912d8946ad08902	Bacteria	Firmicutes	Dethiobacteria	Dethiobacterales	Dethiobacteraceae		uncultured_bacterium	0	0	0	0	0	0	0	0	0	0	0	0	0	0	0	0	0	0	0	0	0	0	0	0	0.108725	0	0	0	0	0
3a04ea98e5afe4bd2f9fcfac889bc35f	Bacteria	Firmicutes	Dethiobacteria	Dethiobacterales	Dethiobacteraceae		uncultured_bacterium	0	0	0	0	0	0	0	0	0	0	0	0	0	0	0	0	0	0	0	0	0	0	0	0	0.108725	0	0	0	0	0
085515ba5b3497d8cd5f5a5f068b8a96	Bacteria	Actinobacteriota	Acidimicrobiia	Microtrichales	Ilumatobacteraceae	Ilumatobacter	Ilumatobacter_nonamiensis	0	0	0	0	0	0	0	0	0	0	0	0	0	0	0	0	0	0	0	0	0	0	0	0	0.108725	0	0	0	0	0
17e910cf740c52c3d431b6fc40447f42	Bacteria	Proteobacteria	Alphaproteobacteria	Puniceispirillales			uncultured_Alphaproteobacteria	0	0	0	0	0	0	0	0	0	0	0	0	0	0	0	0	0	0	0	0	0	0	0	0	0.108725	0	0	0	0	0
6d28c2a0afe1ffcbb260ca60daa3456b	Bacteria	Proteobacteria	Alphaproteobacteria	Rhodobacterales	Rhodobacteraceae			0	0	0	0	0	0	0	0	0	0	0	0	0	0	0	0	0	0	0	0	0	0	0	0	0.108725	0	0	0	0	0
f66714d84ee82d0d99f70a5e1151614e	Bacteria	Proteobacteria	Alphaproteobacteria	Rhodobacterales	Rhodobacteraceae	Sediminimonas		0	0	0	0	0	0	0	0	0	0	0	0	0	0	0	0	0	0	0	0	0	0	0	0	0.108725	0	0	0	0	0
215ccc58f24e775b5ad7ef2dc78b8c46	Bacteria	Proteobacteria	Alphaproteobacteria	Kiloniellales	Fodinicurvataceae	Fodinicurvata	Fodinicurvata_halophila	0	0	0	0	0	0	0	0	0.038956	0	0	0	0	0	0	0	0	0	0.0695894	0	0	0	0	0	0	0	0	0	0	0
c13656a969cdb80531ba49038fd765d0	Bacteria	Planctomycetota	Planctomycetes	Pirellulales	Pirellulaceae	Pirellula		0	0	0	0	0	0	0	0	0	0	0	0	0.0819941	0	0	0	0	0	0.026096	0	0	0	0	0	0	0	0	0	0	0
aa7a0028992573e2edc85f357d278633	Bacteria	Proteobacteria	Alphaproteobacteria	Rhizobiales	Rhizobiaceae	Roseitalea	uncultured_organism	0	0	0	0	0	0.107751	0	0	0	0	0	0	0	0	0	0	0	0	0	0	0	0	0	0	0	0	0	0	0	0
3cc6024bdf0b2734638f97967ea6eca0	Bacteria	Proteobacteria	Alphaproteobacteria	Rhodospirillales	Terasakiellaceae		Marivibrio_halodurans	0	0	0	0	0	0	0	0.0199263	0	0	0	0	0	0	0	0	0	0.0261934	0	0	0.0609172	0	0	0	0	0	0	0	0	0
49004374fe7e69e90ea47a676a4eedfb	Bacteria	Bacteroidota	Rhodothermia	Balneolales	Balneolaceae			0	0	0	0	0	0	0	0	0	0	0	0	0.106592	0	0	0	0	0	0	0	0	0	0	0	0	0	0	0	0	0
5906aa8c9939802b71daa1047711649f	Bacteria	Proteobacteria	Alphaproteobacteria	Rhodobacterales	Rhodobacteraceae			0	0	0	0	0	0	0	0	0	0	0	0	0.106592	0	0	0	0	0	0	0	0	0	0	0	0	0	0	0	0	0
88cea282f1122a57f6e19b75b6dd2f3a	Bacteria	Actinobacteriota	Actinobacteria	Corynebacteriales	Corynebacteriaceae	Corynebacterium	Corynebacterium_imitans	0	0	0	0	0	0	0	0	0	0	0	0	0	0	0.106507	0	0	0	0	0	0	0	0	0	0	0	0	0	0	0
3653b902a143bd8049d5b6a77c463ce3	Bacteria	Proteobacteria	Alphaproteobacteria	unclassified_ Alphaproteobacteria				0	0	0	0	0	0	0	0	0	0	0	0	0	0	0	0	0	0	0	0.105394	0	0	0	0	0	0	0	0	0	0
b5fedeefbf3db160e6d9ace7d8a956b6	Bacteria	Actinobacteriota	Actinobacteria	Nitriliruptorales	Nitriliruptoraceae	Nitriliruptoraceae	uncultured_bacterium	0	0	0	0	0	0	0	0	0	0	0	0	0	0.104103	0	0	0	0	0	0	0	0	0	0	0	0	0	0	0	0
ab1a6518cc8bcd876ea00b7937035f68	Bacteria	Campylobacterota	Campylobacteria	Campylobacterales	Arcobacteraceae			0	0.0332336	0	0	0	0.0502837	0	0	0	0	0	0	0	0	0	0	0.0205825	0	0	0	0	0	0	0	0	0	0	0	0	0
b66e478366deea36e1520f40664973ea	Bacteria	Proteobacteria	Alphaproteobacteria	unclassified_ Alphaproteobacteria				0	0	0	0	0	0	0.0535268	0	0	0	0	0	0	0	0	0	0	0	0	0	0	0	0.0505306	0	0	0	0	0	0	0
f085045b0be727c4c085d5f37e5e16f4	Bacteria	Patescibacteria	ABY1	Candidatus_Kerfeldbacteria	Candidatus_Kerfeldbacteria	Candidatus_Kerfeldbacteria	uncultured_bacterium	0	0	0	0	0	0	0	0	0	0	0	0	0.0163988	0	0	0	0	0	0	0	0	0	0	0	0	0	0.0874185	0	0	0
a578371096eb7837e6399308d81889c9	Bacteria	Proteobacteria	Alphaproteobacteria	Paracaedibacterales	Paracaedibacteraceae		uncultured_bacterium	0	0	0	0	0	0	0	0	0	0	0	0	0	0	0	0	0.102912	0	0	0	0	0	0	0	0	0	0	0	0	0
f08d78fea14a7ce7e1aa4a6ff46aa3cb	Bacteria	Proteobacteria	Alphaproteobacteria	unclassified_ Alphaproteobacteria				0.0413174	0.0221558	0	0	0	0	0	0	0	0	0	0	0	0	0	0	0	0.0392902	0	0	0	0	0	0	0	0	0	0	0	0
f43092973ade766927385adbb9aa9daa	Bacteria	Actinobacteriota	Actinobacteria	Micrococcales	Micrococcaceae	Kocuria	Kocuria_sp.	0	0	0	0	0	0	0	0	0	0	0	0	0	0	0	0	0	0	0	0	0	0	0	0	0	0	0	0	0	0.102106
0229e43ee362af88511b5f93d3cfed88	Bacteria	Chloroflexi	OLB14	OLB14	OLB14	OLB14	uncultured_Chloroflexi	0	0	0	0	0	0	0	0	0	0	0	0	0	0	0	0	0	0	0	0	0	0	0	0	0	0	0	0	0	0.102106
3033061ac7a9b31f52409ac0ac4f4633	Bacteria	Planctomycetota	Phycisphaerae	Phycisphaerales	Phycisphaeraceae		uncultured_bacterium	0	0	0	0	0	0	0	0	0	0	0	0	0	0	0	0	0	0	0	0	0	0	0	0	0	0	0	0	0	0.102106
dedaab8e45648b964a886770ba1e0957	Bacteria	Proteobacteria	Alphaproteobacteria	unclassified_ Alphaproteobacteria				0.00590249	0	0	0	0	0.00718339	0	0.0249078	0	0	0	0	0	0	0	0	0	0.00654836	0.00869868	0	0.00435123	0.00711389	0.0252653	0.011909	0	0	0	0	0	0
1dd66805ed41164cdcb4961ca2f485f2	Bacteria	Bacteroidota	Rhodothermia	Balneolales	Balneolaceae			0	0	0	0	0	0	0	0	0	0	0	0	0	0	0	0	0	0	0	0	0	0	0.101061	0	0	0	0	0	0	0
850d8323d8b1ee74f7f6de5b314d62a5	Bacteria	Proteobacteria	Alphaproteobacteria	unclassified_ Alphaproteobacteria				0	0	0	0	0	0.100567	0	0	0	0	0	0	0	0	0	0	0	0	0	0	0	0	0	0	0	0	0	0	0	0
ff7707584ee3bb62207245654ff0a1df	Bacteria	Proteobacteria	Alphaproteobacteria	unclassified_ Alphaproteobacteria				0	0	0	0	0	0.0790173	0	0	0	0	0	0	0	0	0	0	0	0	0	0	0	0.0213417	0	0	0	0	0	0	0	0
66e7b09f991b76f11db6317317efd5d2	Bacteria	Proteobacteria	Alphaproteobacteria	Rhodobacterales	Rhodobacteraceae	Yoonia-Loktanella	uncultured_bacterium	0	0	0	0	0	0	0	0	0	0	0	0	0	0	0	0	0	0	0	0	0	0	0	0	0	0	0	0.10021	0	0
aaadff15b2b5ad897c66eb4c09402134	Bacteria	Actinobacteriota	Actinobacteria	Euzebyales	Euzebyaceae		uncultured_bacterium	0	0	0	0	0	0	0.0475794	0	0	0	0	0	0	0	0	0	0	0.0523869	0	0	0	0	0	0	0	0	0	0	0	0
036c098b7c4a81162cae4354cf38d896	Bacteria	Proteobacteria	Alphaproteobacteria	Rhodobacterales	Rhodobacteraceae			0	0	0	0	0	0	0.0297371	0	0	0	0	0	0	0	0	0	0	0	0	0	0	0	0	0	0	0	0	0.0701473	0	0
e3b9a9ca28927699570042e442ce5a87	Bacteria	Proteobacteria	Alphaproteobacteria	Rickettsiales	Rickettsiaceae	Candidatus_Megaira	uncultured_bacterium	0.0413174	0	0	0	0	0	0	0	0	0	0	0	0	0	0	0	0.041165	0	0.0173974	0	0	0	0	0	0	0	0	0	0	0
01f3719fda381e4a6fa2915983284176	Bacteria	Verrucomicrobiota	Lentisphaeria	Oligosphaerales	Lenti-02	Lenti-02	uncultured_bacterium	0	0	0	0	0.0564546	0.0431004	0	0	0	0	0	0	0	0	0	0	0	0	0	0	0	0	0	0	0	0	0	0	0	0
bbb6d720040c51d7d4c7da6fecd8e107	Bacteria	Patescibacteria	ABY1	Candidatus_Kerfeldbacteria	Candidatus_Kerfeldbacteria	Candidatus_Kerfeldbacteria	uncultured_bacterium	0	0	0	0	0	0	0	0	0	0	0	0	0	0	0	0	0	0	0	0	0	0	0	0	0	0	0	0.0601263	0	0.0382897
141093da02997673fff9225f6b5fa318	Bacteria	Actinobacteriota	Acidimicrobiia	Actinomarinales				0	0	0	0	0	0	0	0	0	0	0	0	0.0983929	0	0	0	0	0	0	0	0	0	0	0	0	0	0	0	0	0
f9e8bbdf39e280995faac215f58f31a7	Bacteria	Proteobacteria	Alphaproteobacteria	unclassified_ Alphaproteobacteria				0	0	0	0	0	0	0	0	0	0	0	0	0.0983929	0	0	0	0	0	0	0	0	0	0	0	0	0	0	0	0	0
26d5a8175ad6d408c8b70398615e65d9	Bacteria	Actinobacteriota	Actinobacteria	Propionibacteriales	Nocardioidaceae	Nocardioides		0	0	0	0	0	0	0	0	0	0	0	0	0	0	0	0	0	0	0	0	0	0	0	0	0	0	0	0	0.0982077	0
b391cd9203e74e3d9792319acc3829db	Bacteria	Chloroflexi	Anaerolineae	SBR1031	SBR1031	SBR1031		0	0	0	0	0	0	0	0	0	0	0	0	0	0	0	0	0	0	0	0	0	0	0	0	0	0	0	0	0.0982077	0
f494195d345c22a4a7062c653a514236	Bacteria	Patescibacteria	ABY1	Candidatus_Kerfeldbacteria	Candidatus_Kerfeldbacteria	Candidatus_Kerfeldbacteria	uncultured_bacterium	0	0	0	0.0572628	0.0125455	0	0	0	0	0	0	0	0	0.0283916	0	0	0	0	0	0	0	0	0	0	0	0	0	0	0	0
0883fb614eb3cd8abb2981d7913b6a41	Bacteria	Proteobacteria	Alphaproteobacteria	Parvibaculales	Parvibaculaceae	Parvibaculaceae	uncultured_organism	0	0.0443115	0	0	0	0	0.0535268	0	0	0	0	0	0	0	0	0	0	0	0	0	0	0	0	0	0	0	0	0	0	0
9aa48316d392492aa70292ff5458b98d	Bacteria	Desulfobacterota	Desulfuromonadia	Bradymonadales	Bradymonadales	Bradymonadales	delta_proteobacterium	0	0	0	0	0	0	0	0	0	0	0	0	0	0	0	0.0549934	0.041165	0	0	0	0	0	0	0	0	0	0	0	0	0
35f8d980a79814dc778f7c329f1bfc49	Bacteria	Proteobacteria	unclassified_Proteobacteria	unclassified_Proteobacteria	unclassified_Proteobacteria	unclassified_Proteobacteria	unclassified_Proteobacteria	0	0	0	0.00954381	0	0	0.041632	0	0	0.0275862	0	0.0126598	0	0	0	0	0	0	0	0	0.00435123	0	0	0	0	0	0	0	0	0
8f264bf83c375918c769c3aaf8f64a6f	Bacteria	Proteobacteria	unclassified_Proteobacteria	unclassified_Proteobacteria	unclassified_Proteobacteria	unclassified_Proteobacteria	unclassified_Proteobacteria	0	0	0	0	0	0	0	0	0	0	0	0	0	0	0	0	0	0	0	0	0.0957271	0	0	0	0	0	0	0	0	0
05ce26c6690d0e3262f46ca0a9b11edf	Bacteria	Proteobacteria	Alphaproteobacteria	Micavibrionales	Micavibrionaceae		uncultured_organism	0	0	0	0	0	0	0	0	0	0	0	0	0	0	0	0	0	0	0.0956855	0	0	0	0	0	0	0	0	0	0	0
e8c20d989a3dbb59fa9acb5f502286cf	Bacteria	Planctomycetota	Phycisphaerae	Phycisphaerales	Phycisphaeraceae		uncultured_bacterium	0	0	0	0	0	0	0	0	0	0	0	0	0	0	0	0	0	0	0.0956855	0	0	0	0	0	0	0	0	0	0	0
a48d70dfcdb0f55f82085acb508eae99	Bacteria	Patescibacteria	Saccharimonadia	Saccharimonadales	Saccharimonadales	Saccharimonadales	uncultured_bacterium	0	0	0	0	0	0	0	0	0	0.0827586	0	0.0126598	0	0	0	0	0	0	0	0	0	0	0	0	0	0	0	0	0	0
aed608157f4461cd1fe1232c0c30d5e7	Bacteria	Chloroflexi	Anaerolineae	Anaerolineales	Anaerolineaceae	ADurb.Bin120	uncultured_bacterium	0	0	0	0	0	0	0	0	0	0	0	0	0	0	0	0	0	0	0	0	0	0	0	0	0.0951345	0	0	0	0	0
62f3ac47e048cf2baaa79e5ef95ddaad	Bacteria	Proteobacteria	Gammaproteobacteria	Ectothiorhodospirales	Ectothiorhodospiraceae	Halofilum	Halofilum_ochraceum	0	0	0	0	0	0	0	0	0	0	0	0	0	0	0	0	0	0	0	0	0	0	0	0	0.0951345	0	0	0	0	0
853e46bb4cac5cdab17969d541e42ed9	Bacteria	Actinobacteriota	Actinobacteria	Nitriliruptorales	Nitriliruptoraceae	Nitriliruptoraceae	uncultured_bacterium	0	0	0	0	0	0	0	0	0	0	0	0	0	0	0	0	0	0	0	0	0	0	0	0	0.0815439	0	0	0	0	0.0127632
de5153515248190aacbbd196bd09c548	Bacteria	Proteobacteria	Alphaproteobacteria	unclassified_ Alphaproteobacteria			uncultured_bacterium	0	0	0	0	0.0940911	0	0	0	0	0	0	0	0	0	0	0	0	0	0	0	0	0	0	0	0	0	0	0	0	0
84ca6fdc8c959f51e202246a68272703	Bacteria	Patescibacteria	ABY1	Candidatus_Falkowbacteria	Candidatus_Falkowbacteria	Candidatus_Falkowbacteria	uncultured_bacterium	0	0	0	0	0	0	0	0	0	0	0	0	0	0.0520513	0	0	0	0	0	0	0	0	0	0	0	0.0420168	0	0	0	0
7cc81aa02ee7ab9eb206fdd08b14c027	Bacteria	Proteobacteria	Alphaproteobacteria	Rhodobacterales	Rhodobacteraceae			0	0	0	0	0	0	0	0	0	0	0	0	0	0	0	0	0.0926212	0	0	0	0	0	0	0	0	0	0	0	0	0
05b03c2479cd0119c490877cfc72cb0d	Bacteria	Proteobacteria	Alphaproteobacteria	unclassified_ Alphaproteobacteria				0	0	0	0	0	0	0	0	0	0	0	0	0	0	0	0	0.0926212	0	0	0	0	0	0	0	0	0	0	0	0	0
57c3e46b71ae8f0b0907c1e21c2abe9a	Bacteria	Actinobacteriota	Actinobacteria	Nitriliruptorales	Nitriliruptoraceae	Nitriliruptoraceae	uncultured_bacterium	0	0	0	0	0	0	0	0	0	0	0	0	0	0	0	0.0659921	0	0.0261934	0	0	0	0	0	0	0	0	0	0	0	0
d5e0bd7a8d09fc55423bc441743b311c	Bacteria	Proteobacteria	Alphaproteobacteria	unclassified_ Alphaproteobacteria				0	0	0	0.00954381	0.00627274	0	0	0	0	0	0	0	0	0	0.0484121	0	0	0	0	0	0	0.0142278	0	0	0.0135906	0	0	0	0	0
5732a196cccaad8bd54ac16a0b576d4d	Bacteria	Campylobacterota	Campylobacteria	Campylobacterales	Sulfurospirillaceae	Sulfurospirillum	uncultured_bacterium	0	0	0.0918189	0	0	0	0	0	0	0	0	0	0	0	0	0	0	0	0	0	0	0	0	0	0	0	0	0	0	0
9b5a6eb4788e7b3bca9f6b337551bae3	Bacteria	Actinobacteriota	Actinobacteria	Corynebacteriales	Corynebacteriaceae	Corynebacterium	Corynebacterium_tuberculostearicum	0	0	0.0918189	0	0	0	0	0	0	0	0	0	0	0	0	0	0	0	0	0	0	0	0	0	0	0	0	0	0	0
74245b41147ef41d27614817d5cee3f9	Bacteria	Proteobacteria	Alphaproteobacteria	Rhodobacterales	Rhodobacteraceae			0	0	0	0	0	0	0	0	0	0	0	0	0	0	0	0	0	0.091677	0	0	0	0	0	0	0	0	0	0	0	0
8dd364b8e078e9bff9949d096089320f	Bacteria	Proteobacteria	unclassified_Proteobacteria	unclassified_Proteobacteria	unclassified_Proteobacteria	unclassified_Proteobacteria	unclassified_Proteobacteria	0.0177075	0	0	0	0	0	0	0	0	0	0	0	0	0	0	0.032996	0.0205825	0.0196451	0	0	0	0	0	0	0	0	0	0	0	0
4edb6de4cb593b9403ae97082f4797db	Bacteria	Proteobacteria	Gammaproteobacteria	Pseudomonadales				0	0	0	0	0	0.00718339	0	0	0.0155824	0	0	0	0	0	0	0	0	0	0	0	0	0	0.0378979	0.0297725	0	0	0	0	0	0
39e76a36931abe47c72e1edea9331012	Bacteria	Chloroflexi	Anaerolineae	SBR1031	SBR1031	SBR1031	uncultured_organism	0	0	0	0	0	0.035917	0	0	0	0	0	0	0	0	0	0	0	0	0	0	0	0	0	0	0.0543626	0	0	0	0	0
df3e4a2331af7bfe9563a10e359e6193	Bacteria	Proteobacteria	unclassified_Proteobacteria	unclassified_Proteobacteria	unclassified_Proteobacteria	unclassified_Proteobacteria	unclassified_Proteobacteria	0	0	0	0	0	0	0	0.0597788	0	0	0	0	0	0	0	0	0	0	0	0	0.0304586	0	0	0	0	0	0	0	0	0
294533cf170a78c4bcc31f33de5c902b	Bacteria	Bacteroidota	Rhodothermia	Balneolales	Balneolaceae	Rhodohalobacter		0	0	0	0	0	0	0	0	0	0	0	0	0.0901935	0	0	0	0	0	0	0	0	0	0	0	0	0	0	0	0	0
a853da9be0d50906126a1648112df3a9	Bacteria	Proteobacteria	Alphaproteobacteria	Rhodobacterales	Rhodobacteraceae			0	0	0	0	0	0	0	0	0	0	0	0	0.0901935	0	0	0	0	0	0	0	0	0	0	0	0	0	0	0	0	0
355bd7b3e7e1a736090a3d1f703846e2	Bacteria	Proteobacteria	Alphaproteobacteria	Rhizobiales	Devosiaceae	Pelagibacterium		0	0	0	0	0	0	0	0	0	0	0	0	0	0	0	0	0	0	0	0	0	0	0	0	0	0	0	0.0901894	0	0
101e8bcaf5c625a39fa5b15ec2f7554f	Bacteria	Desulfobacterota	Desulfuromonadia	Desulfuromonadales	Geopsychrobacteraceae			0	0	0	0	0	0	0	0	0	0	0	0	0	0	0	0	0	0	0	0	0	0	0	0	0	0	0	0	0	0.0893427
d65eab67e0aebf23323bcfdf242adf1c	Bacteria	Actinobacteriota	Actinobacteria	Euzebyales	Euzebyaceae		uncultured_bacterium	0	0	0	0	0	0	0	0	0	0	0	0	0	0	0	0	0	0	0	0	0	0	0	0	0	0	0	0	0	0.0893427
d96f23daa04cff5f9a56a4bb7fd12cc6	Bacteria	Actinobacteriota	Actinobacteria	Micromonosporales	Micromonosporaceae			0	0	0	0	0	0	0	0	0	0	0	0	0	0	0	0	0	0	0	0	0	0	0	0	0	0	0	0	0	0.0893427
105f00fd68fb333699fc70587e3883df	Bacteria	Planctomycetota	Phycisphaerae	MSBL9	SG8-4	SG8-4	uncultured_bacterium	0	0	0	0	0	0	0	0	0	0	0	0	0	0	0	0	0	0	0	0	0	0	0	0	0	0	0	0	0	0.0893427
216048e38ad7a8fb38bd249f11971e11	Bacteria	Actinobacteriota	Actinobacteria	Nitriliruptorales	Nitriliruptoraceae	Nitriliruptoraceae	uncultured_bacterium	0	0	0	0	0	0	0	0	0	0	0	0	0	0	0	0	0	0	0	0	0	0	0	0	0	0	0	0	0	0.0893427
658b6795d4384747814dc031170b9555	Bacteria	Actinobacteriota	Actinobacteria	Nitriliruptorales	Nitriliruptoraceae	Nitriliruptoraceae	uncultured_bacterium	0	0	0	0	0	0	0	0	0	0	0	0	0	0	0	0	0	0	0	0	0	0	0	0	0	0	0	0	0	0.0893427
7bda728c3bf383e63094a153dd23d40e	Bacteria	Verrucomicrobiota	Lentisphaeria	Oligosphaerales	Lenti-02	Lenti-02	uncultured_bacterium	0	0	0	0	0	0	0	0	0	0	0	0	0	0	0	0	0	0	0	0	0	0	0	0	0	0	0	0	0	0.0893427
1359299ef362073582ac8de13dd729b4	Bacteria	Planctomycetota	Planctomycetes	Pirellulales	Pirellulaceae	Rhodopirellula		0	0	0	0	0	0	0	0	0	0	0	0	0	0	0	0	0	0	0	0	0	0	0	0	0	0	0	0	0	0.0893427
dd3b7fd8f68f38b70ecf38978ca87344	Bacteria	Proteobacteria	Alphaproteobacteria	Rhodobacterales	Rhodobacteraceae	Lacimonas	bacterium	0	0	0	0	0	0	0	0	0	0	0	0	0	0	0	0	0	0	0	0	0	0	0	0	0	0	0	0	0	0.0893427
266bcaa7dad630c0e2b8a61a68078032	Bacteria	Proteobacteria	Alphaproteobacteria	Rickettsiales				0	0	0	0	0	0	0	0	0	0	0	0	0	0	0	0	0	0	0	0	0	0	0	0	0	0	0	0	0	0.0893427
8f75d4f90ce15dc9caf1dc1e8a3489ac	Bacteria	Proteobacteria	Alphaproteobacteria	Rickettsiales	Rickettsiaceae			0	0	0	0	0	0	0	0	0	0	0	0	0	0	0	0	0	0	0	0	0	0	0	0	0	0	0	0	0	0.0893427
49b5b2a780ebea7cb6baf3e60316d280	Bacteria	Proteobacteria	Alphaproteobacteria	Rickettsiales	Rickettsiaceae	Candidatus_Megaira	uncultured_bacterium	0	0	0	0	0	0	0	0	0	0	0	0	0	0	0	0	0	0	0	0.0805952	0.00870246	0	0	0	0	0	0	0	0	0
e64b5b857dfa2f5275412952a25f4508	Bacteria	Planctomycetota	Planctomycetes	Pirellulales	Pirellulaceae			0	0	0	0	0	0	0	0	0	0	0	0	0	0	0	0	0	0	0	0	0	0	0	0	0.0883392	0	0	0	0	0
5e09e2b5885896a9ce4f567a427d9931	Bacteria	Proteobacteria	Gammaproteobacteria	Chromatiales	Chromatiaceae	Halochromatium		0	0	0	0	0.0878183	0	0	0	0	0	0	0	0	0	0	0	0	0	0	0	0	0	0	0	0	0	0	0	0	0
418a8de4d8444e9e74c3c6a22852a532	Bacteria	Proteobacteria	Alphaproteobacteria	Micavibrionales	Micavibrionaceae		uncultured_organism	0	0	0	0	0.0564546	0	0	0	0.0311648	0	0	0	0	0	0	0	0	0	0	0	0	0	0	0	0	0	0	0	0	0
afd06c66a87b472d81cef7ab6ab86bd8	Bacteria	Actinobacteriota	Acidimicrobiia	Actinomarinales				0	0	0	0	0	0	0	0	0	0	0	0	0	0	0.0871418	0	0	0	0	0	0	0	0	0	0	0	0	0	0	0
13ba1cd790fe8db7cfb29bc14d922f83	Bacteria	Actinobacteriota	Actinobacteria	Euzebyales	Euzebyaceae		uncultured_bacterium	0	0	0	0	0	0	0	0	0	0	0	0	0	0	0.0871418	0	0	0	0	0	0	0	0	0	0	0	0	0	0	0
b2c45eba1638c83f2c451d0330147b25	Bacteria	Actinobacteriota	Acidimicrobiia	Microtrichales				0	0	0	0	0	0	0	0	0	0	0	0	0	0	0.0871418	0	0	0	0	0	0	0	0	0	0	0	0	0	0	0
a2a7fad9ae474129c970dcb40abea7ef	Bacteria	Proteobacteria	Alphaproteobacteria	Caulobacterales	Caulobacteraceae	Phenylobacterium		0	0	0	0	0	0	0	0	0	0	0	0	0	0	0	0	0	0	0	0.0867948	0	0	0	0	0	0	0	0	0	0
b465929135a6576a9d1bec9746f1f03f	Bacteria	Chloroflexi	Anaerolineae	SBR1031	SBR1031	SBR1031	uncultured_organism	0	0	0	0	0	0	0	0	0	0	0	0	0.0327976	0	0	0	0	0	0	0	0	0	0	0	0	0	0.053796	0	0	0
8ae527dbd1068e0aa2c15f21e8e39b0a	Bacteria	Patescibacteria	Parcubacteria	Parcubacteria	Parcubacteria	Parcubacteria	uncultured_bacterium	0	0	0	0	0	0	0	0	0	0	0	0	0	0.0378555	0.0484121	0	0	0	0	0	0	0	0	0	0	0	0	0	0	0
15e4cf81641d18f41a3f0c195b54dfde	Bacteria	Bacteroidota	Rhodothermia	Balneolales	Balneolaceae	Aliifodinibius	uncultured_bacterium	0	0	0	0	0	0.0862007	0	0	0	0	0	0	0	0	0	0	0	0	0	0	0	0	0	0	0	0	0	0	0	0
733e49eb6d92c8ba51cc07fb4c2a6d7f	Bacteria	Planctomycetota	Phycisphaerae	Phycisphaerales	Phycisphaeraceae		uncultured_bacterium	0	0	0	0	0	0	0	0	0	0	0	0	0	0	0	0	0	0	0	0	0	0	0	0	0	0	0	0	0.0859317	0
aba27e37de4bde910d8d6371b5654a95	Bacteria	Proteobacteria	Alphaproteobacteria	Rickettsiales	Rickettsiaceae		uncultured_bacterium	0	0	0	0	0	0	0	0	0	0	0	0	0	0	0	0	0	0	0	0	0	0	0	0	0	0	0	0	0.0859317	0
41eba91f98e4544a9b9bb14470b8c1e1	Bacteria	Patescibacteria	Parcubacteria	Candidatus_Nomurabacteria	Candidatus_Nomurabacteria	Candidatus_Nomurabacteria	uncultured_bacterium	0	0	0	0.0858943	0	0	0	0	0	0	0	0	0	0	0	0	0	0	0	0	0	0	0	0	0	0	0	0	0	0
c3e11bdb44fe292e9994554d3a73e651	Bacteria	Planctomycetota	Planctomycetes	Pirellulales	Pirellulaceae	Pirellula	uncultured_bacterium	0	0	0	0.0858943	0	0	0	0	0	0	0	0	0	0	0	0	0	0	0	0	0	0	0	0	0	0	0	0	0	0
6cd7acf96b4ee1904a75c06c23850f08	Bacteria	Patescibacteria	WWE3	WWE3	WWE3	WWE3	uncultured_bacterium	0	0	0	0.0858943	0	0	0	0	0	0	0	0	0	0	0	0	0	0	0	0	0	0	0	0	0	0	0	0	0	0
fc69e6c27062a59d96cd4af254e61377	Bacteria	Patescibacteria	Gracilibacteria	Candidatus_Peregrinibacteria	Candidatus_Peregrinibacteria	Candidatus_Peregrinibacteria	uncultured_bacterium	0	0	0	0	0	0	0	0	0	0	0	0	0	0.0851748	0	0	0	0	0	0	0	0	0	0	0	0	0	0	0	0
97bbc9c402e602c7f1fc4447d6e2f955	Bacteria	Planctomycetota	Planctomycetes	Pirellulales	Pirellulaceae		uncultured_organism	0	0	0	0	0	0	0	0	0	0	0	0	0	0.0851748	0	0	0	0	0	0	0	0	0	0	0	0	0	0	0	0
c2823177bc03dbe006bfd1e5e400b981	Bacteria	Actinobacteriota	MB-A2-108	MB-A2-108	MB-A2-108	MB-A2-108		0	0	0	0	0	0	0	0	0	0	0	0	0	0	0	0	0	0	0	0	0	0	0	0	0	0.0840336	0	0	0	0
f6a74b10e063610615cd261ffdde6b73	Bacteria	Chloroflexi	Chloroflexia	Thermomicrobiales	Thermomicrobiaceae	Nitrolancea	uncultured_Chloroflexi	0	0	0.082637	0	0	0	0	0	0	0	0	0	0	0	0	0	0	0	0	0	0	0	0	0	0	0	0	0	0	0
b4d7a6e633a4f98188bd22a82062145f	Bacteria	Proteobacteria	Alphaproteobacteria	Rhizobiales	Beijerinckiaceae			0	0	0	0	0	0	0	0	0	0	0	0	0	0	0	0	0.0823299	0	0	0	0	0	0	0	0	0	0	0	0	0
9663499154b3c6a14bfd70eb87613e3e	Bacteria	Chloroflexi	Dehalococcoidia	unclassified_ Dehalococcoidia				0	0	0	0	0	0	0	0	0	0	0	0	0.0819941	0	0	0	0	0	0	0	0	0	0	0	0	0	0	0	0	0
7d26455017788cb183deca660b054639	Bacteria	Actinobacteriota	Acidimicrobiia	IMCC26256	IMCC26256	IMCC26256		0	0	0	0	0	0	0.0297371	0	0	0	0	0	0	0.0520513	0	0	0	0	0	0	0	0	0	0	0	0	0	0	0	0
ca425db4b763c14ba8a26d85126704b3	Bacteria	Actinobacteriota	Actinobacteria	Propionibacteriales	Nocardioidaceae	Nocardioides		0	0	0	0	0	0	0	0	0	0	0	0	0	0	0	0	0	0	0	0	0	0	0	0	0.0815439	0	0	0	0	0
2d6d960ebd7f8e47cba4c9e136706f5a	Bacteria	Proteobacteria	Alphaproteobacteria	unclassified_ Alphaproteobacteria				0	0	0	0	0	0	0	0	0	0	0	0	0	0	0	0	0	0	0	0	0	0	0	0	0.0815439	0	0	0	0	0
0a14b6a0239fab07f48390f59a585746	Bacteria	Proteobacteria	Alphaproteobacteria	Rhodobacterales	Rhodobacteraceae			0.0295125	0	0	0	0	0	0	0	0	0	0	0	0	0	0	0	0.0514562	0	0	0	0	0	0	0	0	0	0	0	0	0
15344656549aee784fec06a5f13a7cdc	Bacteria	Planctomycetota	Phycisphaerae	Phycisphaerales	Phycisphaeraceae	SM1A02	uncultured_bacterium	0	0	0	0	0	0	0	0.0249078	0	0	0	0	0	0	0	0	0	0	0	0.0557967	0	0	0	0	0	0	0	0	0	0
7ef07279a8037665bafa1bf2fd85041c	Bacteria	Bacteroidota	Rhodothermia	Balneolales	Balneolaceae			0	0	0	0	0	0	0	0	0	0	0	0	0	0	0	0	0	0	0	0.00619963	0.00435123	0	0	0	0	0	0	0.0701473	0	0
cf34051470248f14f722a2b31a9e0c3b	Bacteria	Bacteroidota	Rhodothermia	Balneolales	Balneolaceae			0	0	0	0	0	0	0	0	0	0	0	0	0	0	0	0	0	0	0	0.0805952	0	0	0	0	0	0	0	0	0	0
537f5f521fc78224718fc2edb5fdea89	Bacteria	Actinobacteriota	Actinobacteria	Micrococcales	Micrococcaceae	Micrococcus	Micrococcus_sp.	0	0	0	0	0	0	0	0	0	0	0	0	0	0	0	0	0	0	0	0.0805952	0	0	0	0	0	0	0	0	0	0
08ca4a7292170ce9b7fffe4a89b9d980	Bacteria	Chloroflexi	Anaerolineae	Anaerolineales	Anaerolineaceae	ADurb.Bin120	uncultured_bacterium	0	0	0	0	0	0	0	0	0	0	0	0	0	0.0804429	0	0	0	0	0	0	0	0	0	0	0	0	0	0	0	0
237aa8148c4cd9907b9e53e0ad849dda	Bacteria	Proteobacteria	unclassified_Proteobacteria	unclassified_Proteobacteria	unclassified_Proteobacteria	unclassified_Proteobacteria	unclassified_Proteobacteria	0	0	0	0	0	0	0	0	0	0	0	0	0	0.0804429	0	0	0	0	0	0	0	0	0	0	0	0	0	0	0	0
313177221bb053e3224ba1d031a050cd	Bacteria	Actinobacteriota	Actinobacteria	Nitriliruptorales	Nitriliruptoraceae	Nitriliruptoraceae	uncultured_bacterium	0	0	0	0	0	0	0	0	0	0	0	0	0	0	0	0	0	0	0	0	0	0	0	0	0	0	0	0.0801684	0	0
78529f675e4be607ce7341f830d0f6f9	Bacteria	Proteobacteria	unclassified_Proteobacteria	unclassified_Proteobacteria	unclassified_Proteobacteria	unclassified_Proteobacteria	unclassified_Proteobacteria	0.02361	0.0110779	0	0	0	0	0	0	0	0	0	0	0	0	0	0	0.0102912	0.0261934	0.00869868	0	0	0	0	0	0	0	0	0	0	0
d3a8e3f4c3da2fca667e9c6db8fb0433	Bacteria	Proteobacteria	Alphaproteobacteria	Rhizobiales	Methyloligellaceae			0	0	0	0	0	0	0	0	0	0	0	0	0	0.0662471	0	0	0	0	0	0	0.0130537	0	0	0	0	0	0	0	0	0
65c7f586fa0e34f7f0c9e4836cdb787d	Bacteria	Proteobacteria	Alphaproteobacteria	unclassified_ Alphaproteobacteria				0	0	0	0	0	0.00718339	0.0118948	0	0	0	0	0	0	0	0	0	0	0	0.026096	0	0.0261074	0.00711389	0	0	0	0	0	0	0	0
3bed84039204322d89fe70699b2f1345	Bacteria	Cyanobacteria	Cyanobacteriia	Phormidesmiales	Phormidesmiaceae	Phormidium_MBIC10003		0	0.0775451	0	0	0	0	0	0	0	0	0	0	0	0	0	0	0	0	0	0	0	0	0	0	0	0	0	0	0	0
2522fd360a18b724f9d273f1f67a6619	Bacteria	Proteobacteria	Alphaproteobacteria	Rhodobacterales	Rhodobacteraceae	Roseovarius	Roseovarius_tolerans	0	0	0	0	0	0	0.0773165	0	0	0	0	0	0	0	0	0	0	0	0	0	0	0	0	0	0	0	0	0	0	0
ab5c4ec4506165391ac3fd0c6bbf3324	Bacteria	Proteobacteria	Alphaproteobacteria	unclassified_ Alphaproteobacteria				0	0	0	0	0	0	0	0	0	0	0	0	0	0	0	0.0769908	0	0	0	0	0	0	0	0	0	0	0	0	0	0
a167b67a735c369452b5841b44be2757	Bacteria	Patescibacteria	Gracilibacteria	JGI_0000069-P22	JGI_0000069-P22	JGI_0000069-P22	bioreactor_metagenome	0	0	0	0	0	0	0	0	0	0	0	0	0	0	0	0.0439947	0	0.0327418	0	0	0	0	0	0	0	0	0	0	0	0
8a31c4ec83f9ec35d41c213fb6a46a66	Bacteria	Deinococcota	Deinococci	Deinococcales	Trueperaceae	Truepera	bacterium_YC-ZSS-LKJ140	0	0	0	0	0	0	0	0	0	0	0	0	0	0	0	0	0	0	0	0	0	0	0	0	0	0	0	0	0	0.0765795
6280563943994771b2d3c09b6c456e4f	Bacteria	Actinobacteriota	Actinobacteria	Micrococcales	Demequinaceae	Demequina		0	0	0	0	0	0	0	0	0	0	0	0	0	0	0	0	0	0	0	0	0	0	0	0	0	0	0	0	0	0.0765795
18f2f057df7d3d9d23d32cc88dae2a33	Bacteria	Actinobacteriota	Actinobacteria	Nitriliruptorales	Nitriliruptoraceae	Nitriliruptoraceae	uncultured_bacterium	0	0	0	0	0	0	0	0	0	0	0	0	0	0	0	0	0	0	0	0	0	0	0	0	0	0	0	0	0	0.0765795
4f15cf926589c883f99e2f2fe01c7d69	Bacteria	Actinobacteriota	Actinobacteria	Nitriliruptorales	Nitriliruptoraceae	Nitriliruptoraceae	uncultured_Actinobacteridae	0	0	0	0	0	0	0	0	0	0	0	0	0	0	0	0	0	0	0	0	0	0	0	0	0	0	0	0	0	0.0765795
b103a86ae37f2ccb1df6fab39297b0fe	Bacteria	Proteobacteria	Alphaproteobacteria	Rhodobacterales	Rhodobacteraceae			0	0	0	0	0	0	0	0	0	0	0	0	0	0	0	0	0	0	0	0	0	0	0	0	0	0	0	0	0	0.0765795
1d7587c420684432226942e6657a1ecc	Bacteria	Actinobacteriota	Acidimicrobiia	unclassified_ Acidimicrobiia				0	0	0	0	0	0	0	0	0	0	0	0	0	0	0	0	0	0	0	0	0	0	0	0	0	0	0	0	0	0.0765795
b02b429474c3cf47d4ea414ebfbfde64	Bacteria	Actinobacteriota	Actinobacteria	Corynebacteriales	Corynebacteriaceae	Corynebacterium	Corynebacterium_variabile	0	0	0	0.0763504	0	0	0	0	0	0	0	0	0	0	0	0	0	0	0	0	0	0	0	0	0	0	0	0	0	0
c58c997ce21bcadb445f63011a15c8df	Bacteria	SAR324_clade(Marine_group_B)	SAR324_clade(Marine_group_B)	SAR324_clade(Marine_group_B)	SAR324_clade(Marine_group_B)	SAR324_clade(Marine_group_B)	uncultured_bacterium	0	0	0	0.0763504	0	0	0	0	0	0	0	0	0	0	0	0	0	0	0	0	0	0	0	0	0	0	0	0	0	0
a2d329be5d44a5376f7b9584c854622d	Bacteria	Actinobacteriota	unclassified_ Actinobacteriota	unclassified_ Actinobacteriota	unclassified_ Actinobacteriota	unclassified_ Actinobacteriota	unclassified_ Actinobacteriota	0	0	0	0.0763504	0	0	0	0	0	0	0	0	0	0	0	0	0	0	0	0	0	0	0	0	0	0	0	0	0	0
30181c692bdd2f23f45f601f12ae5d14	Bacteria	Bacteroidota	Rhodothermia	Balneolales	Balneolaceae		uncultured_bacterium	0	0	0	0	0	0	0	0	0	0	0	0	0	0	0	0	0	0	0	0	0	0	0.0757959	0	0	0	0	0	0	0
e919e5e7eb92dac2912a5a0eeeee0fa5	Bacteria	Sumerlaeota	Sumerlaeia	Sumerlaeales	Sumerlaeaceae	Sumerlaea		0	0	0	0	0.0627274	0	0	0	0	0	0	0	0	0	0	0	0	0	0	0	0.0130537	0	0	0	0	0	0	0	0	0
459d81c4c39ba0b1232c7215c85cd6dd	Bacteria	Proteobacteria	Alphaproteobacteria	Rhizobiales				0	0	0	0	0.0752729	0	0	0	0	0	0	0	0	0	0	0	0	0	0	0	0	0	0	0	0	0	0	0	0	0
f317172b909a8e5fe7e6e62916c299e2	Bacteria	Proteobacteria	Alphaproteobacteria	Rhodobacterales	Rhodobacteraceae			0	0	0	0	0.0752729	0	0	0	0	0	0	0	0	0	0	0	0	0	0	0	0	0	0	0	0	0	0	0	0	0
4ece571328510b397ff2b0e25d665476	Bacteria	Proteobacteria	Alphaproteobacteria	unclassified_ Alphaproteobacteria				0	0	0	0	0	0.00718339	0.0118948	0	0	0	0	0	0	0	0	0	0	0	0.00869868	0	0.0348099	0	0.0126326	0	0	0	0	0	0	0
cfd35b8a0ce04771a82cceaefadee58b	Bacteria	Verrucomicrobiota	Lentisphaeria	Oligosphaerales				0	0	0	0	0	0	0	0	0	0	0	0	0	0	0	0	0	0	0	0	0	0	0	0	0.0747486	0	0	0	0	0
4a1f80f614330074eb6b3367aea69144	Bacteria	Proteobacteria	Alphaproteobacteria	unclassified_ Alphaproteobacteria				0	0	0	0	0	0	0	0	0	0	0	0	0	0	0	0	0	0	0	0	0	0	0	0	0.0747486	0	0	0	0	0
66050f7169b4c8b1ee4d5119f33068f3	Bacteria	Proteobacteria	Alphaproteobacteria	unclassified_ Alphaproteobacteria				0	0	0	0	0	0	0	0	0	0	0	0	0	0	0	0	0	0	0	0	0	0	0	0	0.0747486	0	0	0	0	0
0fa73849801a6bc60581eb491947643f	Bacteria	Proteobacteria	Alphaproteobacteria	Kiloniellales	Fodinicurvataceae	Rhodovibrio		0	0	0	0	0	0	0	0	0	0	0	0	0	0	0	0	0	0	0	0	0.0739709	0	0	0	0	0	0	0	0	0
b83e35979f0d47622a66038013e4c4ae	Bacteria	Firmicutes	Dethiobacteria	Dethiobacterales	Dethiobacteraceae		uncultured_bacterium	0	0	0	0	0	0	0	0	0	0	0	0	0.0737947	0	0	0	0	0	0	0	0	0	0	0	0	0	0	0	0	0
8a001f98087ec065fc82fc98185c6c81	Bacteria	Proteobacteria	Alphaproteobacteria	Tistrellales	Geminicoccaceae			0.0177075	0	0	0	0	0	0	0	0	0	0	0	0	0	0	0	0	0.00654836	0.0434934	0	0	0	0	0.00595451	0	0	0	0	0	0
dc36f66f7360654d13a30cee28b79c40	Bacteria	Firmicutes	Clostridia	Oscillospirales	Hungateiclostridiaceae		uncultured_bacterium	0	0	0	0	0	0	0	0	0	0	0	0	0	0	0	0	0	0	0	0	0	0	0	0	0	0	0	0	0.0736558	0
896dad96f717de1d1fe3ba782d836125	Bacteria	Planctomycetota	Phycisphaerae	Phycisphaerales	Phycisphaeraceae			0	0	0	0	0	0	0	0	0	0	0	0	0	0	0	0	0	0	0	0	0	0	0	0	0	0	0	0	0.0736558	0
4b875197fd5d7ecee342e31ef5ec3eb8	Bacteria	Actinobacteriota	Actinobacteria	Pseudonocardiales	Pseudonocardiaceae	Pseudonocardia	uncultured_Pseudonocardia	0	0	0	0	0	0	0	0	0	0	0	0	0	0	0	0	0	0	0	0	0	0	0	0	0	0	0	0	0.0736558	0
501ce9734bbc00dd211e1eda411d64cf	Bacteria	Proteobacteria	Alphaproteobacteria	Rhodobacterales	Rhodobacteraceae	Roseibaca	uncultured_bacterium	0	0.0332336	0	0	0	0	0	0	0	0	0	0	0	0	0	0	0	0.0392902	0	0	0	0	0	0	0	0	0	0	0	0
164135a2fbb959089380dd936e54b7bd	Bacteria	Proteobacteria	unclassified_Proteobacteria	unclassified_Proteobacteria	unclassified_Proteobacteria	unclassified_Proteobacteria	unclassified_Proteobacteria	0	0	0	0	0	0	0	0	0	0	0	0	0	0	0	0	0.0720387	0	0	0	0	0	0	0	0	0	0	0	0	0
1bf20f87ca89e037822599ad0932d3a7	Bacteria	Proteobacteria	unclassified_Proteobacteria	unclassified_Proteobacteria	unclassified_Proteobacteria	unclassified_Proteobacteria	unclassified_Proteobacteria	0	0	0	0	0	0	0	0	0	0	0	0	0	0	0	0	0	0	0	0	0	0	0	0	0	0	0	0.010021	0.0491039	0.0127632
0f858a32970eabda290b45e2dd4b1d6b	Bacteria	Verrucomicrobiota	Lentisphaeria	Oligosphaerales	Lenti-02	Lenti-02	uncultured_bacterium	0	0	0	0	0	0.0718339	0	0	0	0	0	0	0	0	0	0	0	0	0	0	0	0	0	0	0	0	0	0	0	0
348fcdcdebb470c626f0d87af444f357	Bacteria	Actinobacteriota	Actinobacteria	Nitriliruptorales	Nitriliruptoraceae	Nitriliruptoraceae	uncultured_bacterium	0	0	0	0	0	0	0.0713691	0	0	0	0	0	0	0	0	0	0	0	0	0	0	0	0	0	0	0	0	0	0	0
83ed70e210a1fd4e8ef5fed71ed93c4f	Bacteria	Planctomycetota	Phycisphaerae	Phycisphaerales	Phycisphaeraceae		uncultured_organism	0	0	0	0	0	0	0.0713691	0	0	0	0	0	0	0	0	0	0	0	0	0	0	0	0	0	0	0	0	0	0	0
15c2e2f948ed87eb36f13c6c626d2f07	Bacteria	Proteobacteria	Alphaproteobacteria	Rhodobacterales	Rhodobacteraceae			0	0	0	0	0	0	0.0713691	0	0	0	0	0	0	0	0	0	0	0	0	0	0	0	0	0	0	0	0	0	0	0
e5deb86df89ed4134c8144d17f27158a	Bacteria	Patescibacteria	Saccharimonadia	Saccharimonadales	Saccharimonadales	Saccharimonadales	uncultured_bacterium	0	0	0	0	0	0	0.0713691	0	0	0	0	0	0	0	0	0	0	0	0	0	0	0	0	0	0	0	0	0	0	0
6519669440245db120ebb9e36f2c74ac	Bacteria	Proteobacteria	Alphaproteobacteria	Rhodobacterales	Rhodobacteraceae		Oceanicella_sp.	0	0	0	0	0	0	0	0	0	0	0	0	0	0.070979	0	0	0	0	0	0	0	0	0	0	0	0	0	0	0	0
d8b52e07f2643cb06435e6fd9cbb53a8	Bacteria	Bacteroidota	Bacteroidia	unclassified_ Bacteroidia				0	0	0	0	0	0	0	0	0	0	0	0	0	0.070979	0	0	0	0	0	0	0	0	0	0	0	0	0	0	0	0
17582447c1dc46ed3f858c916ee21512	Bacteria	Actinobacteriota	Actinobacteria	Propionibacteriales	Nocardioidaceae	Marmoricola	uncultured_bacterium	0.0708299	0	0	0	0	0	0	0	0	0	0	0	0	0	0	0	0	0	0	0	0	0	0	0	0	0	0	0	0	0
668f35da076ca1df746f02a8c50f4997	Bacteria	Desulfobacterota	Desulfuromonadia	Bradymonadales	Bradymonadales	Bradymonadales	uncultured_bacterium	0	0	0	0	0	0	0	0	0	0	0	0	0	0	0	0	0	0	0	0	0	0	0	0	0	0	0	0.0701473	0	0
57e186ecc75c3b80c6b36cfeeb546ce2	Bacteria	Cyanobacteria	Cyanobacteriia	Cyanobacteriales	Nostocaceae	Nodularia_PCC-9350		0	0	0	0	0	0	0	0	0	0	0	0	0	0	0	0	0	0	0	0	0	0	0	0	0	0	0	0.0701473	0	0
29239ea6ad339eef9dad4ceaed715f99	Bacteria	Actinobacteriota	Actinobacteria	Nitriliruptorales	Nitriliruptoraceae	Nitriliruptoraceae	uncultured_Actinobacteridae	0	0	0	0	0	0	0	0	0	0	0	0	0	0	0	0	0	0	0	0	0	0	0	0	0	0	0	0.0701473	0	0
8620f061bba9c02cb51226bf85558aae	Bacteria	Actinobacteriota	Actinobacteria	Nitriliruptorales	Nitriliruptoraceae	Nitriliruptoraceae	uncultured_bacterium	0	0	0	0	0	0	0	0	0	0	0	0	0	0	0	0	0	0	0	0	0	0	0	0	0	0	0	0.0701473	0	0
e1cbf15653cacea7885c9aafe6588a21	Bacteria	Verrucomicrobiota	Lentisphaeria	Oligosphaerales	Lenti-02	Lenti-02	uncultured_bacterium	0	0	0	0	0	0	0	0	0	0	0	0	0	0	0	0	0	0	0	0	0	0	0	0	0	0	0	0.0701473	0	0
a9c3c3744795a023876a168deccc5fe6	Bacteria	Proteobacteria	Alphaproteobacteria	Rhodobacterales	Rhodobacteraceae	Yoonia-Loktanella	uncultured_bacterium	0	0	0	0	0	0	0	0	0	0	0	0	0	0	0	0	0	0	0	0	0	0	0	0	0	0	0	0.0701473	0	0
cc93b9841c1a87b4c089506aa11511bb	Bacteria	Patescibacteria	Parcubacteria	unclassified_ Parcubacteria				0	0	0	0	0	0	0	0	0	0	0	0	0	0	0	0	0	0	0	0	0	0	0	0	0	0	0	0.0701473	0	0
2e0924153962f2e9d4d890385af2253b	Bacteria	Cyanobacteria	Cyanobacteriia	Cyanobacteriales	Rubidibacteraceae	Dactylococcopsis_PCC-8305	Euhalothece_sp.	0	0	0	0	0	0	0	0.069742	0	0	0	0	0	0	0	0	0	0	0	0	0	0	0	0	0	0	0	0	0	0
efcddd50f1f842e1b6d254569c4595d4	Bacteria	Proteobacteria	Alphaproteobacteria	unclassified_ Alphaproteobacteria				0	0	0	0	0	0	0	0	0	0	0	0	0	0.0425874	0	0	0	0	0	0	0	0	0	0	0.0135906	0	0.013449	0	0	0
404a854c184c63c4b248158c6233ddb2	Bacteria	Proteobacteria	Alphaproteobacteria	Rhodospirillales	Rhodospirillaceae		uncultured_bacterium	0	0	0	0	0	0	0	0	0	0	0	0	0	0	0	0	0	0	0.0695894	0	0	0	0	0	0	0	0	0	0	0
1f5381f0eddaba7ade4b93fa8e5c3e4c	Bacteria	Planctomycetota	Phycisphaerae	Phycisphaerales	Phycisphaeraceae	Urania-1B-19_marine_sediment_group	uncultured_bacterium	0	0	0	0	0	0	0.0475794	0	0	0	0	0	0	0	0	0	0	0	0	0	0.0217562	0	0	0	0	0	0	0	0	0
33586b8fd93cffac61732c99cb3b0e84	Bacteria	Proteobacteria	Alphaproteobacteria	unclassified_ Alphaproteobacteria				0	0	0	0	0	0.0502837	0	0	0	0	0.00976372	0	0	0	0	0	0	0	0.00869868	0	0	0	0	0	0	0	0	0	0	0
43227d43645a7e02d982233d8366edb3	Bacteria	Proteobacteria	Gammaproteobacteria	Pseudomonadales	Porticoccaceae	C1-B045	Cladosiphon_okamuranus	0	0	0	0	0.0564546	0	0.0118948	0	0	0	0	0	0	0	0	0	0	0	0	0	0	0	0	0	0	0	0	0	0	0
23f21e931d90eb44f6cd97ffbf554494	Bacteria	Planctomycetota	Phycisphaerae	Phycisphaerales	Phycisphaeraceae		uncultured_bacterium	0	0	0	0.047719	0	0	0	0	0	0	0	0	0	0	0	0	0	0	0	0	0	0	0	0	0.020386	0	0	0	0	0
19ebe56d72208efdb0156743fe863127	Bacteria	Patescibacteria	Gracilibacteria	Absconditabacteriales_(SR1)	Absconditabacteriales_(SR1)	Absconditabacteriales_(SR1)	uncultured_organism	0	0	0	0	0	0	0	0	0	0	0	0	0	0	0	0	0	0	0	0	0	0	0	0	0.0679532	0	0	0	0	0
c70b6298df04195013f1ba921d54cfad	Bacteria	Actinobacteriota	Actinobacteria	Pseudonocardiales	Pseudonocardiaceae	Actinomycetospora	uncultured_bacterium	0	0	0	0	0	0	0	0	0	0	0	0	0	0	0	0	0	0	0	0	0	0	0	0	0.0679532	0	0	0	0	0
2ca03d044020f8df644dd6e7c4d67cef	Bacteria	Proteobacteria	Gammaproteobacteria	unclassified_ Gammaproteobacteria				0	0	0	0	0	0	0	0	0	0	0	0	0	0	0	0	0	0	0	0	0	0	0	0	0.0679532	0	0	0	0	0
df7688dc646cab693b4df9f6671c1eae	Bacteria	Proteobacteria	Alphaproteobacteria	unclassified_ Alphaproteobacteria			uncultured_bacterium	0	0	0	0	0	0	0	0	0	0	0	0	0	0	0.0677769	0	0	0	0	0	0	0	0	0	0	0	0	0	0	0
e046c3ca8e9612403f7e0d4add5a721d	Bacteria	Planctomycetota	unclassified_ Planctomycetota	unclassified_ Planctomycetota	unclassified_ Planctomycetota	unclassified_ Planctomycetota	unclassified_ Planctomycetota	0	0	0	0	0	0	0	0	0	0	0	0	0	0	0.0677769	0	0	0	0	0	0	0	0	0	0	0	0	0	0	0
e26d77975ac8a196a6a090fbd160d926	Bacteria	Bacteroidota	Bacteroidia	unclassified_ Bacteroidia				0	0	0	0	0	0	0	0	0	0	0	0	0	0	0.0677769	0	0	0	0	0	0	0	0	0	0	0	0	0	0	0
17e50009d3f8646c4f5d8afbf837b3d3	Bacteria	Proteobacteria	Gammaproteobacteria	Ga0077536	Ga0077536	Ga0077536	uncultured_bacterium	0	0	0	0.0668066	0	0	0	0	0	0	0	0	0	0	0	0	0	0	0	0	0	0	0	0	0	0	0	0	0	0
3e61e3b53951cbf81e12abeb9dff41c2	Bacteria	Proteobacteria	Alphaproteobacteria	unclassified_ Alphaproteobacteria				0	0	0	0.0668066	0	0	0	0	0	0	0	0	0	0	0	0	0	0	0	0	0	0	0	0	0	0	0	0	0	0
95d38a5a0dd834d3322d56be15cb258a	Bacteria	Cyanobacteria	Cyanobacteriia	Phormidesmiales	Phormidesmiaceae	Phormidium_MBIC10003	uncultured_bacterium	0	0.0664673	0	0	0	0	0	0	0	0	0	0	0	0	0	0	0	0	0	0	0	0	0	0	0	0	0	0	0	0
f9a40295ebcc000aa8bbf4e0d8630677	Bacteria	Planctomycetota	Phycisphaerae	Phycisphaerales	Phycisphaeraceae	SM1A02		0	0	0	0	0	0	0	0	0	0	0	0	0	0	0	0	0	0.0261934	0	0	0	0	0	0	0	0	0	0.0400842	0	0
4cacb4c47228c31ac6d5ffe325a837e2	Bacteria	Proteobacteria	Alphaproteobacteria	Micavibrionales	Micavibrionaceae		uncultured_bacterium	0	0	0	0	0	0	0	0	0	0	0	0	0	0.0662471	0	0	0	0	0	0	0	0	0	0	0	0	0	0	0	0
7f285b113da60c0175d93d86dd1f90a7	Bacteria	Desulfobacterota	Desulfuromonadia	Desulfuromonadales	Geopsychrobacteraceae			0	0	0	0	0	0	0	0	0	0	0	0	0	0	0	0	0	0	0	0	0	0	0	0.00595451	0	0	0	0.0601263	0	0
c8a89f37b0095e61c6e83483d19369aa	Bacteria	Spirochaetota	Spirochaetia	Spirochaetales	Spirochaetaceae	Spirochaeta_2		0.0177075	0	0	0	0	0	0	0	0	0	0	0	0	0	0	0	0	0	0	0.0123993	0	0	0	0.035727	0	0	0	0	0	0
33f44e34f8fd7a32b719f0817cdfc21d	Bacteria	Bacteroidota	Rhodothermia	Balneolales	Balneolaceae	Rhodohalobacter	uncultured_bacterium	0	0	0	0	0	0	0	0	0	0	0	0	0.0655953	0	0	0	0	0	0	0	0	0	0	0	0	0	0	0	0	0
8a47c8d39548029eed82b9e6a43a3357	Bacteria	Proteobacteria	Alphaproteobacteria	Rhodospirillales			uncultured_bacterium	0	0	0	0	0	0	0.0654217	0	0	0	0	0	0	0	0	0	0	0	0	0	0	0	0	0	0	0	0	0	0	0
c17e91e422bb340fa17507e6a73fde2a	Bacteria	Proteobacteria	Alphaproteobacteria	unclassified_ Alphaproteobacteria				0	0	0	0	0	0	0.0654217	0	0	0	0	0	0	0	0	0	0	0	0	0	0	0	0	0	0	0	0	0	0	0
2b8c8e95703182b79e496ce5ca08cac1	Bacteria	Deinococcota	Deinococci	Deinococcales	Trueperaceae	Truepera	uncultured_bacterium	0	0	0	0	0	0.0646505	0	0	0	0	0	0	0	0	0	0	0	0	0	0	0	0	0	0	0	0	0	0	0	0
98bae90fab504ddb7c565e1240180e90	Bacteria	Verrucomicrobiota	Lentisphaeria	Oligosphaerales	Lenti-02	Lenti-02	uncultured_bacterium	0	0	0	0	0	0.0646505	0	0	0	0	0	0	0	0	0	0	0	0	0	0	0	0	0	0	0	0	0	0	0	0
eefebecb19401301ba08b0b7082d5020	Bacteria	Planctomycetota	Planctomycetes	Pirellulales	Pirellulaceae	Blastopirellula	uncultured_bacterium	0	0	0	0	0	0.0646505	0	0	0	0	0	0	0	0	0	0	0	0	0	0	0	0	0	0	0	0	0	0	0	0
86cd1e1547909c5ca7ca1bc479234fd0	Bacteria	Proteobacteria	Gammaproteobacteria	Pseudomonadales	Halomonadaceae	Halomonas		0	0	0	0	0	0	0	0	0	0	0	0	0	0.0331236	0	0	0	0	0	0	0	0	0	0	0	0.0315126	0	0	0	0
b1092fd3ac98afd9e2bbaf9b09ae6268	Bacteria	Actinobacteriota	Actinobacteria	Nitriliruptorales	Nitriliruptoraceae	Nitriliruptoraceae	uncultured_bacterium	0	0	0	0	0	0	0	0	0	0	0	0	0	0	0	0	0	0	0	0	0	0	0	0	0	0	0	0	0	0.0638162
cbd5ab4bb7224714b2bfce439a0edf3c	Bacteria	Planctomycetota	Planctomycetes	Pirellulales	Pirellulaceae	Rhodopirellula	uncultured_bacterium	0	0	0	0	0	0	0	0	0	0	0	0	0	0	0	0	0	0	0	0	0	0	0	0	0	0	0	0	0	0.0638162
d9f1fa8bfc52d5163a5f31bc866065bd	Bacteria	Patescibacteria	Parcubacteria	unclassified_ Parcubacteria				0	0	0	0	0	0	0	0	0	0	0	0	0	0	0	0	0	0	0	0	0	0	0	0	0	0	0	0	0	0.0638162
dcd153225ecdbf350de3cfb730186f46	Bacteria	Proteobacteria	Alphaproteobacteria	unclassified_ Alphaproteobacteria				0	0	0	0	0	0	0	0	0	0	0	0	0	0	0	0	0	0	0	0	0.0130537	0	0.0505306	0	0	0	0	0	0	0
7fa5f3545b2c3c1c64bb17f77e8d43f9	Bacteria	Proteobacteria	Alphaproteobacteria	unclassified_ Alphaproteobacteria			uncultured_bacterium	0	0	0	0	0	0	0	0	0	0	0	0	0	0	0	0	0	0	0	0	0	0	0.0631632	0	0	0	0	0	0	0
540e8a79b96b907b89b8e2a7e9fe9e76	Bacteria	Firmicutes	Bacilli	Erysipelotrichales	Erysipelotrichaceae	Turicibacter	uncultured_bacterium	0	0	0	0	0	0	0	0	0	0	0	0	0	0	0	0	0	0	0	0	0	0	0.0631632	0	0	0	0	0	0	0
943822681ad45706fadd6e368b30099f	Bacteria	Actinobacteriota	Actinobacteria	Nitriliruptorales	Nitriliruptoraceae	Nitriliruptoraceae	uncultured_bacterium	0	0	0	0	0	0	0	0	0	0	0	0	0	0	0	0	0	0	0	0	0	0	0.0631632	0	0	0	0	0	0	0
2a8ed6c03669d2854e431ca991c7ce82	Bacteria	Proteobacteria	Alphaproteobacteria	Rhizobiales	Methyloligellaceae		uncultured_bacterium	0	0	0	0	0	0	0	0	0	0	0	0	0	0	0	0	0	0	0	0	0	0	0.0631632	0	0	0	0	0	0	0
46ba77103ab87f73de4f1146305689e2	Bacteria	Proteobacteria	Alphaproteobacteria	Rhodospirillales	Magnetospiraceae	Magnetospira	uncultured_bacterium	0	0	0	0	0	0	0	0	0	0	0	0	0	0	0	0	0	0	0	0	0	0	0.0631632	0	0	0	0	0	0	0
a3d17f17009b2e290e3d920a2424dd11	Bacteria	Proteobacteria	Alphaproteobacteria	unclassified_ Alphaproteobacteria			uncultured_bacterium	0	0	0	0	0	0	0	0	0	0	0	0	0	0	0	0	0	0	0	0	0.0174049	0.00711389	0.0378979	0	0	0	0	0	0	0
970bd152b72c9a902252b01ec16c7924	Bacteria	Proteobacteria	Alphaproteobacteria	Sphingomonadales	Sphingomonadaceae			0	0	0	0	0	0	0	0	0	0	0	0	0	0	0	0	0.0617475	0	0	0	0	0	0	0	0	0	0	0	0	0
dc5eb9494c3b1ef4b9cb3b19ed20ebbb	Bacteria	Proteobacteria	Gammaproteobacteria	Pseudomonadales	Halomonadaceae	Halomonas	Halomonas_ventosae	0	0	0	0	0	0	0	0	0	0	0	0	0	0.0615152	0	0	0	0	0	0	0	0	0	0	0	0	0	0	0	0
b6fb3c919db661b0de2f00842443c3e0	Bacteria	Patescibacteria	ABY1	Candidatus_Kerfeldbacteria	Candidatus_Kerfeldbacteria	Candidatus_Kerfeldbacteria	uncultured_bacterium	0	0	0	0	0	0	0	0	0	0	0	0	0	0	0	0	0	0	0	0	0	0	0	0	0	0	0	0	0.0613798	0
d503851351418316ce665add04d57475	Bacteria	Firmicutes	Dethiobacteria	Dethiobacterales	Dethiobacteraceae		uncultured_bacterium	0	0	0	0	0	0	0	0	0	0	0	0	0	0	0	0	0	0	0	0	0	0	0	0	0	0	0	0	0.0613798	0
818f4ce0cd289e06835c5f7c59d88207	Bacteria	Chloroflexi	Dehalococcoidia	GIF9	AB-539-J10	SCGC-AB-539-J10	uncultured_bacterium	0	0	0	0	0	0	0	0	0	0	0	0	0	0	0	0	0	0	0	0	0	0	0	0	0	0	0	0	0.0613798	0
add1e4aacb6010d6a0d8d45cc3dab2e4	Bacteria	Actinobacteriota	Actinobacteria	Nitriliruptorales	Nitriliruptoraceae	Nitriliruptoraceae	uncultured_bacterium	0	0	0	0	0	0	0	0	0	0	0	0	0	0	0	0	0	0	0	0	0	0	0	0	0	0	0	0	0.0613798	0
8cd391b2c430bbf87864fec8cdd17300	Bacteria	Proteobacteria	Alphaproteobacteria	Rickettsiales	AB1	AB1	uncultured_bacterium	0	0	0	0	0	0	0	0	0	0	0	0	0	0	0	0	0	0	0	0	0	0	0	0	0	0	0	0	0.0613798	0
1fd0e4e4a831f82f23fc4a1223266802	Bacteria	Actinobacteriota	Actinobacteria	Euzebyales	Euzebyaceae		uncultured_bacterium	0	0	0	0	0	0	0	0	0	0	0	0	0	0	0	0	0	0	0	0	0	0	0	0	0.0611579	0	0	0	0	0
ab54b832c6e08f461626c94203b9f9e6	Bacteria	Actinobacteriota	Actinobacteria	Nitriliruptorales	Nitriliruptoraceae	Nitriliruptoraceae	uncultured_bacterium	0	0	0	0	0	0	0	0	0	0	0	0	0	0	0	0	0	0	0	0	0	0	0	0	0.0611579	0	0	0	0	0
79d760d35519b0cf0bbff6dfee147d29	Bacteria	Dependentiae	Babeliae	Babeliales	Babeliales	Babeliales	uncultured_bacterium	0	0	0	0	0	0	0	0	0	0	0	0	0	0	0	0	0	0	0	0	0.0609172	0	0	0	0	0	0	0	0	0
ca7fbdcf836bef495fd402f7db378b68	Bacteria	Cyanobacteria	Cyanobacteriia	Cyanobacteriales				0	0	0	0	0	0	0	0	0	0	0	0	0	0	0	0	0	0	0.0608907	0	0	0	0	0	0	0	0	0	0	0
c380d79c373b059150092e8610bb1de0	Bacteria	Planctomycetota	Phycisphaerae	Phycisphaerales	Phycisphaeraceae	SM1A02		0	0	0	0	0	0	0	0	0	0	0	0	0	0	0	0	0	0	0.0608907	0	0	0	0	0	0	0	0	0	0	0
b2568b09d05c9cfa450bf8e36f7031c3	Bacteria	Chloroflexi	Anaerolineae	SBR1031	SBR1031	SBR1031	uncultured_organism	0	0	0	0	0	0	0	0	0	0	0	0	0	0	0	0	0	0	0	0	0	0	0	0	0.0407719	0	0	0.0200421	0	0
bd8afe7c024d8f8d41da43f768da6be5	Bacteria	Proteobacteria	Gammaproteobacteria	Pseudomonadales	Marinobacteraceae	Marinobacter		0	0	0	0	0	0	0	0	0	0	0	0	0	0	0	0.032996	0.0205825	0.00654836	0	0	0	0	0	0	0	0	0	0	0	0
b4eb2572d412de6a602f269f1dbc6141	Bacteria	Firmicutes	Dethiobacteria	Dethiobacterales	Dethiobacteraceae		uncultured_bacterium	0	0	0	0	0	0	0	0	0	0	0	0	0	0	0	0	0	0	0	0	0	0	0	0	0	0	0	0.0601263	0	0
a0152c4d2a041f0f3caf3a4d78d321d4	Bacteria	Actinobacteriota	Actinobacteria	Micrococcales	Micrococcaceae	Nesterenkonia		0	0	0	0	0	0	0	0	0	0	0	0	0	0	0	0	0	0	0	0	0	0	0	0	0	0	0	0.0601263	0	0
c830126c26ec8d4b94d44c4d637493b8	Bacteria	Patescibacteria	Saccharimonadia	Saccharimonadales	LWQ8	LWQ8	uncultured_bacterium	0	0	0	0	0	0	0	0	0	0	0	0	0	0	0	0	0	0	0	0	0	0	0	0	0	0	0	0.0601263	0	0
333b395f3f517673203c9f026419e549	Bacteria	Proteobacteria	Gammaproteobacteria	unclassified_ Gammaproteobacteria				0	0	0	0	0	0	0	0	0	0	0	0	0	0	0	0	0	0	0	0	0	0	0	0	0	0	0	0.0601263	0	0
886542bbf0fb80c0348275706863b2ac	Bacteria	Planctomycetota	Phycisphaerae	Phycisphaerales	Phycisphaeraceae			0	0	0	0	0	0	0	0	0	0	0	0	0	0	0	0	0	0	0	0	0.0348099	0	0.0252653	0	0	0	0	0	0	0
f06c2dfe557484a0a36ad4ffde5859f6	Bacteria	Bacteroidota	Bacteroidia	unclassified_ Bacteroidia				0	0	0	0.0190876	0	0	0	0	0	0	0	0	0.0163988	0	0	0	0	0	0	0	0	0	0	0	0	0	0	0	0.0245519	0
c076ef4bf8d1263fec51e405a585c27f	Bacteria	Bacteroidota	Rhodothermia	Balneolales	Balneolaceae		bacterium_YC-ZSS-LKJ107	0	0	0	0	0	0	0	0.0597788	0	0	0	0	0	0	0	0	0	0	0	0	0	0	0	0	0	0	0	0	0	0
9ebe2b03ca7989b3570ab8c181f01830	Bacteria	Bacteroidota	Bacteroidia	Flavobacteriales	Flavobacteriaceae	Psychroflexus	Flavobacteriaceae_bacterium	0	0	0	0	0	0	0	0.0597788	0	0	0	0	0	0	0	0	0	0	0	0	0	0	0	0	0	0	0	0	0	0
3d15949c175651b6e9d373481563a1cd	Bacteria	Bacteroidota	Bacteroidia	Chitinophagales	Saprospiraceae			0	0	0	0	0	0	0	0	0	0	0	0	0	0	0	0	0	0	0	0	0	0	0	0.0595451	0	0	0	0	0	0
94a8ee21199b48ba573a52815ea3af03	Bacteria	Proteobacteria	Gammaproteobacteria	unclassified_ Gammaproteobacteria				0	0	0	0	0	0	0	0	0	0	0	0	0	0	0	0	0	0	0	0	0	0	0	0.0595451	0	0	0	0	0	0
761a912e8f9d98efcbeacfbcef4f9780	Bacteria	Proteobacteria	Gammaproteobacteria	unclassified_ Gammaproteobacteria				0	0	0	0	0	0	0.0237897	0	0	0	0	0	0	0	0	0	0	0	0	0	0	0	0	0.035727	0	0	0	0	0	0
b46b18ba701bd0e41b4fdcdd4222e46a	Bacteria	Proteobacteria	Gammaproteobacteria	unclassified_ Gammaproteobacteria				0	0	0	0	0	0	0.0594742	0	0	0	0	0	0	0	0	0	0	0	0	0	0	0	0	0	0	0	0	0	0	0
f32c47505a7c8e17c6a4b577bfbf8e85	Bacteria	Proteobacteria	unclassified_Proteobacteria	unclassified_Proteobacteria	unclassified_Proteobacteria	unclassified_Proteobacteria	unclassified_Proteobacteria	0	0	0	0	0	0	0	0	0	0	0	0	0	0	0	0	0	0	0	0	0	0.0213417	0.0378979	0	0	0	0	0	0	0
5ea3e82a1a24fd6daf75e5def769ad89	Bacteria	Actinobacteriota	Actinobacteria	Nitriliruptorales	Nitriliruptoraceae	Nitriliruptoraceae	uncultured_bacterium	0	0	0	0	0	0	0	0	0	0	0	0	0	0	0	0	0	0.0589352	0	0	0	0	0	0	0	0	0	0	0	0
0b66a2346157a41f45b42c41316ee549	Bacteria	Proteobacteria	Gammaproteobacteria	Chromatiales	Chromatiaceae	Halochromatium	uncultured_bacterium	0	0	0	0	0	0	0	0	0	0	0	0	0	0	0	0	0	0	0	0	0	0.0284556	0	0.0297725	0	0	0	0	0	0
e4e7b9f1ec1fcc7f90cdb8ee87191845	Bacteria	Verrucomicrobiota	Lentisphaeria	Oligosphaerales	Lenti-02	Lenti-02	uncultured_bacterium	0	0	0	0	0	0	0	0	0	0	0	0	0	0	0.0580945	0	0	0	0	0	0	0	0	0	0	0	0	0	0	0
ab46771339cf882444245bf810b311b4	Bacteria	Actinobacteriota	Actinobacteria	Micrococcales	Microbacteriaceae	Galbitalea	uncultured_bacterium	0	0	0	0	0	0.0574671	0	0	0	0	0	0	0	0	0	0	0	0	0	0	0	0	0	0	0	0	0	0	0	0
09a8dc1bf26f7c120afeddca0768c93e	Bacteria	Proteobacteria	Alphaproteobacteria	Rhodospirillales			uncultured_bacterium	0	0	0	0	0	0.0574671	0	0	0	0	0	0	0	0	0	0	0	0	0	0	0	0	0	0	0	0	0	0	0	0
0c3be9d361dac22b49c019529d58e4fb	Bacteria	Proteobacteria	unclassified_Proteobacteria	unclassified_Proteobacteria	unclassified_Proteobacteria	unclassified_Proteobacteria	unclassified_Proteobacteria	0	0	0	0	0	0.0574671	0	0	0	0	0	0	0	0	0	0	0	0	0	0	0	0	0	0	0	0	0	0	0	0
b67f34efae148505df9f1e96d6d8ebaf	Bacteria	Patescibacteria	Parcubacteria	Candidatus_Campbellbacteria	Candidatus_Campbellbacteria	Candidatus_Campbellbacteria	uncultured_bacterium	0	0	0	0.0572628	0	0	0	0	0	0	0	0	0	0	0	0	0	0	0	0	0	0	0	0	0	0	0	0	0	0
67db56f59300a69378df65680b7b542c	Bacteria	Proteobacteria	Gammaproteobacteria	unclassified_ Gammaproteobacteria				0	0	0	0.0572628	0	0	0	0	0	0	0	0	0	0	0	0	0	0	0	0	0	0	0	0	0	0	0	0	0	0
31fa6db8477506425ed2ae7ca8c64d72	Bacteria	Proteobacteria	Alphaproteobacteria	unclassified_ Alphaproteobacteria				0	0	0	0	0	0	0	0.00498157	0	0	0	0	0	0	0	0	0	0	0.0347947	0	0.0174049	0	0	0	0	0	0	0	0	0
4df25457a51a426f4667f1f5a4878b88	Bacteria	SAR324_clade(Marine_group_B)	SAR324_clade(Marine_group_B)	SAR324_clade(Marine_group_B)	SAR324_clade(Marine_group_B)	SAR324_clade(Marine_group_B)	uncultured_bacterium	0	0	0	0.0190876	0	0	0	0	0	0	0	0	0	0	0	0	0	0	0	0	0	0	0.0378979	0	0	0	0	0	0	0
d26f15c3674a342c30ec11cbdc7d69af	Bacteria	Proteobacteria	Gammaproteobacteria	unclassified_ Gammaproteobacteria				0	0	0	0	0	0	0	0	0	0	0	0	0	0	0	0	0	0	0	0.0185989	0	0.00711389	0.0252653	0.00595451	0	0	0	0	0	0
48d0d77d604d897789ff7c51fea760b9	Bacteria	Proteobacteria	Gammaproteobacteria	Gammaproteobacteria_Incertae_Sedis	Unknown_Family	Wenzhouxiangella		0	0	0	0	0	0	0	0	0	0	0	0	0	0	0	0	0	0	0	0	0.056566	0	0	0	0	0	0	0	0	0
dd4dcc30fc7556aaceafafa9838e7731	Bacteria	Chloroflexi	Chloroflexia	Thermomicrobiales	Thermomicrobiaceae	Nitrolancea	uncultured_bacterium	0	0	0	0	0	0	0	0	0	0	0	0	0	0	0	0	0	0	0	0	0.056566	0	0	0	0	0	0	0	0	0
3c28c27c04c6c5bf238d7a3c7de1c277	Bacteria	Planctomycetota	Phycisphaerae	MSBL9	L21-RPul-D3	L21-RPul-D3	uncultured_organism	0	0	0	0	0.0564546	0	0	0	0	0	0	0	0	0	0	0	0	0	0	0	0	0	0	0	0	0	0	0	0	0
2d6cae7432f8e6426887f005fb8aa219	Bacteria	Proteobacteria	Gammaproteobacteria	Enterobacterales				0.0177075	0	0.0275457	0	0	0	0	0	0	0	0	0	0	0	0	0.0109987	0	0	0	0	0	0	0	0	0	0	0	0	0	0
085fb4f7ace9779520aa2601dc956fa2	Bacteria	Proteobacteria	Gammaproteobacteria	unclassified_ Gammaproteobacteria				0	0.0110779	0.0275457	0	0	0	0	0	0	0	0	0	0	0	0	0.0109987	0	0.00654836	0	0	0	0	0	0	0	0	0	0	0	0
ce7edd2a7ee467a3ab7ac18bcd09a6fa	Bacteria	Proteobacteria	Alphaproteobacteria	unclassified_ Alphaproteobacteria				0	0	0	0	0	0	0	0	0	0	0	0	0	0	0	0	0	0	0	0.0557967	0	0	0	0	0	0	0	0	0	0
3ac427733dc0972bc28c4b141b3371e1	Bacteria	Proteobacteria	Gammaproteobacteria	Pseudomonadales	Marinobacteraceae	Marinobacter		0	0.0332336	0	0	0	0	0	0	0	0	0	0	0	0	0	0.0219974	0	0	0	0	0	0	0	0	0	0	0	0	0	0
6663fc28c7347f126975e67e167cc85e	Bacteria	Bacteroidota	Rhodothermia	Balneolales	Balneolaceae			0	0	0	0	0	0	0	0	0	0.0551724	0	0	0	0	0	0	0	0	0	0	0	0	0	0	0	0	0	0	0	0
ea914d296741314d8253d94fc4acb85f	Bacteria	Bacteroidota	Rhodothermia	Balneolales	Balneolaceae	Rhodohalobacter		0	0	0	0	0	0	0	0	0	0.0551724	0	0	0	0	0	0	0	0	0	0	0	0	0	0	0	0	0	0	0	0
e353bd376636c3630ca6ae70cde714d1	Bacteria	Proteobacteria	Alphaproteobacteria	unclassified_ Alphaproteobacteria				0	0	0	0	0	0	0	0	0	0.0551724	0	0	0	0	0	0	0	0	0	0	0	0	0	0	0	0	0	0	0	0
b8a45c4a09c272bac0651e5b30182449	Bacteria	Proteobacteria	Alphaproteobacteria	Kiloniellales	Fodinicurvataceae	Rhodovibrio	Rhodovibrio_sodomensis	0	0	0.0550914	0	0	0	0	0	0	0	0	0	0	0	0	0	0	0	0	0	0	0	0	0	0	0	0	0	0	0
914d319e9d44409b3497cbd3a9210dee	Bacteria	Proteobacteria	Alphaproteobacteria	Rhodobacterales	Rhodobacteraceae	Roseibaca	uncultured_bacterium	0	0	0	0	0	0	0	0	0	0	0	0	0	0	0	0.0549934	0	0	0	0	0	0	0	0	0	0	0	0	0	0
c68957b0832cc2b6b5dc9ebc6b30bb20	Bacteria	Bacteroidota	Rhodothermia	Balneolales	Balneolaceae		uncultured_bacterium	0	0	0	0	0	0	0	0	0.0545384	0	0	0	0	0	0	0	0	0	0	0	0	0	0	0	0	0	0	0	0	0
3dcbedb13fc4f40b48455dd48e65aa5a	Bacteria	Verrucomicrobiota	Lentisphaeria	Oligosphaerales	Lenti-02	Lenti-02	uncultured_bacterium	0	0	0	0	0	0	0	0	0	0	0	0	0	0	0	0	0	0	0	0	0	0	0	0	0.0543626	0	0	0	0	0
5bd59e4a8576f89cffbd2c2e2d265db1	Bacteria	Planctomycetota	Planctomycetes	Pirellulales	Pirellulaceae		uncultured_organism	0	0	0	0	0	0	0	0	0	0	0	0	0	0	0	0	0	0	0	0	0	0	0	0	0.0543626	0	0	0	0	0
15fa8739cb2868fe03a5d2e44d17290f	Bacteria	Proteobacteria	Alphaproteobacteria	Rhodobacterales	Rhodobacteraceae	Flavimaricola	Flavimaricola_marinus	0	0	0	0	0	0	0	0	0	0	0	0	0	0	0	0	0	0	0	0	0	0	0	0	0.0543626	0	0	0	0	0
20936de10ec0fdde505329310e86ae67	Bacteria	Proteobacteria	Alphaproteobacteria	unclassified_ Alphaproteobacteria				0	0	0	0	0	0	0	0	0	0	0	0	0	0	0	0	0	0	0	0	0	0	0	0	0.0543626	0	0	0	0	0
f3cc9cbdd432abe21e5f2f4a096c51ad	Bacteria	Proteobacteria	Gammaproteobacteria	Pseudomonadales	Halomonadaceae	Halomonas		0	0	0	0	0	0	0	0	0	0	0	0	0	0	0	0	0	0	0	0	0	0	0	0	0.0475673	0	0.0067245	0	0	0
41deb5b29bcff2e0c6086c482d84fac2	Bacteria	Bacteroidota	unclassified_ Bacteroidota	unclassified_ Bacteroidota	unclassified_ Bacteroidota	unclassified_ Bacteroidota	unclassified_ Bacteroidota	0	0	0	0	0	0	0	0	0	0	0	0	0	0	0	0	0	0	0	0	0	0	0	0.0535906	0	0	0	0	0	0
5fb9f6b04532e13350b49ded79361fdb	Bacteria	Chloroflexi	OLB14	OLB14	OLB14	OLB14	uncultured_Chloroflexi	0	0	0	0	0	0	0.0535268	0	0	0	0	0	0	0	0	0	0	0	0	0	0	0	0	0	0	0	0	0	0	0
4d36778c07af8a259b30ea769aec839a	Bacteria	Proteobacteria	Alphaproteobacteria	Paracaedibacterales	Paracaedibacteraceae		uncultured_bacterium	0	0	0	0	0	0	0.0535268	0	0	0	0	0	0	0	0	0	0	0	0	0	0	0	0	0	0	0	0	0	0	0
1286adc5c3dd560033099825e4e3101f	Bacteria	Planctomycetota	Phycisphaerae	Phycisphaerales	Phycisphaeraceae		uncultured_bacterium	0	0	0	0	0	0	0.0535268	0	0	0	0	0	0	0	0	0	0	0	0	0	0	0	0	0	0	0	0	0	0	0
673f767fa1172bf7178d4b82fc8332e6	Bacteria	Proteobacteria	Alphaproteobacteria	Rhizobiales	Beijerinckiaceae	Methylorosula	uncultured_bacterium	0	0	0	0	0	0	0.0535268	0	0	0	0	0	0	0	0	0	0	0	0	0	0	0	0	0	0	0	0	0	0	0
ac1fe09d256cf41eae651f8459dff4bc	Bacteria	Proteobacteria	Alphaproteobacteria	Rhodobacterales	Rhodobacteraceae	Roseivivax	uncultured_organism	0	0.0110779	0	0	0	0	0	0.0149447	0	0	0	0	0	0	0	0	0	0	0	0	0	0	0	0	0.0271813	0	0	0	0	0
8d0875b680578a07a7d839df6d3d2242	Bacteria	Patescibacteria	Microgenomatia	Candidatus_Woesebacteria	Candidatus_Woesebacteria	Candidatus_Woesebacteria	uncultured_bacterium	0	0	0	0	0	0	0	0	0	0	0	0	0	0	0	0	0	0	0	0	0	0	0	0	0	0.052521	0	0	0	0
03a5d999126b9ec6e8946ea1edfdcb7e	Bacteria	Actinobacteriota	Actinobacteria	Corynebacteriales	Tsukamurellaceae	Tsukamurella	uncultured_bacterium	0	0	0	0	0	0	0	0	0	0	0	0	0	0	0	0	0	0	0.0521921	0	0	0	0	0	0	0	0	0	0	0
c69ac48232fd887b38e03835d299bbba	Bacteria	Proteobacteria	Alphaproteobacteria	Kiloniellales	Fodinicurvataceae		uncultured_Alphaproteobacteria	0	0	0	0	0	0	0	0	0	0	0	0	0	0	0	0	0	0	0.0521921	0	0	0	0	0	0	0	0	0	0	0
c4f294f8b327f051cee6d5634ac5d12a	Bacteria	Bacteroidota	Rhodothermia	Rhodothermales	Rhodothermaceae	Longimonas		0	0	0	0	0	0	0	0	0	0	0	0	0	0	0	0	0	0	0.0521921	0	0	0	0	0	0	0	0	0	0	0
bf7911f2a13806818760ce39070eb949	Bacteria	Proteobacteria	Alphaproteobacteria	Rickettsiales				0	0	0	0	0	0	0	0	0	0	0	0	0	0	0	0	0	0	0.0521921	0	0	0	0	0	0	0	0	0	0	0
015177e23f3a9b2a3815bfaf85fd87e4	Bacteria	Chloroflexi	Dehalococcoidia	vadinBA26	vadinBA26	vadinBA26	uncultured_Chloroflexi	0	0	0	0	0	0	0	0	0	0	0	0	0	0	0	0	0	0	0.0521921	0	0	0	0	0	0	0	0	0	0	0
04723aa64db774aea34f33fba9c633fb	Bacteria	Proteobacteria	Alphaproteobacteria	Rhodobacterales	Rhodobacteraceae	Roseibaca	uncultured_bacterium	0	0	0	0	0	0	0	0	0	0	0	0	0	0	0	0	0.0514562	0	0	0	0	0	0	0	0	0	0	0	0	0
6fd650a21001ad6b5e909dc68c84946a	Bacteria	Proteobacteria	Gammaproteobacteria	unclassified_ Gammaproteobacteria				0	0	0	0	0	0	0	0	0	0	0	0	0	0	0	0	0.0514562	0	0	0	0	0	0	0	0	0	0	0	0	0
fe6a94b7a5dc3fdb50b8c53f640abd6c	Bacteria	Proteobacteria	Alphaproteobacteria	unclassified_ Alphaproteobacteria				0	0	0	0	0	0	0	0	0	0	0	0	0	0	0	0	0.0514562	0	0	0	0	0	0	0	0	0	0	0	0	0
daf4911baf9bc0b2f1aa2ff612bc3baf	Bacteria	Cyanobacteria	Cyanobacteriia	Cyanobacteriales	Nostocaceae	Nodularia_PCC-9350		0	0	0	0	0	0	0	0	0	0	0	0	0	0	0	0	0	0	0	0	0	0	0	0	0	0	0	0	0	0.051053
af52f6ab047486b9913c576fbfd4806b	Bacteria	Firmicutes	Clostridia	Lachnospirales	Lachnospiraceae			0	0	0	0	0	0	0	0	0	0	0	0	0	0	0	0	0	0	0	0	0	0	0	0	0	0	0	0	0	0.051053
21d44f8d5d78061a0f4410baca2cccbe	Bacteria	Actinobacteriota	Actinobacteria	Nitriliruptorales	Nitriliruptoraceae			0	0	0	0	0	0	0	0	0	0	0	0	0	0	0	0	0	0	0	0	0	0	0	0	0	0	0	0	0	0.051053
9237f1cba6a37c4cbd2afb7d0cb9dc48	Bacteria	Proteobacteria	Gammaproteobacteria	Pseudomonadales	Porticoccaceae	C1-B045		0	0	0	0	0	0	0	0	0	0	0	0	0	0	0	0	0	0	0	0	0	0	0	0	0	0	0	0	0	0.051053
1423839f276ea53728619eb70370d25a	Bacteria	Proteobacteria	Alphaproteobacteria	Rhizobiales	Amb-16S-1323	Amb-16S-1323	uncultured_bacterium	0	0	0	0	0	0	0	0	0	0	0	0	0	0	0	0	0	0	0	0	0	0	0	0	0	0	0	0	0	0.051053
1f724ed5658f5c33ae30431bfcc14bf2	Bacteria	Proteobacteria	Gammaproteobacteria	unclassified_ Gammaproteobacteria				0	0	0	0	0	0	0	0	0	0	0	0	0	0	0	0	0	0	0	0	0	0	0	0	0	0	0	0	0	0.051053
218ddfb4ed900e84b3abf954abe8277e	Bacteria	Patescibacteria	ABY1	Candidatus_Kerfeldbacteria	Candidatus_Kerfeldbacteria	Candidatus_Kerfeldbacteria	uncultured_bacterium	0	0	0	0	0	0	0	0	0	0	0	0	0	0	0	0	0	0	0	0	0	0	0.0505306	0	0	0	0	0	0	0
7c9b8c9cdf062f0195d340a7b3f36f9a	Bacteria	Planctomycetota	Phycisphaerae	MSBL9	L21-RPul-D3	L21-RPul-D3	uncultured_organism	0	0	0	0	0	0	0	0	0	0	0	0	0	0	0	0	0	0	0	0	0	0	0.0505306	0	0	0	0	0	0	0
943e92233e60152c382bb583d4cdc325	Bacteria	Planctomycetota	Phycisphaerae	Phycisphaerales	Phycisphaeraceae		uncultured_bacterium	0	0	0	0	0	0	0	0	0	0	0	0	0	0	0	0	0	0	0	0	0	0	0.0505306	0	0	0	0	0	0	0
7cbbb0a85e2b36159dc511a55f322740	Bacteria	Proteobacteria	Alphaproteobacteria	Rhodobacterales	Rhodobacteraceae	Rhodobaculum		0	0	0	0	0	0	0	0	0	0	0	0	0	0	0	0	0	0	0	0	0	0	0.0505306	0	0	0	0	0	0	0
0cfbfca46617a7e55d95e1278c1083ba	Bacteria	Proteobacteria	Gammaproteobacteria	unclassified_ Gammaproteobacteria				0	0	0	0	0	0	0	0	0.0077912	0	0	0	0	0	0	0	0	0	0.0173974	0	0	0	0.0252653	0	0	0	0	0	0	0
5a2e5d12fcc69c61fa6660eed5830727	Bacteria	Spirochaetota	Spirochaetia	Spirochaetales	Spirochaetaceae	Spirochaeta_2	uncultured_organism	0	0	0	0	0.0125455	0	0	0	0	0	0	0	0	0	0	0	0	0	0	0	0	0	0.0378979	0	0	0	0	0	0	0
7bef9a64b866cf44f30138f1c6aa42ad	Bacteria	Chloroflexi	Anaerolineae	Anaerolineales	Anaerolineaceae			0	0	0	0	0	0.0502837	0	0	0	0	0	0	0	0	0	0	0	0	0	0	0	0	0	0	0	0	0	0	0	0
6ac6025d636234f7a6c69c3ba8fd324b	Bacteria	Proteobacteria	Gammaproteobacteria	Ectothiorhodospirales	Ectothiorhodospiraceae	Halofilum	Halofilum_ochraceum	0	0	0	0	0	0.0502837	0	0	0	0	0	0	0	0	0	0	0	0	0	0	0	0	0	0	0	0	0	0	0	0
a52cd215c8daf5b005f4d85b923b9c8a	Bacteria	Proteobacteria	Alphaproteobacteria	Kiloniellales	Fodinicurvataceae	Rhodovibrio	Rhodovibrio_sp.	0	0	0	0	0	0.0502837	0	0	0	0	0	0	0	0	0	0	0	0	0	0	0	0	0	0	0	0	0	0	0	0
249d0d74b771e6629dd42ffbdbd129ee	Bacteria	Proteobacteria	unclassified_Proteobacteria	unclassified_Proteobacteria	unclassified_Proteobacteria	unclassified_Proteobacteria	unclassified_Proteobacteria	0	0	0	0	0	0.0502837	0	0	0	0	0	0	0	0	0	0	0	0	0	0	0	0	0	0	0	0	0	0	0	0
34aa8fb93c7a17224fc4c27096c438e9	Bacteria	Proteobacteria	Alphaproteobacteria	unclassified_ Alphaproteobacteria				0	0	0	0	0	0.0502837	0	0	0	0	0	0	0	0	0	0	0	0	0	0	0	0	0	0	0	0	0	0	0	0
be23c2c042706aa9b2ee281225d9e2bd	Bacteria	Proteobacteria	Alphaproteobacteria	unclassified_ Alphaproteobacteria				0	0	0	0	0	0.0502837	0	0	0	0	0	0	0	0	0	0	0	0	0	0	0	0	0	0	0	0	0	0	0	0
1f4008913620593d5ec2a135d7ea46d8	Bacteria	Proteobacteria	Alphaproteobacteria	unclassified_ Alphaproteobacteria				0	0	0	0	0	0	0	0	0	0	0	0	0	0	0	0	0	0	0	0	0	0	0	0	0	0	0	0.0501052	0	0
e5393467ee736a8310cb26b353eb0360	Bacteria	Proteobacteria	Alphaproteobacteria	unclassified_ Alphaproteobacteria				0	0.0110779	0	0	0	0	0	0	0	0.0275862	0	0	0	0	0	0.0109987	0	0	0	0	0	0	0	0	0	0	0	0	0	0
a150571b2929caebdc52f25a26bacdc0	Bacteria	Proteobacteria	Alphaproteobacteria	unclassified_ Alphaproteobacteria				0	0	0	0	0	0	0	0	0	0	0	0	0	0	0	0	0	0	0	0.049597	0	0	0	0	0	0	0	0	0	0
1ddab75b3cdaa65ffd7f498f2e8d9f47	Bacteria	Desulfobacterota	Desulfuromonadia	Bradymonadales	Bradymonadales	Bradymonadales	uncultured_bacterium	0	0	0	0	0	0	0	0	0	0	0	0	0	0	0	0	0	0	0	0.049597	0	0	0	0	0	0	0	0	0	0
55dc3184279e1230639ec96f125ac5d7	Bacteria	Verrucomicrobiota	Omnitrophia	Omnitrophales	Omnitrophaceae	Candidatus_Omnitrophus	uncultured_bacterium	0	0	0	0	0	0	0	0	0	0	0	0	0	0	0	0	0	0	0	0.049597	0	0	0	0	0	0	0	0	0	0
52221990d616fc7d8802a9866d160b71	Bacteria	Chloroflexi	Dehalococcoidia	SAR202_clade	SAR202_clade	SAR202_clade		0	0	0	0	0	0	0	0	0	0	0	0	0	0	0	0	0	0	0	0.049597	0	0	0	0	0	0	0	0	0	0
d19e3fa8ee4e3078d1dc58eca6d9e440	Bacteria	Proteobacteria	Gammaproteobacteria	Pseudomonadales	Marinobacteraceae	Marinobacter		0	0	0.0275457	0	0	0	0	0	0	0	0	0	0	0	0	0.0219974	0	0	0	0	0	0	0	0	0	0	0	0	0	0
518ba0d0b5e9b2e0c36e2b3dd4f42d9d	Bacteria	SAR324_clade(Marine_group_B)	SAR324_clade(Marine_group_B)	SAR324_clade(Marine_group_B)	SAR324_clade(Marine_group_B)	SAR324_clade(Marine_group_B)	uncultured_bacterium	0	0	0	0	0	0	0	0	0	0	0	0	0.0491965	0	0	0	0	0	0	0	0	0	0	0	0	0	0	0	0	0
119e7f5f7f418da3732420c7a4499644	Bacteria	Proteobacteria	Alphaproteobacteria	unclassified_ Alphaproteobacteria				0	0	0	0	0	0	0	0	0	0	0	0	0.0491965	0	0	0	0	0	0	0	0	0	0	0	0	0	0	0	0	0
3f01732d9dc3e09c489e2545f1260cd4	Bacteria	Proteobacteria	Gammaproteobacteria	Ectothiorhodospirales	Thioalkalispiraceae	Thiohalophilus		0	0	0	0	0	0	0	0	0	0	0	0	0	0	0	0	0	0	0	0	0	0	0	0	0	0	0	0	0.0491039	0
cdfca56de1cf28725c9f174d04274d91	Bacteria	Chloroflexi	Anaerolineae	SBR1031	SBR1031	SBR1031	uncultured_organism	0	0	0	0	0	0	0	0	0	0	0	0	0	0	0	0	0	0	0	0	0	0	0	0	0	0	0	0	0.0491039	0
88cc2042cbbed2e8230eb995848eca6f	Bacteria	Chloroflexi	Dehalococcoidia	Sh765B-AG-111	Sh765B-AG-111	Sh765B-AG-111	uncultured_bacterium	0	0	0	0	0	0	0	0	0	0	0	0	0	0	0	0	0	0	0	0	0	0	0	0	0	0	0	0	0.0491039	0
e0af6d99c1bb0abcc05fea23f44063d0	Bacteria	Actinobacteriota	Actinobacteria	Streptosporangiales	Nocardiopsaceae	Nocardiopsis		0	0	0	0	0	0	0	0	0	0	0	0	0	0	0	0	0	0	0	0	0	0	0	0	0	0	0	0	0.0491039	0
cae609f6596af64a131235abdddc415e	Bacteria	Proteobacteria	Gammaproteobacteria	B2M28	B2M28	B2M28	uncultured_gamma	0	0	0	0.0190876	0	0	0	0	0	0	0	0	0	0	0	0	0	0	0.00869868	0	0	0	0	0	0	0.0210084	0	0	0	0
f02101830ae8f0964ec3e82c885f630a	Bacteria	Proteobacteria	unclassified_Proteobacteria	unclassified_Proteobacteria	unclassified_Proteobacteria	unclassified_Proteobacteria	unclassified_Proteobacteria	0	0	0	0	0	0	0.0118948	0	0	0	0.0195274	0	0	0.00473194	0	0	0	0	0	0	0	0	0	0	0	0	0	0	0.012276	0
9ed549db914ea2ff9f00a6b308348031	Bacteria	Actinobacteriota	Acidimicrobiia	unclassified_ Acidimicrobiia				0	0	0	0	0	0	0	0	0	0	0	0	0	0	0.0484121	0	0	0	0	0	0	0	0	0	0	0	0	0	0	0
9039562b048863aa5b8cae5146ec58b7	Bacteria	Proteobacteria	unclassified_Proteobacteria	unclassified_Proteobacteria	unclassified_Proteobacteria	unclassified_Proteobacteria	unclassified_Proteobacteria	0.00590249	0.0332336	0.00918189	0	0	0	0	0	0	0	0	0	0	0	0	0	0	0	0	0	0	0	0	0	0	0	0	0	0	0
68dcc6765871d7c742b8ea9040441873	Bacteria	Proteobacteria	unclassified_Proteobacteria	unclassified_Proteobacteria	unclassified_Proteobacteria	unclassified_Proteobacteria	unclassified_Proteobacteria	0	0	0	0	0	0	0	0	0	0	0	0	0	0	0	0	0	0	0	0	0	0	0	0	0	0	0	0.010021	0	0.0382897
7d7b9961ec6f247e5f93bd7ebf084edd	Bacteria	Bacteroidota	Bacteroidia	unclassified_ Bacteroidia				0	0	0	0	0	0	0	0	0	0	0	0	0	0	0	0	0	0	0	0	0	0	0	0	0	0	0	0.010021	0	0.0382897
9ef1ae8515a0e718088b8df5802884f9	Bacteria	Proteobacteria	Alphaproteobacteria	Rhizobiales	Rhizobiaceae			0	0	0	0	0	0	0	0	0	0	0	0	0	0	0	0	0	0	0	0	0.0478635	0	0	0	0	0	0	0	0	0
a2bc4d49c9e3458accaf166daef0c4db	Bacteria	Patescibacteria	Gracilibacteria	Absconditabacteriales_(SR1)	Absconditabacteriales_(SR1)	Absconditabacteriales_(SR1)		0	0	0	0.047719	0	0	0	0	0	0	0	0	0	0	0	0	0	0	0	0	0	0	0	0	0	0	0	0	0	0
b408aec7a589c2d91e47aff0e964656a	Bacteria	Bacteroidota	Bacteroidia	Flavobacteriales				0	0	0	0.047719	0	0	0	0	0	0	0	0	0	0	0	0	0	0	0	0	0	0	0	0	0	0	0	0	0	0
bcec97398228eb0d5cca134f019455e7	Bacteria	Bacteroidota	Bacteroidia	Flavobacteriales	Cryomorphaceae			0	0	0	0.047719	0	0	0	0	0	0	0	0	0	0	0	0	0	0	0	0	0	0	0	0	0	0	0	0	0	0
d665b9679febae5c49980cfbed69fb34	Bacteria	Bacteroidota	Bacteroidia	Chitinophagales	Saprospiraceae			0	0	0	0	0	0	0	0	0	0	0	0	0	0	0	0	0	0	0	0	0	0	0	0.0476361	0	0	0	0	0	0
744a85791418460e0b5f83a9ff7ceadc	Bacteria	Proteobacteria	Gammaproteobacteria	unclassified_ Gammaproteobacteria				0	0	0	0	0	0	0	0	0	0	0	0	0	0	0	0	0	0	0	0	0	0	0	0.0476361	0	0	0	0	0	0
c5c26fa522667cf65fcf7386737ad1f0	Bacteria	Chloroflexi	Anaerolineae	Anaerolineales	Anaerolineaceae	ADurb.Bin120	uncultured_bacterium	0	0	0	0	0	0	0	0	0	0	0	0	0	0	0	0	0	0	0	0	0	0	0	0	0.0475673	0	0	0	0	0
85e15948a4fdf792bf72b57d81fb0ec9	Bacteria	Bacteroidota	Bacteroidia	Bacteroidales	Bacteroidetes_BD2-2	Bacteroidetes_BD2-2		0	0	0	0	0	0	0	0	0	0	0	0	0	0	0	0	0	0	0	0	0	0	0	0	0.0475673	0	0	0	0	0
821d5bc39b0ee9c44a3345462d23e9aa	Bacteria	Actinobacteriota	Actinobacteria	Corynebacteriales	Corynebacteriaceae	Corynebacterium	Corynebacterium_riegelii	0	0	0	0	0	0	0	0	0	0	0	0	0	0	0	0	0	0	0	0	0	0	0	0	0.0475673	0	0	0	0	0
4fc19252230a7004921052605bd17a8b	Bacteria	Chloroflexi	Dehalococcoidia	GIF9	AB-539-J10	AB-539-J10	uncultured_Chloroflexi	0	0	0	0	0	0	0	0	0	0	0	0	0	0	0	0	0	0	0	0	0	0	0	0	0.0475673	0	0	0	0	0
a7ef8481af0b2459cb07d296145f622c	Bacteria	Proteobacteria	Alphaproteobacteria	Rhodobacterales	Rhodobacteraceae	Sediminimonas	uncultured_bacterium	0	0	0	0	0	0	0	0	0	0	0	0	0	0	0	0	0	0	0	0	0	0	0	0	0.0475673	0	0	0	0	0
db656dac0aef3271f287704629d8922f	Bacteria	Proteobacteria	Alphaproteobacteria	Rhodobacterales	Rhodobacteraceae	Oceanicella		0	0	0	0	0	0	0	0	0	0	0	0	0	0	0	0	0	0	0	0	0	0	0	0	0.0475673	0	0	0	0	0
37518cd5f39526069972720afefea266	Bacteria	Proteobacteria	Alphaproteobacteria	unclassified_ Alphaproteobacteria				0	0	0	0	0	0	0	0	0	0	0	0	0	0	0	0	0	0	0	0	0	0	0	0	0.0475673	0	0	0	0	0
2104c2c6f5f066eab3bac6515715b9e3	Bacteria	Actinobacteriota	Thermoleophilia	Gaiellales				0	0	0	0	0	0	0	0	0	0	0	0	0	0.0473194	0	0	0	0	0	0	0	0	0	0	0	0	0	0	0	0
cc5f87de643a316bbde10c25c5fb80cf	Bacteria	Planctomycetota	Planctomycetes	Pirellulales	Pirellulaceae	Rubripirellula	uncultured_bacterium	0	0	0	0	0	0	0	0	0	0	0	0	0	0.0473194	0	0	0	0	0	0	0	0	0	0	0	0	0	0	0	0
c6740e53de855ad2baa897c186495881	Bacteria	Deinococcota	Deinococci	Deinococcales	Trueperaceae	Truepera	uncultured_bacterium	0	0	0	0	0	0	0	0	0.0467472	0	0	0	0	0	0	0	0	0	0	0	0	0	0	0	0	0	0	0	0	0
af6900ee6dbe9b3ffb14966b1597fc80	Bacteria	Proteobacteria	unclassified_Proteobacteria	unclassified_Proteobacteria	unclassified_Proteobacteria	unclassified_Proteobacteria	unclassified_Proteobacteria	0	0.0110779	0.0183638	0	0	0	0	0	0	0	0	0	0	0	0	0	0.0102912	0.00654836	0	0	0	0	0	0	0	0	0	0	0	0
caa1b27b6be93383ee5fb61e753309ef	Bacteria	Proteobacteria	Gammaproteobacteria	Pseudomonadales	Marinobacteraceae	Marinobacter		0	0.0332336	0	0	0	0	0	0	0	0	0	0	0	0	0	0	0	0.00654836	0	0.00619963	0	0	0	0	0	0	0	0	0	0
2c7ea96795de9408215b27b57702f271	Bacteria	Proteobacteria	Gammaproteobacteria	Pseudomonadales	Marinobacteraceae	Marinobacter		0	0	0.0459095	0	0	0	0	0	0	0	0	0	0	0	0	0	0	0	0	0	0	0	0	0	0	0	0	0	0	0
ea9b2dc55dad579ccb23237f24bfeea0	Bacteria	Bacteroidota	Bacteroidia	unclassified_ Bacteroidia				0	0	0	0	0	0	0	0	0	0	0	0	0	0	0	0	0	0	0	0	0	0	0	0	0	0	0	0.0200421	0	0.0255265
b7299cb54bf9dc5ec9e33aa5fdfb2d4c	Bacteria	Proteobacteria	unclassified_Proteobacteria	unclassified_Proteobacteria	unclassified_Proteobacteria	unclassified_Proteobacteria	unclassified_Proteobacteria	0	0	0.00918189	0	0	0	0.0118948	0.00498157	0	0	0	0	0	0	0	0	0	0.0130967	0	0	0	0	0	0.00595451	0	0	0	0	0	0
9460689a650c36c335dc79111881d4c0	Bacteria	Bacteroidota	Rhodothermia	Balneolales	Balneolaceae			0	0	0	0	0	0	0	0	0	0	0	0	0	0	0	0	0	0	0	0	0	0	0	0	0.0135906	0.0315126	0	0	0	0
b7545eb624c93c9698878ae8640aa254	Bacteria	Proteobacteria	Gammaproteobacteria	unclassified_ Gammaproteobacteria				0.011805	0.0221558	0	0	0	0	0	0	0	0	0	0	0	0	0	0.0109987	0	0	0	0	0	0	0	0	0	0	0	0	0	0
7eac399c888df7b2dcc73822feeedb47	Bacteria	Bacteroidota	Rhodothermia	Balneolales	Balneolaceae			0.00590249	0.0221558	0	0	0	0	0	0	0	0	0	0	0	0	0	0	0.0102912	0.00654836	0	0	0	0	0	0	0	0	0	0	0	0
16715223fcce2aeafe90ac2364b38b93	Bacteria	Proteobacteria	Alphaproteobacteria	unclassified_ Alphaproteobacteria				0	0	0	0	0	0	0	0.0448341	0	0	0	0	0	0	0	0	0	0	0	0	0	0	0	0	0	0	0	0	0	0
fdb3156d9250cde771aede0621e52788	Bacteria	Proteobacteria	unclassified_Proteobacteria	unclassified_Proteobacteria	unclassified_Proteobacteria	unclassified_Proteobacteria	unclassified_Proteobacteria	0	0.0443115	0	0	0	0	0	0	0	0	0	0	0	0	0	0	0	0	0	0	0	0	0	0	0	0	0	0	0	0
44c4aa6e03b93ec877f9fd33d513d85d	Bacteria	Actinobacteriota	Actinobacteria	Micrococcales	Microbacteriaceae			0	0	0	0	0	0	0	0	0	0	0	0	0	0	0	0.0439947	0	0	0	0	0	0	0	0	0	0	0	0	0	0
55f81579e5036be420fed052f44b5c3d	Bacteria	Bacteroidota	Rhodothermia	Balneolales	Balneolaceae			0	0	0	0	0	0	0	0	0	0	0	0	0	0	0	0	0	0	0	0	0	0	0	0	0	0.0315126	0	0	0.012276	0
16a886962928c4670d9ae4ad0b5f3f6b	Bacteria	Proteobacteria	Alphaproteobacteria	unclassified_ Alphaproteobacteria				0	0	0	0	0	0.0143668	0	0	0	0	0.0292912	0	0	0	0	0	0	0	0	0	0	0	0	0	0	0	0	0	0	0
45496191749fece93e3da632e70ff387	Bacteria	Bacteroidota	Rhodothermia	Balneolales	Balneolaceae			0	0	0	0	0	0	0	0	0	0	0	0	0	0	0	0	0	0	0	0	0.0435123	0	0	0	0	0	0	0	0	0
78efff676216cbd1e1c2b3b4eca603d8	Bacteria	Actinobacteriota	Actinobacteria	Nitriliruptorales	Nitriliruptoraceae	Nitriliruptoraceae	uncultured_bacterium	0	0	0	0	0	0	0	0	0	0	0	0	0	0	0	0	0	0	0	0	0.0435123	0	0	0	0	0	0	0	0	0
9ac2242c15ef3216b87d7730ab33e75e	Bacteria	Actinobacteriota	Actinobacteria	Nitriliruptorales	Nitriliruptoraceae	Nitriliruptoraceae	uncultured_Actinobacteridae	0	0	0	0	0	0	0	0	0	0	0	0	0	0	0	0	0	0	0	0	0.0435123	0	0	0	0	0	0	0	0	0
5539e547d2c4d6f2c85227de3b20ccff	Bacteria	Proteobacteria	Gammaproteobacteria	Pseudomonadales	Spongiibacteraceae	Litorivivens	Litorivivens_aequoris	0	0	0	0	0	0	0	0	0	0	0	0	0	0	0	0	0	0	0	0	0.0435123	0	0	0	0	0	0	0	0	0
5fb8a3950c56757f44ad645791c58db5	Bacteria	Chloroflexi	Chloroflexia	Thermomicrobiales	Thermomicrobiaceae	Nitrolancea	uncultured_Chloroflexi	0	0	0	0	0	0	0	0	0	0	0	0	0	0	0	0	0	0	0.0347947	0	0.00870246	0	0	0	0	0	0	0	0	0
5d6c5f00684d80ee9cafff12980e143f	Bacteria	Proteobacteria	Alphaproteobacteria	unclassified_ Alphaproteobacteria			uncultured_forest	0	0	0	0	0	0	0	0	0	0	0	0	0	0	0	0	0	0	0.0434934	0	0	0	0	0	0	0	0	0	0	0
a06d2b2d27796bbf324a25a0cbd766a5	Bacteria	Halanaerobiaeota	Halanaerobiia	Halanaerobiales	Halobacteroidaceae	Halobacteroidaceae	uncultured_bacterium	0	0	0	0	0	0	0	0	0	0	0	0	0	0	0	0	0	0	0.0434934	0	0	0	0	0	0	0	0	0	0	0
298d2f4494deff582e70fdce6c881b74	Bacteria	Chloroflexi	Dehalococcoidia	SAR202_clade	SAR202_clade	SAR202_clade	uncultured_bacterium	0	0	0	0	0	0	0	0	0	0	0	0	0	0	0	0	0	0	0.0434934	0	0	0	0	0	0	0	0	0	0	0
0ae368fbf46034c61db476f4bd59c9e3	Bacteria	Patescibacteria	Gracilibacteria	Candidatus_Peribacteria	Candidatus_Peribacteria	Candidatus_Peribacteria	uncultured_bacterium	0	0	0	0	0	0	0	0	0	0	0	0	0	0	0	0	0	0	0	0.0433974	0	0	0	0	0	0	0	0	0	0
2292ece294a1a922ded061d025359809	Bacteria	Actinobacteriota	Actinobacteria	Corynebacteriales	Corynebacteriaceae	Corynebacterium		0	0	0	0	0	0	0	0	0	0	0	0	0	0	0	0	0	0	0	0.0433974	0	0	0	0	0	0	0	0	0	0
5491c8bc9cb6169b3188c7a56a521f01	Bacteria	Actinobacteriota	Acidimicrobiia	Microtrichales	Microtrichaceae	Sva0996_marine_group		0	0	0	0	0	0	0	0	0	0	0	0	0	0	0	0	0	0	0	0.0433974	0	0	0	0	0	0	0	0	0	0
35a2f9244f70b1047032dee726f630fe	Bacteria	Actinobacteriota	Actinobacteria	Nitriliruptorales	Nitriliruptoraceae	Nitriliruptoraceae	uncultured_bacterium	0	0	0	0	0	0	0	0	0	0	0	0	0	0	0	0	0	0	0	0.0433974	0	0	0	0	0	0	0	0	0	0
a17389cfe80d32f667a5ae0f33c8c824	Bacteria	Proteobacteria	Alphaproteobacteria	Rhodospirillales				0	0	0	0	0	0	0	0	0	0	0	0	0	0	0	0	0	0	0	0.0433974	0	0	0	0	0	0	0	0	0	0
2f705dc50c1c6d7a4c05a7ec13520fed	Bacteria	Actinobacteriota	Actinobacteria	Nitriliruptorales	Nitriliruptoraceae	Nitriliruptoraceae	uncultured_bacterium	0	0	0	0	0	0	0	0	0	0	0	0	0	0	0	0	0	0	0	0	0	0	0.0252653	0.0178635	0	0	0	0	0	0
da1f4004c27cb443f867608e2979a51f	Bacteria	Bdellovibrionota	Bdellovibrionia	Bacteriovoracales	Bacteriovoracaceae	Peredibacter		0	0	0	0	0	0.0431004	0	0	0	0	0	0	0	0	0	0	0	0	0	0	0	0	0	0	0	0	0	0	0	0
a1161365be997bdf38b6a921cd619fb7	Bacteria	Proteobacteria	Gammaproteobacteria	Chromatiales	Chromatiaceae	Halochromatium	uncultured_bacterium	0	0	0	0	0	0.0431004	0	0	0	0	0	0	0	0	0	0	0	0	0	0	0	0	0	0	0	0	0	0	0	0
8c7e0f0a529c9c1db3a4fccc28bf1515	Bacteria	Proteobacteria	Gammaproteobacteria	Diplorickettsiales	Diplorickettsiaceae		uncultured_bacterium	0	0	0	0	0	0.0431004	0	0	0	0	0	0	0	0	0	0	0	0	0	0	0	0	0	0	0	0	0	0	0	0
a9658514417169d5ebd23531478cdd04	Bacteria	Planctomycetota	Phycisphaerae	MSBL9	SG8-4	SG8-4		0	0	0	0	0	0.0431004	0	0	0	0	0	0	0	0	0	0	0	0	0	0	0	0	0	0	0	0	0	0	0	0
2f83f662b8d5cf2fb8e4c3fadb66c798	Bacteria	Proteobacteria	Alphaproteobacteria	Rickettsiales				0	0	0	0	0	0.0431004	0	0	0	0	0	0	0	0	0	0	0	0	0	0	0	0	0	0	0	0	0	0	0	0
9fa0d2b40db66286c195cf8c800321ec	Bacteria	Verrucomicrobiota	unclassified_ Verrucomicrobiota	unclassified_ Verrucomicrobiota	unclassified_ Verrucomicrobiota	unclassified_ Verrucomicrobiota	unclassified_ Verrucomicrobiota	0	0	0	0	0	0.0431004	0	0	0	0	0	0	0	0	0	0	0	0	0	0	0	0	0	0	0	0	0	0	0	0
f05413a3fe73750ec9d1e4e81c041c48	Bacteria	Bacteroidota	Bacteroidia	unclassified_ Bacteroidia				0	0	0	0	0	0	0	0	0	0	0	0	0	0	0	0	0	0	0	0	0	0	0	0	0	0	0	0.0300631	0	0.0127632
646790596f4007fa39a24d744a87b796	Bacteria	Firmicutes	Clostridia	Oscillospirales	Hungateiclostridiaceae		uncultured_bacterium	0	0	0	0	0	0	0	0	0	0	0	0	0	0.0425874	0	0	0	0	0	0	0	0	0	0	0	0	0	0	0	0
799e8ac4f5357d10da90323cc68ca465	Bacteria	Bacteroidota	Rhodothermia	Balneolales	Balneolaceae			0	0	0.00918189	0	0	0	0.00594742	0	0.0077912	0	0	0	0	0	0	0	0	0.00654836	0.00869868	0	0.00435123	0	0	0	0	0	0	0	0	0
0f51599de79a8203015cb7dd3b57d0aa	Bacteria	Proteobacteria	Gammaproteobacteria	unclassified_ Gammaproteobacteria				0	0.0332336	0.00918189	0	0	0	0	0	0	0	0	0	0	0	0	0	0	0	0	0	0	0	0	0	0	0	0	0	0	0
95e7123def4a68de9f8b5aba25decfd4	Bacteria	Bacteroidota	Rhodothermia	Balneolales	Balneolaceae			0	0	0	0	0	0	0	0	0	0	0	0	0	0	0	0	0	0	0	0	0	0	0	0	0	0.0420168	0	0	0	0
27abd5acadc9a6d39b8c4e77d56c4451	Bacteria	Patescibacteria	Parcubacteria	Candidatus_Campbellbacteria	Candidatus_Campbellbacteria	Candidatus_Campbellbacteria	uncultured_bacterium	0	0	0	0	0	0	0	0	0	0	0	0	0	0	0	0	0	0	0	0	0	0	0	0	0	0.0420168	0	0	0	0
80f989d8590fc063ef55dd46b07d9d38	Bacteria	Proteobacteria	Gammaproteobacteria	Pseudomonadales				0	0	0	0	0	0	0	0	0	0	0	0	0	0	0	0	0	0	0	0	0	0	0	0	0	0.0420168	0	0	0	0
0e8ed8bbc8bb4efd3b1ba7ee387414b4	Bacteria	Patescibacteria	Parcubacteria	unclassified_ Parcubacteria				0	0	0	0	0	0	0	0	0	0	0	0	0	0	0	0	0	0	0	0	0	0	0	0	0	0.0420168	0	0	0	0
b87569372a0af56b8ba49b95f20a7776	Bacteria	Proteobacteria	Alphaproteobacteria	unclassified_ Alphaproteobacteria				0.0354149	0	0	0	0	0	0	0	0	0	0	0	0	0	0	0	0	0.00654836	0	0	0	0	0	0	0	0	0	0	0	0
53019a1d93fe91822fde5fc1087974ed	Bacteria	Proteobacteria	Gammaproteobacteria	unclassified_ Gammaproteobacteria				0	0	0	0	0	0	0	0	0	0	0	0	0	0	0	0	0	0	0	0	0	0	0	0.0416816	0	0	0	0	0	0
34b2e7679a27347778df6cc96119e65a	Bacteria	Proteobacteria	Gammaproteobacteria	Chromatiales	Chromatiaceae	Halochromatium	uncultured_bacterium	0	0	0	0	0	0	0	0	0	0	0	0	0	0	0	0	0	0	0	0	0	0	0	0.0416816	0	0	0	0	0	0
8cffef2f4ba6ee27ed9837388a57b770	Bacteria	Proteobacteria	Alphaproteobacteria	unclassified_ Alphaproteobacteria				0	0	0	0	0	0	0	0	0	0	0	0	0	0	0	0	0	0	0	0	0	0	0	0.0416816	0	0	0	0	0	0
e526dca6d3cf584ca67306256670f20b	Bacteria	Actinobacteriota	Actinobacteria	Micrococcales	Demequinaceae	Demequina	uncultured_bacterium	0	0	0	0	0	0	0.041632	0	0	0	0	0	0	0	0	0	0	0	0	0	0	0	0	0	0	0	0	0	0	0
8b7a9113eb759505a7004ef0ff17a1b8	Bacteria	Actinobacteriota	Actinobacteria	Nitriliruptorales	Nitriliruptoraceae	Nitriliruptoraceae	uncultured_Nitriliruptorales	0	0	0	0	0	0	0.041632	0	0	0	0	0	0	0	0	0	0	0	0	0	0	0	0	0	0	0	0	0	0	0
1af95717fe5c43af21974d5f9abd3a10	Bacteria	Campylobacterota	Campylobacteria	Campylobacterales	Arcobacteraceae		uncultured_bacterium	0.0413174	0	0	0	0	0	0	0	0	0	0	0	0	0	0	0	0	0	0	0	0	0	0	0	0	0	0	0	0	0
2c24d283f95968f8dc7b3629c426aa38	Bacteria	Proteobacteria	Alphaproteobacteria	Caulobacterales	Hyphomonadaceae	Oceanicaulis	uncultured_organism	0.0413174	0	0	0	0	0	0	0	0	0	0	0	0	0	0	0	0	0	0	0	0	0	0	0	0	0	0	0	0	0
cef69fb2dd03d75ea30a4e647b760214	Bacteria	Proteobacteria	Gammaproteobacteria	Enterobacterales	Aeromonadaceae	Aeromonas	Salinivibrio_sp.	0	0	0	0	0	0	0	0	0	0	0	0	0	0	0	0	0.041165	0	0	0	0	0	0	0	0	0	0	0	0	0
fe6392e45052fb7c2ba10112469a8624	Bacteria	Proteobacteria	Gammaproteobacteria	Enterobacterales				0	0	0	0	0	0	0	0	0	0	0	0	0	0	0	0	0.041165	0	0	0	0	0	0	0	0	0	0	0	0	0
a4f26ebcc52d89c93458ddd528b40347	Bacteria	Proteobacteria	Alphaproteobacteria	Micavibrionales	Micavibrionaceae		uncultured_bacterium	0	0	0	0	0	0	0	0	0	0	0	0	0	0	0	0	0.041165	0	0	0	0	0	0	0	0	0	0	0	0	0
10970365566f686e8a394354c6ec1fa5	Bacteria	Proteobacteria	Gammaproteobacteria	Pseudomonadales	Halomonadaceae	Halomonas	Halomonas_neptunia	0	0	0	0	0	0	0	0	0	0	0	0	0	0	0	0	0.041165	0	0	0	0	0	0	0	0	0	0	0	0	0
3ab44ce98df0f7a908cbdc0389e8070c	Bacteria	Proteobacteria	unclassified_Proteobacteria	unclassified_Proteobacteria	unclassified_Proteobacteria	unclassified_Proteobacteria	unclassified_Proteobacteria	0	0	0	0	0	0	0	0	0	0	0	0	0	0	0	0	0.041165	0	0	0	0	0	0	0	0	0	0	0	0	0
07504d7e7ea87b3497d8a4675a829f91	Bacteria	Bacteroidota	Rhodothermia	Balneolales	Balneolaceae			0	0	0	0	0	0	0.0178423	0.00498157	0	0	0	0	0	0	0	0	0	0	0	0	0	0	0	0.0178635	0	0	0	0	0	0
a9edfe856d5eadb1726b9fae511a596f	Bacteria	Bdellovibrionota	Bdellovibrionia	Bacteriovoracales	Bacteriovoracaceae	Peredibacter	uncultured_bacterium	0	0	0.0183638	0	0	0	0	0	0	0	0	0	0	0	0	0.0219974	0	0	0	0	0	0	0	0	0	0	0	0	0	0
99164fe5377511f5fedded4da0361b0c	Bacteria	Proteobacteria	Gammaproteobacteria	unclassified_ Gammaproteobacteria				0	0	0	0	0	0	0	0	0	0	0	0	0	0	0	0	0	0	0	0	0	0	0	0	0	0	0.040347	0	0	0
16aabddaa89c41c460b54a5f7611f011	Bacteria	Proteobacteria	Alphaproteobacteria	Caulobacterales	Hyphomonadaceae	Oceanicaulis	uncultured_organism	0	0	0	0	0	0	0	0	0	0	0	0	0	0	0	0	0	0	0	0	0	0	0	0	0	0	0	0.0400842	0	0
84c375cf2f8e1e54831d490e4f92709c	Bacteria	Patescibacteria	WWE3	WWE3	WWE3	WWE3	uncultured_bacterium	0	0	0	0	0	0	0	0	0	0	0	0	0	0	0	0	0	0	0	0	0	0	0	0	0	0	0	0.0400842	0	0
1e5e4b95608818c434ce4401d50283a2	Bacteria	Proteobacteria	Alphaproteobacteria	unclassified_ Alphaproteobacteria				0	0	0	0	0	0	0	0	0	0	0	0	0	0	0	0	0	0	0	0	0	0	0	0	0	0	0	0.0400842	0	0
7f36e74d6ad1f0d4ef434f69487c4bdb	Bacteria	Proteobacteria	Gammaproteobacteria	unclassified_ Gammaproteobacteria				0	0	0	0	0	0	0	0	0	0	0	0	0.0163988	0.0236597	0	0	0	0	0	0	0	0	0	0	0	0	0	0	0	0
4a896c8d938416c05257d639dcd96b6b	Bacteria	Proteobacteria	Gammaproteobacteria	Diplorickettsiales	Diplorickettsiaceae		uncultured_bacterium	0	0	0	0	0.0125455	0	0	0	0	0	0	0	0	0	0	0	0	0	0	0	0.00870246	0	0.0126326	0.00595451	0	0	0	0	0	0
106781dd4e5ae412fe37632b2726a54e	Bacteria	Patescibacteria	Parcubacteria	unclassified_ Parcubacteria				0	0	0	0	0	0	0	0	0	0	0	0	0	0.0141958	0	0	0	0	0	0	0	0	0	0	0	0	0	0	0	0.0255265
2ae343948f1c77f9e8a58db7da214c4e	Bacteria	Patescibacteria	ABY1	Candidatus_Kerfeldbacteria	Candidatus_Kerfeldbacteria	Candidatus_Kerfeldbacteria	uncultured_bacterium	0	0	0	0	0	0.0143668	0	0	0	0	0	0	0	0	0	0	0	0	0	0	0	0	0.0252653	0	0	0	0	0	0	0
7e6929dc7ef43d6e27ff5e80a58f72fb	Bacteria	Proteobacteria	Gammaproteobacteria	Chromatiales	Chromatiaceae	Halochromatium	uncultured_bacterium	0	0	0	0	0	0.0143668	0	0	0	0	0	0	0	0	0	0	0	0	0	0	0	0	0.0252653	0	0	0	0	0	0	0
170057650b83e8dd82a806a44afbb455	Bacteria	Proteobacteria	Gammaproteobacteria	unclassified_ Gammaproteobacteria				0.011805	0	0.0275457	0	0	0	0	0	0	0	0	0	0	0	0	0	0	0	0	0	0	0	0	0	0	0	0	0	0	0
f0c40c146d4745decc1e5631d83c2d75	Bacteria	Proteobacteria	Alphaproteobacteria	unclassified_ Alphaproteobacteria				0	0	0	0	0	0	0	0	0	0	0	0	0	0	0	0	0	0.0392902	0	0	0	0	0	0	0	0	0	0	0	0
7672246c09b9a56a78b6172c31360db2	Bacteria	Proteobacteria	Alphaproteobacteria	Micavibrionales			uncultured_organism	0	0	0	0	0	0	0	0	0	0	0	0	0	0	0	0	0	0.0392902	0	0	0	0	0	0	0	0	0	0	0	0
c136ce36f5603fc6a2797e7ea58250ad	Bacteria	Proteobacteria	Alphaproteobacteria	Rhodobacterales	Rhodobacteraceae			0	0	0	0	0	0	0	0	0	0	0	0	0	0	0	0	0	0.0392902	0	0	0	0	0	0	0	0	0	0	0	0
0b1bfd079740d933ddae70469acf14b7	Bacteria	Planctomycetota	Phycisphaerae	Phycisphaerales	Phycisphaeraceae	Phycisphaera	uncultured_organism	0	0	0	0	0	0	0	0	0	0	0	0	0	0	0	0	0	0	0	0	0.0391611	0	0	0	0	0	0	0	0	0
31b11ec1c24545e9a061ac73f3cc592a	Bacteria	Bacteroidota	Bacteroidia	Bacteroidales				0	0	0	0	0	0	0	0	0	0	0.0390549	0	0	0	0	0	0	0	0	0	0	0	0	0	0	0	0	0	0	0
763502e227dbc537c5ef68c6dc21c783	Bacteria	Proteobacteria	unclassified_Proteobacteria	unclassified_Proteobacteria	unclassified_Proteobacteria	unclassified_Proteobacteria	unclassified_Proteobacteria	0.00590249	0.0110779	0	0	0	0	0	0	0	0	0	0	0	0	0	0.0219974	0	0	0	0	0	0	0	0	0	0	0	0	0	0
e0428d2251c83742746dd4449f0e97e8	Bacteria	Cyanobacteria	Cyanobacteriia	Cyanobacteriales	Geitlerinemaceae	Geitlerinema_PCC-7105	Phormidiaceae_cyanobacterium	0	0	0	0	0	0	0	0	0.038956	0	0	0	0	0	0	0	0	0	0	0	0	0	0	0	0	0	0	0	0	0
de459d7faaa4cf5c6188fb8423637267	Bacteria	Bdellovibrionota	Bdellovibrionia	Bdellovibrionales	Bdellovibrionaceae	Bdellovibrio	uncultured_proteobacterium	0	0	0	0	0	0	0	0	0	0	0	0	0	0	0	0	0	0	0	0	0	0	0	0	0	0	0	0	0	0.0382897
e621d752af8cb366a0b9b70bbee7f5cf	Bacteria	Firmicutes	Dethiobacteria	Dethiobacterales	Dethiobacteraceae		uncultured_bacterium	0	0	0	0	0	0	0	0	0	0	0	0	0	0	0	0	0	0	0	0	0	0	0	0	0	0	0	0	0	0.0382897
12ab60787efbc887ac28503356604bba	Bacteria	Actinobacteriota	Actinobacteria	Euzebyales	Euzebyaceae		uncultured_bacterium	0	0	0	0	0	0	0	0	0	0	0	0	0	0	0	0	0	0	0	0	0	0	0	0	0	0	0	0	0	0.0382897
be1f09ccaefeaf1502c5c714bcfd745f	Bacteria	Chloroflexi	N9D0	N9D0	N9D0	N9D0	uncultured_bacterium	0	0	0	0	0	0	0	0	0	0	0	0	0	0	0	0	0	0	0	0	0	0	0	0	0	0	0	0	0	0.0382897
4fe0f3a64f18ce675ca5f551eee2bacd	Bacteria	Proteobacteria	unclassified_Proteobacteria	unclassified_Proteobacteria	unclassified_Proteobacteria	unclassified_Proteobacteria	unclassified_Proteobacteria	0	0	0	0	0	0	0	0	0	0	0	0	0	0	0	0	0	0	0	0	0	0	0	0	0	0	0	0	0	0.0382897
0e0f0b82aebacb1145f8468a7e33359b	Bacteria	Proteobacteria	Gammaproteobacteria	unclassified_ Gammaproteobacteria				0	0	0	0	0	0	0	0	0	0	0	0	0	0	0	0	0	0	0	0	0	0	0	0	0	0	0	0	0	0.0382897
3e2fce7d7ca78632e7cc3bf0f2465d3e	Bacteria	Proteobacteria	Alphaproteobacteria	unclassified_ Alphaproteobacteria				0	0	0	0	0	0	0	0	0	0	0	0	0	0	0	0	0	0	0	0	0	0	0	0	0	0	0	0	0	0.0382897
9ac2499d185ee28a91a2371aab65ea5c	Bacteria	Proteobacteria	unclassified_Proteobacteria	unclassified_Proteobacteria	unclassified_Proteobacteria	unclassified_Proteobacteria	unclassified_Proteobacteria	0.00590249	0	0	0	0	0	0	0	0	0	0	0	0	0	0	0.0219974	0.0102912	0	0	0	0	0	0	0	0	0	0	0	0	0
978c37af2997529bdb1ee63806721b7e	Bacteria	Proteobacteria	Alphaproteobacteria	Micavibrionales	Micavibrionaceae			0	0	0	0.0381752	0	0	0	0	0	0	0	0	0	0	0	0	0	0	0	0	0	0	0	0	0	0	0	0	0	0
9115e0cb949ac63372b00830416fa853	Bacteria	Bacteroidota	Bacteroidia	Sphingobacteriales	E6aC02	E6aC02		0	0	0	0.0381752	0	0	0	0	0	0	0	0	0	0	0	0	0	0	0	0	0	0	0	0	0	0	0	0	0	0
5610c5598c9d3be53d1076d0451ff9c6	Bacteria	Patescibacteria	Parcubacteria	Candidatus_Nomurabacteria	Candidatus_Nomurabacteria	Candidatus_Nomurabacteria	uncultured_bacterium	0	0	0	0	0	0	0	0	0	0	0	0.0379795	0	0	0	0	0	0	0	0	0	0	0	0	0	0	0	0	0	0
7a3beff7e9212eec177f49b0c32918a5	Bacteria	Planctomycetota	Phycisphaerae	Phycisphaerales	Phycisphaeraceae			0	0	0	0	0	0	0	0	0	0	0	0	0	0	0	0	0	0	0	0	0	0	0.0378979	0	0	0	0	0	0	0
a323b0062a0ca4614e2131604b30670c	Bacteria	Spirochaetota	Spirochaetia	Spirochaetales	Spirochaetaceae	Spirochaeta_2	uncultured_organism	0	0	0	0	0	0	0	0	0	0	0	0	0	0	0	0	0	0	0	0	0	0	0.0378979	0	0	0	0	0	0	0
a6609d534be6dcc750b12948aadce322	Bacteria	Actinobacteriota	unclassified_ Actinobacteriota	unclassified_ Actinobacteriota	unclassified_ Actinobacteriota	unclassified_ Actinobacteriota	unclassified_ Actinobacteriota	0	0	0	0	0	0	0	0	0	0	0	0	0	0	0	0	0	0	0	0	0	0	0.0378979	0	0	0	0	0	0	0
b96b7da02bafd420d245d8f50b8011df	Bacteria	Proteobacteria	unclassified_Proteobacteria	unclassified_Proteobacteria	unclassified_Proteobacteria	unclassified_Proteobacteria	unclassified_Proteobacteria	0	0	0	0	0	0	0	0	0	0	0	0	0	0	0	0	0	0	0	0	0	0	0.0378979	0	0	0	0	0	0	0
1bcf8fdb1863c5f118f2a17a60ebd9f4	Bacteria	Proteobacteria	Gammaproteobacteria	unclassified_ Gammaproteobacteria				0	0	0	0	0	0	0	0	0	0	0	0	0	0	0	0	0	0	0	0	0	0	0.0378979	0	0	0	0	0	0	0
c5da77f9c84cc73376f392aa353769bc	Bacteria	Proteobacteria	Gammaproteobacteria	unclassified_ Gammaproteobacteria				0	0	0	0	0	0	0	0	0	0	0	0	0	0	0	0	0	0	0	0	0	0	0.0378979	0	0	0	0	0	0	0
cbf1cced078aedb1337ebc631be45e62	Bacteria	Patescibacteria	ABY1	Candidatus_Magasanikbacteria	Candidatus_Magasanikbacteria	Candidatus_Magasanikbacteria	uncultured_bacterium	0	0	0	0	0	0	0	0	0	0	0	0	0	0.0378555	0	0	0	0	0	0	0	0	0	0	0	0	0	0	0	0
efb5874630678f96600eb129da67184a	Bacteria	Planctomycetota	Phycisphaerae	Phycisphaerales	Phycisphaeraceae	Phycisphaera		0	0	0	0	0.0376364	0	0	0	0	0	0	0	0	0	0	0	0	0	0	0	0	0	0	0	0	0	0	0	0	0
2ba7e59ba78201075ec00d22d61a9b96	Bacteria	Planctomycetota	Planctomycetes	Pirellulales	Pirellulaceae	Rubripirellula	uncultured_bacterium	0	0	0	0	0.0376364	0	0	0	0	0	0	0	0	0	0	0	0	0	0	0	0	0	0	0	0	0	0	0	0	0
0a84623fcd6007fc8c5828620610aa9b	Bacteria	Proteobacteria	Gammaproteobacteria	Pseudomonadales	Halieaceae			0	0	0	0	0	0	0	0	0	0.0275862	0.00976372	0	0	0	0	0	0	0	0	0	0	0	0	0	0	0	0	0	0	0
cdcb05a5ef1abb2bd8f74f5e53c455cc	Bacteria	Proteobacteria	Gammaproteobacteria	unclassified_ Gammaproteobacteria				0	0	0	0	0	0	0	0	0	0	0	0	0	0	0	0	0	0	0	0	0	0	0	0	0	0	0	0	0.0245519	0.0127632
f4bd88ade413956d9c6e125bcecbb2de	Bacteria	Patescibacteria	ABY1	Candidatus_Kerfeldbacteria	Candidatus_Kerfeldbacteria	Candidatus_Kerfeldbacteria	uncultured_bacterium	0	0	0	0	0	0	0	0	0	0	0	0	0	0	0	0	0	0	0	0.0371978	0	0	0	0	0	0	0	0	0	0
a241132e79711830d0910c2a1985b3ea	Bacteria	Firmicutes	Clostridia	Peptostreptococcales-Tissierellales	Peptostreptococcaceae	Paeniclostridium	uncultured_bacterium	0	0	0	0	0	0	0	0	0	0	0	0	0	0	0	0	0	0	0	0.0371978	0	0	0	0	0	0	0	0	0	0
c09b9fe963c52916fffd3596a776a330	Bacteria	Proteobacteria	Alphaproteobacteria	unclassified_ Alphaproteobacteria				0	0	0	0	0	0	0	0	0	0	0	0	0	0	0	0	0.0308737	0	0	0.00619963	0	0	0	0	0	0	0	0	0	0
141116d149b1acb870b8244f4c63e4f6	Bacteria	Dependentiae	Babeliae	Babeliales	Babeliales	Babeliales	uncultured_bacterium	0	0	0	0	0	0	0	0	0	0	0	0	0	0	0	0	0	0	0	0	0	0	0	0	0	0	0	0	0.0368279	0
9396031a9e9e71ab0aa7bb302b82ac11	Bacteria	Proteobacteria	Alphaproteobacteria	Tistrellales	Geminicoccaceae	Candidatus_Alysiosphaera	metagenome	0	0	0	0	0	0	0	0	0	0	0	0	0	0	0	0	0	0	0	0	0	0	0	0	0	0	0	0	0.0368279	0
4917f7f194cf6e54d9a153b49fe67b14	Bacteria	Proteobacteria	Gammaproteobacteria	unclassified_ Gammaproteobacteria				0	0	0	0	0	0	0	0	0	0	0	0	0	0	0	0	0	0	0	0	0	0	0	0	0	0	0	0	0.0368279	0
f816c41cc19ac3710dac4ae818c6d6b8	Bacteria	Actinobacteriota	Actinobacteria	Micrococcales	Intrasporangiaceae	Ornithinimicrobium		0	0	0.0367276	0	0	0	0	0	0	0	0	0	0	0	0	0	0	0	0	0	0	0	0	0	0	0	0	0	0	0
046b5e61307a85283f6e044df5da31a9	Bacteria	Proteobacteria	unclassified_Proteobacteria	unclassified_Proteobacteria	unclassified_Proteobacteria	unclassified_Proteobacteria	unclassified_Proteobacteria	0	0	0.0367276	0	0	0	0	0	0	0	0	0	0	0	0	0	0	0	0	0	0	0	0	0	0	0	0	0	0	0
9ffd0b02e20b3b348611c9b9bc765325	Bacteria	Proteobacteria	unclassified_Proteobacteria	unclassified_Proteobacteria	unclassified_Proteobacteria	unclassified_Proteobacteria	unclassified_Proteobacteria	0	0	0	0	0	0	0	0	0	0	0	0	0	0	0	0	0.0102912	0.0261934	0	0	0	0	0	0	0	0	0	0	0	0
f73c43915892268230cc6451f93b291c	Bacteria	Proteobacteria	Alphaproteobacteria	unclassified_ Alphaproteobacteria				0	0	0	0	0	0	0	0	0	0	0	0	0	0.00946387	0	0	0	0	0	0	0	0	0	0	0.00679532	0	0.0201735	0	0	0
574740f10fee86434b75298aa9a17cc2	Bacteria	Proteobacteria	unclassified_Proteobacteria	unclassified_Proteobacteria	unclassified_Proteobacteria	unclassified_Proteobacteria	unclassified_Proteobacteria	0	0	0	0	0	0	0	0	0	0	0	0	0	0	0	0	0	0	0	0	0.0304586	0	0	0.00595451	0	0	0	0	0	0
955db6655cf77983ae3d9efeade948d0	Bacteria	Proteobacteria	Gammaproteobacteria	Chromatiales	Chromatiaceae	Halochromatium	uncultured_bacterium	0	0	0	0	0	0.035917	0	0	0	0	0	0	0	0	0	0	0	0	0	0	0	0	0	0	0	0	0	0	0	0
a67e5dd14e562c7b63f387e2f55f9b1c	Bacteria	Proteobacteria	Gammaproteobacteria	Diplorickettsiales	Diplorickettsiaceae		uncultured_bacterium	0	0	0	0	0	0.035917	0	0	0	0	0	0	0	0	0	0	0	0	0	0	0	0	0	0	0	0	0	0	0	0
fdc9147bb9ee0249a7c49cb02dfefac6	Bacteria	Proteobacteria	Alphaproteobacteria	Micavibrionales			uncultured_organism	0	0	0	0	0	0.035917	0	0	0	0	0	0	0	0	0	0	0	0	0	0	0	0	0	0	0	0	0	0	0	0
57a64b4e7e35b2374d921293129f0958	Bacteria	Actinobacteriota	Acidimicrobiia	Microtrichales	Microtrichaceae	Sva0996_marine_group		0	0	0	0	0	0.035917	0	0	0	0	0	0	0	0	0	0	0	0	0	0	0	0	0	0	0	0	0	0	0	0
3c2a3a67a9d89cefd45dc5a33f709bc4	Bacteria	Planctomycetota	Phycisphaerae	Phycisphaerales	Phycisphaeraceae		uncultured_bacterium	0	0	0	0	0	0.035917	0	0	0	0	0	0	0	0	0	0	0	0	0	0	0	0	0	0	0	0	0	0	0	0
d67b44ef1c2edc784182575ba213b533	Bacteria	Planctomycetota	Phycisphaerae	Phycisphaerales	Phycisphaeraceae		uncultured_bacterium	0	0	0	0	0	0.035917	0	0	0	0	0	0	0	0	0	0	0	0	0	0	0	0	0	0	0	0	0	0	0	0
35ca18dc3584946876cb261a8c0b95a6	Bacteria	Proteobacteria	Alphaproteobacteria	Rhodobacterales	Rhodobacteraceae	WDS1C4	Rhodobacteraceae_bacterium	0	0	0	0	0	0.035917	0	0	0	0	0	0	0	0	0	0	0	0	0	0	0	0	0	0	0	0	0	0	0	0
ffdb85bd2426af55d8facd60ed68f7d1	Bacteria	Proteobacteria	Alphaproteobacteria	unclassified_ Alphaproteobacteria				0	0	0	0	0	0.035917	0	0	0	0	0	0	0	0	0	0	0	0	0	0	0	0	0	0	0	0	0	0	0	0
6d3df4efee6ea558f24d79bb407fc77d	Bacteria	Proteobacteria	Gammaproteobacteria	B2M28	B2M28	B2M28	uncultured_gamma	0	0	0	0.0190876	0	0	0	0	0	0	0	0	0	0	0	0	0	0	0	0	0	0	0	0	0	0	0.0067245	0.010021	0	0
ec8b55289778d80e4c41a19b55885012	Bacteria	Proteobacteria	Gammaproteobacteria	unclassified_ Gammaproteobacteria				0	0	0	0	0	0	0	0	0	0	0	0	0	0	0	0	0	0	0	0	0	0	0	0.035727	0	0	0	0	0	0
6367d5086aaf5718bf0cff7ef608536f	Bacteria	Bacteroidota	Bacteroidia	Flavobacteriales				0	0	0	0	0	0	0.0356845	0	0	0	0	0	0	0	0	0	0	0	0	0	0	0	0	0	0	0	0	0	0	0
7a3de15de74c43edfa409909b5241c8d	Bacteria	Actinobacteriota	Actinobacteria	Nitriliruptorales	Nitriliruptoraceae	Nitriliruptoraceae	uncultured_bacterium	0	0	0	0	0	0	0.0356845	0	0	0	0	0	0	0	0	0	0	0	0	0	0	0	0	0	0	0	0	0	0	0
d4f65380edfbadf25c25b630142bdef5	Bacteria	Planctomycetota	Phycisphaerae	Phycisphaerales	Phycisphaeraceae	SM1A02		0	0	0	0	0	0	0.0356845	0	0	0	0	0	0	0	0	0	0	0	0	0	0	0	0	0	0	0	0	0	0	0
3934afd81420ad58b8266a12dc8ab60b	Bacteria	Proteobacteria	Alphaproteobacteria	unclassified_ Alphaproteobacteria				0	0	0	0	0	0	0.0356845	0	0	0	0	0	0	0	0	0	0	0	0	0	0	0	0	0	0	0	0	0	0	0
062dd9bbb0c8d94d870faf0c1098025d	Bacteria	Proteobacteria	Gammaproteobacteria	Pseudomonadales				0	0	0	0	0	0	0.00594742	0	0	0	0	0	0	0	0	0.0109987	0	0.00654836	0	0.00619963	0	0	0	0.00595451	0	0	0	0	0	0
70da88cf958f4cb64a1751d8ee628feb	Bacteria	Proteobacteria	Gammaproteobacteria	unclassified_ Gammaproteobacteria				0.0354149	0	0	0	0	0	0	0	0	0	0	0	0	0	0	0	0	0	0	0	0	0	0	0	0	0	0	0	0	0
b86f28a7e2fc498457ecd7db5d248370	Bacteria	Proteobacteria	unclassified_Proteobacteria	unclassified_Proteobacteria	unclassified_Proteobacteria	unclassified_Proteobacteria	unclassified_Proteobacteria	0	0	0	0	0	0	0	0	0	0	0	0	0	0	0	0.0219974	0	0.0130967	0	0	0	0	0	0	0	0	0	0	0	0
3d8d48fcee7c97b9583757e96729aa58	Bacteria	Proteobacteria	unclassified_Proteobacteria	unclassified_Proteobacteria	unclassified_Proteobacteria	unclassified_Proteobacteria	unclassified_Proteobacteria	0	0	0	0	0	0	0	0	0	0	0	0	0	0	0	0	0	0	0	0	0.0348099	0	0	0	0	0	0	0	0	0
859a8ad065161e525a34ad2e941d8ec2	Bacteria	Proteobacteria	Alphaproteobacteria	Rhodobacterales	Rhodobacteraceae			0	0	0	0	0	0	0	0	0	0	0	0	0	0	0	0	0	0	0.0347947	0	0	0	0	0	0	0	0	0	0	0
90ac7b1bdf75c242853b18c78081a429	Bacteria	Proteobacteria	unclassified_Proteobacteria	unclassified_Proteobacteria	unclassified_Proteobacteria	unclassified_Proteobacteria	unclassified_Proteobacteria	0	0	0	0	0	0.00718339	0.00594742	0	0	0	0	0	0	0	0	0	0	0	0.00869868	0	0	0	0.0126326	0	0	0	0	0	0	0
cd6e01f719d6485ed4f7f40ef109538a	Bacteria	Proteobacteria	unclassified_Proteobacteria	unclassified_Proteobacteria	unclassified_Proteobacteria	unclassified_Proteobacteria	unclassified_Proteobacteria	0	0	0	0	0	0	0	0	0	0	0	0	0	0	0	0.0219974	0	0	0	0.0123993	0	0	0	0	0	0	0	0	0	0
e734d6e977bb87088ade22537ffaea4b	Bacteria	Bacteroidota	Bacteroidia	Bacteroidales	Marinilabiliaceae		bacterium_YC-LK-LKJ24	0	0	0	0	0	0	0	0	0	0	0	0	0	0	0	0	0	0	0	0	0	0	0	0	0.0339766	0	0	0	0	0
329b09e675e2cb3f46a9ba75b9968477	Bacteria	Patescibacteria	Parcubacteria	Parcubacteria	Parcubacteria	Parcubacteria	uncultured_bacterium	0	0	0	0	0	0	0	0	0	0	0	0	0	0	0	0	0	0	0	0	0	0	0	0	0.0339766	0	0	0	0	0
a0a4a57a6911e5d02d406c8512735895	Bacteria	Bacteroidota	Rhodothermia	Balneolales	Balneolaceae	Rhodohalobacter	Rhodohalobacter_halophilus	0	0	0	0	0	0	0	0	0	0.0275862	0	0.00632992	0	0	0	0	0	0	0	0	0	0	0	0	0	0	0	0	0	0
21c16627e6f2cd27ac4d3e958723f596	Bacteria	Proteobacteria	Alphaproteobacteria	unclassified_ Alphaproteobacteria				0	0	0	0	0	0.0143668	0	0	0	0	0.0195274	0	0	0	0	0	0	0	0	0	0	0	0	0	0	0	0	0	0	0
6b362ecc5e128cde0f315b302d8a6e04	Bacteria	Proteobacteria	unclassified_Proteobacteria	unclassified_Proteobacteria	unclassified_Proteobacteria	unclassified_Proteobacteria	unclassified_Proteobacteria	0	0	0	0	0	0	0	0.0149447	0	0	0	0	0	0	0	0	0	0	0	0.0185989	0	0	0	0	0	0	0	0	0	0
e68075cd1fe427412f7c80766d6ef366	Bacteria	Proteobacteria	Alphaproteobacteria	Rhodospirillales			uncultured_bacterium	0	0.0332336	0	0	0	0	0	0	0	0	0	0	0	0	0	0	0	0	0	0	0	0	0	0	0	0	0	0	0	0
43b715da8e38029a52df464401cb7335	Bacteria	Proteobacteria	Alphaproteobacteria	unclassified_ Alphaproteobacteria				0	0.0332336	0	0	0	0	0	0	0	0	0	0	0	0	0	0	0	0	0	0	0	0	0	0	0	0	0	0	0	0
c583b494cc5233824da5962be35c3273	Bacteria	Chloroflexi	KD4-96	KD4-96	KD4-96	KD4-96	uncultured_bacterium	0	0	0	0	0	0	0	0	0	0	0	0	0	0.0331236	0	0	0	0	0	0	0	0	0	0	0	0	0	0	0	0
08d5c75a756029bfbd4aa67fd643c339	Bacteria	Proteobacteria	Gammaproteobacteria	Pseudomonadales	Marinobacteraceae	Marinobacter		0	0	0	0	0	0	0	0	0	0	0	0	0	0	0	0.032996	0	0	0	0	0	0	0	0	0	0	0	0	0	0
49e9dd2f3a73c1a8e4e6e79900e34e3f	Bacteria	Proteobacteria	Gammaproteobacteria	Pseudomonadales	Marinobacteraceae	Marinobacter		0	0	0	0	0	0	0	0	0	0	0	0	0	0	0	0.032996	0	0	0	0	0	0	0	0	0	0	0	0	0	0
91c83ba97cf8ec3850c29d81ed644df4	Bacteria	Proteobacteria	Gammaproteobacteria	Pseudomonadales	Marinobacteraceae	Marinobacter		0	0	0	0	0	0	0	0	0	0	0	0	0	0	0	0.032996	0	0	0	0	0	0	0	0	0	0	0	0	0	0
2532447c280e55159c1fffda108793bb	Bacteria	Proteobacteria	unclassified_Proteobacteria	unclassified_Proteobacteria	unclassified_Proteobacteria	unclassified_Proteobacteria	unclassified_Proteobacteria	0	0	0	0	0	0	0	0	0	0	0	0	0	0	0	0.032996	0	0	0	0	0	0	0	0	0	0	0	0	0	0
7831840f4c79ac8a7a6b302d2f9154c6	Bacteria	Proteobacteria	unclassified_Proteobacteria	unclassified_Proteobacteria	unclassified_Proteobacteria	unclassified_Proteobacteria	unclassified_Proteobacteria	0	0	0	0	0	0	0	0	0	0	0	0	0	0	0	0.032996	0	0	0	0	0	0	0	0	0	0	0	0	0	0
b9820fbc21e1c0d42967ce956d21bd5e	Bacteria	Proteobacteria	unclassified_Proteobacteria	unclassified_Proteobacteria	unclassified_Proteobacteria	unclassified_Proteobacteria	unclassified_Proteobacteria	0	0	0	0	0	0	0	0	0	0	0	0	0	0	0	0.032996	0	0	0	0	0	0	0	0	0	0	0	0	0	0
7b04c01d1ae2884ae48344be4e693042	Bacteria	Bacteroidota	Rhodothermia	Balneolales	Balneolaceae			0	0.0110779	0	0	0	0	0	0	0	0	0	0	0	0	0	0	0	0.0130967	0	0	0.00870246	0	0	0	0	0	0	0	0	0
c5f1061bb9ffe84844ca991e320743da	Bacteria	Bacteroidota	Bacteroidia	unclassified_ Bacteroidia				0	0	0	0	0	0	0	0	0	0	0	0	0	0	0	0	0	0	0	0	0	0	0	0	0	0	0	0.0200421	0	0.0127632
65932ffccbec11720fd162dd846181a0	Bacteria	Acidobacteriota	Aminicenantia	Aminicenantales	Aminicenantales	Aminicenantales	uncultured_bacterium	0	0	0	0	0	0	0	0	0	0	0	0	0.00819941	0	0	0	0	0	0	0	0	0	0	0	0	0	0	0	0.0245519	0
4155743bfbd27cc4cff5248e585e2626	Bacteria	Bacteroidota	Bacteroidia	Flavobacteriales				0	0	0	0	0	0	0	0	0	0	0	0	0	0	0	0	0	0.0327418	0	0	0	0	0	0	0	0	0	0	0	0
6805c9c1b8d9148f48d8818291b1e56f	Bacteria	Firmicutes	Clostridia	Peptostreptococcales-Tissierellales	Peptostreptococcaceae	Romboutsia	uncultured_bacterium	0	0	0	0	0	0	0	0	0	0	0	0	0	0	0	0	0	0.0327418	0	0	0	0	0	0	0	0	0	0	0	0
394b84c10d957d78dcd4255a5b913273	Bacteria	Proteobacteria	Gammaproteobacteria	Pseudomonadales	Marinobacteraceae	Marinobacter	Marinobacter_algicola	0	0	0	0	0	0	0	0	0	0	0	0	0	0	0	0	0	0.0327418	0	0	0	0	0	0	0	0	0	0	0	0
48cc1d3c80b1c65d6fdb0703e95e8c9c	Bacteria	Proteobacteria	Alphaproteobacteria	Rhodobacterales	Rhodobacteraceae			0	0	0	0	0	0	0	0	0	0	0	0	0	0	0	0	0	0.0327418	0	0	0	0	0	0	0	0	0	0	0	0
29ffe0efe474853f2224988f385638be	Bacteria	Proteobacteria	unclassified_Proteobacteria	unclassified_Proteobacteria	unclassified_Proteobacteria	unclassified_Proteobacteria	unclassified_Proteobacteria	0	0	0	0	0	0	0	0	0	0	0	0	0	0	0	0	0	0.0327418	0	0	0	0	0	0	0	0	0	0	0	0
bd4cb4bae6554d017f9625690ef565b8	Bacteria	Proteobacteria	Gammaproteobacteria	Pseudomonadales	Marinobacteraceae	Marinobacter		0	0	0	0	0	0	0	0	0	0	0	0	0	0	0	0.0219974	0.0102912	0	0	0	0	0	0	0	0	0	0	0	0	0
afd6f04b4b5caf1d6ada36521d75556b	Bacteria	Proteobacteria	Alphaproteobacteria	Rhodobacterales	Rhodobacteraceae			0	0	0	0	0	0	0	0	0	0	0	0	0	0	0	0.0219974	0.0102912	0	0	0	0	0	0	0	0	0	0	0	0	0
d9a7388af91eb57b7636e29fc21710b1	Bacteria	Bacteroidota	Rhodothermia	Balneolales	Balneolaceae		Gracilimonas_sp.	0	0	0	0	0	0	0	0	0.0233736	0	0	0	0	0	0	0	0	0	0.00869868	0	0	0	0	0	0	0	0	0	0	0
9c7eb0f3b1fd1d4b885fcef2cb873cdd	Bacteria	Proteobacteria	unclassified_Proteobacteria	unclassified_Proteobacteria	unclassified_Proteobacteria	unclassified_Proteobacteria	unclassified_Proteobacteria	0	0	0	0	0	0	0	0	0	0	0	0	0	0	0	0	0	0	0	0.00619963	0.0130537	0	0.0126326	0	0	0	0	0	0	0
b6da5736cae5cee583830e3c389fa716	Bacteria	Proteobacteria	Gammaproteobacteria	unclassified_ Gammaproteobacteria				0	0	0	0	0	0	0	0	0	0	0	0	0	0	0	0	0	0	0	0	0	0	0	0	0	0.0315126	0	0	0	0
dfe2218c3c76bb479bc17e6dfc6967de	Bacteria	Proteobacteria	unclassified_Proteobacteria	unclassified_Proteobacteria	unclassified_Proteobacteria	unclassified_Proteobacteria	unclassified_Proteobacteria	0	0.0110779	0	0	0	0	0	0	0.0077912	0	0	0	0	0	0	0	0	0.00654836	0	0	0	0	0	0.00595451	0	0	0	0	0	0
8d3cc43d15c90fcabb8f0dfe53d39787	Bacteria	Patescibacteria	ABY1	Candidatus_Uhrbacteria	Candidatus_Uhrbacteria	Candidatus_Uhrbacteria	uncultured_bacterium	0	0	0	0	0.0313637	0	0	0	0	0	0	0	0	0	0	0	0	0	0	0	0	0	0	0	0	0	0	0	0	0
52bf19de5824cc254dff9f2af962e4f8	Bacteria	Bacteroidota	Bacteroidia	Cytophagales	Cyclobacteriaceae		uncultured_Sphingobacteriales	0	0	0	0	0	0	0	0	0	0	0	0	0	0	0	0	0	0	0	0.0309981	0	0	0	0	0	0	0	0	0	0
353a15ab44ba3f049fe4ee3e5cf4990e	Bacteria	Planctomycetota	Planctomycetes	Pirellulales	Pirellulaceae		uncultured_organism	0	0	0	0	0	0	0	0	0	0	0	0	0	0	0	0	0	0	0	0.0309981	0	0	0	0	0	0	0	0	0	0
09716ff5de03d9a3f0280e7dd543e5de	Bacteria	Proteobacteria	unclassified_Proteobacteria	unclassified_Proteobacteria	unclassified_Proteobacteria	unclassified_Proteobacteria	unclassified_Proteobacteria	0	0	0	0	0	0	0	0	0	0	0	0	0	0	0	0	0	0	0	0.0309981	0	0	0	0	0	0	0	0	0	0
fceac6a570bb8a30ab3fa61c14366db4	Bacteria	Proteobacteria	Alphaproteobacteria	unclassified_ Alphaproteobacteria				0	0	0	0	0	0	0	0	0	0	0	0	0	0	0	0	0	0	0	0	0	0	0	0	0.020386	0.0105042	0	0	0	0
61a08c4d8137a372abacd8ab732dced5	Bacteria	Bacteroidota	Bacteroidia	Flavobacteriales	Flavobacteriaceae	Psychroflexus	Flavobacteriaceae_bacterium	0	0	0	0	0	0	0	0	0	0	0	0	0	0	0	0	0.0308737	0	0	0	0	0	0	0	0	0	0	0	0	0
713b2e944530f2946ddace9176f1d021	Bacteria	Actinobacteriota	Acidimicrobiia	Microtrichales	Ilumatobacteraceae	Ilumatobacter	uncultured_bacterium	0	0	0	0	0	0	0	0	0	0	0	0	0	0	0	0	0.0308737	0	0	0	0	0	0	0	0	0	0	0	0	0
fe7afd3a70f443fd3025622566626621	Bacteria	Actinobacteriota	Actinobacteria	Nitriliruptorales	Nitriliruptoraceae	Nitriliruptoraceae	uncultured_bacterium	0	0	0	0	0	0	0	0	0	0	0	0	0	0	0	0	0.0308737	0	0	0	0	0	0	0	0	0	0	0	0	0
3c0cb92e581219503d0cc4630b158e66	Bacteria	Proteobacteria	Alphaproteobacteria	Rhodobacterales	Rhodobacteraceae	Roseibaca	uncultured_bacterium	0	0	0	0	0	0	0	0	0	0	0	0	0	0	0	0	0.0308737	0	0	0	0	0	0	0	0	0	0	0	0	0
925eed7e1c0926e40547103cabfab9c3	Bacteria	Proteobacteria	unclassified_Proteobacteria	unclassified_Proteobacteria	unclassified_Proteobacteria	unclassified_Proteobacteria	unclassified_Proteobacteria	0	0	0	0	0	0	0	0	0	0	0	0	0	0	0	0	0.0308737	0	0	0	0	0	0	0	0	0	0	0	0	0
b680db1d99b63a414e697acc4985d77a	Bacteria	Proteobacteria	unclassified_Proteobacteria	unclassified_Proteobacteria	unclassified_Proteobacteria	unclassified_Proteobacteria	unclassified_Proteobacteria	0	0	0	0	0	0	0	0	0	0	0	0	0	0	0	0	0.0308737	0	0	0	0	0	0	0	0	0	0	0	0	0
e1d3fa68b649dd2421909ef3e6917e4f	Bacteria	Dependentiae	Babeliae	Babeliales				0	0	0	0	0	0	0	0	0	0	0	0	0	0	0	0	0	0	0	0	0.0304586	0	0	0	0	0	0	0	0	0
d12b2ac71cf084fbbfd0fe4e80c1e254	Bacteria	Proteobacteria	Gammaproteobacteria	Pseudomonadales	Halieaceae			0	0	0	0	0	0	0	0	0	0	0	0	0	0	0	0	0	0	0.026096	0	0.00435123	0	0	0	0	0	0	0	0	0
c315ca78d03f2f93e748f1ec801b9fca	Bacteria	Patescibacteria	ABY1	Candidatus_Kerfeldbacteria	Candidatus_Kerfeldbacteria	Candidatus_Kerfeldbacteria	uncultured_bacterium	0	0	0	0	0	0	0	0	0	0	0	0	0	0	0	0	0	0	0	0	0	0	0	0	0	0	0	0.0300631	0	0
a3daab87b37b667e17c6e8098de20ab5	Bacteria	Bacteroidota	Bacteroidia	unclassified_ Bacteroidia				0	0	0	0	0	0	0	0	0	0	0	0	0	0	0	0	0	0	0	0	0	0	0	0	0	0	0	0.0300631	0	0
6f2bf801e83aeebbb7b7d767199c6f14	Bacteria	Proteobacteria	Alphaproteobacteria	unclassified_ Alphaproteobacteria				0	0.0110779	0	0	0	0	0	0	0	0	0	0	0	0	0	0	0	0.00654836	0	0.0123993	0	0	0	0	0	0	0	0	0	0
63ce0f4d8cb6966daaa1a65fb8020544	Bacteria	Proteobacteria	Gammaproteobacteria	Chromatiales	Chromatiaceae	Halochromatium		0	0	0	0	0	0	0	0	0	0	0	0	0	0	0	0	0	0	0	0	0	0	0	0.0297725	0	0	0	0	0	0
b0b03dec7a980866fcb3b350c01247f6	Bacteria	Chloroflexi	JG30-KF-CM66	JG30-KF-CM66	JG30-KF-CM66	JG30-KF-CM66	uncultured_bacterium	0	0	0	0	0	0	0	0	0	0	0	0	0	0	0	0	0	0	0	0	0	0	0	0.0297725	0	0	0	0	0	0
6e1323b53042ca7336e7879f8e2dd35d	Bacteria	Proteobacteria	Alphaproteobacteria	Tistrellales	Geminicoccaceae		uncultured_Alphaproteobacteria	0	0	0	0	0	0	0	0	0	0	0	0	0	0	0	0	0	0	0	0	0	0	0	0.0297725	0	0	0	0	0	0
bcdb9bdd7e7ac6e06dbdfffb8d3bebbe	Bacteria	Proteobacteria	Gammaproteobacteria	unclassified_ Gammaproteobacteria				0	0	0	0	0	0	0	0	0	0	0	0	0	0	0	0	0	0	0	0	0	0	0	0.0297725	0	0	0	0	0	0
5b73b3b38ba3b3af8d4312bd1ee152a0	Bacteria	Proteobacteria	unclassified_Proteobacteria	unclassified_Proteobacteria	unclassified_Proteobacteria	unclassified_Proteobacteria	unclassified_Proteobacteria	0	0	0	0	0	0	0.0178423	0	0	0	0	0	0	0	0	0	0	0	0	0	0	0	0	0.011909	0	0	0	0	0	0
a392bd1bc6c23a7e4e2358544a4c0620	Bacteria	Proteobacteria	Alphaproteobacteria	Micavibrionales	Micavibrionaceae		uncultured_bacterium	0	0	0	0	0	0	0.0297371	0	0	0	0	0	0	0	0	0	0	0	0	0	0	0	0	0	0	0	0	0	0	0
55218d299c9ff1f8cb7ae08dcd850d5f	Bacteria	Planctomycetota	Phycisphaerae	Phycisphaerales	Phycisphaeraceae		uncultured_bacterium	0	0	0	0	0	0	0.0297371	0	0	0	0	0	0	0	0	0	0	0	0	0	0	0	0	0	0	0	0	0	0	0
b7186cd3bd3b581a7f9c4a0e24f815f1	Bacteria	Proteobacteria	unclassified_Proteobacteria	unclassified_Proteobacteria	unclassified_Proteobacteria	unclassified_Proteobacteria	unclassified_Proteobacteria	0	0	0	0	0	0	0.0297371	0	0	0	0	0	0	0	0	0	0	0	0	0	0	0	0	0	0	0	0	0	0	0
300113be7b53402243fb338ed50c029f	Bacteria	Proteobacteria	unclassified_Proteobacteria	unclassified_Proteobacteria	unclassified_Proteobacteria	unclassified_Proteobacteria	unclassified_Proteobacteria	0.0295125	0	0	0	0	0	0	0	0	0	0	0	0	0	0	0	0	0	0	0	0	0	0	0	0	0	0	0	0	0
5e596433c1b46b1d7f2601ea237304b6	Bacteria	Proteobacteria	unclassified_Proteobacteria	unclassified_Proteobacteria	unclassified_Proteobacteria	unclassified_Proteobacteria	unclassified_Proteobacteria	0.0295125	0	0	0	0	0	0	0	0	0	0	0	0	0	0	0	0	0	0	0	0	0	0	0	0	0	0	0	0	0
4be07b80095de0243a402e7ed016ffeb	Bacteria	Proteobacteria	Gammaproteobacteria	Enterobacterales				0	0	0.0183638	0	0	0	0	0	0	0	0	0	0	0	0	0.0109987	0	0	0	0	0	0	0	0	0	0	0	0	0	0
df8bfa0e28f5af5aa77f3f953b423798	Bacteria	Proteobacteria	Gammaproteobacteria	unclassified_ Gammaproteobacteria				0	0	0.0183638	0	0	0	0	0	0	0	0	0	0	0	0	0.0109987	0	0	0	0	0	0	0	0	0	0	0	0	0	0
53d16ffa9e7dff5a20c8ef4091510c3c	Bacteria	Bacteroidota	Bacteroidia	Bacteroidales				0	0	0	0	0	0	0	0	0	0	0.0292912	0	0	0	0	0	0	0	0	0	0	0	0	0	0	0	0	0	0	0
0344467178f534cbfb159934ad108e6c	Bacteria	Patescibacteria	Saccharimonadia	Saccharimonadales	Saccharimonadales	Saccharimonadales	uncultured_bacterium	0	0	0	0	0	0	0	0	0	0	0.0292912	0	0	0	0	0	0	0	0	0	0	0	0	0	0	0	0	0	0	0
daa68760f4ff1dcad8de33c9784d5b9b	Bacteria	Bacteroidota	Bacteroidia	Bacteroidales				0	0	0	0	0	0	0	0	0	0	0	0	0	0	0.0290473	0	0	0	0	0	0	0	0	0	0	0	0	0	0	0
404f090cc60168be08d7a46ff97bdfb3	Bacteria	Proteobacteria	unclassified_Proteobacteria	unclassified_Proteobacteria	unclassified_Proteobacteria	unclassified_Proteobacteria	unclassified_Proteobacteria	0	0	0	0	0	0	0	0	0	0	0	0	0	0	0.0290473	0	0	0	0	0	0	0	0	0	0	0	0	0	0	0
b2c99a59b629f14ca696607a57ceb609	Bacteria	Cyanobacteria	Cyanobacteriia	Cyanobacteriales	Rubidibacteraceae	Dactylococcopsis_PCC-8305	Euhalothece_sp.	0	0	0	0	0	0.0287336	0	0	0	0	0	0	0	0	0	0	0	0	0	0	0	0	0	0	0	0	0	0	0	0
a5dcd959b26d6796e4f4704f2e1c9149	Bacteria	Firmicutes	Clostridia	MAT-CR-H4-C10	MAT-CR-H4-C10	MAT-CR-H4-C10	uncultured_bacterium	0	0	0	0	0	0.0287336	0	0	0	0	0	0	0	0	0	0	0	0	0	0	0	0	0	0	0	0	0	0	0	0
7ed227892b717d611b2510e967c574de	Bacteria	Proteobacteria	Gammaproteobacteria	Pseudomonadales	Halomonadaceae		bacterium_ES1D2	0	0	0	0	0	0.0287336	0	0	0	0	0	0	0	0	0	0	0	0	0	0	0	0	0	0	0	0	0	0	0	0
9a8e9bf82dec7a7a355b385c4d9389d6	Bacteria	Proteobacteria	Gammaproteobacteria	Pseudomonadales	Halomonadaceae		bacterium_ES1D2	0	0	0	0	0	0.0287336	0	0	0	0	0	0	0	0	0	0	0	0	0	0	0	0	0	0	0	0	0	0	0	0
e1bc1d57295d1e53f95230f995506943	Bacteria	Proteobacteria	unclassified_Proteobacteria	unclassified_Proteobacteria	unclassified_Proteobacteria	unclassified_Proteobacteria	unclassified_Proteobacteria	0	0	0	0	0	0.0287336	0	0	0	0	0	0	0	0	0	0	0	0	0	0	0	0	0	0	0	0	0	0	0	0
6aae15bfdc767c75469b986a61444554	Bacteria	Bacteroidota	Bacteroidia	Bacteroidales	Bacteroidetes_BD2-2	Bacteroidetes_BD2-2		0	0	0	0	0	0	0	0	0	0	0	0	0.0163988	0	0	0	0	0	0	0	0	0	0	0	0	0	0	0	0.012276	0
f35c9bdda58a7993f851941554790125	Bacteria	Proteobacteria	Alphaproteobacteria	unclassified_ Alphaproteobacteria				0	0	0.0183638	0	0	0	0	0	0	0	0	0	0	0	0	0	0.0102912	0	0	0	0	0	0	0	0	0	0	0	0	0
77bc79476ea2966ba295b9554218914c	Bacteria	Proteobacteria	Gammaproteobacteria	unclassified_ Gammaproteobacteria				0.0177075	0	0	0	0	0	0.00594742	0.00498157	0	0	0	0	0	0	0	0	0	0	0	0	0	0	0	0	0	0	0	0	0	0
02b890eb61ca099b2cdf84b554f84523	Bacteria	Bacteroidota	Bacteroidia	Flavobacteriales				0	0	0	0.0286314	0	0	0	0	0	0	0	0	0	0	0	0	0	0	0	0	0	0	0	0	0	0	0	0	0	0
252b9376eb54102ab48e757ae2346eda	Bacteria	Patescibacteria	Saccharimonadia	Saccharimonadales	Saccharimonadales	Saccharimonadales	uncultured_bacterium	0	0	0	0.0286314	0	0	0	0	0	0	0	0	0	0	0	0	0	0	0	0	0	0	0	0	0	0	0	0	0	0
5d3b36d76f12759cc8951feb4f1b7e77	Bacteria	Proteobacteria	unclassified_Proteobacteria	unclassified_Proteobacteria	unclassified_Proteobacteria	unclassified_Proteobacteria	unclassified_Proteobacteria	0	0	0	0	0	0	0	0	0	0	0	0	0	0	0	0.0219974	0	0.00654836	0	0	0	0	0	0	0	0	0	0	0	0
ec0e6fd826a25b3eb89a99f3b9e873b6	Bacteria	Proteobacteria	Alphaproteobacteria	unclassified_ Alphaproteobacteria				0	0	0	0	0	0	0	0	0	0	0	0	0	0	0	0.0219974	0	0.00654836	0	0	0	0	0	0	0	0	0	0	0	0
2c7fd6f30932c8b2dda18d4983c4b09d	Bacteria	Bacteroidota	Rhodothermia	Balneolales	Balneolaceae	F1-37X2	bacterium_YC-ZSS-LKJ111	0	0	0	0	0	0	0	0	0	0	0	0	0	0.0283916	0	0	0	0	0	0	0	0	0	0	0	0	0	0	0	0
70dd35acbba96b43717fdd59dc23b669	Bacteria	Caldisericota	Caldisericia	Caldisericales	WCHB1-02	WCHB1-02	uncultured_low	0	0	0	0	0	0	0	0	0	0	0	0	0	0.0283916	0	0	0	0	0	0	0	0	0	0	0	0	0	0	0	0
efc007b66bc893513d47b4ddcf1b5d1b	Bacteria	Proteobacteria	Gammaproteobacteria	Ectothiorhodospirales	Ectothiorhodospiraceae	Halofilum	Halofilum_ochraceum	0	0	0	0	0	0	0	0	0	0	0	0	0	0.0283916	0	0	0	0	0	0	0	0	0	0	0	0	0	0	0	0
5a3a381915f451f3c0eb2565612a127e	Bacteria	Proteobacteria	Gammaproteobacteria	Pseudomonadales	Halieaceae	OM60(NOR5)_clade		0	0	0	0	0	0	0	0	0	0	0	0	0	0	0	0.0219974	0	0	0	0.00619963	0	0	0	0	0	0	0	0	0	0
4f137ac030e4bd00609cecf1c62f054f	Bacteria	Proteobacteria	Gammaproteobacteria	Pseudomonadales	Halomonadaceae			0	0	0	0	0	0	0	0	0	0	0	0	0	0	0	0	0	0	0	0	0.00435123	0	0	0.023818	0	0	0	0	0	0
927286873100db703d7deb018bc7b310	Bacteria	Bacteroidota	Rhodothermia	Balneolales	Balneolaceae			0	0	0	0	0	0	0	0	0	0	0	0	0	0	0	0	0	0	0	0	0	0	0	0	0.00679532	0.0210084	0	0	0	0
680f3e694c15bf76d2aef7256a64cd3b	Bacteria	Proteobacteria	unclassified_Proteobacteria	unclassified_Proteobacteria	unclassified_Proteobacteria	unclassified_Proteobacteria	unclassified_Proteobacteria	0	0	0	0	0	0	0	0	0	0	0	0	0	0	0	0	0	0	0	0	0.0217562	0	0	0.00595451	0	0	0	0	0	0
5a6f476d6f60b5edb3d3f05c25219336	Bacteria	Proteobacteria	Gammaproteobacteria	Pseudomonadales	Halomonadaceae	Halomonas		0	0	0	0	0	0	0	0	0	0	0	0	0	0.0141958	0	0	0	0	0	0	0	0	0	0	0	0	0.013449	0	0	0
0110c0abafff1ca0e8dcd1e34afa3c2e	Bacteria	Proteobacteria	Alphaproteobacteria	unclassified_ Alphaproteobacteria			uncultured_bacterium	0	0	0	0	0	0	0	0	0	0.0275862	0	0	0	0	0	0	0	0	0	0	0	0	0	0	0	0	0	0	0	0
07ac8977db23f3ddfc62840cf0340b01	Bacteria	Bacteroidota	Rhodothermia	Balneolales	Balneolaceae			0	0	0	0	0	0	0	0	0	0.0275862	0	0	0	0	0	0	0	0	0	0	0	0	0	0	0	0	0	0	0	0
0d51525f76d07ce1bc19b453db547951	Bacteria	Bacteroidota	Rhodothermia	Balneolales	Balneolaceae			0	0	0	0	0	0	0	0	0	0.0275862	0	0	0	0	0	0	0	0	0	0	0	0	0	0	0	0	0	0	0	0
1e758cf3ded9e932d67a5951aa40736d	Bacteria	Bacteroidota	Rhodothermia	Balneolales	Balneolaceae			0	0	0	0	0	0	0	0	0	0.0275862	0	0	0	0	0	0	0	0	0	0	0	0	0	0	0	0	0	0	0	0
2ee773dbe992048a34baf22ffecd26a4	Bacteria	Bacteroidota	Rhodothermia	Balneolales	Balneolaceae		uncultured_bacterium	0	0	0	0	0	0	0	0	0	0.0275862	0	0	0	0	0	0	0	0	0	0	0	0	0	0	0	0	0	0	0	0
4e1782092a11aa12f60617e24467e93e	Bacteria	Bacteroidota	Rhodothermia	Balneolales	Balneolaceae			0	0	0	0	0	0	0	0	0	0.0275862	0	0	0	0	0	0	0	0	0	0	0	0	0	0	0	0	0	0	0	0
5a1369dbc139800898e45b969769dba5	Bacteria	Bacteroidota	Rhodothermia	Balneolales	Balneolaceae			0	0	0	0	0	0	0	0	0	0.0275862	0	0	0	0	0	0	0	0	0	0	0	0	0	0	0	0	0	0	0	0
64d82a50ad01ce7f78d9756ed20b9ea2	Bacteria	Bacteroidota	Rhodothermia	Balneolales	Balneolaceae			0	0	0	0	0	0	0	0	0	0.0275862	0	0	0	0	0	0	0	0	0	0	0	0	0	0	0	0	0	0	0	0
e08aa4a42779b0fdd7d871ce0c5c56f4	Bacteria	Bacteroidota	Rhodothermia	Balneolales	Balneolaceae		uncultured_bacterium	0	0	0	0	0	0	0	0	0	0.0275862	0	0	0	0	0	0	0	0	0	0	0	0	0	0	0	0	0	0	0	0
e78ceb1ac9cce6b988d9a120f4421065	Bacteria	Bacteroidota	Rhodothermia	Balneolales	Balneolaceae			0	0	0	0	0	0	0	0	0	0.0275862	0	0	0	0	0	0	0	0	0	0	0	0	0	0	0	0	0	0	0	0
d4955a71aa101a46a628fe5c9e2d85d9	Bacteria	Proteobacteria	Alphaproteobacteria	Rhodospirillales			uncultured_bacterium	0	0	0	0	0	0	0	0	0	0.0275862	0	0	0	0	0	0	0	0	0	0	0	0	0	0	0	0	0	0	0	0
01d85d845bdd593e63b282915b4a0d44	Bacteria	Proteobacteria	unclassified_Proteobacteria	unclassified_Proteobacteria	unclassified_Proteobacteria	unclassified_Proteobacteria	unclassified_Proteobacteria	0	0	0	0	0	0	0	0	0	0.0275862	0	0	0	0	0	0	0	0	0	0	0	0	0	0	0	0	0	0	0	0
ded31488f83c12c9c1b9d39b692410bb	Bacteria	Proteobacteria	unclassified_Proteobacteria	unclassified_Proteobacteria	unclassified_Proteobacteria	unclassified_Proteobacteria	unclassified_Proteobacteria	0	0	0	0	0	0	0	0	0	0.0275862	0	0	0	0	0	0	0	0	0	0	0	0	0	0	0	0	0	0	0	0
09c91a45e5203e81612df4c7896e3c5c	Bacteria	Proteobacteria	Gammaproteobacteria	unclassified_ Gammaproteobacteria				0	0	0	0	0	0	0	0	0	0.0275862	0	0	0	0	0	0	0	0	0	0	0	0	0	0	0	0	0	0	0	0
6ba8bed00059249268bf5fc1bdb77ac4	Bacteria	Bacteroidota	Bacteroidia	unclassified_ Bacteroidia				0	0	0	0	0	0	0	0	0	0.0275862	0	0	0	0	0	0	0	0	0	0	0	0	0	0	0	0	0	0	0	0
ed645a61eaa9f42932549d650860a119	Bacteria	Bacteroidota	Bacteroidia	unclassified_ Bacteroidia				0	0	0	0	0	0	0	0	0	0.0275862	0	0	0	0	0	0	0	0	0	0	0	0	0	0	0	0	0	0	0	0
fe15f20daf4cf229e057a94666b2802a	Bacteria	Bacteroidota	Bacteroidia	unclassified_ Bacteroidia				0	0	0	0	0	0	0	0	0	0.0275862	0	0	0	0	0	0	0	0	0	0	0	0	0	0	0	0	0	0	0	0
613a2baec9cc81af08a003220c690ac3	Bacteria	Proteobacteria	Alphaproteobacteria	unclassified_ Alphaproteobacteria				0	0	0	0	0	0	0	0	0	0.0275862	0	0	0	0	0	0	0	0	0	0	0	0	0	0	0	0	0	0	0	0
96ce65fe78e0e2184449b3578044a1e0	Bacteria	Proteobacteria	Alphaproteobacteria	unclassified_ Alphaproteobacteria				0	0	0	0	0	0	0	0	0	0.0275862	0	0	0	0	0	0	0	0	0	0	0	0	0	0	0	0	0	0	0	0
df89f355934da07ed3a67014acbb4c68	Bacteria	Proteobacteria	Alphaproteobacteria	unclassified_ Alphaproteobacteria				0	0	0	0	0	0	0	0	0	0.0275862	0	0	0	0	0	0	0	0	0	0	0	0	0	0	0	0	0	0	0	0
e3b74b6b9cb1a08df732359276ebe4be	Bacteria	Proteobacteria	Alphaproteobacteria	unclassified_ Alphaproteobacteria				0	0	0	0	0	0	0	0	0	0.0275862	0	0	0	0	0	0	0	0	0	0	0	0	0	0	0	0	0	0	0	0
e8d27c62ed463b0d3ce898a2d66ecfc6	Bacteria	Proteobacteria	Alphaproteobacteria	unclassified_ Alphaproteobacteria				0	0	0	0	0	0	0	0	0	0.0275862	0	0	0	0	0	0	0	0	0	0	0	0	0	0	0	0	0	0	0	0
ecdc5b644ca5704461c3d8fc4f1c9a73	Bacteria	Proteobacteria	Alphaproteobacteria	unclassified_ Alphaproteobacteria				0	0	0	0	0	0	0	0	0	0.0275862	0	0	0	0	0	0	0	0	0	0	0	0	0	0	0	0	0	0	0	0
d6f2c86b2b554943c8ed08ee69c5d1ac	Bacteria	Proteobacteria	Alphaproteobacteria	unclassified_ Alphaproteobacteria				0	0	0	0	0	0	0	0	0	0	0	0	0.00819941	0	0.0193648	0	0	0	0	0	0	0	0	0	0	0	0	0	0	0
1528ed179f7d3847d3183220f271e594	Bacteria	Patescibacteria	Gracilibacteria	JGI_0000069-P22	JGI_0000069-P22	JGI_0000069-P22	bioreactor_metagenome	0	0	0.0275457	0	0	0	0	0	0	0	0	0	0	0	0	0	0	0	0	0	0	0	0	0	0	0	0	0	0	0
ca7c3ac1172b23b7285c9db2d68ad14e	Bacteria	Proteobacteria	Alphaproteobacteria	Micavibrionales				0	0	0.0275457	0	0	0	0	0	0	0	0	0	0	0	0	0	0	0	0	0	0	0	0	0	0	0	0	0	0	0
f4ca33cb4bac00bc4e9052da4a28c8e3	Bacteria	Proteobacteria	Gammaproteobacteria	Pseudomonadales	Marinobacteraceae	Marinobacter		0	0	0.0275457	0	0	0	0	0	0	0	0	0	0	0	0	0	0	0	0	0	0	0	0	0	0	0	0	0	0	0
b80779a99f16e37ebcde0ad1b6a46634	Bacteria	Proteobacteria	Alphaproteobacteria	unclassified_ Alphaproteobacteria				0	0	0	0	0	0	0.00594742	0	0	0	0	0	0	0	0	0	0	0	0.00869868	0	0	0	0	0	0	0	0	0	0	0.0127632
1e4cd56eabb83422816693fc991f427e	Bacteria	Bacteroidota	Rhodothermia	Balneolales	Balneolaceae		uncultured_bacterium	0	0	0	0.00954381	0	0	0.0178423	0	0	0	0	0	0	0	0	0	0	0	0	0	0	0	0	0	0	0	0	0	0	0
3eaf4b866e47e2a58d34e6db9bf57ce0	Bacteria	Firmicutes	Dethiobacteria	Dethiobacterales	Dethiobacteraceae		uncultured_bacterium	0	0	0	0	0	0	0	0	0	0	0	0	0	0	0	0	0	0	0	0	0	0	0	0	0.0271813	0	0	0	0	0
f4a910a8d9ec096b14352b5bf664da58	Bacteria	Firmicutes	Dethiobacteria	Dethiobacterales	Dethiobacteraceae		uncultured_bacterium	0	0	0	0	0	0	0	0	0	0	0	0	0	0	0	0	0	0	0	0	0	0	0	0	0.0271813	0	0	0	0	0
a310d6db0f671570bb824afb41571a05	Bacteria	Fusobacteriota	Fusobacteriia	Fusobacteriales				0	0	0	0	0	0	0	0	0	0	0	0	0	0	0	0	0	0	0	0	0	0	0	0	0.0271813	0	0	0	0	0
f4c05cd538cef6da8bd9b4cb84e7a8a6	Bacteria	Actinobacteriota	Actinobacteria	Nitriliruptorales	Nitriliruptoraceae	Nitriliruptoraceae	uncultured_bacterium	0	0	0	0	0	0	0	0	0	0	0	0	0	0	0	0	0	0	0	0	0	0	0	0	0.0271813	0	0	0	0	0
5c9c371760099f1e7c59ac065f6f9fc1	Bacteria	Patescibacteria	WWE3	WWE3	WWE3	WWE3	uncultured_bacterium	0	0	0	0	0	0	0	0	0	0	0	0	0	0	0	0	0	0	0	0	0	0	0	0	0.0271813	0	0	0	0	0
27c70626e8f0faada16311cfe8c0498b	Bacteria	Proteobacteria	Alphaproteobacteria	unclassified_ Alphaproteobacteria				0	0	0	0	0	0	0	0	0	0	0	0	0	0	0	0	0	0	0	0	0	0	0	0	0.0271813	0	0	0	0	0
bf02eef5edc98a4cbaa110d380bc4fea	Bacteria	Spirochaetota	Spirochaetia	Spirochaetales	Spirochaetaceae	Spirochaeta_2	uncultured_organism	0	0	0	0	0	0	0	0	0	0	0	0	0.0163988	0	0	0	0	0	0	0	0	0	0	0	0	0.0105042	0	0	0	0
57bedfb861d9c93ad302e90a0af0e594	Bacteria	Proteobacteria	Gammaproteobacteria	Gammaproteobacteria_Incertae_Sedis	Unknown_Family			0	0	0	0	0	0	0	0	0	0	0	0	0	0	0	0	0	0	0	0	0	0	0	0	0	0	0.026898	0	0	0
04bfc80a6a9c1ab663f589a954027e53	Bacteria	Proteobacteria	Gammaproteobacteria	Pseudomonadales	Marinobacteraceae	Marinobacter		0	0	0	0	0	0	0	0	0	0	0	0	0	0	0	0	0	0	0	0	0	0	0	0	0	0	0.026898	0	0	0
6b36ef03a4c46735b78f31558b9ada1e	Bacteria	Patescibacteria	Parcubacteria	unclassified_ Parcubacteria				0	0	0	0	0	0	0	0	0	0	0	0	0	0	0	0	0	0	0	0	0	0	0	0	0	0	0.026898	0	0	0
f17b8ef1c5374579feb75dfa9192d46a	Bacteria	Proteobacteria	Alphaproteobacteria	unclassified_ Alphaproteobacteria				0	0	0	0	0	0	0	0	0	0	0	0	0	0	0	0	0	0	0	0	0	0	0	0	0	0	0.026898	0	0	0
3fbff999b617fdad27da22fe91d94c5f	Bacteria	Bacteroidota	Bacteroidia	unclassified_ Bacteroidia				0	0.0110779	0.00918189	0	0	0	0	0	0	0	0	0	0	0	0	0	0	0.00654836	0	0	0	0	0	0	0	0	0	0	0	0
5db97cac31011527bacd4d6586965910	Bacteria	Proteobacteria	unclassified_Proteobacteria	unclassified_Proteobacteria	unclassified_Proteobacteria	unclassified_Proteobacteria	unclassified_Proteobacteria	0.00590249	0	0	0	0	0	0	0	0	0	0	0	0	0	0	0	0.0205825	0	0	0	0	0	0	0	0	0	0	0	0	0
1e4d2db53f7eed21b970f4a2d45e54d0	Bacteria	Spirochaetota	Spirochaetia	Spirochaetales	Spirochaetaceae	Spirochaeta_2	uncultured_organism	0	0	0	0	0	0.0215502	0	0	0	0	0	0	0	0.00473194	0	0	0	0	0	0	0	0	0	0	0	0	0	0	0	0
48d4312d81b7d746f23f22a60f52d8a9	Bacteria	Proteobacteria	unclassified_Proteobacteria	unclassified_Proteobacteria	unclassified_Proteobacteria	unclassified_Proteobacteria	unclassified_Proteobacteria	0.00590249	0	0	0	0	0	0	0	0	0	0	0	0	0	0	0	0.0102912	0	0	0	0	0	0	0	0	0	0	0.010021	0	0
a355eeacb3d2d36234a4802659250039	Bacteria	Proteobacteria	Gammaproteobacteria	unclassified_ Gammaproteobacteria				0	0	0	0.0190876	0	0	0	0	0	0	0	0	0	0	0	0	0	0	0	0	0	0.00711389	0	0	0	0	0	0	0	0
60bb9b8e30ee8e0241a7f177cea2c3cb	Bacteria	Bacteroidota	Bacteroidia	Chitinophagales	Saprospiraceae		uncultured_bacterium	0	0	0	0	0	0	0	0	0	0	0	0	0	0	0	0	0	0.0261934	0	0	0	0	0	0	0	0	0	0	0	0
e36b46dac42c3e911d83a3edb3eee2e8	Bacteria	Proteobacteria	Alphaproteobacteria	Micavibrionales	Micavibrionaceae		uncultured_organism	0	0	0	0	0	0	0	0	0	0	0	0	0	0	0	0	0	0.0261934	0	0	0	0	0	0	0	0	0	0	0	0
93fa13da971370ce420ffe3fa4837286	Bacteria	Cyanobacteria	Cyanobacteriia	Phormidesmiales	Phormidesmiaceae	Phormidium_MBIC10003	uncultured_bacterium	0	0	0	0	0	0	0	0	0	0	0	0	0	0	0	0	0	0.0261934	0	0	0	0	0	0	0	0	0	0	0	0
56409b36550e1673bccbf30f05fbfeca	Bacteria	Planctomycetota	Phycisphaerae	Phycisphaerales	Phycisphaeraceae		uncultured_bacterium	0	0	0	0	0	0	0	0	0	0	0	0	0	0	0	0	0	0.0261934	0	0	0	0	0	0	0	0	0	0	0	0
14e26f8879ec981f7591c774e33c56c8	Bacteria	Proteobacteria	Alphaproteobacteria	Rhodobacterales	Rhodobacteraceae			0	0	0	0	0	0	0	0	0	0	0	0	0	0	0	0	0	0.0261934	0	0	0	0	0	0	0	0	0	0	0	0
d39dd23ebfcb161bfac233e7ed07c0cf	Bacteria	Proteobacteria	unclassified_Proteobacteria	unclassified_Proteobacteria	unclassified_Proteobacteria	unclassified_Proteobacteria	unclassified_Proteobacteria	0	0	0	0	0	0	0	0	0	0	0	0	0	0	0	0	0	0.0261934	0	0	0	0	0	0	0	0	0	0	0	0
bc411b5c1f87db3a49e6a9d5f9ab258d	Bacteria	Proteobacteria	Gammaproteobacteria	HOC36	HOC36	HOC36	uncultured_bacterium	0	0	0	0	0	0	0	0	0	0	0	0	0	0	0	0	0	0	0	0	0.0261074	0	0	0	0	0	0	0	0	0
0f65994a846a1749d675c69aa0de7fe7	Bacteria	Planctomycetota	Phycisphaerae	Phycisphaerales	Phycisphaeraceae	SM1A02	uncultured_bacterium	0	0	0	0	0	0	0	0	0	0	0	0	0	0	0	0	0	0	0	0	0.0261074	0	0	0	0	0	0	0	0	0
14a1a6fe8ad0a00ea0b0958e9c5fc1a2	Bacteria	Patescibacteria	Gracilibacteria	Absconditabacteriales_(SR1)	Absconditabacteriales_(SR1)	Absconditabacteriales_(SR1)		0	0	0	0	0	0	0	0	0	0	0	0	0	0	0	0	0	0	0.026096	0	0	0	0	0	0	0	0	0	0	0
e4d3032ba6ec0065f3c5a938ad7a4ea1	Bacteria	Proteobacteria	Alphaproteobacteria	Rhodobacterales	Rhodobacteraceae			0	0	0	0	0	0	0	0	0	0	0	0	0	0	0	0	0	0	0.026096	0	0	0	0	0	0	0	0	0	0	0
bfd98729f5fb68cb0a592522d7a84723	Bacteria	Patescibacteria	Saccharimonadia	Saccharimonadales	Saccharimonadales	Saccharimonadales	uncultured_bacterium	0	0	0	0	0	0	0	0	0	0	0	0	0	0	0	0	0	0	0.026096	0	0	0	0	0	0	0	0	0	0	0
a2bf8515989eab392eb6c70975103fac	Bacteria	Chloroflexi	Dehalococcoidia	SAR202_clade	SAR202_clade	SAR202_clade	uncultured_bacterium	0	0	0	0	0	0	0	0	0	0	0	0	0	0	0	0	0	0	0.026096	0	0	0	0	0	0	0	0	0	0	0
15bfb1337c68e96276a8b97d39bc73e8	Bacteria	Patescibacteria	Parcubacteria	unclassified_ Parcubacteria				0	0	0	0	0	0	0	0	0	0	0	0	0	0	0	0	0	0	0.026096	0	0	0	0	0	0	0	0	0	0	0
47b520f1eb1c54a0f9c56a645b48ee8c	Bacteria	Proteobacteria	unclassified_Proteobacteria	unclassified_Proteobacteria	unclassified_Proteobacteria	unclassified_Proteobacteria	unclassified_Proteobacteria	0	0	0	0	0	0	0.00594742	0	0.0077912	0	0	0.00632992	0	0	0	0	0	0	0	0	0	0	0	0.00595451	0	0	0	0	0	0
57911bad2efec2f633c077022d1a3c45	Bacteria	Proteobacteria	Gammaproteobacteria	Gammaproteobacteria_Incertae_Sedis	Unknown_Family			0	0	0	0	0	0.0215502	0	0	0	0	0	0	0	0	0	0	0	0	0	0	0.00435123	0	0	0	0	0	0	0	0	0
c7ec9fba886aafdeb3a219fc991d2f72	Bacteria	Bacteroidota	Rhodothermia	Balneolales	Balneolaceae		uncultured_bacterium	0	0	0	0	0	0	0	0	0	0	0	0	0	0	0	0	0	0	0	0	0	0	0	0	0	0	0	0	0	0.0255265
8e910ae0ec4a46b845451060bb08183b	Bacteria	Desulfobacterota	Desulfuromonadia	Desulfuromonadales	Geopsychrobacteraceae	Desulfuromusa	uncultured_bacterium	0	0	0	0	0	0	0	0	0	0	0	0	0	0	0	0	0	0	0	0	0	0	0	0	0	0	0	0	0	0.0255265
09911566e7d2eb6eb93e9240b2fa6e21	Bacteria	Proteobacteria	Alphaproteobacteria	Kiloniellales	Fodinicurvataceae	Fodinicurvata	Fodinicurvata_halophila	0	0	0	0	0	0	0	0	0	0	0	0	0	0	0	0	0	0	0	0	0	0	0	0	0	0	0	0	0	0.0255265
7010212e5849a1b9adfd901a211dc28b	Bacteria	Planctomycetota	Phycisphaerae	MSBL9	SG8-4	SG8-4	uncultured_bacterium	0	0	0	0	0	0	0	0	0	0	0	0	0	0	0	0	0	0	0	0	0	0	0	0	0	0	0	0	0	0.0255265
01a92757c01b3def9ada10157a44831c	Bacteria	Actinobacteriota	Actinobacteria	Nitriliruptorales	Nitriliruptoraceae	Nitriliruptoraceae	uncultured_bacterium	0	0	0	0	0	0	0	0	0	0	0	0	0	0	0	0	0	0	0	0	0	0	0	0	0	0	0	0	0	0.0255265
329fae59eb5ea1c039d64cc5aa6a663d	Bacteria	Proteobacteria	Alphaproteobacteria	Rhodobacterales	Rhodobacteraceae		uncultured_bacterium	0	0	0	0	0	0	0	0	0	0	0	0	0	0	0	0	0	0	0	0	0	0	0	0	0	0	0	0	0	0.0255265
8769806c1ca95aee27688ec83caf56ab	Bacteria	Proteobacteria	Gammaproteobacteria	unclassified_ Gammaproteobacteria				0	0	0	0	0	0	0	0	0	0	0	0	0	0	0	0	0	0	0	0	0	0	0	0	0	0	0	0	0	0.0255265
5d9e64a627677ee63bd621b75705598e	Bacteria	Proteobacteria	Alphaproteobacteria	unclassified_ Alphaproteobacteria				0	0	0	0	0	0	0	0	0	0	0	0	0	0	0	0	0	0	0	0	0	0	0	0	0	0	0	0	0	0.0255265
6827de2de17393df8931885d9e505474	Bacteria	Proteobacteria	Alphaproteobacteria	unclassified_ Alphaproteobacteria				0	0	0	0	0	0	0	0	0	0	0	0	0	0	0	0	0	0	0	0	0	0	0	0	0	0	0	0	0	0.0255265
88f128e1d45944a9f55c5f1e2386795d	Bacteria	Proteobacteria	Gammaproteobacteria	Pseudomonadales	Halieaceae	OM60(NOR5)_clade		0.0177075	0	0	0	0	0	0	0	0.0077912	0	0	0	0	0	0	0	0	0	0	0	0	0	0	0	0	0	0	0	0	0
d741a059d5d9d3529546b11c559133b5	Bacteria	Proteobacteria	unclassified_Proteobacteria	unclassified_Proteobacteria	unclassified_Proteobacteria	unclassified_Proteobacteria	unclassified_Proteobacteria	0	0	0	0	0	0	0	0	0.0077912	0	0	0	0	0	0	0	0	0	0	0.00619963	0.00435123	0.00711389	0	0	0	0	0	0	0	0
877f4a885b4e2622bae1aa2d6b1f40fa	Bacteria	Bacteroidota	Bacteroidia	Cytophagales	Cyclobacteriaceae		uncultured_Sphingobacteriales	0	0	0	0	0	0	0	0	0	0	0	0	0	0	0	0	0	0	0	0	0	0	0.0252653	0	0	0	0	0	0	0
8be68aa635c7e562db9d79c6d29ca3eb	Bacteria	Proteobacteria	unclassified_Proteobacteria	unclassified_Proteobacteria	unclassified_Proteobacteria	unclassified_Proteobacteria	unclassified_Proteobacteria	0	0	0	0	0	0	0	0	0	0	0	0	0	0	0	0	0	0	0	0	0	0	0.0252653	0	0	0	0	0	0	0
91b3a3103d38707245247ec2d086ef96	Bacteria	Proteobacteria	unclassified_Proteobacteria	unclassified_Proteobacteria	unclassified_Proteobacteria	unclassified_Proteobacteria	unclassified_Proteobacteria	0	0	0	0	0	0	0	0	0	0	0	0	0	0	0	0	0	0	0	0	0	0	0.0252653	0	0	0	0	0	0	0
d239a7dac95e252d68f3f88258e97433	Bacteria	Proteobacteria	Alphaproteobacteria	unclassified_ Alphaproteobacteria				0	0	0	0	0	0	0	0	0.0077912	0	0	0	0	0	0	0	0	0	0.0173974	0	0	0	0	0	0	0	0	0	0	0
8427167f026a1bdcb368e8fafd2ce45e	Bacteria	Planctomycetota	Planctomycetes	Pirellulales	Pirellulaceae			0	0	0	0	0.025091	0	0	0	0	0	0	0	0	0	0	0	0	0	0	0	0	0	0	0	0	0	0	0	0	0
2c324015bad18eebcbf811f2fdeb6c56	Bacteria	Proteobacteria	Alphaproteobacteria	unclassified_ Alphaproteobacteria				0	0	0	0	0	0	0	0	0	0	0	0	0	0	0	0	0	0	0	0	0	0	0	0	0	0	0	0	0.012276	0.0127632
3995c65aa9f3834d7b418e246d41a420	Bacteria	Proteobacteria	Alphaproteobacteria	unclassified_ Alphaproteobacteria				0.011805	0	0	0	0	0	0	0	0	0	0	0	0	0	0	0	0	0.0130967	0	0	0	0	0	0	0	0	0	0	0	0
7c38b48823689737d060b69b46582ade	Bacteria	Actinobacteriota	Actinobacteria	Micrococcales	Demequinaceae	Demequina	uncultured_bacterium	0	0	0	0	0	0	0	0	0	0	0	0	0	0	0	0	0	0	0	0.0247985	0	0	0	0	0	0	0	0	0	0
2ef5aebe84aecba879f1664ef3db8578	Bacteria	Proteobacteria	Gammaproteobacteria	Pseudomonadales	Halomonadaceae	Halomonas		0	0	0	0	0	0	0	0	0	0	0	0	0	0	0	0	0	0	0	0.0247985	0	0	0	0	0	0	0	0	0	0
54fab41b89c2f85745d1c43a0590b9e1	Bacteria	Bacteroidota	Rhodothermia	Balneolales	Balneolaceae	Rhodohalobacter	uncultured_bacterium	0	0	0	0	0	0	0	0	0	0	0	0	0.0245982	0	0	0	0	0	0	0	0	0	0	0	0	0	0	0	0	0
bb5208e76b9634cd0a103eb6036b9763	Bacteria	Planctomycetota	Phycisphaerae	Phycisphaerales	Phycisphaeraceae			0	0	0	0	0	0	0	0	0	0	0	0	0.0245982	0	0	0	0	0	0	0	0	0	0	0	0	0	0	0	0	0
1fc88d4d0757aafa1bc7fd455f883986	Bacteria	Proteobacteria	Gammaproteobacteria	Pseudomonadales				0	0	0	0	0	0	0	0	0	0	0	0	0.0245982	0	0	0	0	0	0	0	0	0	0	0	0	0	0	0	0	0
aadb95081621ddf4d7d2fd94f95c5a8a	Bacteria	Proteobacteria	Gammaproteobacteria	Pseudomonadales				0	0	0	0	0	0	0	0	0	0	0	0	0.0245982	0	0	0	0	0	0	0	0	0	0	0	0	0	0	0	0	0
c65d0e37c71c14606f01573d74957fdc	Bacteria	Patescibacteria	Parcubacteria	unclassified_ Parcubacteria				0	0	0	0	0	0	0	0	0	0	0	0	0.0245982	0	0	0	0	0	0	0	0	0	0	0	0	0	0	0	0	0
e35bec7738bfe0d9f58e9ddb1f1ca5f4	Bacteria	Proteobacteria	Alphaproteobacteria	unclassified_ Alphaproteobacteria				0	0	0	0	0	0	0	0	0	0	0	0	0.0245982	0	0	0	0	0	0	0	0	0	0	0	0	0	0	0	0	0
9fc04c97aa81a535dcaa8724f577e878	Bacteria	Bacteroidota	Rhodothermia	Balneolales	Balneolaceae		uncultured_bacterium	0	0	0	0	0	0	0	0	0	0	0	0	0	0	0	0	0	0	0	0	0	0	0	0	0	0	0	0	0.0245519	0
2c51b334f400c01f7a3a60f521c7998f	Bacteria	Proteobacteria	Gammaproteobacteria	Ectothiorhodospirales	Thioalkalispiraceae	Thiohalophilus		0	0	0	0	0	0	0	0	0	0	0	0	0	0	0	0	0	0	0	0	0	0	0	0	0	0	0	0	0.0245519	0
97e045173ecd7e07f03bf426b8c2c8b0	Bacteria	Proteobacteria	Gammaproteobacteria	Ectothiorhodospirales	Thioalkalispiraceae	Thiohalophilus	Thiohalophilus_thiocyanatoxydans	0	0	0	0	0	0	0	0	0	0	0	0	0	0	0	0	0	0	0	0	0	0	0	0	0	0	0	0	0.0245519	0
ce06af085776758dde7578fb59cb1bc1	Bacteria	Proteobacteria	Alphaproteobacteria	Kiloniellales	Fodinicurvataceae	Fodinicurvata		0	0	0	0	0	0	0	0	0	0	0	0	0	0	0	0	0	0	0	0	0	0	0	0	0	0	0	0	0.0245519	0
52e639572055f0c20d1ff28f7c2aac4c	Bacteria	Actinobacteriota	Actinobacteria	Micrococcales	Cellulomonadaceae	Oerskovia	Oerskovia_sp.	0	0	0	0	0	0	0	0	0	0	0	0	0	0	0	0	0	0	0	0	0	0	0	0	0	0	0	0	0.0245519	0
5b24651bd9874369e1320ddb343211c0	Bacteria	Proteobacteria	Alphaproteobacteria	Rhizobiales	Hyphomicrobiaceae	Pedomicrobium	uncultured_bacterium	0	0	0	0	0	0	0	0	0	0	0	0	0	0	0	0	0	0	0	0	0	0	0	0	0	0	0	0	0.0245519	0
527f97f077b0ded37a412f3b2b1368b5	Bacteria	SAR324_clade(Marine_group_B)	SAR324_clade(Marine_group_B)	SAR324_clade(Marine_group_B)	SAR324_clade(Marine_group_B)	SAR324_clade(Marine_group_B)	uncultured_bacterium	0	0	0	0	0	0	0	0	0	0	0	0	0	0	0	0	0	0	0	0	0	0	0	0	0	0	0	0	0.0245519	0
94e2ba47b273edfcc919a0a2cd2a0562	Bacteria	Firmicutes	Thermoanaerobacteria	Thermoanaerobacterales	SRB2	SRB2	uncultured_bacterium	0	0	0	0	0	0	0	0	0	0	0	0	0	0	0	0	0	0	0	0	0	0	0	0	0	0	0	0	0.0245519	0
b0ae47302ea613f334e0bcb7ff458d97	Bacteria	Proteobacteria	unclassified_Proteobacteria	unclassified_Proteobacteria	unclassified_Proteobacteria	unclassified_Proteobacteria	unclassified_Proteobacteria	0	0	0	0	0	0	0	0	0	0	0	0	0	0	0	0	0	0	0	0	0	0	0	0	0	0	0	0	0.0245519	0
b24c49f6e22f6c1391de95fbbd02c281	Bacteria	Proteobacteria	Gammaproteobacteria	unclassified_ Gammaproteobacteria				0	0	0	0	0	0	0	0	0	0	0	0	0	0	0	0	0	0	0	0	0	0	0	0	0	0	0	0	0.0245519	0
c514a866234513c310ae1f05d1f6f867	Bacteria	Proteobacteria	Gammaproteobacteria	unclassified_ Gammaproteobacteria				0	0	0	0	0	0	0	0	0	0	0	0	0	0	0	0	0	0	0	0	0	0	0	0	0	0	0	0	0.0245519	0
d0ed51e494a8cca93272fe2e35c0a37a	Bacteria	Proteobacteria	Gammaproteobacteria	unclassified_ Gammaproteobacteria				0	0	0	0	0	0	0	0	0	0	0	0	0	0	0	0	0	0	0	0	0	0	0	0	0	0	0	0	0.0245519	0
dc115aed29e258829385b35d8f3100df	Bacteria	Proteobacteria	Alphaproteobacteria	unclassified_ Alphaproteobacteria				0	0	0	0	0	0	0	0	0	0	0	0	0	0	0	0	0	0	0	0	0	0	0	0	0	0	0	0	0.0245519	0
2f3d955e1d94c7cc790ae0ae6e9c2491	Bacteria	Bacteroidota	Rhodothermia	Balneolales	Balneolaceae			0.00590249	0	0.0183638	0	0	0	0	0	0	0	0	0	0	0	0	0	0	0	0	0	0	0	0	0	0	0	0	0	0	0
9f3cd1d31dc062e2255e094073eee1de	Bacteria	Proteobacteria	Alphaproteobacteria	unclassified_ Alphaproteobacteria				0.00590249	0	0.0183638	0	0	0	0	0	0	0	0	0	0	0	0	0	0	0	0	0	0	0	0	0	0	0	0	0	0	0
6c74d1d05d1ceafba5b4fbf71c48ad6f	Bacteria	Proteobacteria	Alphaproteobacteria	unclassified_ Alphaproteobacteria				0.0177075	0	0	0	0	0	0	0	0	0	0	0	0	0	0	0	0	0.00654836	0	0	0	0	0	0	0	0	0	0	0	0
160990d346eed624b2ef4ff0dcd83a1f	Bacteria	Proteobacteria	Alphaproteobacteria	unclassified_ Alphaproteobacteria			uncultured_bacterium	0	0	0	0	0	0	0	0	0	0	0	0	0	0.00473194	0.0193648	0	0	0	0	0	0	0	0	0	0	0	0	0	0	0
7ff8dab27ae58de987a747201553c33b	Bacteria	Proteobacteria	unclassified_Proteobacteria	unclassified_Proteobacteria	unclassified_Proteobacteria	unclassified_Proteobacteria	unclassified_Proteobacteria	0	0	0	0	0	0	0	0	0	0	0	0	0	0.00473194	0.0193648	0	0	0	0	0	0	0	0	0	0	0	0	0	0	0
c6d8f73b918e058f28c1d9912879f45a	Bacteria	Chloroflexi	Anaerolineae	SBR1031	A4b	A4b	uncultured_bacterium	0	0	0	0	0	0	0	0	0	0	0	0	0	0	0	0.0109987	0	0.0130967	0	0	0	0	0	0	0	0	0	0	0	0
64bc7d09db8418db382d9e6d9b639af7	Bacteria	Proteobacteria	Gammaproteobacteria	Chromatiales	Chromatiaceae	Halochromatium		0	0	0	0	0	0	0	0	0	0	0	0	0	0	0	0	0	0	0	0	0	0	0	0.023818	0	0	0	0	0	0
c5dce8433496692f3a652d8c8a0281d8	Bacteria	Proteobacteria	Gammaproteobacteria	Gammaproteobacteria_Incertae_Sedis	Unknown_Family	Wenzhouxiangella		0	0	0	0	0	0	0	0	0	0	0	0	0	0	0	0	0	0	0	0	0	0	0	0.023818	0	0	0	0	0	0
e8a4c7c6f2b323196220517b9e51ca10	Bacteria	Actinobacteriota	Actinobacteria	Nitriliruptorales	Nitriliruptoraceae	Nitriliruptoraceae	uncultured_bacterium	0	0	0	0	0	0	0	0	0	0	0	0	0	0	0	0	0	0	0	0	0	0	0	0.023818	0	0	0	0	0	0
5c65b1f0d94ce3b91decaa8543efd073	Bacteria	Proteobacteria	unclassified_Proteobacteria	unclassified_Proteobacteria	unclassified_Proteobacteria	unclassified_Proteobacteria	unclassified_Proteobacteria	0	0	0	0	0	0	0	0	0	0	0	0	0	0	0	0	0	0	0	0	0	0	0	0.023818	0	0	0	0	0	0
96f456c40181ae6827f8205a09c56835	Bacteria	Proteobacteria	unclassified_Proteobacteria	unclassified_Proteobacteria	unclassified_Proteobacteria	unclassified_Proteobacteria	unclassified_Proteobacteria	0	0	0	0	0	0	0	0	0	0	0	0	0	0	0	0	0	0	0	0	0	0	0	0.023818	0	0	0	0	0	0
0abd5053365a200df97f6d690e96b36a	Bacteria	Proteobacteria	Gammaproteobacteria	unclassified_ Gammaproteobacteria				0	0	0	0	0	0	0	0	0	0	0	0	0	0	0	0	0	0	0	0	0	0	0	0.023818	0	0	0	0	0	0
a9e8be61a55ff218d4fcebe30015089c	Bacteria	Proteobacteria	Gammaproteobacteria	unclassified_ Gammaproteobacteria				0	0	0	0	0	0	0	0	0	0	0	0	0	0	0	0	0	0	0	0	0	0	0	0.023818	0	0	0	0	0	0
f27e922ff4dcdcde2633d49002b6652c	Bacteria	Proteobacteria	Gammaproteobacteria	unclassified_ Gammaproteobacteria				0	0	0	0	0	0	0	0	0	0	0	0	0	0	0	0	0	0	0	0	0	0	0	0.023818	0	0	0	0	0	0
f5362828c4b7c83a2dc3f2d7ea008f77	Bacteria	Actinobacteriota	Acidimicrobiia	unclassified_ Acidimicrobiia				0	0	0	0	0	0	0	0	0	0	0	0	0	0	0	0	0	0	0	0	0	0	0	0.023818	0	0	0	0	0	0
354a2bb83c9c6ffde41cdd5bff73e197	Bacteria	Bacteroidota	Rhodothermia	Balneolales	Balneolaceae		uncultured_bacterium	0	0	0	0	0	0	0.0178423	0	0	0	0	0	0	0	0	0	0	0	0	0	0	0	0	0.00595451	0	0	0	0	0	0
f79c2cf0038f5d33fb979457ab8ec4ad	Bacteria	Proteobacteria	Gammaproteobacteria	Gammaproteobacteria_Incertae_Sedis	Unknown_Family			0	0	0	0	0	0	0.0237897	0	0	0	0	0	0	0	0	0	0	0	0	0	0	0	0	0	0	0	0	0	0	0
7028ddcd41cda2023333b83647cd9c9f	Bacteria	Proteobacteria	Gammaproteobacteria	unclassified_ Gammaproteobacteria				0	0	0	0	0	0	0.0237897	0	0	0	0	0	0	0	0	0	0	0	0	0	0	0	0	0	0	0	0	0	0	0
7b9c01ac1721095420d585ed8afe57ee	Bacteria	Proteobacteria	Gammaproteobacteria	unclassified_ Gammaproteobacteria				0	0	0	0	0	0	0.0237897	0	0	0	0	0	0	0	0	0	0	0	0	0	0	0	0	0	0	0	0	0	0	0
c5d3f8cf1cbcfeb81a0d5649d1066c48	Bacteria	Spirochaetota	Spirochaetia	Spirochaetales	Spirochaetaceae	Spirochaeta_2		0.00590249	0	0	0	0	0	0	0	0	0	0	0	0	0	0	0	0	0	0	0	0	0	0	0.0178635	0	0	0	0	0	0
0c6c0254556db6dcd43f0e69ec6721e0	Bacteria	Proteobacteria	Alphaproteobacteria	unclassified_ Alphaproteobacteria				0	0	0	0	0	0.00718339	0	0	0	0	0.00976372	0	0	0	0	0	0	0	0	0	0	0	0	0	0.00679532	0	0	0	0	0
3255ea14e5c3ca98e774aa54a9f7d111	Bacteria	Proteobacteria	Gammaproteobacteria	Pseudomonadales	Halomonadaceae	Halomonas		0	0	0	0	0	0	0	0	0	0	0	0	0	0.0236597	0	0	0	0	0	0	0	0	0	0	0	0	0	0	0	0
fe674025c21aef048fd35f0adaf416b4	Bacteria	Proteobacteria	Gammaproteobacteria	Pseudomonadales	Halomonadaceae	Halomonas	Halomonas_neptunia	0	0	0	0	0	0	0	0	0	0	0	0	0	0.0236597	0	0	0	0	0	0	0	0	0	0	0	0	0	0	0	0
8169f3924a9ad30f681ea90d940fbd2a	Bacteria	Proteobacteria	Alphaproteobacteria	Parvibaculales	Parvibaculaceae	Parvibaculum		0.02361	0	0	0	0	0	0	0	0	0	0	0	0	0	0	0	0	0	0	0	0	0	0	0	0	0	0	0	0	0
8ef46ab856b6ad6dd399a94bd1e62ee9	Bacteria	Proteobacteria	Alphaproteobacteria	unclassified_ Alphaproteobacteria				0.02361	0	0	0	0	0	0	0	0	0	0	0	0	0	0	0	0	0	0	0	0	0	0	0	0	0	0	0	0	0
aed6fa9bf7821e8a51bf4f07af4e3584	Bacteria	Proteobacteria	Gammaproteobacteria	Gammaproteobacteria_Incertae_Sedis	Unknown_Family			0	0	0	0	0	0	0	0	0	0	0	0	0	0	0	0	0	0	0.00869868	0.00619963	0.00870246	0	0	0	0	0	0	0	0	0
b7f512217b5c678278c771cf968b0382	Bacteria	Proteobacteria	Alphaproteobacteria	unclassified_ Alphaproteobacteria				0	0	0.00918189	0	0	0.0143668	0	0	0	0	0	0	0	0	0	0	0	0	0	0	0	0	0	0	0	0	0	0	0	0
df2c2dc725f34ca14f8ffc6f74e465a1	Bacteria	Proteobacteria	unclassified_Proteobacteria	unclassified_Proteobacteria	unclassified_Proteobacteria	unclassified_Proteobacteria	unclassified_Proteobacteria	0.00590249	0	0	0	0	0	0	0	0	0	0	0	0	0	0	0.0109987	0	0.00654836	0	0	0	0	0	0	0	0	0	0	0	0
ed37ae09cb6eb88b1118164ff664f65f	Bacteria	Bacteroidota	Rhodothermia	Balneolales	Balneolaceae			0	0	0	0	0	0	0	0	0	0	0	0	0	0	0	0	0.0102912	0.0130967	0	0	0	0	0	0	0	0	0	0	0	0
c2f13098ab36a40080f100dcd65136eb	Bacteria	Proteobacteria	unclassified_Proteobacteria	unclassified_Proteobacteria	unclassified_Proteobacteria	unclassified_Proteobacteria	unclassified_Proteobacteria	0	0	0	0	0	0	0	0	0	0	0	0	0	0	0	0	0.0102912	0.0130967	0	0	0	0	0	0	0	0	0	0	0	0
d2bb2267facd790b9d9417dfa055c39b	Bacteria	Bacteroidota	Rhodothermia	Balneolales	Balneolaceae			0	0	0	0	0	0	0	0	0.0233736	0	0	0	0	0	0	0	0	0	0	0	0	0	0	0	0	0	0	0	0	0
bed20329807b19ceed7090558ff6faa9	Bacteria	Cyanobacteria	Cyanobacteriia	Phormidesmiales	Phormidesmiaceae	Phormidium_MBIC10003		0	0	0	0	0	0	0	0	0.0233736	0	0	0	0	0	0	0	0	0	0	0	0	0	0	0	0	0	0	0	0	0
87bc882a441bc833d621200a751fdcc2	Bacteria	Proteobacteria	Alphaproteobacteria	unclassified_ Alphaproteobacteria				0	0	0	0	0	0	0	0	0.0233736	0	0	0	0	0	0	0	0	0	0	0	0	0	0	0	0	0	0	0	0	0
7b3ff31f6827ae01de6a97dcec8ea8e2	Bacteria	Proteobacteria	unclassified_Proteobacteria	unclassified_Proteobacteria	unclassified_Proteobacteria	unclassified_Proteobacteria	unclassified_Proteobacteria	0	0	0	0.00954381	0	0	0.00594742	0	0.0077912	0	0	0	0	0	0	0	0	0	0	0	0	0	0	0	0	0	0	0	0	0
64a264bf8a3c2c550ce83ef1d84f979d	Bacteria	Proteobacteria	Alphaproteobacteria	unclassified_ Alphaproteobacteria				0	0	0	0	0	0	0	0	0	0	0	0	0.0163988	0	0	0	0	0	0	0	0	0	0	0	0.00679532	0	0	0	0	0
bcfefe1476d3293d989f471f373d7592	Bacteria	Proteobacteria	Alphaproteobacteria	unclassified_ Alphaproteobacteria				0	0	0	0.00954381	0	0	0	0	0	0	0	0	0	0	0	0	0	0	0	0	0	0	0	0	0	0	0.013449	0	0	0
dacee0529ca3c9e944066c10caa76945	Bacteria	Proteobacteria	Gammaproteobacteria	Diplorickettsiales	Diplorickettsiaceae		uncultured_bacterium	0	0	0	0	0	0	0	0	0	0	0	0	0	0	0	0	0	0	0.00869868	0	0	0.0142278	0	0	0	0	0	0	0	0
b8abd792978528c42468b3110c93ed0f	Bacteria	Proteobacteria	unclassified_Proteobacteria	unclassified_Proteobacteria	unclassified_Proteobacteria	unclassified_Proteobacteria	unclassified_Proteobacteria	0.011805	0	0	0	0	0	0	0	0	0	0	0	0	0	0	0.0109987	0	0	0	0	0	0	0	0	0	0	0	0	0	0
6ce112170729acd5c25ae9dcbad952b6	Bacteria	Bacteroidota	Rhodothermia	Balneolales	Balneolaceae		uncultured_bacterium	0	0	0	0	0	0	0	0	0	0	0	0	0	0	0	0	0	0	0	0	0	0	0	0	0	0.0105042	0	0	0.012276	0
18eb342cce489958be8f710ea77a003b	Bacteria	Proteobacteria	Alphaproteobacteria	unclassified_ Alphaproteobacteria				0	0	0	0	0	0	0	0	0	0	0	0	0	0	0	0	0	0	0	0	0	0	0.0126326	0	0	0	0	0.010021	0	0
cd27ee72b2296e45e64df0e66cd283a8	Bacteria	Proteobacteria	Gammaproteobacteria	Pseudomonadales				0	0	0	0.00954381	0	0	0	0	0	0	0	0	0	0	0	0	0	0	0	0	0	0	0	0	0	0	0	0	0	0.0127632
d09d03fa4469db6fe7a0a7de9b55c87e	Bacteria	Proteobacteria	Alphaproteobacteria	unclassified_ Alphaproteobacteria				0	0	0	0	0	0	0	0	0	0	0	0	0	0	0	0	0	0	0	0	0	0	0	0	0	0	0	0.010021	0.012276	0
5ae74874e476c92a656e2eb94947352e	Bacteria	Proteobacteria	Alphaproteobacteria	unclassified_ Alphaproteobacteria			uncultured_bacterium	0	0	0	0.00954381	0	0	0	0	0	0	0	0	0	0	0	0	0	0	0	0	0	0	0.0126326	0	0	0	0	0	0	0
7bd9e38197a693516d733e4eb0f95749	Bacteria	Bacteroidota	Bacteroidia	Flavobacteriales	Flavobacteriaceae	Psychroflexus	Flavobacteriaceae_bacterium	0	0.0221558	0	0	0	0	0	0	0	0	0	0	0	0	0	0	0	0	0	0	0	0	0	0	0	0	0	0	0	0
b572ebdab138bf7a4c567a12f3922e4e	Bacteria	Bacteroidota	Bacteroidia	Flavobacteriales				0	0.0221558	0	0	0	0	0	0	0	0	0	0	0	0	0	0	0	0	0	0	0	0	0	0	0	0	0	0	0	0
cae861f8b3cf50cf150c97a06d904220	Bacteria	Bacteroidota	Bacteroidia	Flavobacteriales				0	0.0221558	0	0	0	0	0	0	0	0	0	0	0	0	0	0	0	0	0	0	0	0	0	0	0	0	0	0	0	0
40a2492cf905675afb259a2abf10860a	Bacteria	Proteobacteria	Gammaproteobacteria	Pseudomonadales	Marinobacteraceae	Marinobacter		0	0.0221558	0	0	0	0	0	0	0	0	0	0	0	0	0	0	0	0	0	0	0	0	0	0	0	0	0	0	0	0
736717bacf6b46cadefc295921a92bdb	Bacteria	Proteobacteria	Gammaproteobacteria	Pseudomonadales	Halomonadaceae	Halomonas	Halomonas_neptunia	0	0.0221558	0	0	0	0	0	0	0	0	0	0	0	0	0	0	0	0	0	0	0	0	0	0	0	0	0	0	0	0
87095e839216778a12b3de4cb74ef679	Bacteria	Proteobacteria	Gammaproteobacteria	Pseudomonadales	Marinobacteraceae	Marinobacter		0	0.0221558	0	0	0	0	0	0	0	0	0	0	0	0	0	0	0	0	0	0	0	0	0	0	0	0	0	0	0	0
59b42c3599957e7dde02063e4a8ea867	Bacteria	Proteobacteria	unclassified_Proteobacteria	unclassified_Proteobacteria	unclassified_Proteobacteria	unclassified_Proteobacteria	unclassified_Proteobacteria	0	0.0221558	0	0	0	0	0	0	0	0	0	0	0	0	0	0	0	0	0	0	0	0	0	0	0	0	0	0	0	0
7478f1f8d21f7ae27669d8d4177a284a	Bacteria	Proteobacteria	Alphaproteobacteria	unclassified_ Alphaproteobacteria				0	0.0221558	0	0	0	0	0	0	0	0	0	0	0	0	0	0	0	0	0	0	0	0	0	0	0	0	0	0	0	0
e4bc0060c9b1a31715681d7c673a9773	Bacteria	Proteobacteria	Alphaproteobacteria	unclassified_ Alphaproteobacteria				0	0.0221558	0	0	0	0	0	0	0	0	0	0	0	0	0	0	0	0	0	0	0	0	0	0	0	0	0	0	0	0
03f1fd8641eb331b71fc782e80b25986	Bacteria	Proteobacteria	unclassified_Proteobacteria	unclassified_Proteobacteria	unclassified_Proteobacteria	unclassified_Proteobacteria	unclassified_Proteobacteria	0	0.0110779	0	0	0	0	0	0	0	0	0	0	0	0	0	0.0109987	0	0	0	0	0	0	0	0	0	0	0	0	0	0
8d61a57e43442bb3399138b9058cd7af	Bacteria	Bacteroidota	Bacteroidia	Chitinophagales	Saprospiraceae			0	0	0	0	0	0	0	0	0	0	0	0	0	0	0	0.0219974	0	0	0	0	0	0	0	0	0	0	0	0	0	0
bcf4bfbccccf627bb2098bbe7643b296	Bacteria	Bacteroidota	Bacteroidia	Chitinophagales	Saprospiraceae			0	0	0	0	0	0	0	0	0	0	0	0	0	0	0	0.0219974	0	0	0	0	0	0	0	0	0	0	0	0	0	0
0ada0901d44dfc10f1ecf98816c69e2a	Bacteria	Proteobacteria	Gammaproteobacteria	Pseudomonadales	Halomonadaceae	Halomonas		0	0	0	0	0	0	0	0	0	0	0	0	0	0	0	0.0219974	0	0	0	0	0	0	0	0	0	0	0	0	0	0
20d2d9f076d7da3373ac290f70e8cc23	Bacteria	Proteobacteria	Gammaproteobacteria	Pseudomonadales	Marinobacteraceae	Marinobacter		0	0	0	0	0	0	0	0	0	0	0	0	0	0	0	0.0219974	0	0	0	0	0	0	0	0	0	0	0	0	0	0
2b45efec5f97837dd468a55ae7d0f71d	Bacteria	Proteobacteria	Gammaproteobacteria	Pseudomonadales	Marinobacteraceae	Marinobacter		0	0	0	0	0	0	0	0	0	0	0	0	0	0	0	0.0219974	0	0	0	0	0	0	0	0	0	0	0	0	0	0
3c27e1864d9ba2c0921c7c71d4355407	Bacteria	Proteobacteria	Gammaproteobacteria	Pseudomonadales	Marinobacteraceae	Marinobacter		0	0	0	0	0	0	0	0	0	0	0	0	0	0	0	0.0219974	0	0	0	0	0	0	0	0	0	0	0	0	0	0
3f9c484b10b4daee69944d3e435e0588	Bacteria	Proteobacteria	Gammaproteobacteria	Pseudomonadales	Halomonadaceae	Halomonas		0	0	0	0	0	0	0	0	0	0	0	0	0	0	0	0.0219974	0	0	0	0	0	0	0	0	0	0	0	0	0	0
5ccd705962271f420bdb3047bc25d3fd	Bacteria	Proteobacteria	Gammaproteobacteria	Pseudomonadales	Halomonadaceae	Halomonas	Halomonas_subterranea	0	0	0	0	0	0	0	0	0	0	0	0	0	0	0	0.0219974	0	0	0	0	0	0	0	0	0	0	0	0	0	0
9ce58af259c6f8c9fe8336f1b31da40d	Bacteria	Proteobacteria	Gammaproteobacteria	Pseudomonadales				0	0	0	0	0	0	0	0	0	0	0	0	0	0	0	0.0219974	0	0	0	0	0	0	0	0	0	0	0	0	0	0
bef5562dcc557c0222b93f498e328df6	Bacteria	Proteobacteria	Gammaproteobacteria	Pseudomonadales	Marinobacteraceae	Marinobacter		0	0	0	0	0	0	0	0	0	0	0	0	0	0	0	0.0219974	0	0	0	0	0	0	0	0	0	0	0	0	0	0
befe3ea26107a746d8840f0e33c19f12	Bacteria	Proteobacteria	Gammaproteobacteria	Pseudomonadales	Halomonadaceae	Halomonas	Halomonas_subterranea	0	0	0	0	0	0	0	0	0	0	0	0	0	0	0	0.0219974	0	0	0	0	0	0	0	0	0	0	0	0	0	0
c921f6cde9a71a08b4b13016b1272f7a	Bacteria	Proteobacteria	Gammaproteobacteria	Pseudomonadales				0	0	0	0	0	0	0	0	0	0	0	0	0	0	0	0.0219974	0	0	0	0	0	0	0	0	0	0	0	0	0	0
3acb330b8a5045dd6b623fba6d0cb043	Bacteria	Proteobacteria	unclassified_Proteobacteria	unclassified_Proteobacteria	unclassified_Proteobacteria	unclassified_Proteobacteria	unclassified_Proteobacteria	0	0	0	0	0	0	0	0	0	0	0	0	0	0	0	0.0219974	0	0	0	0	0	0	0	0	0	0	0	0	0	0
5e70de0984fbf19018120cef9a0d4ce3	Bacteria	Proteobacteria	unclassified_Proteobacteria	unclassified_Proteobacteria	unclassified_Proteobacteria	unclassified_Proteobacteria	unclassified_Proteobacteria	0	0	0	0	0	0	0	0	0	0	0	0	0	0	0	0.0219974	0	0	0	0	0	0	0	0	0	0	0	0	0	0
93f58b1dad6a506e9436aaeb5fd75348	Bacteria	Proteobacteria	unclassified_Proteobacteria	unclassified_Proteobacteria	unclassified_Proteobacteria	unclassified_Proteobacteria	unclassified_Proteobacteria	0	0	0	0	0	0	0	0	0	0	0	0	0	0	0	0.0219974	0	0	0	0	0	0	0	0	0	0	0	0	0	0
b2522d1bf499434aeefd2ccb684c030a	Bacteria	Proteobacteria	unclassified_Proteobacteria	unclassified_Proteobacteria	unclassified_Proteobacteria	unclassified_Proteobacteria	unclassified_Proteobacteria	0	0	0	0	0	0	0	0	0	0	0	0	0	0	0	0.0219974	0	0	0	0	0	0	0	0	0	0	0	0	0	0
c1d72a1534e667adcfa0154656f90133	Bacteria	Proteobacteria	unclassified_Proteobacteria	unclassified_Proteobacteria	unclassified_Proteobacteria	unclassified_Proteobacteria	unclassified_Proteobacteria	0	0	0	0	0	0	0	0	0	0	0	0	0	0	0	0.0219974	0	0	0	0	0	0	0	0	0	0	0	0	0	0
d7b1eaff3f9c7a8923b8c242a947b322	Bacteria	Proteobacteria	unclassified_Proteobacteria	unclassified_Proteobacteria	unclassified_Proteobacteria	unclassified_Proteobacteria	unclassified_Proteobacteria	0	0	0	0	0	0	0	0	0	0	0	0	0	0	0	0.0219974	0	0	0	0	0	0	0	0	0	0	0	0	0	0
11a529bcced187007e2f8e1f82a1e489	Bacteria	Proteobacteria	Gammaproteobacteria	unclassified_ Gammaproteobacteria				0	0	0	0	0	0	0	0	0	0	0	0	0	0	0	0.0219974	0	0	0	0	0	0	0	0	0	0	0	0	0	0
af8188ac3620bd2163e453d14eac68ac	Bacteria	Proteobacteria	Gammaproteobacteria	unclassified_ Gammaproteobacteria				0	0	0	0	0	0	0	0	0	0	0	0	0	0	0	0.0219974	0	0	0	0	0	0	0	0	0	0	0	0	0	0
05efa9906fc8af12e0a58f6b8ffb5f4c	Bacteria	Proteobacteria	Alphaproteobacteria	unclassified_ Alphaproteobacteria				0	0	0	0	0	0	0	0	0	0	0	0	0	0	0	0.0219974	0	0	0	0	0	0	0	0	0	0	0	0	0	0
2b4a4bdc7bfeb869f9ee82878cff221b	Bacteria	Proteobacteria	Alphaproteobacteria	unclassified_ Alphaproteobacteria				0	0	0	0	0	0	0	0	0	0	0	0	0	0	0	0.0219974	0	0	0	0	0	0	0	0	0	0	0	0	0	0
95c60e36e8e2b25694e4d07f16e735bd	Bacteria	Proteobacteria	Alphaproteobacteria	unclassified_ Alphaproteobacteria				0	0	0	0	0	0	0	0	0	0	0	0	0	0	0	0.0219974	0	0	0	0	0	0	0	0	0	0	0	0	0	0
b0d3b145c329721c34b98e24d9b494a3	Bacteria	Proteobacteria	Alphaproteobacteria	unclassified_ Alphaproteobacteria				0	0	0	0	0	0	0	0	0	0	0	0	0	0	0	0.0219974	0	0	0	0	0	0	0	0	0	0	0	0	0	0
f99312891f5612e0ec4a57b1afcde765	Bacteria	Proteobacteria	Alphaproteobacteria	unclassified_ Alphaproteobacteria				0	0	0	0	0	0	0	0	0	0	0	0	0	0	0	0.0219974	0	0	0	0	0	0	0	0	0	0	0	0	0	0
724c00dc869f5620088cde482368a180	Bacteria	Proteobacteria	Gammaproteobacteria	unclassified_ Gammaproteobacteria				0	0	0	0	0	0	0	0	0	0	0	0	0	0	0	0	0	0	0	0	0	0	0	0.011909	0	0	0	0.010021	0	0
9dd39f1e2fc8b23aa260faf749a52005	Bacteria	Proteobacteria	Alphaproteobacteria	Rhodobacterales	Rhodobacteraceae			0	0	0	0	0	0	0	0	0	0	0	0	0	0	0	0	0	0	0	0	0.0217562	0	0	0	0	0	0	0	0	0
5d1b3fb7d9745e90ac3530c040a08021	Bacteria	Proteobacteria	unclassified_Proteobacteria	unclassified_Proteobacteria	unclassified_Proteobacteria	unclassified_Proteobacteria	unclassified_Proteobacteria	0	0	0	0	0	0	0	0	0	0	0	0	0	0	0	0	0	0	0	0	0.0217562	0	0	0	0	0	0	0	0	0
e09a5e405f6bbad3b01589badd6589d3	Bacteria	Proteobacteria	Gammaproteobacteria	unclassified_ Gammaproteobacteria				0	0	0	0	0	0	0	0	0	0	0	0	0	0	0	0	0	0	0	0	0.0217562	0	0	0	0	0	0	0	0	0
375da62b5e717ca9d72ada67c4f6efe1	Bacteria	Proteobacteria	Alphaproteobacteria	unclassified_ Alphaproteobacteria				0	0	0	0	0	0	0	0	0	0	0	0	0	0	0	0	0	0	0	0	0.0217562	0	0	0	0	0	0	0	0	0
cea56a8e53857bfca6c368e573d9d4d5	Bacteria	Proteobacteria	Alphaproteobacteria	unclassified_ Alphaproteobacteria			uncultured_bacterium	0	0	0	0	0	0.0215502	0	0	0	0	0	0	0	0	0	0	0	0	0	0	0	0	0	0	0	0	0	0	0	0
f9f4a9c17f77bcb85a3b7e8e98aa1216	Bacteria	Bacteroidota	Rhodothermia	Balneolales	Balneolaceae			0	0	0	0	0	0.0215502	0	0	0	0	0	0	0	0	0	0	0	0	0	0	0	0	0	0	0	0	0	0	0	0
e593ac6c963c219f673dbd97e3068f49	Bacteria	Proteobacteria	Alphaproteobacteria	Micavibrionales	Micavibrionaceae			0	0	0	0	0	0.0215502	0	0	0	0	0	0	0	0	0	0	0	0	0	0	0	0	0	0	0	0	0	0	0	0
2d961ded8c84ee9f4e3bbe9de188140f	Bacteria	Proteobacteria	Alphaproteobacteria	Rhodobacterales	Rhodobacteraceae			0	0	0	0	0	0.0215502	0	0	0	0	0	0	0	0	0	0	0	0	0	0	0	0	0	0	0	0	0	0	0	0
71f9f0020d816e30da7ab27a94dec9ab	Bacteria	Proteobacteria	Alphaproteobacteria	Rhodobacterales	Rhodobacteraceae			0	0	0	0	0	0.0215502	0	0	0	0	0	0	0	0	0	0	0	0	0	0	0	0	0	0	0	0	0	0	0	0
7998780d1d237071e74f188ee4ce1e8c	Bacteria	Proteobacteria	Gammaproteobacteria	unclassified_ Gammaproteobacteria				0	0	0	0	0	0.0215502	0	0	0	0	0	0	0	0	0	0	0	0	0	0	0	0	0	0	0	0	0	0	0	0
f1060c4efc4d84dd6adb861aa0b803f5	Bacteria	Proteobacteria	Gammaproteobacteria	unclassified_ Gammaproteobacteria				0	0	0	0	0	0.0215502	0	0	0	0	0	0	0	0	0	0	0	0	0	0	0	0	0	0	0	0	0	0	0	0
0208ec340b22a80c327fa33dc9b8bcd0	Bacteria	Proteobacteria	Gammaproteobacteria	Pseudomonadales	Marinobacteraceae	Marinobacter		0	0.0110779	0	0	0	0	0	0	0	0	0	0	0	0	0	0	0.0102912	0	0	0	0	0	0	0	0	0	0	0	0	0
c7ff722536ee694adfc4d7b1cd0acd90	Bacteria	Proteobacteria	Alphaproteobacteria	unclassified_ Alphaproteobacteria				0	0.0110779	0	0	0	0	0	0	0	0	0	0	0	0	0	0	0.0102912	0	0	0	0	0	0	0	0	0	0	0	0	0
1bd08b9efe1dfb37a1c2d6513f0fb003	Bacteria	Spirochaetota	Spirochaetia	Spirochaetales	Spirochaetaceae	Spirochaeta_2	uncultured_organism	0	0	0	0	0	0	0	0	0	0	0	0	0	0	0	0	0	0	0	0	0	0.0213417	0	0	0	0	0	0	0	0
29efe10e24123b9aadacc32b633fbed0	Bacteria	Proteobacteria	Gammaproteobacteria	unclassified_ Gammaproteobacteria				0	0	0	0	0	0	0	0	0	0	0	0	0	0	0	0	0	0	0	0	0	0.0213417	0	0	0	0	0	0	0	0
f14444cd6c7d5c30c6953f8fb9141817	Bacteria	Proteobacteria	Alphaproteobacteria	unclassified_ Alphaproteobacteria				0	0	0	0	0	0	0	0	0	0	0	0	0	0	0	0	0	0	0.00869868	0	0	0	0.0126326	0	0	0	0	0	0	0
228ce9e0c8869e4733c78fb762bbffe2	Bacteria	Bacteroidota	Rhodothermia	Balneolales	Balneolaceae			0	0	0	0	0	0	0	0	0	0	0	0	0	0	0	0.0109987	0.0102912	0	0	0	0	0	0	0	0	0	0	0	0	0
394859aeeff5d244f520a7910a485583	Bacteria	Proteobacteria	Gammaproteobacteria	Pseudomonadales	Saccharospirillaceae	Saccharospirillum		0	0	0	0	0	0	0	0	0	0	0	0	0	0	0	0.0109987	0.0102912	0	0	0	0	0	0	0	0	0	0	0	0	0
3570a98e5bda6d692953ac178b47d73b	Bacteria	Proteobacteria	unclassified_Proteobacteria	unclassified_Proteobacteria	unclassified_Proteobacteria	unclassified_Proteobacteria	unclassified_Proteobacteria	0	0	0	0	0	0	0	0	0	0	0	0	0	0	0	0.0109987	0.0102912	0	0	0	0	0	0	0	0	0	0	0	0	0
4529ab7ca54d581598c73ed9fe522a42	Bacteria	Proteobacteria	unclassified_Proteobacteria	unclassified_Proteobacteria	unclassified_Proteobacteria	unclassified_Proteobacteria	unclassified_Proteobacteria	0	0	0	0	0	0	0	0	0	0	0	0	0	0	0	0.0109987	0.0102912	0	0	0	0	0	0	0	0	0	0	0	0	0
749575e8aa847f8238fe751e6a3ab3c8	Bacteria	Proteobacteria	Alphaproteobacteria	unclassified_ Alphaproteobacteria				0	0	0	0	0	0	0	0	0	0	0	0	0	0	0	0	0	0	0.00869868	0.0123993	0	0	0	0	0	0	0	0	0	0
2a01e2ff01b92aa9bc9db0b8ccf18709	Bacteria	Proteobacteria	Gammaproteobacteria	Pseudomonadales	Halomonadaceae	Halomonas		0	0	0	0	0	0	0	0	0	0	0	0	0	0	0	0	0	0	0	0	0	0	0	0	0	0.0210084	0	0	0	0
0267ad8fd32e7e9a1158bfd3ba519729	Bacteria	Proteobacteria	unclassified_Proteobacteria	unclassified_Proteobacteria	unclassified_Proteobacteria	unclassified_Proteobacteria	unclassified_Proteobacteria	0	0	0	0	0	0	0	0	0	0	0	0	0	0	0	0	0	0	0	0	0	0	0	0	0	0.0210084	0	0	0	0
3a51c0571db892daba292780dd32446d	Bacteria	Proteobacteria	Gammaproteobacteria	unclassified_ Gammaproteobacteria				0	0	0	0	0	0	0	0	0	0	0	0	0	0	0	0	0	0	0	0	0	0	0	0	0	0.0210084	0	0	0	0
3b087002eb4d98203ba7945360e5aeec	Bacteria	Proteobacteria	Gammaproteobacteria	Pseudomonadales	Halomonadaceae	Halomonas		0	0	0	0	0	0	0	0	0	0	0	0	0	0.0141958	0	0	0	0	0	0	0	0	0	0	0.00679532	0	0	0	0	0
78647541a96791d5099a269c28462001	Bacteria	Proteobacteria	unclassified_Proteobacteria	unclassified_Proteobacteria	unclassified_Proteobacteria	unclassified_Proteobacteria	unclassified_Proteobacteria	0.011805	0	0.00918189	0	0	0	0	0	0	0	0	0	0	0	0	0	0	0	0	0	0	0	0	0	0	0	0	0	0	0
0a53e96b5a4ec5ca0eb7ed136cd3460d	Bacteria	Proteobacteria	Alphaproteobacteria	unclassified_ Alphaproteobacteria				0.011805	0	0.00918189	0	0	0	0	0	0	0	0	0	0	0	0	0	0	0	0	0	0	0	0	0	0	0	0	0	0	0
31b83dd7ef5e5074f430fe322ae42875	Bacteria	Proteobacteria	Alphaproteobacteria	unclassified_ Alphaproteobacteria				0	0	0	0	0	0.00718339	0	0	0	0	0	0	0	0	0	0	0	0	0	0	0	0	0	0	0.00679532	0	0.0067245	0	0	0
518ed299ab0e2644b7455fc183dffab6	Bacteria	Bacteroidota	Bacteroidia	Flavobacteriales				0	0	0	0	0	0	0	0	0	0	0	0	0	0	0	0	0.0205825	0	0	0	0	0	0	0	0	0	0	0	0	0
ccaebe5339a50910f7514e62d6411886	Bacteria	Bacteroidota	Bacteroidia	Flavobacteriales	Cryomorphaceae			0	0	0	0	0	0	0	0	0	0	0	0	0	0	0	0	0.0205825	0	0	0	0	0	0	0	0	0	0	0	0	0
3387c4e11dfcf367a6fdba075450fc19	Bacteria	Proteobacteria	Gammaproteobacteria	Gammaproteobacteria_Incertae_Sedis	Unknown_Family		Chromatiales_bacterium	0	0	0	0	0	0	0	0	0	0	0	0	0	0	0	0	0.0205825	0	0	0	0	0	0	0	0	0	0	0	0	0
1f51d75f229544d2f9224b6b089a78f9	Bacteria	Actinobacteriota	Actinobacteria	Nitriliruptorales	Nitriliruptoraceae	Nitriliruptoraceae	uncultured_bacterium	0	0	0	0	0	0	0	0	0	0	0	0	0	0	0	0	0.0205825	0	0	0	0	0	0	0	0	0	0	0	0	0
10be808c8388c4055f8d3d17b65c5d80	Bacteria	Proteobacteria	Gammaproteobacteria	Pseudomonadales	Halomonadaceae	Halomonas	Halomonas_neptunia	0	0	0	0	0	0	0	0	0	0	0	0	0	0	0	0	0.0205825	0	0	0	0	0	0	0	0	0	0	0	0	0
227b7bd9a90dbdfe08b2e8e6f143a638	Bacteria	Proteobacteria	Gammaproteobacteria	Pseudomonadales	Marinobacteraceae	Marinobacter		0	0	0	0	0	0	0	0	0	0	0	0	0	0	0	0	0.0205825	0	0	0	0	0	0	0	0	0	0	0	0	0
9d6e41f8a57edb22390051081d8947b1	Bacteria	Proteobacteria	Gammaproteobacteria	Pseudomonadales	Marinobacteraceae	Marinobacter		0	0	0	0	0	0	0	0	0	0	0	0	0	0	0	0	0.0205825	0	0	0	0	0	0	0	0	0	0	0	0	0
b47ef39d9c7868929416b1d3bf608d89	Bacteria	Proteobacteria	Gammaproteobacteria	Pseudomonadales	Marinobacteraceae	Marinobacter		0	0	0	0	0	0	0	0	0	0	0	0	0	0	0	0	0.0205825	0	0	0	0	0	0	0	0	0	0	0	0	0
e7bd97357de0231b33eee046c842e3a2	Bacteria	Proteobacteria	Gammaproteobacteria	Pseudomonadales				0	0	0	0	0	0	0	0	0	0	0	0	0	0	0	0	0.0205825	0	0	0	0	0	0	0	0	0	0	0	0	0
eed7cffeda4ead1f8f777712ac039265	Bacteria	Proteobacteria	Gammaproteobacteria	Pseudomonadales	Halomonadaceae	Halomonas		0	0	0	0	0	0	0	0	0	0	0	0	0	0	0	0	0.0205825	0	0	0	0	0	0	0	0	0	0	0	0	0
e116b1de015a9f5b12b77c811ab1673d	Bacteria	Proteobacteria	Alphaproteobacteria	Sphingomonadales	Sphingomonadaceae			0	0	0	0	0	0	0	0	0	0	0	0	0	0	0	0	0.0205825	0	0	0	0	0	0	0	0	0	0	0	0	0
01065e7cbcc6cbec5f2efdac63359ab8	Bacteria	Proteobacteria	unclassified_Proteobacteria	unclassified_Proteobacteria	unclassified_Proteobacteria	unclassified_Proteobacteria	unclassified_Proteobacteria	0	0	0	0	0	0	0	0	0	0	0	0	0	0	0	0	0.0205825	0	0	0	0	0	0	0	0	0	0	0	0	0
b0e0a53dcc69e6bc75d393255fd067da	Bacteria	Proteobacteria	unclassified_Proteobacteria	unclassified_Proteobacteria	unclassified_Proteobacteria	unclassified_Proteobacteria	unclassified_Proteobacteria	0	0	0	0	0	0	0	0	0	0	0	0	0	0	0	0	0.0205825	0	0	0	0	0	0	0	0	0	0	0	0	0
2c117772769f815730ef6b62d188ea64	Bacteria	Proteobacteria	Gammaproteobacteria	unclassified_ Gammaproteobacteria				0	0	0	0	0	0	0	0	0	0	0	0	0	0	0	0	0.0205825	0	0	0	0	0	0	0	0	0	0	0	0	0
a7ac9894a8df81a97bee957c99b7df07	Bacteria	Proteobacteria	Gammaproteobacteria	unclassified_ Gammaproteobacteria				0	0	0	0	0	0	0	0	0	0	0	0	0	0	0	0	0.0205825	0	0	0	0	0	0	0	0	0	0	0	0	0
dc6734f60dbd5e4b9c4a631d9ee69893	Bacteria	Proteobacteria	Gammaproteobacteria	unclassified_ Gammaproteobacteria				0	0	0	0	0	0	0	0	0	0	0	0	0	0	0	0	0.0205825	0	0	0	0	0	0	0	0	0	0	0	0	0
09531c4733d9884515765831ced1d3c7	Bacteria	Proteobacteria	Alphaproteobacteria	unclassified_ Alphaproteobacteria				0	0	0	0	0	0	0	0	0	0	0	0	0	0	0	0	0.0205825	0	0	0	0	0	0	0	0	0	0	0	0	0
9e4790e856071e826a60e702af655749	Bacteria	Proteobacteria	Alphaproteobacteria	unclassified_ Alphaproteobacteria				0	0	0	0	0	0	0	0	0	0	0	0	0	0	0	0	0.0205825	0	0	0	0	0	0	0	0	0	0	0	0	0
b0309296e5663cc559351b5ab39377f7	Bacteria	Proteobacteria	Alphaproteobacteria	unclassified_ Alphaproteobacteria				0	0	0	0	0	0	0	0	0	0	0	0	0	0	0	0	0	0	0	0	0	0	0	0	0	0.0105042	0	0.010021	0	0
da3180afbf125338aa81346822f6090b	Bacteria	Chloroflexi	Anaerolineae	Anaerolineales	Anaerolineaceae			0	0	0	0	0	0	0	0	0	0	0	0	0	0	0	0	0	0	0	0	0	0	0	0	0.020386	0	0	0	0	0
0db654462e7c4350112575a6a159c4fc	Bacteria	Proteobacteria	Gammaproteobacteria	Pseudomonadales				0	0	0	0	0	0	0	0	0	0	0	0	0	0	0	0	0	0	0	0	0	0	0	0	0.020386	0	0	0	0	0
1824ed7fcbae49b64f03c5507960aa52	Bacteria	Proteobacteria	Gammaproteobacteria	Pseudomonadales	Halomonadaceae	Halomonas		0	0	0	0	0	0	0	0	0	0	0	0	0	0	0	0	0	0	0	0	0	0	0	0	0.020386	0	0	0	0	0
20c24e5a3a9f6ab29de76e664d098986	Bacteria	Proteobacteria	Gammaproteobacteria	Pseudomonadales	Marinobacteraceae	Marinobacter		0	0	0	0	0	0	0	0	0	0	0	0	0	0	0	0	0	0	0	0	0	0	0	0	0.020386	0	0	0	0	0
82c7e4fc58ea224b7325e706852b091e	Bacteria	Proteobacteria	Alphaproteobacteria	unclassified_ Alphaproteobacteria				0	0	0	0	0	0	0	0	0	0	0	0	0	0	0	0	0	0	0	0	0	0	0	0	0.020386	0	0	0	0	0
e488e86efa9b38db044ce6690a1467ad	Bacteria	Proteobacteria	Alphaproteobacteria	unclassified_ Alphaproteobacteria				0	0	0	0	0	0	0	0	0	0	0	0	0	0	0	0	0	0	0	0	0	0	0	0	0.020386	0	0	0	0	0
e3dedbb26397e451f12e773c7dc6fdf1	Bacteria	Proteobacteria	Gammaproteobacteria	unclassified_ Gammaproteobacteria				0	0	0	0	0	0	0	0	0	0	0	0	0	0	0	0	0	0	0	0	0	0.0142278	0	0.00595451	0	0	0	0	0	0
4811772c28c0ef04938b40f47aac480a	Bacteria	Proteobacteria	Gammaproteobacteria	Pseudomonadales	Saccharospirillaceae	Saccharospirillum		0	0	0.00918189	0	0	0	0	0	0	0	0	0	0	0	0	0.0109987	0	0	0	0	0	0	0	0	0	0	0	0	0	0
7db0429ec9c3cab769d171f6a6987f77	Bacteria	Proteobacteria	unclassified_Proteobacteria	unclassified_Proteobacteria	unclassified_Proteobacteria	unclassified_Proteobacteria	unclassified_Proteobacteria	0	0	0.00918189	0	0	0	0	0	0	0	0	0	0	0	0	0.0109987	0	0	0	0	0	0	0	0	0	0	0	0	0	0
dec14c7f3edd230e228a14181c413318	Bacteria	Bacteroidota	Rhodothermia	Balneolales	Balneolaceae			0	0	0	0	0	0	0	0	0	0	0	0	0	0	0	0	0	0	0	0	0	0	0	0	0	0	0.0201735	0	0	0
4b2b13a2c4220574d30691e4d5bbc0db	Bacteria	Proteobacteria	Gammaproteobacteria	Pseudomonadales	Marinobacteraceae	Marinobacter	Marinobacter_sp.	0	0	0	0	0	0	0	0	0	0	0	0	0	0	0	0	0	0	0	0	0	0	0	0	0	0	0.0201735	0	0	0
43f2eb76116a43b74bd2f3b899cfadd4	Bacteria	Bacteroidota	Rhodothermia	Balneolales	Balneolaceae			0	0	0	0	0	0	0	0	0	0	0	0	0	0	0	0	0	0	0	0	0	0	0	0	0	0	0	0.0200421	0	0
a8beb947f6b3994c76a4e447d527493b	Bacteria	Bdellovibrionota	Bdellovibrionia	Bdellovibrionales	Bdellovibrionaceae	Bdellovibrio	uncultured_bacterium	0	0	0	0	0	0	0	0	0	0	0	0	0	0	0	0	0	0	0	0	0	0	0	0	0	0	0	0.0200421	0	0
8034d71df9d38ce2d56a623b60912271	Bacteria	Patescibacteria	Parcubacteria	Parcubacteria	Parcubacteria	Parcubacteria	uncultured_bacterium	0	0	0	0	0	0	0	0	0	0	0	0	0	0	0	0	0	0	0	0	0	0	0	0	0	0	0	0.0200421	0	0
4593cac651d6481b35be8464d7455939	Bacteria	Proteobacteria	Gammaproteobacteria	Pseudomonadales				0	0	0	0	0	0	0	0	0	0	0	0	0	0	0	0	0	0	0	0	0	0	0	0	0	0	0	0.0200421	0	0
821e358b40173643ad95ea769d1f2581	Bacteria	Proteobacteria	Gammaproteobacteria	Pseudomonadales	Halieaceae	OM60(NOR5)_clade	uncultured_bacterium	0	0	0	0	0	0	0	0	0	0	0	0	0	0	0	0	0	0	0	0	0	0	0	0	0	0	0	0.0200421	0	0
19bcad7280ea50c93596d5590e416f4f	Bacteria	Bacteroidota	Bacteroidia	Sphingobacteriales	E6aC02	E6aC02		0	0	0	0	0	0	0	0	0	0	0	0	0	0	0	0	0	0	0	0	0	0	0	0	0	0	0	0.0200421	0	0
a931ba077896189a6ccab21c57be38eb	Bacteria	Proteobacteria	unclassified_Proteobacteria	unclassified_Proteobacteria	unclassified_Proteobacteria	unclassified_Proteobacteria	unclassified_Proteobacteria	0	0	0	0	0	0	0	0	0	0	0	0	0	0	0	0	0	0	0	0	0	0	0	0	0	0	0	0.0200421	0	0
6594fb38d9e97a753d1dfd75dfd68d79	Bacteria	Proteobacteria	Gammaproteobacteria	unclassified_ Gammaproteobacteria				0	0	0	0	0	0	0	0	0	0	0	0	0	0	0	0	0	0	0	0	0	0	0	0	0	0	0	0.0200421	0	0
af0b2089d69b49f3ac7a9c7c0598541f	Bacteria	Proteobacteria	Gammaproteobacteria	unclassified_ Gammaproteobacteria				0	0	0	0	0	0	0	0	0	0	0	0	0	0	0	0	0	0	0	0	0	0	0	0	0	0	0	0.0200421	0	0
eea6bff741d1cd500dec839fa3f75a24	Bacteria	Proteobacteria	Gammaproteobacteria	unclassified_ Gammaproteobacteria				0	0	0	0	0	0	0	0	0	0	0	0	0	0	0	0	0	0	0	0	0	0	0	0	0	0	0	0.0200421	0	0
63137015c6c823f484cf1703424e9aee	Bacteria	Bacteroidota	Bacteroidia	unclassified_ Bacteroidia				0	0	0	0	0	0	0	0	0	0	0	0	0	0	0	0	0	0	0	0	0	0	0	0	0	0	0	0.0200421	0	0
ab4e6f4bc5867819acd4e5582f94a625	Bacteria	Proteobacteria	Alphaproteobacteria	unclassified_ Alphaproteobacteria				0	0	0	0	0	0	0	0	0	0	0	0	0	0	0	0	0	0	0	0	0	0	0	0	0	0	0	0.0200421	0	0
e6cf297f5557dcc4d5da9f744150b193	Bacteria	Chloroflexi	Anaerolineae	Caldilineales	Caldilineaceae		uncultured_bacterium	0	0	0	0	0	0	0	0.0199263	0	0	0	0	0	0	0	0	0	0	0	0	0	0	0	0	0	0	0	0	0	0
a2df3fe3100fb76b42d23592f0f56ac0	Bacteria	Bacteroidota	Bacteroidia	Chitinophagales	Saprospiraceae			0	0	0	0	0	0	0	0.0199263	0	0	0	0	0	0	0	0	0	0	0	0	0	0	0	0	0	0	0	0	0	0
4988aeb976276a9db7367c5a54d8d308	Bacteria	Proteobacteria	Gammaproteobacteria	Gammaproteobacteria_Incertae_Sedis	Unknown_Family			0	0	0	0	0	0	0	0.0199263	0	0	0	0	0	0	0	0	0	0	0	0	0	0	0	0	0	0	0	0	0	0
b30aa24dc443ce55e1888bdc8b66fe6d	Bacteria	Proteobacteria	unclassified_Proteobacteria	unclassified_Proteobacteria	unclassified_Proteobacteria	unclassified_Proteobacteria	unclassified_Proteobacteria	0	0	0	0	0	0	0	0.0199263	0	0	0	0	0	0	0	0	0	0	0	0	0	0	0	0	0	0	0	0	0	0
1d9d2d13346d2a126ba826b953f04a9d	Bacteria	Bdellovibrionota	Bdellovibrionia	Bdellovibrionales	Bdellovibrionaceae	Bdellovibrio	uncultured_bacterium	0	0	0	0	0	0	0	0	0	0	0	0	0	0	0	0	0	0.0196451	0	0	0	0	0	0	0	0	0	0	0	0
0ca6436c8be6237f02ef715fb2f5bc40	Bacteria	Bacteroidota	Bacteroidia	Flavobacteriales	Flavobacteriaceae	Psychroflexus		0	0	0	0	0	0	0	0	0	0	0	0	0	0	0	0	0	0.0196451	0	0	0	0	0	0	0	0	0	0	0	0
452c02bcc606e0a34452ed714277613a	Bacteria	Proteobacteria	Gammaproteobacteria	Pseudomonadales	Halomonadaceae	Halomonas		0	0	0	0	0	0	0	0	0	0	0	0	0	0	0	0	0	0.0196451	0	0	0	0	0	0	0	0	0	0	0	0
57f97a5879ef6a1b732d37c7d88d0119	Bacteria	Proteobacteria	Gammaproteobacteria	Pseudomonadales	Marinobacteraceae	Marinobacter		0	0	0	0	0	0	0	0	0	0	0	0	0	0	0	0	0	0.0196451	0	0	0	0	0	0	0	0	0	0	0	0
8c9931611f2f6c36619fd475e9ae8c57	Bacteria	Proteobacteria	Gammaproteobacteria	Pseudomonadales	Halieaceae			0	0	0	0	0	0	0	0	0	0	0	0	0	0	0	0	0	0.0196451	0	0	0	0	0	0	0	0	0	0	0	0
94f6c4293626bd99dd83873664c4d9b0	Bacteria	Proteobacteria	Gammaproteobacteria	Pseudomonadales	Marinobacteraceae	Marinobacter	Marinobacter_algicola	0	0	0	0	0	0	0	0	0	0	0	0	0	0	0	0	0	0.0196451	0	0	0	0	0	0	0	0	0	0	0	0
bd49eed6e97afc1b3569c7f8a6b7e2e6	Bacteria	Proteobacteria	Gammaproteobacteria	Pseudomonadales				0	0	0	0	0	0	0	0	0	0	0	0	0	0	0	0	0	0.0196451	0	0	0	0	0	0	0	0	0	0	0	0
4c250106fa97d77404772c43578ac1de	Bacteria	Proteobacteria	Alphaproteobacteria	Rhodobacterales	Rhodobacteraceae			0	0	0	0	0	0	0	0	0	0	0	0	0	0	0	0	0	0.0196451	0	0	0	0	0	0	0	0	0	0	0	0
6255f47e7ef0531d737345809bdec4a0	Bacteria	Proteobacteria	Alphaproteobacteria	Rhodobacterales	Rhodobacteraceae			0	0	0	0	0	0	0	0	0	0	0	0	0	0	0	0	0	0.0196451	0	0	0	0	0	0	0	0	0	0	0	0
ce4ffb52e00feb8264c6bab3a895cf16	Bacteria	Proteobacteria	Alphaproteobacteria	Rhodobacterales	Rhodobacteraceae			0	0	0	0	0	0	0	0	0	0	0	0	0	0	0	0	0	0.0196451	0	0	0	0	0	0	0	0	0	0	0	0
ed29133bfecd5531357526f78c1f8fe6	Bacteria	Proteobacteria	Alphaproteobacteria	Rhodobacterales	Rhodobacteraceae		uncultured_bacterium	0	0	0	0	0	0	0	0	0	0	0	0	0	0	0	0	0	0.0196451	0	0	0	0	0	0	0	0	0	0	0	0
00d6b8d1590668e7323408066b7fe360	Bacteria	Proteobacteria	unclassified_Proteobacteria	unclassified_Proteobacteria	unclassified_Proteobacteria	unclassified_Proteobacteria	unclassified_Proteobacteria	0	0	0	0	0	0	0	0	0	0	0	0	0	0	0	0	0	0.0196451	0	0	0	0	0	0	0	0	0	0	0	0
0a21d695c04d5f189cb39e599d00ffbb	Bacteria	Proteobacteria	unclassified_Proteobacteria	unclassified_Proteobacteria	unclassified_Proteobacteria	unclassified_Proteobacteria	unclassified_Proteobacteria	0	0	0	0	0	0	0	0	0	0	0	0	0	0	0	0	0	0.0196451	0	0	0	0	0	0	0	0	0	0	0	0
4bae50699a593add025949d2fa7bfc12	Bacteria	Proteobacteria	unclassified_Proteobacteria	unclassified_Proteobacteria	unclassified_Proteobacteria	unclassified_Proteobacteria	unclassified_Proteobacteria	0	0	0	0	0	0	0	0	0	0	0	0	0	0	0	0	0	0.0196451	0	0	0	0	0	0	0	0	0	0	0	0
0e2d7931a331f70b5e931a16e4eaa081	Bacteria	Proteobacteria	Gammaproteobacteria	unclassified_ Gammaproteobacteria				0	0	0	0	0	0	0	0	0	0	0	0	0	0	0	0	0	0.0196451	0	0	0	0	0	0	0	0	0	0	0	0
0554ace0ef3104a47c55b9025b30ca0a	Bacteria	Proteobacteria	Alphaproteobacteria	unclassified_ Alphaproteobacteria				0	0	0	0	0	0	0	0	0	0	0	0	0	0	0	0	0	0.0196451	0	0	0	0	0	0	0	0	0	0	0	0
6cd40af0e8db63086fd15efb12cd4255	Bacteria	Proteobacteria	Alphaproteobacteria	unclassified_ Alphaproteobacteria				0	0	0	0	0	0	0	0	0	0	0	0	0	0	0	0	0	0.0196451	0	0	0	0	0	0	0	0	0	0	0	0
a61a52fa42c45f7d112472420e0f7ae7	Bacteria	Proteobacteria	Alphaproteobacteria	unclassified_ Alphaproteobacteria				0	0	0	0	0	0	0	0	0	0	0	0	0	0	0	0	0	0.0196451	0	0	0	0	0	0	0	0	0	0	0	0
a6f1f628e8dd24f37d4c618f3634365f	Bacteria	Proteobacteria	Alphaproteobacteria	unclassified_ Alphaproteobacteria				0	0	0	0	0	0	0	0	0	0	0	0	0	0	0	0	0	0.0196451	0	0	0	0	0	0	0	0	0	0	0	0
a76377a0752f8c8b1a4acab542dbb1f0	Bacteria	Proteobacteria	Alphaproteobacteria	unclassified_ Alphaproteobacteria				0	0	0	0	0	0	0	0	0	0	0	0	0	0	0	0	0	0.0196451	0	0	0	0	0	0	0	0	0	0	0	0
54ae7536cdd0809e5b3cb26983931dbd	Bacteria	Proteobacteria	Alphaproteobacteria	unclassified_ Alphaproteobacteria				0	0	0	0	0	0	0	0	0	0	0	0	0	0	0	0	0	0	0	0	0	0	0	0.00595451	0.0135906	0	0	0	0	0
1e3ec0bb3c7609a92225beb2af8c0cfa	Bacteria	Cyanobacteria	Cyanobacteriia	Cyanobacteriales	Rubidibacteraceae	Dactylococcopsis_PCC-8305	Euhalothece_sp.	0	0	0	0	0	0	0	0	0	0	0.0195274	0	0	0	0	0	0	0	0	0	0	0	0	0	0	0	0	0	0	0
2e402b3883eb9ddf5114623aadb5315f	Bacteria	Spirochaetota	Spirochaetia	Spirochaetales	Spirochaetaceae	Sediminispirochaeta		0	0	0	0	0	0	0	0	0	0	0.0195274	0	0	0	0	0	0	0	0	0	0	0	0	0	0	0	0	0	0	0
5fc795d4f493e740e84880ca34396090	Bacteria	Bacteroidota	Bacteroidia	unclassified_ Bacteroidia				0	0	0	0	0	0	0	0	0	0	0.0195274	0	0	0	0	0	0	0	0	0	0	0	0	0	0	0	0	0	0	0
f8e48c9f3f9dd7b23b2e1bfe3ee2875c	Bacteria	Proteobacteria	Alphaproteobacteria	unclassified_ Alphaproteobacteria				0	0	0	0	0	0	0	0	0	0	0.0195274	0	0	0	0	0	0	0	0	0	0	0	0	0	0	0	0	0	0	0
e4e0b3156f5fcdaca68ce323bb079696	Bacteria	Proteobacteria	Alphaproteobacteria	unclassified_ Alphaproteobacteria				0	0	0.00918189	0	0	0	0	0	0	0	0	0	0	0	0	0	0.0102912	0	0	0	0	0	0	0	0	0	0	0	0	0
738fc4f4f8bc9e3832e423f458bb0a4f	Bacteria	Bacteroidota	Rhodothermia	Balneolales	Balneolaceae	F1-37X2	bacterium_YC-ZSS-LKJ111	0	0	0	0	0	0	0	0	0	0	0	0	0	0	0.0193648	0	0	0	0	0	0	0	0	0	0	0	0	0	0	0
c38bdf4531e00d35701a91c3366643de	Bacteria	Proteobacteria	Alphaproteobacteria	unclassified_ Alphaproteobacteria				0	0	0	0	0	0	0	0	0	0	0	0	0	0	0.0193648	0	0	0	0	0	0	0	0	0	0	0	0	0	0	0
05f2e47ca73cc2d016bccb9653761b12	Bacteria	Proteobacteria	unclassified_Proteobacteria	unclassified_Proteobacteria	unclassified_Proteobacteria	unclassified_Proteobacteria	unclassified_Proteobacteria	0	0	0	0	0	0	0	0	0	0	0	0	0	0	0	0	0	0	0.00869868	0.00619963	0.00435123	0	0	0	0	0	0	0	0	0
f8366705167e37f58619cdb6c5eb9d78	Bacteria	Proteobacteria	unclassified_Proteobacteria	unclassified_Proteobacteria	unclassified_Proteobacteria	unclassified_Proteobacteria	unclassified_Proteobacteria	0	0	0	0.0190876	0	0	0	0	0	0	0	0	0	0	0	0	0	0	0	0	0	0	0	0	0	0	0	0	0	0
78af6aa229d58055e0d3da0b8af67511	Bacteria	Proteobacteria	Gammaproteobacteria	unclassified_ Gammaproteobacteria				0	0	0	0.0190876	0	0	0	0	0	0	0	0	0	0	0	0	0	0	0	0	0	0	0	0	0	0	0	0	0	0
e07a3fd312861fa78894a3554fa389aa	Bacteria	Proteobacteria	Gammaproteobacteria	unclassified_ Gammaproteobacteria				0	0	0	0.0190876	0	0	0	0	0	0	0	0	0	0	0	0	0	0	0	0	0	0	0	0	0	0	0	0	0	0
4baa3d347dec696c2965f85c8a621d43	Bacteria	Proteobacteria	Alphaproteobacteria	unclassified_ Alphaproteobacteria			uncultured_bacterium	0.00590249	0	0	0	0	0.00718339	0	0	0	0	0	0	0	0	0	0	0	0	0	0	0	0	0	0.00595451	0	0	0	0	0	0
949c9ba3890807f28744239d691a64d3	Bacteria	Proteobacteria	Gammaproteobacteria	Pseudomonadales	Marinobacteraceae	Marinobacter		0	0	0	0	0	0	0	0	0	0	0	0	0	0.0189277	0	0	0	0	0	0	0	0	0	0	0	0	0	0	0	0
1353d622b586bddf1b0f8c9178922f85	Bacteria	Proteobacteria	unclassified_Proteobacteria	unclassified_Proteobacteria	unclassified_Proteobacteria	unclassified_Proteobacteria	unclassified_Proteobacteria	0	0	0	0	0	0	0	0	0	0	0	0	0	0.0189277	0	0	0	0	0	0	0	0	0	0	0	0	0	0	0	0
0216884f0a23494f2f9d5b8a896426c1	Bacteria	Proteobacteria	Alphaproteobacteria	unclassified_ Alphaproteobacteria				0	0	0	0	0	0	0	0	0	0	0	0	0	0.0189277	0	0	0	0	0	0	0	0	0	0	0	0	0	0	0	0
a6984c202ffa6121a944fc1d9e60334d	Bacteria	Planctomycetota	Planctomycetes	Pirellulales	Pirellulaceae	Rubripirellula	uncultured_bacterium	0	0	0	0	0.00627274	0	0	0	0	0	0	0	0	0	0	0	0	0	0	0	0	0	0.0126326	0	0	0	0	0	0	0
54c7f7f5dfb9022cbfe075ef896fe607	Bacteria	Spirochaetota	Spirochaetia	Spirochaetales	Spirochaetaceae	Spirochaeta_2	uncultured_organism	0	0	0	0	0.00627274	0	0	0	0	0	0	0	0	0	0	0	0	0	0	0	0	0	0.0126326	0	0	0	0	0	0	0
4226c459819a5de23811c2bb3829a2af	Bacteria	Proteobacteria	Alphaproteobacteria	unclassified_ Alphaproteobacteria			uncultured_bacterium	0	0	0	0	0.0188182	0	0	0	0	0	0	0	0	0	0	0	0	0	0	0	0	0	0	0	0	0	0	0	0	0
e16e9603c5068379e6e2a743b158bcd4	Bacteria	Chloroflexi	Dehalococcoidia	GIF9	AB-539-J10	AB-539-J10		0	0	0	0	0	0	0	0	0	0	0	0	0	0	0	0	0	0	0	0.0185989	0	0	0	0	0	0	0	0	0	0
2a5a3ff5e41601897eafb2be5094b4a9	Bacteria	Planctomycetota	Phycisphaerae	Phycisphaerales	Phycisphaeraceae	SM1A02	uncultured_bacterium	0	0	0	0	0	0	0	0	0	0	0	0	0	0	0	0	0	0	0	0.0185989	0	0	0	0	0	0	0	0	0	0
029bca8dff6b8011f4cc37b0abc5a495	Bacteria	Proteobacteria	Alphaproteobacteria	Rhodobacterales	Rhodobacteraceae	Sediminimonas	uncultured_bacterium	0	0	0	0	0	0	0	0	0	0	0	0	0	0	0	0	0	0	0	0.0185989	0	0	0	0	0	0	0	0	0	0
47205e80fa3beeca49761b8855070f4e	Bacteria	Patescibacteria	Saccharimonadia	Saccharimonadales				0	0	0	0	0	0	0	0	0	0	0	0	0	0	0	0	0	0	0	0.0185989	0	0	0	0	0	0	0	0	0	0
94f7097e5e152ee07f14c00104328bef	Bacteria	Spirochaetota	Spirochaetia	Spirochaetales	Spirochaetaceae	Spirochaeta_2		0	0	0	0	0	0	0	0	0	0	0	0	0	0	0	0	0	0	0	0.0185989	0	0	0	0	0	0	0	0	0	0
8d3b5cbc312fc7ec9a22327af2f141ef	Bacteria	Proteobacteria	Gammaproteobacteria	Pseudomonadales	Marinobacteraceae	Marinobacter		0	0	0	0	0	0	0	0	0	0	0	0	0	0	0	0	0	0	0	0	0	0	0.0126326	0.00595451	0	0	0	0	0	0
44d5e112e99eaa052c05dda2d41b250d	Bacteria	Proteobacteria	unclassified_Proteobacteria	unclassified_Proteobacteria	unclassified_Proteobacteria	unclassified_Proteobacteria	unclassified_Proteobacteria	0	0	0	0	0	0	0.00594742	0	0	0	0	0	0	0	0	0	0	0	0	0	0	0	0.0126326	0	0	0	0	0	0	0
c3283b7b55814f2bf14614c7abd71a81	Bacteria	Bacteroidota	Rhodothermia	Balneolales	Balneolaceae			0.00590249	0	0	0	0	0	0.00594742	0	0	0	0	0	0	0	0	0	0	0.00654836	0	0	0	0	0	0	0	0	0	0	0	0
0eb4c5b0421d398c2a45374903046d77	Bacteria	Proteobacteria	Alphaproteobacteria	unclassified_ Alphaproteobacteria			uncultured_bacterium	0	0	0.0183638	0	0	0	0	0	0	0	0	0	0	0	0	0	0	0	0	0	0	0	0	0	0	0	0	0	0	0
d521b4b9ce7d66ee0c975e72301a778d	Bacteria	Proteobacteria	Gammaproteobacteria	Enterobacterales	Aeromonadaceae	Aeromonas	Salinivibrio_sp.	0	0	0.0183638	0	0	0	0	0	0	0	0	0	0	0	0	0	0	0	0	0	0	0	0	0	0	0	0	0	0	0
bebb2b75fc569915ca9ba056b14033da	Bacteria	Proteobacteria	Gammaproteobacteria	Pseudomonadales	Halomonadaceae		bacterium_ES1D2	0	0	0.0183638	0	0	0	0	0	0	0	0	0	0	0	0	0	0	0	0	0	0	0	0	0	0	0	0	0	0	0
63c42b1ab86f28269651b99fbe8c423d	Bacteria	Proteobacteria	unclassified_Proteobacteria	unclassified_Proteobacteria	unclassified_Proteobacteria	unclassified_Proteobacteria	unclassified_Proteobacteria	0	0	0.0183638	0	0	0	0	0	0	0	0	0	0	0	0	0	0	0	0	0	0	0	0	0	0	0	0	0	0	0
edee705a115d259958b58bc803ebcc8d	Bacteria	Proteobacteria	unclassified_Proteobacteria	unclassified_Proteobacteria	unclassified_Proteobacteria	unclassified_Proteobacteria	unclassified_Proteobacteria	0	0	0.0183638	0	0	0	0	0	0	0	0	0	0	0	0	0	0	0	0	0	0	0	0	0	0	0	0	0	0	0
12ee9ce693716641c81861e745a07cd0	Bacteria	Proteobacteria	Alphaproteobacteria	unclassified_ Alphaproteobacteria				0	0	0.0183638	0	0	0	0	0	0	0	0	0	0	0	0	0	0	0	0	0	0	0	0	0	0	0	0	0	0	0
18f2d3fb40b014eaabe8cb72e5b3150f	Bacteria	Proteobacteria	Alphaproteobacteria	unclassified_ Alphaproteobacteria				0	0	0.0183638	0	0	0	0	0	0	0	0	0	0	0	0	0	0	0	0	0	0	0	0	0	0	0	0	0	0	0
a7f5582eb681d98791e48efe32560b78	Bacteria	Proteobacteria	Alphaproteobacteria	unclassified_ Alphaproteobacteria				0	0	0.0183638	0	0	0	0	0	0	0	0	0	0	0	0	0	0	0	0	0	0	0	0	0	0	0	0	0	0	0
af854f48670f2b4b5edeaaa8eabb7c54	Bacteria	Proteobacteria	Alphaproteobacteria	unclassified_ Alphaproteobacteria				0	0	0.0183638	0	0	0	0	0	0	0	0	0	0	0	0	0	0	0	0	0	0	0	0	0	0	0	0	0	0	0
111fa1569cdad2c5995dff8d24f339fc	Bacteria	Proteobacteria	Gammaproteobacteria	unclassified_ Gammaproteobacteria				0	0	0	0	0	0	0.00594742	0	0	0	0	0	0	0	0	0	0	0	0	0.0123993	0	0	0	0	0	0	0	0	0	0
4cdc7932e6a57fb5ba74b3d3699d68a0	Bacteria	Proteobacteria	Alphaproteobacteria	unclassified_ Alphaproteobacteria				0	0	0	0	0	0	0	0	0	0	0	0	0	0.00473194	0	0	0	0	0	0	0	0	0	0	0.00679532	0	0.0067245	0	0	0
7cd54289c246908cd0d8859af803b555	Bacteria	Proteobacteria	Gammaproteobacteria	Diplorickettsiales	Diplorickettsiaceae		uncultured_bacterium	0	0	0	0	0.00627274	0	0.0118948	0	0	0	0	0	0	0	0	0	0	0	0	0	0	0	0	0	0	0	0	0	0	0
ca4a50203dde147d89e19e0ce5722d9a	Bacteria	Proteobacteria	unclassified_Proteobacteria	unclassified_Proteobacteria	unclassified_Proteobacteria	unclassified_Proteobacteria	unclassified_Proteobacteria	0	0	0	0	0	0	0.00594742	0	0	0	0	0	0	0	0	0	0	0	0	0.00619963	0	0	0	0.00595451	0	0	0	0	0	0
21f71107e76af47f879c0d2e15ad675d	Bacteria	Proteobacteria	Alphaproteobacteria	unclassified_ Alphaproteobacteria				0.011805	0	0	0	0	0	0	0	0	0	0	0	0	0	0	0	0	0	0	0.00619963	0	0	0	0	0	0	0	0	0	0
ec8087d8d010df5d536c82206cf52e41	Bacteria	Proteobacteria	Alphaproteobacteria	unclassified_ Alphaproteobacteria				0.011805	0	0	0	0	0	0	0	0	0	0	0	0	0	0	0	0	0	0	0.00619963	0	0	0	0	0	0	0	0	0	0
520df41da1c8af561de0db39ea30bb68	Bacteria	Proteobacteria	Alphaproteobacteria	unclassified_ Alphaproteobacteria			uncultured_bacterium	0	0	0	0	0	0	0	0	0	0	0	0	0	0	0	0	0	0	0	0	0	0	0	0.0178635	0	0	0	0	0	0
5a74d4d94e3646f053749ae26895f075	Bacteria	Proteobacteria	Alphaproteobacteria	unclassified_ Alphaproteobacteria			uncultured_bacterium	0	0	0	0	0	0	0	0	0	0	0	0	0	0	0	0	0	0	0	0	0	0	0	0.0178635	0	0	0	0	0	0
55b482a24580dab476702b9764e8cf7c	Bacteria	Bacteroidota	Rhodothermia	Balneolales	Balneolaceae		uncultured_bacterium	0	0	0	0	0	0	0	0	0	0	0	0	0	0	0	0	0	0	0	0	0	0	0	0.0178635	0	0	0	0	0	0
bd459f3a7843681913f916fc5d324b78	Bacteria	Bacteroidota	Rhodothermia	Balneolales	Balneolaceae			0	0	0	0	0	0	0	0	0	0	0	0	0	0	0	0	0	0	0	0	0	0	0	0.0178635	0	0	0	0	0	0
92054c899633d1dd143f4a709fc8348f	Bacteria	Bacteroidota	Bacteroidia	Chitinophagales	Saprospiraceae			0	0	0	0	0	0	0	0	0	0	0	0	0	0	0	0	0	0	0	0	0	0	0	0.0178635	0	0	0	0	0	0
bfdc8f84f969e182824b6c65ebe328b8	Bacteria	Bacteroidota	Bacteroidia	Chitinophagales	Saprospiraceae			0	0	0	0	0	0	0	0	0	0	0	0	0	0	0	0	0	0	0	0	0	0	0	0.0178635	0	0	0	0	0	0
6840d9585dfc7eca60841e0efcfbb3cc	Bacteria	Proteobacteria	Gammaproteobacteria	Chromatiales	Chromatiaceae	Halochromatium		0	0	0	0	0	0	0	0	0	0	0	0	0	0	0	0	0	0	0	0	0	0	0	0.0178635	0	0	0	0	0	0
692b39731d4736111b63784503d49a9e	Bacteria	Proteobacteria	Gammaproteobacteria	Chromatiales	Chromatiaceae	Halochromatium		0	0	0	0	0	0	0	0	0	0	0	0	0	0	0	0	0	0	0	0	0	0	0	0.0178635	0	0	0	0	0	0
6b784d171a3dcf4d63be883a80b2f81c	Bacteria	Proteobacteria	Gammaproteobacteria	Chromatiales	Chromatiaceae	Halochromatium		0	0	0	0	0	0	0	0	0	0	0	0	0	0	0	0	0	0	0	0	0	0	0	0.0178635	0	0	0	0	0	0
c7d3428fa13c412d602d087c9c7ebda3	Bacteria	Proteobacteria	Gammaproteobacteria	Chromatiales	Chromatiaceae			0	0	0	0	0	0	0	0	0	0	0	0	0	0	0	0	0	0	0	0	0	0	0	0.0178635	0	0	0	0	0	0
5d5340a4c7dade9a26ebd137731e0589	Bacteria	Firmicutes	Clostridia	Peptostreptococcales-Tissierellales	Peptostreptococcaceae	Terrisporobacter	uncultured_bacterium	0	0	0	0	0	0	0	0	0	0	0	0	0	0	0	0	0	0	0	0	0	0	0	0.0178635	0	0	0	0	0	0
ca285087d4173401dd627e2188764461	Bacteria	Proteobacteria	Alphaproteobacteria	Tistrellales	Geminicoccaceae			0	0	0	0	0	0	0	0	0	0	0	0	0	0	0	0	0	0	0	0	0	0	0	0.0178635	0	0	0	0	0	0
3eea94925ee62a09094c26df229149d0	Bacteria	Proteobacteria	unclassified_Proteobacteria	unclassified_Proteobacteria	unclassified_Proteobacteria	unclassified_Proteobacteria	unclassified_Proteobacteria	0	0	0	0	0	0	0	0	0	0	0	0	0	0	0	0	0	0	0	0	0	0	0	0.0178635	0	0	0	0	0	0
242c4e9efa6c35ae830dd7c98d1bdc42	Bacteria	Proteobacteria	Gammaproteobacteria	unclassified_ Gammaproteobacteria				0	0	0	0	0	0	0	0	0	0	0	0	0	0	0	0	0	0	0	0	0	0	0	0.0178635	0	0	0	0	0	0
46584b5d2313555c23bcdc15e220fbd1	Bacteria	Proteobacteria	Gammaproteobacteria	unclassified_ Gammaproteobacteria				0	0	0	0	0	0	0	0	0	0	0	0	0	0	0	0	0	0	0	0	0	0	0	0.0178635	0	0	0	0	0	0
956d04882a45cf84d33193302de40a86	Bacteria	Proteobacteria	Gammaproteobacteria	unclassified_ Gammaproteobacteria				0	0	0	0	0	0	0	0	0	0	0	0	0	0	0	0	0	0	0	0	0	0	0	0.0178635	0	0	0	0	0	0
81ab68ce91b0e43a39b921dcf220ec85	Bacteria	Bacteroidota	Bacteroidia	Flavobacteriales				0	0	0	0	0	0	0.0178423	0	0	0	0	0	0	0	0	0	0	0	0	0	0	0	0	0	0	0	0	0	0	0
ee7bc00937676c63e64ca21449b6e01e	Bacteria	Spirochaetota	Spirochaetia	Spirochaetales	Spirochaetaceae	Spirochaeta_2		0.0177075	0	0	0	0	0	0	0	0	0	0	0	0	0	0	0	0	0	0	0	0	0	0	0	0	0	0	0	0	0
ba262ed17d540b4df6dc2d465d5e765e	Bacteria	Deinococcota	Deinococci	Thermales	Thermaceae	Thermus	Thermus_scotoductus	0.0177075	0	0	0	0	0	0	0	0	0	0	0	0	0	0	0	0	0	0	0	0	0	0	0	0	0	0	0	0	0
472018018dfba15b9445a6c1a5e279ab	Bacteria	Proteobacteria	Gammaproteobacteria	unclassified_ Gammaproteobacteria				0.0177075	0	0	0	0	0	0	0	0	0	0	0	0	0	0	0	0	0	0	0	0	0	0	0	0	0	0	0	0	0
6c52f34d370beabce54efa73f5713a89	Bacteria	Proteobacteria	Gammaproteobacteria	unclassified_ Gammaproteobacteria				0.0177075	0	0	0	0	0	0	0	0	0	0	0	0	0	0	0	0	0	0	0	0	0	0	0	0	0	0	0	0	0
7e99895f5615dcd580f307915b77a2ed	Bacteria	Proteobacteria	Alphaproteobacteria	unclassified_ Alphaproteobacteria				0.0177075	0	0	0	0	0	0	0	0	0	0	0	0	0	0	0	0	0	0	0	0	0	0	0	0	0	0	0	0	0
8daf1ed2dda7eb615540f978cf9d43fa	Bacteria	Proteobacteria	Alphaproteobacteria	unclassified_ Alphaproteobacteria				0.0177075	0	0	0	0	0	0	0	0	0	0	0	0	0	0	0	0	0	0	0	0	0	0	0	0	0	0	0	0	0
a29c4e8750e3b2ea567784e97c142933	Bacteria	Proteobacteria	Gammaproteobacteria	Pseudomonadales	Marinobacteraceae	Marinobacter		0	0.0110779	0	0	0	0	0	0	0	0	0	0	0	0	0	0	0	0.00654836	0	0	0	0	0	0	0	0	0	0	0	0
1fbfacd74cd028f95fcf91ec3907d634	Bacteria	Proteobacteria	Gammaproteobacteria	Pseudomonadales	Halomonadaceae	Halomonas		0	0	0	0	0	0	0	0	0	0	0	0	0	0	0	0.0109987	0	0.00654836	0	0	0	0	0	0	0	0	0	0	0	0
a20f9cf6f29a9f97df6c10823c4a5e7f	Bacteria	Proteobacteria	Gammaproteobacteria	Pseudomonadales				0	0	0	0	0	0	0	0	0	0	0	0	0	0	0	0.0109987	0	0.00654836	0	0	0	0	0	0	0	0	0	0	0	0
1471c32d2742a0f73a268c4d874fde9c	Bacteria	Proteobacteria	Alphaproteobacteria	Rhodobacterales	Rhodobacteraceae	Roseibaca	uncultured_bacterium	0	0	0	0	0	0	0	0	0	0	0	0	0	0	0	0.0109987	0	0.00654836	0	0	0	0	0	0	0	0	0	0	0	0
2790d4f5d7a83f282ba24ecd9b1a5efa	Bacteria	Proteobacteria	unclassified_Proteobacteria	unclassified_Proteobacteria	unclassified_Proteobacteria	unclassified_Proteobacteria	unclassified_Proteobacteria	0	0	0	0	0	0	0	0	0	0	0	0	0	0	0	0.0109987	0	0.00654836	0	0	0	0	0	0	0	0	0	0	0	0
ad511409b5d1168ae82bf65c971fa50e	Bacteria	Proteobacteria	unclassified_Proteobacteria	unclassified_Proteobacteria	unclassified_Proteobacteria	unclassified_Proteobacteria	unclassified_Proteobacteria	0	0	0	0	0	0	0	0	0	0	0	0	0	0	0	0.0109987	0	0.00654836	0	0	0	0	0	0	0	0	0	0	0	0
a7444943d1989c67b921d9167d4b05ef	Bacteria	Proteobacteria	Gammaproteobacteria	unclassified_ Gammaproteobacteria				0	0	0	0	0	0	0	0	0	0	0	0	0	0	0	0.0109987	0	0.00654836	0	0	0	0	0	0	0	0	0	0	0	0
0af5af8326bbb6e8fe2f247d86eca3f5	Bacteria	Proteobacteria	Alphaproteobacteria	Rhodobacterales	Rhodobacteraceae			0	0	0	0	0	0	0	0	0	0	0	0	0	0.00473194	0	0	0	0	0	0	0	0	0	0	0	0	0	0	0	0.0127632
23cec60e84b34572881e01a67e32acbe	Bacteria	Proteobacteria	Alphaproteobacteria	Kiloniellales	Fodinicurvataceae	Rhodovibrio		0	0	0	0	0	0	0	0	0	0	0	0	0	0	0	0	0	0	0	0	0.0174049	0	0	0	0	0	0	0	0	0
a8277bf20ae2a257f417e73878ac50ad	Bacteria	Proteobacteria	Alphaproteobacteria	Kiloniellales	Fodinicurvataceae	Rhodovibrio		0	0	0	0	0	0	0	0	0	0	0	0	0	0	0	0	0	0	0	0	0.0174049	0	0	0	0	0	0	0	0	0
1a9389c796c66f961e13bd860f9b871c	Bacteria	Planctomycetota	Phycisphaerae	Phycisphaerales	Phycisphaeraceae		uncultured_bacterium	0	0	0	0	0	0	0	0	0	0	0	0	0	0	0	0	0	0	0	0	0.0174049	0	0	0	0	0	0	0	0	0
77ec0e0d48a858f257551e4fee85021a	Bacteria	Planctomycetota	Phycisphaerae	Phycisphaerales	Phycisphaeraceae		uncultured_bacterium	0	0	0	0	0	0	0	0	0	0	0	0	0	0	0	0	0	0	0	0	0.0174049	0	0	0	0	0	0	0	0	0
8764e14a507c82b739d96fb36c6f976c	Bacteria	Proteobacteria	unclassified_Proteobacteria	unclassified_Proteobacteria	unclassified_Proteobacteria	unclassified_Proteobacteria	unclassified_Proteobacteria	0	0	0	0	0	0	0	0	0	0	0	0	0	0	0	0	0	0	0	0	0.0174049	0	0	0	0	0	0	0	0	0
009102e3a4432d4d69a0ea0028c02168	Bacteria	Proteobacteria	Gammaproteobacteria	unclassified_ Gammaproteobacteria				0	0	0	0	0	0	0	0	0	0	0	0	0	0	0	0	0	0	0	0	0.0174049	0	0	0	0	0	0	0	0	0
bed8ecf9e7e47a8ccc280c4bdc4668eb	Bacteria	Proteobacteria	Alphaproteobacteria	unclassified_ Alphaproteobacteria			uncultured_bacterium	0	0	0	0	0	0	0	0	0	0	0	0	0	0	0	0	0	0	0.0173974	0	0	0	0	0	0	0	0	0	0	0
85ab127993e60961b0b1868b2c95cbf3	Bacteria	Bacteroidota	Rhodothermia	Balneolales	Balneolaceae		uncultured_bacterium	0	0	0	0	0	0	0	0	0	0	0	0	0	0	0	0	0	0	0.0173974	0	0	0	0	0	0	0	0	0	0	0
3bc918b528269101107e5b8765b29638	Bacteria	Actinobacteriota	Actinobacteria	Micrococcales				0	0	0	0	0	0	0	0	0	0	0	0	0	0	0	0	0	0	0.0173974	0	0	0	0	0	0	0	0	0	0	0
5378733ec26f39f93a71e332e1be692f	Bacteria	Planctomycetota	Phycisphaerae	Phycisphaerales	Phycisphaeraceae		uncultured_bacterium	0	0	0	0	0	0	0	0	0	0	0	0	0	0	0	0	0	0	0.0173974	0	0	0	0	0	0	0	0	0	0	0
904123b5d9dcd9c0e0964da8fa4de771	Bacteria	Proteobacteria	Gammaproteobacteria	Pseudomonadales	Marinobacteraceae	Marinobacter		0	0	0	0	0	0	0	0	0	0	0	0	0	0	0	0	0	0	0.0173974	0	0	0	0	0	0	0	0	0	0	0
fc37a3e8d5c44e6de0c4c3694507e420	Bacteria	Proteobacteria	Alphaproteobacteria	Rickettsiales	Rickettsiaceae	Candidatus_Megaira	uncultured_bacterium	0	0	0	0	0	0	0	0	0	0	0	0	0	0	0	0	0	0	0.0173974	0	0	0	0	0	0	0	0	0	0	0
9a816505036916edd4ee1ad112d5b071	Bacteria	Proteobacteria	unclassified_Proteobacteria	unclassified_Proteobacteria	unclassified_Proteobacteria	unclassified_Proteobacteria	unclassified_Proteobacteria	0	0	0	0	0	0	0	0	0	0	0	0	0	0	0	0	0	0	0.0173974	0	0	0	0	0	0	0	0	0	0	0
efa42d8b764f4c0319324fa6c7a6ff32	Bacteria	Proteobacteria	Gammaproteobacteria	unclassified_ Gammaproteobacteria				0	0	0	0	0	0	0	0	0	0	0	0	0	0	0	0	0	0	0.0173974	0	0	0	0	0	0	0	0	0	0	0
d5eb24bc3da2d2789d631a71e506b406	Bacteria	Proteobacteria	Alphaproteobacteria	unclassified_ Alphaproteobacteria				0	0	0	0.00954381	0	0	0	0	0.0077912	0	0	0	0	0	0	0	0	0	0	0	0	0	0	0	0	0	0	0	0	0
e856ebe1c5b88d693d12a8a9fc6482d7	Bacteria	Bacteroidota	Rhodothermia	Balneolales	Balneolaceae			0.00590249	0.0110779	0	0	0	0	0	0	0	0	0	0	0	0	0	0	0	0	0	0	0	0	0	0	0	0	0	0	0	0
300c618e8f8d5150252838021992ba18	Bacteria	Proteobacteria	Gammaproteobacteria	Pseudomonadales	Marinobacteraceae	Marinobacter		0.00590249	0	0	0	0	0	0	0	0	0	0	0	0	0	0	0.0109987	0	0	0	0	0	0	0	0	0	0	0	0	0	0
4730c0608bb3f6591224d24a8ebba46e	Bacteria	Proteobacteria	Gammaproteobacteria	Pseudomonadales	Marinobacteraceae	Marinobacter	Marinobacter_lutaoensis	0.00590249	0	0	0	0	0	0	0	0	0	0	0	0	0	0	0.0109987	0	0	0	0	0	0	0	0	0	0	0	0	0	0
98279d4dd5fe3ab8a8c9c67e0f13e4ac	Bacteria	Proteobacteria	Gammaproteobacteria	Pseudomonadales	Halomonadaceae	Halomonas	Halomonas_subterranea	0.00590249	0	0	0	0	0	0	0	0	0	0	0	0	0	0	0.0109987	0	0	0	0	0	0	0	0	0	0	0	0	0	0
30fd8d9ddcde663a7f0119b51535b4ab	Bacteria	Proteobacteria	unclassified_Proteobacteria	unclassified_Proteobacteria	unclassified_Proteobacteria	unclassified_Proteobacteria	unclassified_Proteobacteria	0.00590249	0	0	0	0	0	0	0	0	0	0	0	0	0	0	0.0109987	0	0	0	0	0	0	0	0	0	0	0	0	0	0
8c77abce5fc2e56b3237ea034d83855e	Bacteria	Proteobacteria	unclassified_Proteobacteria	unclassified_Proteobacteria	unclassified_Proteobacteria	unclassified_Proteobacteria	unclassified_Proteobacteria	0.00590249	0	0	0	0	0	0	0	0	0	0	0	0	0	0	0.0109987	0	0	0	0	0	0	0	0	0	0	0	0	0	0
025019fc64a34e82c8005247d20ba2fa	Bacteria	Proteobacteria	Alphaproteobacteria	unclassified_ Alphaproteobacteria				0.00590249	0	0	0	0	0	0	0	0	0	0	0	0	0	0	0.0109987	0	0	0	0	0	0	0	0	0	0	0	0	0	0
4c17a74e095ab0d554583e0ddadd6165	Bacteria	Proteobacteria	unclassified_Proteobacteria	unclassified_Proteobacteria	unclassified_Proteobacteria	unclassified_Proteobacteria	unclassified_Proteobacteria	0	0	0	0	0	0	0.0118948	0.00498157	0	0	0	0	0	0	0	0	0	0	0	0	0	0	0	0	0	0	0	0	0	0
283728f0a5279d169341dcda448ca6f1	Bacteria	Proteobacteria	Alphaproteobacteria	unclassified_ Alphaproteobacteria				0	0	0	0	0	0.00718339	0	0	0	0	0	0	0	0	0.00968242	0	0	0	0	0	0	0	0	0	0	0	0	0	0	0
ab427cdde01860bb81374afef342fa32	Bacteria	Proteobacteria	Gammaproteobacteria	Pseudomonadales	Marinobacteraceae	Marinobacter		0	0	0	0	0	0	0	0	0	0	0	0	0	0	0	0	0	0.00654836	0	0	0	0	0	0	0	0	0	0.010021	0	0
7c85b635b9c144ca60bffedf76396adb	Bacteria	Proteobacteria	Alphaproteobacteria	unclassified_ Alphaproteobacteria				0	0	0	0	0	0	0	0	0.0077912	0	0	0	0	0	0	0	0	0	0	0	0.00870246	0	0	0	0	0	0	0	0	0
13c699bc29db135a9d1afac608a490f0	Bacteria	Proteobacteria	Gammaproteobacteria	Diplorickettsiales	Diplorickettsiaceae		uncultured_bacterium	0	0	0	0	0	0	0	0	0.0077912	0	0	0	0	0	0	0	0	0	0.00869868	0	0	0	0	0	0	0	0	0	0	0
115cb2af4ab6f3b439451ed932a73c75	Bacteria	Bacteroidota	Rhodothermia	Balneolales	Balneolaceae			0	0	0	0	0	0	0	0	0	0	0	0	0.0163988	0	0	0	0	0	0	0	0	0	0	0	0	0	0	0	0	0
aa51171a03d2fbd189324897c090d7a2	Bacteria	Bacteroidota	Bacteroidia	Flavobacteriales				0	0	0	0	0	0	0	0	0	0	0	0	0.0163988	0	0	0	0	0	0	0	0	0	0	0	0	0	0	0	0	0
16018b1c2b5400ff8359778a0baae9e1	Bacteria	Proteobacteria	Gammaproteobacteria	Gammaproteobacteria_Incertae_Sedis	Unknown_Family	Wenzhouxiangella	Wenzhouxiangella_sediminis	0	0	0	0	0	0	0	0	0	0	0	0	0.0163988	0	0	0	0	0	0	0	0	0	0	0	0	0	0	0	0	0
ac9c27d2ebd61d0eb5edaf313933d8f2	Bacteria	Proteobacteria	Gammaproteobacteria	Gammaproteobacteria_Incertae_Sedis	Unknown_Family			0	0	0	0	0	0	0	0	0	0	0	0	0.0163988	0	0	0	0	0	0	0	0	0	0	0	0	0	0	0	0	0
b9849fcb753fdcdd18aa571e565c1947	Bacteria	Proteobacteria	Gammaproteobacteria	Gammaproteobacteria_Incertae_Sedis	Unknown_Family			0	0	0	0	0	0	0	0	0	0	0	0	0.0163988	0	0	0	0	0	0	0	0	0	0	0	0	0	0	0	0	0
c88f705c4710d60a8331000e9e6b4df4	Bacteria	Verrucomicrobiota	Omnitrophia	Omnitrophales	Omnitrophaceae	Candidatus_Omnitrophus	uncultured_bacterium	0	0	0	0	0	0	0	0	0	0	0	0	0.0163988	0	0	0	0	0	0	0	0	0	0	0	0	0	0	0	0	0
4de69f6f6c204a8e6a75feeb5775d9a1	Bacteria	Patescibacteria	Parcubacteria	Parcubacteria	Parcubacteria	Parcubacteria	uncultured_bacterium	0	0	0	0	0	0	0	0	0	0	0	0	0.0163988	0	0	0	0	0	0	0	0	0	0	0	0	0	0	0	0	0
14a15ca6a4fbf2edebf664f14f0cab16	Bacteria	Proteobacteria	Gammaproteobacteria	Pseudomonadales	Marinobacteraceae	Marinobacter		0	0	0	0	0	0	0	0	0	0	0	0	0.0163988	0	0	0	0	0	0	0	0	0	0	0	0	0	0	0	0	0
b6119006a29a5509cd854f44b33e7071	Bacteria	Spirochaetota	Spirochaetia	Spirochaetales	Spirochaetaceae	Spirochaeta_2	uncultured_organism	0	0	0	0	0	0	0	0	0	0	0	0	0.0163988	0	0	0	0	0	0	0	0	0	0	0	0	0	0	0	0	0
127aa5704cf82222f652b6466d585631	Bacteria	Proteobacteria	Alphaproteobacteria	unclassified_ Alphaproteobacteria				0	0	0	0	0	0	0	0	0	0	0	0	0.0163988	0	0	0	0	0	0	0	0	0	0	0	0	0	0	0	0	0
155934a33769bdf5f274d13e7f31ea7e	Bacteria	Proteobacteria	Alphaproteobacteria	unclassified_ Alphaproteobacteria				0	0	0	0	0	0	0	0	0	0	0	0	0.0163988	0	0	0	0	0	0	0	0	0	0	0	0	0	0	0	0	0
e584ae7839c1ba5804db07ae459c7464	Bacteria	Proteobacteria	Alphaproteobacteria	unclassified_ Alphaproteobacteria				0	0	0	0	0	0	0	0	0	0	0	0	0.0163988	0	0	0	0	0	0	0	0	0	0	0	0	0	0	0	0	0
508f702b3e82e5b5f583d6f46fec2ad1	Bacteria	Proteobacteria	unclassified_Proteobacteria	unclassified_Proteobacteria	unclassified_Proteobacteria	unclassified_Proteobacteria	unclassified_Proteobacteria	0	0.0110779	0	0	0	0	0	0.00498157	0	0	0	0	0	0	0	0	0	0	0	0	0	0	0	0	0	0	0	0	0	0
5cfbb2b382b9b5d7b71c9c4efbafbade	Bacteria	Proteobacteria	Gammaproteobacteria	unclassified_ Gammaproteobacteria				0	0.0110779	0	0	0	0	0	0.00498157	0	0	0	0	0	0	0	0	0	0	0	0	0	0	0	0	0	0	0	0	0	0
9494b42618fca3450d1c923a482336d3	Bacteria	Proteobacteria	Gammaproteobacteria	Gammaproteobacteria_Incertae_Sedis	Unknown_Family			0	0	0	0	0	0	0	0	0	0	0	0	0	0	0	0	0	0	0.00869868	0	0	0.00711389	0	0	0	0	0	0	0	0
8b9f4acab86ec8959bb9e2913d710c52	Bacteria	Proteobacteria	Alphaproteobacteria	unclassified_ Alphaproteobacteria			uncultured_bacterium	0	0	0	0.00954381	0	0	0	0	0	0	0	0	0	0	0	0	0	0	0	0.00619963	0	0	0	0	0	0	0	0	0	0
d4b0a409c824f3e7f3c218e7c90524c9	Bacteria	Proteobacteria	Alphaproteobacteria	unclassified_ Alphaproteobacteria				0	0	0	0	0	0	0	0	0	0	0	0	0	0.00473194	0	0	0	0.00654836	0	0	0.00435123	0	0	0	0	0	0	0	0	0
0ee121791affc21a486d6f0e50005142	Bacteria	Proteobacteria	Alphaproteobacteria	unclassified_ Alphaproteobacteria				0	0	0	0	0	0	0	0	0.0155824	0	0	0	0	0	0	0	0	0	0	0	0	0	0	0	0	0	0	0	0	0
7c81636eb99303f20e02577a2e1f0a36	Bacteria	Proteobacteria	Alphaproteobacteria	unclassified_ Alphaproteobacteria			uncultured_bacterium	0	0	0	0	0	0	0	0	0.0155824	0	0	0	0	0	0	0	0	0	0	0	0	0	0	0	0	0	0	0	0	0
8364be633a8ab6e784534fdee0c49e76	Bacteria	Proteobacteria	Alphaproteobacteria	unclassified_ Alphaproteobacteria				0	0	0	0	0	0	0	0	0.0155824	0	0	0	0	0	0	0	0	0	0	0	0	0	0	0	0	0	0	0	0	0
57876c5ffa0c1b2d820ce28a6f1573f4	Bacteria	Bacteroidota	Rhodothermia	Balneolales	Balneolaceae			0	0	0	0	0	0	0	0	0.0155824	0	0	0	0	0	0	0	0	0	0	0	0	0	0	0	0	0	0	0	0	0
ef5c17cd0c78df6b56e03848e4b37653	Bacteria	Deinococcota	Deinococci	Deinococcales	Trueperaceae	Truepera	uncultured_bacterium	0	0	0	0	0	0	0	0	0.0155824	0	0	0	0	0	0	0	0	0	0	0	0	0	0	0	0	0	0	0	0	0
8fd9cbde75b3268b9bfdccbe251a9538	Bacteria	Actinobacteriota	Thermoleophilia	Gaiellales				0	0	0	0	0	0	0	0	0.0155824	0	0	0	0	0	0	0	0	0	0	0	0	0	0	0	0	0	0	0	0	0
5998decebf90cf1f386dcc983c3c13ba	Bacteria	Proteobacteria	Gammaproteobacteria	Gammaproteobacteria_Incertae_Sedis	Unknown_Family			0	0	0	0	0	0	0	0	0.0155824	0	0	0	0	0	0	0	0	0	0	0	0	0	0	0	0	0	0	0	0	0
49e23c73b70634d224d4786dd84e1677	Bacteria	Proteobacteria	unclassified_Proteobacteria	unclassified_Proteobacteria	unclassified_Proteobacteria	unclassified_Proteobacteria	unclassified_Proteobacteria	0	0	0	0	0	0	0	0	0.0155824	0	0	0	0	0	0	0	0	0	0	0	0	0	0	0	0	0	0	0	0	0
541d3c4098eae6d2be32e1d9f8a276b0	Bacteria	Proteobacteria	unclassified_Proteobacteria	unclassified_Proteobacteria	unclassified_Proteobacteria	unclassified_Proteobacteria	unclassified_Proteobacteria	0	0	0	0	0	0	0	0	0.0155824	0	0	0	0	0	0	0	0	0	0	0	0	0	0	0	0	0	0	0	0	0
ce091441a82d4d08911ee5d097cdeb22	Bacteria	Proteobacteria	unclassified_Proteobacteria	unclassified_Proteobacteria	unclassified_Proteobacteria	unclassified_Proteobacteria	unclassified_Proteobacteria	0	0	0	0	0	0	0	0	0.0155824	0	0	0	0	0	0	0	0	0	0	0	0	0	0	0	0	0	0	0	0	0
cd32cd88898a85dda51f92c03822f9ae	Bacteria	Proteobacteria	unclassified_Proteobacteria	unclassified_Proteobacteria	unclassified_Proteobacteria	unclassified_Proteobacteria	unclassified_Proteobacteria	0	0	0	0.00954381	0	0	0	0	0	0	0	0	0	0	0	0	0	0	0	0	0	0	0	0.00595451	0	0	0	0	0	0
5ce622e7fc807881d63fd7cfbae5a5e4	Bacteria	Proteobacteria	unclassified_Proteobacteria	unclassified_Proteobacteria	unclassified_Proteobacteria	unclassified_Proteobacteria	unclassified_Proteobacteria	0	0	0	0.00954381	0	0	0.00594742	0	0	0	0	0	0	0	0	0	0	0	0	0	0	0	0	0	0	0	0	0	0	0
66d1fcab54e9413a29e31f19c76b05c2	Bacteria	Proteobacteria	Alphaproteobacteria	unclassified_ Alphaproteobacteria				0	0	0.00918189	0	0	0	0	0	0	0	0	0	0	0	0	0	0	0	0	0	0	0	0	0.00595451	0	0	0	0	0	0
8b7e878da89a2325419e1f5d0cf11f8c	Bacteria	Proteobacteria	Gammaproteobacteria	Pseudomonadales	Marinobacteraceae	Marinobacter		0.00590249	0	0.00918189	0	0	0	0	0	0	0	0	0	0	0	0	0	0	0	0	0	0	0	0	0	0	0	0	0	0	0
ed6b6842cfdd340d48d93b0ea0c19efc	Bacteria	Proteobacteria	Gammaproteobacteria	Pseudomonadales	Marinobacteraceae	Marinobacter		0.00590249	0	0.00918189	0	0	0	0	0	0	0	0	0	0	0	0	0	0	0	0	0	0	0	0	0	0	0	0	0	0	0
7047d6274db2d3e7b1d6a2062f499f7e	Bacteria	Planctomycetota	Planctomycetes	Pirellulales	Pirellulaceae			0	0	0	0	0	0	0	0.0149447	0	0	0	0	0	0	0	0	0	0	0	0	0	0	0	0	0	0	0	0	0	0
1a3901ba613a6bf000f77ea1308e086e	Bacteria	Proteobacteria	Alphaproteobacteria	Rhizobiales	Rhizobiaceae			0	0	0	0	0	0	0	0.0149447	0	0	0	0	0	0	0	0	0	0	0	0	0	0	0	0	0	0	0	0	0	0
e04b1ccc89d1e45830e9f62d7ca5acfd	Bacteria	Proteobacteria	Alphaproteobacteria	Rhodobacterales	Rhodobacteraceae			0	0	0	0	0	0	0	0.0149447	0	0	0	0	0	0	0	0	0	0	0	0	0	0	0	0	0	0	0	0	0	0
ccb9baa8575964222d4d420d562fab54	Archaea	unclassified_Archaea	unclassified_Archaea	unclassified_Archaea	unclassified_Archaea	unclassified_Archaea		0	0	0	0	0	0	0	0.0149447	0	0	0	0	0	0	0	0	0	0	0	0	0	0	0	0	0	0	0	0	0	0
5e434896ea34ff6b5700906079cd359e	Bacteria	Proteobacteria	Alphaproteobacteria	unclassified_ Alphaproteobacteria				0	0	0	0	0	0	0	0.0149447	0	0	0	0	0	0	0	0	0	0	0	0	0	0	0	0	0	0	0	0	0	0
d8ad60d21bd25304da5435d1487278ed	Bacteria	Proteobacteria	Alphaproteobacteria	unclassified_ Alphaproteobacteria				0	0	0	0	0	0	0	0.0149447	0	0	0	0	0	0	0	0	0	0	0	0	0	0	0	0	0	0	0	0	0	0
4f2acc891412a6e4d5bcab73af44a4a1	Bacteria	Proteobacteria	Gammaproteobacteria	Pseudomonadales	Halomonadaceae	Halomonas		0	0	0	0	0	0	0	0	0	0	0	0	0	0	0	0	0	0	0	0.00619963	0.00870246	0	0	0	0	0	0	0	0	0
4e0eb0632423872f6378aac6cb060af0	Bacteria	Desulfobacterota	Desulfuromonadia	unclassified_ Desulfuromonadia				0	0	0	0	0	0	0	0.00498157	0	0	0	0	0	0	0.00968242	0	0	0	0	0	0	0	0	0	0	0	0	0	0	0
7492f3172cac62a72d1f2a18cae7f6af	Bacteria	Proteobacteria	Alphaproteobacteria	unclassified_ Alphaproteobacteria				0	0	0	0	0	0	0.00594742	0	0	0	0	0	0	0	0	0	0	0	0	0	0.00870246	0	0	0	0	0	0	0	0	0
96952b15efdb29aebaffe482598a1b3b	Bacteria	Proteobacteria	Alphaproteobacteria	unclassified_ Alphaproteobacteria				0	0	0	0	0	0	0.00594742	0	0	0	0	0	0	0	0	0	0	0	0.00869868	0	0	0	0	0	0	0	0	0	0	0
b49f8e9beb5e933fd14e8cd89476b67f	Bacteria	Bacteroidota	Rhodothermia	Balneolales	Balneolaceae			0	0	0	0.00954381	0	0	0	0.00498157	0	0	0	0	0	0	0	0	0	0	0	0	0	0	0	0	0	0	0	0	0	0
94d3bee041f724599477ad4af7b3405e	Bacteria	Bacteroidota	Rhodothermia	Balneolales	Balneolaceae			0	0	0	0	0	0	0	0	0	0	0	0	0	0	0	0	0	0	0	0	0.00435123	0	0	0	0	0	0	0.010021	0	0
e73c73f219d6b12fc986b0b6d3a132ae	Bacteria	Proteobacteria	Alphaproteobacteria	unclassified_ Alphaproteobacteria			uncultured_bacterium	0	0	0	0	0	0.0143668	0	0	0	0	0	0	0	0	0	0	0	0	0	0	0	0	0	0	0	0	0	0	0	0
2b9acfbcfc6db1ceefb341041189a2db	Bacteria	Bacteroidota	Rhodothermia	Balneolales	Balneolaceae			0	0	0	0	0	0.0143668	0	0	0	0	0	0	0	0	0	0	0	0	0	0	0	0	0	0	0	0	0	0	0	0
2e916852e5954e5d1ba01eee19323e01	Bacteria	Bacteroidota	Rhodothermia	Balneolales	Balneolaceae			0	0	0	0	0	0.0143668	0	0	0	0	0	0	0	0	0	0	0	0	0	0	0	0	0	0	0	0	0	0	0	0
354550a7e0f9c4d28698eb80e75d025a	Bacteria	Bacteroidota	Rhodothermia	Balneolales	Balneolaceae	Aliifodinibius	uncultured_bacterium	0	0	0	0	0	0.0143668	0	0	0	0	0	0	0	0	0	0	0	0	0	0	0	0	0	0	0	0	0	0	0	0
d1686e97def80d941ce32f2891f16010	Bacteria	Bacteroidota	Rhodothermia	Balneolales	Balneolaceae			0	0	0	0	0	0.0143668	0	0	0	0	0	0	0	0	0	0	0	0	0	0	0	0	0	0	0	0	0	0	0	0
eb94e840b017d457c68679c281075282	Bacteria	Bacteroidota	Rhodothermia	Balneolales	Balneolaceae			0	0	0	0	0	0.0143668	0	0	0	0	0	0	0	0	0	0	0	0	0	0	0	0	0	0	0	0	0	0	0	0
da75d0be4748a94c972efece979ea292	Bacteria	Proteobacteria	Gammaproteobacteria	Chromatiales	Chromatiaceae	Halochromatium	uncultured_bacterium	0	0	0	0	0	0.0143668	0	0	0	0	0	0	0	0	0	0	0	0	0	0	0	0	0	0	0	0	0	0	0	0
de6499612d3464aee178e2b43afd5283	Bacteria	Firmicutes	Dethiobacteria	Dethiobacterales	Dethiobacteraceae		uncultured_bacterium	0	0	0	0	0	0.0143668	0	0	0	0	0	0	0	0	0	0	0	0	0	0	0	0	0	0	0	0	0	0	0	0
b4c5be9d2a0276939c11521631d80459	Bacteria	Proteobacteria	Gammaproteobacteria	Gammaproteobacteria_Incertae_Sedis	Unknown_Family			0	0	0	0	0	0.0143668	0	0	0	0	0	0	0	0	0	0	0	0	0	0	0	0	0	0	0	0	0	0	0	0
4fc21f7aa4eaeae7f3faa5f5d8f416c5	Bacteria	Proteobacteria	Gammaproteobacteria	Pseudomonadales	Halomonadaceae		bacterium_ES1D2	0	0	0	0	0	0.0143668	0	0	0	0	0	0	0	0	0	0	0	0	0	0	0	0	0	0	0	0	0	0	0	0
60fcce74eb99fea3e1824e87876a12b4	Bacteria	Proteobacteria	Gammaproteobacteria	Pseudomonadales	Halomonadaceae		bacterium_ES1D2	0	0	0	0	0	0.0143668	0	0	0	0	0	0	0	0	0	0	0	0	0	0	0	0	0	0	0	0	0	0	0	0
9f620e610320de81504367987de51ccd	Bacteria	Proteobacteria	Gammaproteobacteria	Pseudomonadales	Halomonadaceae		bacterium_ES1D2	0	0	0	0	0	0.0143668	0	0	0	0	0	0	0	0	0	0	0	0	0	0	0	0	0	0	0	0	0	0	0	0
e05805ed15b110e03a733bf4cf3a1f43	Bacteria	Proteobacteria	Gammaproteobacteria	Pseudomonadales	Halomonadaceae		bacterium_ES1D2	0	0	0	0	0	0.0143668	0	0	0	0	0	0	0	0	0	0	0	0	0	0	0	0	0	0	0	0	0	0	0	0
02ffc48ec03eb96c4f66a72573833a2d	Bacteria	Proteobacteria	unclassified_Proteobacteria	unclassified_Proteobacteria	unclassified_Proteobacteria	unclassified_Proteobacteria	unclassified_Proteobacteria	0	0	0	0	0	0.0143668	0	0	0	0	0	0	0	0	0	0	0	0	0	0	0	0	0	0	0	0	0	0	0	0
99375073bcc7ad42292311cba89d2ce2	Bacteria	Proteobacteria	Gammaproteobacteria	unclassified_ Gammaproteobacteria				0	0	0	0	0	0.0143668	0	0	0	0	0	0	0	0	0	0	0	0	0	0	0	0	0	0	0	0	0	0	0	0
53bae2c2c4d85f1edf5817d467a96ab2	Bacteria	Proteobacteria	Alphaproteobacteria	unclassified_ Alphaproteobacteria				0	0	0	0	0	0.0143668	0	0	0	0	0	0	0	0	0	0	0	0	0	0	0	0	0	0	0	0	0	0	0	0
bd771991bfb8be11a4bb9ba1d30749a1	Bacteria	Proteobacteria	Alphaproteobacteria	unclassified_ Alphaproteobacteria				0	0	0	0	0	0.0143668	0	0	0	0	0	0	0	0	0	0	0	0	0	0	0	0	0	0	0	0	0	0	0	0
8e01e231549c4ab8b86cbd3d5b5b0cc0	Bacteria	Proteobacteria	unclassified_Proteobacteria	unclassified_Proteobacteria	unclassified_Proteobacteria	unclassified_Proteobacteria	unclassified_Proteobacteria	0	0	0	0	0	0	0	0	0.0077912	0	0	0	0	0	0	0	0	0.00654836	0	0	0	0	0	0	0	0	0	0	0	0
0631d53048c8db0f59847f69be1de25e	Bacteria	Proteobacteria	Gammaproteobacteria	Chromatiales	Chromatiaceae	Halochromatium	uncultured_gamma	0	0	0	0	0	0	0	0	0	0	0	0	0	0	0	0	0	0	0	0	0	0.0142278	0	0	0	0	0	0	0	0
be7b2ea3fe85cc3865d91ca6dd5aeb17	Bacteria	Proteobacteria	Gammaproteobacteria	Chromatiales	Chromatiaceae	Halochromatium	uncultured_gamma	0	0	0	0	0	0	0	0	0	0	0	0	0	0	0	0	0	0	0	0	0	0.0142278	0	0	0	0	0	0	0	0
53232e698c7f4653d3bbc9fd004df625	Bacteria	Chloroflexi	Dehalococcoidia	SAR202_clade	SAR202_clade	SAR202_clade	uncultured_bacterium	0	0	0	0	0	0	0	0	0	0	0	0	0	0	0	0	0	0	0	0	0	0.0142278	0	0	0	0	0	0	0	0
0e92597f342e0423c36c6c3dcb7c0e93	Bacteria	Proteobacteria	unclassified_Proteobacteria	unclassified_Proteobacteria	unclassified_Proteobacteria	unclassified_Proteobacteria	unclassified_Proteobacteria	0	0	0	0	0	0	0	0	0	0	0	0	0	0	0	0	0	0	0	0	0	0.0142278	0	0	0	0	0	0	0	0
317b769567d5cfb4ef2b9e3fb91387ef	Bacteria	Proteobacteria	unclassified_Proteobacteria	unclassified_Proteobacteria	unclassified_Proteobacteria	unclassified_Proteobacteria	unclassified_Proteobacteria	0	0	0	0	0	0	0	0	0	0	0	0	0	0	0	0	0	0	0	0	0	0.0142278	0	0	0	0	0	0	0	0
9336e55c0ab970eb6d2d3b54fbac35d5	Bacteria	Proteobacteria	unclassified_Proteobacteria	unclassified_Proteobacteria	unclassified_Proteobacteria	unclassified_Proteobacteria	unclassified_Proteobacteria	0	0	0	0	0	0	0	0	0	0	0	0	0	0	0	0	0	0	0	0	0	0.0142278	0	0	0	0	0	0	0	0
c2458c7ab9a6695ef2cecc80ed178b25	Bacteria	Proteobacteria	unclassified_Proteobacteria	unclassified_Proteobacteria	unclassified_Proteobacteria	unclassified_Proteobacteria	unclassified_Proteobacteria	0	0	0	0	0	0	0	0	0	0	0	0	0	0	0	0	0	0	0	0	0	0.0142278	0	0	0	0	0	0	0	0
d7a3699e5205d624b8a1a7a4f1d82676	Bacteria	Proteobacteria	unclassified_Proteobacteria	unclassified_Proteobacteria	unclassified_Proteobacteria	unclassified_Proteobacteria	unclassified_Proteobacteria	0	0	0	0	0	0	0	0	0	0	0	0	0	0	0	0	0	0	0	0	0	0.0142278	0	0	0	0	0	0	0	0
3e98e6aca11109c6f5c9020fcd58b13b	Bacteria	Proteobacteria	Alphaproteobacteria	unclassified_ Alphaproteobacteria				0	0	0	0	0	0	0	0	0	0	0	0	0	0	0	0	0	0	0	0	0	0.0142278	0	0	0	0	0	0	0	0
e3e0e7bc3e76b439564eb08061e4a6cd	Bacteria	Proteobacteria	Gammaproteobacteria	Gammaproteobacteria_Incertae_Sedis	Unknown_Family	Wenzhouxiangella	uncultured_bacterium	0	0	0	0	0	0	0	0	0	0	0	0	0	0.0141958	0	0	0	0	0	0	0	0	0	0	0	0	0	0	0	0
658a6167e6608da10c75f0e07e79eea8	Bacteria	Proteobacteria	Gammaproteobacteria	Pseudomonadales	Marinobacteraceae	Marinobacter		0	0	0	0	0	0	0	0	0	0	0	0	0	0.0141958	0	0	0	0	0	0	0	0	0	0	0	0	0	0	0	0
6c103d599b1603f0e69e7dd8976428f6	Bacteria	Proteobacteria	Gammaproteobacteria	Pseudomonadales				0	0	0	0	0	0	0	0	0	0	0	0	0	0.0141958	0	0	0	0	0	0	0	0	0	0	0	0	0	0	0	0
[truncated: 2,333 more rows]

## Sheet: Eukaryotes_count
								SAMPLE C															SAMPLE D
[truncated: 25 more rows]

## Sheet: phyla_relAb
				SAMPLE C															SAMPLE D
[truncated: 27 more rows]

## Sheet: Bacteria_Archaea beta-diversity
> permutest(betadisper(dist_phy, sample_data(phy_beta)$layer)) #this assess homogeneity of variance among groups, if p value is non-significative means that variance is homogeneous
[truncated: 21 more rows]
