# Supplementary material for: Chemosynthesis enhances net primary production and nutrient cycling in a hypersaline microbial mat
Source: ISME J. 2025 Jun 9;19(1):wraf117. doi: 10.1093/ismejo/wraf117 (PMC12218205; doi:10.1093/ismejo/wraf117)
Supplement: Supp_Data_3_-_MAGs [file supp_data_3_-_mags.xlsx]

## Sheet: Caption
Table highlighting the presence of 57 marker genes across the 331 MAGs generated in this study.

## Sheet: MAG_funcgenes_wide
MAG	Classification	Genome quality (%)				Estimated Relative Abudance (%)				Carbon fixation						Trace Gas metabolism												Sulfur Cycle								Nitrogen cycle												Phototrophty
		quality	completeness	contamination	genome_size (byte)	Sample A AVG	Sample B AVG	Sample C AVG	Total	AclB	AcsB	HbsC	HbsT	Mcr	RbcL	CooS	CoxL	Fe	FeFe	NiFe.G1	NiFe.G2	NiFe.G3	NiFe.G4	McrA	MmoA	PmoA	IsoA	FCC	Sqr	SoxB	SoxC	rDsrA	DsrA	AsrA	Sor	AmoA	HzsA	NxrA	NifH	NarG	NapA	NrfA	NirS	NirK	NorB	NosZ	Nod	PsaA	PsbA
BIALITE_bin198	d__Bacteria;p__Pseudomonadota;c__Gammaproteobacteria;o__Chromatiales;f__Chromatiaceae;g__Halochromatium;s__	medium	63.08	0.0574713	2119588	0.134547	0.190099	0.156403	0.481049	0	0	0	0	0	0	0	0	0	0	1	0	2	0	0	0	0	0	1	2	1	0	1	0	0	0	0	0	0	0	0	0	0	0	0	1	0	0	0	0
BIALITE_bin220	d__Bacteria;p__Pseudomonadota;c__Alphaproteobacteria;o__Rhizobiales;f__Rhodomicrobiaceae;g__Dichotomicrobium;s__	medium	82.41	0.403226	2110150	0.0344113	0.128797	0.154657	0.317865	0	0	0	0	0	0	0	0	0	0	1	0	0	0	0	0	0	0	0	1	0	0	0	0	0	0	0	0	0	0	0	0	0	0	0	0	0	0	0	1
BIALITE_bin258	d__Bacteria;p__Pseudomonadota;c__Alphaproteobacteria;o__Rhodobacterales;f__Rhodobacteraceae;g__Salibaculum;s__	medium	50.39	6.11285	1831486	0.0308	0.0534656	0.0747918	0.159057	0	0	0	0	0	0	0	0	0	0	0	0	0	0	0	0	0	0	1	1	1	0	0	0	0	0	0	0	0	0	0	0	0	0	0	0	0	0	0	0
BIALITE_bin179	d__Bacteria;p__Pseudomonadota;c__Alphaproteobacteria;o__Geminicoccales;f__Geminicoccaceae;g__SLRI01;s__	medium	60.34	0	3193339	0.307729	0.294246	0.365389	0.967363	0	0	0	0	0	0	0	0	0	0	1	0	0	0	0	0	0	0	0	0	0	0	0	0	0	0	0	0	0	0	0	0	0	0	0	0	1	0	0	0
BIALITE_bin330	d__Bacteria;p__Pseudomonadota;c__Gammaproteobacteria;o__Thiomicrospirales;f__Thiomicrospiraceae;g__Thiomicrorhabdus;s__	high	94.67	1.32114	2227212	0.0048562	0.0011937	0.0219115	0.0279614	0	0	0	0	0	2	0	0	0	0	0	0	0	0	0	0	0	0	3	3	1	0	0	0	0	0	0	0	0	0	0	0	0	0	0	0	0	0	0	0
BIALITE_bin37	d__Bacteria;p__Pseudomonadota;c__Gammaproteobacteria;o__Chromatiales;f__Chromatiaceae;g__Halochromatium;s__	medium	82.35	1.09195	3578131	0.362625	0.327647	0.544861	1.23513	0	0	0	0	0	1	0	0	0	0	1	0	2	0	0	0	0	0	2	2	1	0	1	0	0	1	0	0	0	1	0	0	0	0	0	0	0	0	0	0
BIALITE_bin250	d__Bacteria;p__Desulfobacterota;c__Desulfovibrionia;o__Desulfovibrionales;f__Desulfonatronaceae;g__Desulfonatronum;s__	medium	59.03	4.16667	2343850	0.00200609	0.00899732	0.0146039	0.0256073	0	0	0	0	0	1	1	0	0	0	2	0	0	1	0	0	0	0	0	1	0	0	0	1	0	0	0	0	0	1	0	0	0	0	0	0	0	0	0	0
BIALITE_bin24	d__Bacteria;p__Pseudomonadota;c__Gammaproteobacteria;o__Ectothiorhodospirales;f__Thioalkalivibrionaceae;g__Thioalkalivibrio_B;s__Thioalkalivibrio_B nitratireducens_A	medium	60.38	0	1907137	0.248134	1.1049	0.605324	1.95835	0	0	0	0	0	1	0	0	0	0	1	0	1	0	0	0	0	0	1	1	1	0	1	0	0	0	0	0	0	0	1	1	0	0	0	1	0	0	0	0
BIALITE_bin314	d__Bacteria;p__Pseudomonadota;c__Gammaproteobacteria;o__UBA6429;f__UBA6429;g__Thiohalophilus;s__	medium	63.45	1.72414	2464219	0.00615707	0.105352	0.0326496	0.144159	0	0	0	0	0	1	0	0	0	0	1	0	0	0	0	0	0	0	1	1	1	0	1	0	0	0	0	0	0	0	0	0	0	1	0	1	2	0	0	0
BIALITE_bin62	d__Bacteria;p__Cyanobacteriota;c__Cyanobacteriia;o__Cyanobacteriales;f__Rubidibacteraceae;g__Halothece;s__	medium	78.1	1.11359	3207700	1.14833	0.719832	1.2412	3.10936	0	0	0	0	0	1	0	0	0	0	0	0	1	0	0	0	0	0	0	1	0	0	0	0	0	0	0	0	0	1	0	0	0	0	0	0	0	0	1	3
BIALITE_bin50	d__Bacteria;p__Gemmatimonadota;c__Gemmatimonadetes;o__Longimicrobiales;f__UBA6960;g__PWLA01;s__	high	94.51	3.2967	4322420	0.0267183	0.0552342	0.0390407	0.120993	0	0	0	0	0	1	0	0	0	0	0	0	0	0	0	0	0	0	0	1	0	0	0	0	0	0	0	0	0	0	0	0	1	0	0	0	1	0	0	1
BIALITE_bin26	d__Bacteria;p__Pseudomonadota;c__Alphaproteobacteria;o__Rhizobiales;f__Rhodomicrobiaceae;g__Dichotomicrobium;s__	medium	88.27	1.6129	2554497	0.167238	0.18106	0.215323	0.563621	0	0	0	0	0	1	0	0	0	0	0	0	0	0	0	0	0	0	0	1	0	0	0	0	0	0	0	0	0	0	1	0	0	0	0	0	0	0	0	1
BIALITE_bin118	d__Bacteria;p__Pseudomonadota;c__Alphaproteobacteria;o__Rhodobacterales;f__Rhodobacteraceae;g__Muriiphilus;s__	medium	50	0	1422761	0.0198462	0.0874932	0.0518971	0.159236	0	0	0	0	0	1	0	0	0	0	0	0	1	0	0	0	0	0	1	1	0	0	0	0	0	0	0	0	0	0	1	0	0	0	0	0	0	0	0	0
BIALITE_bin74	d__Bacteria;p__Pseudomonadota;c__Gammaproteobacteria;o__Burkholderiales;f__Nitrosomonadaceae;g__Nitrosomonas;s__	medium	81.82	1.50376	2694764	0.00106233	0.0731205	0.0167517	0.0909345	0	0	0	0	0	1	0	0	0	0	0	0	0	0	0	0	0	0	0	1	0	0	0	0	0	0	0	0	0	0	0	0	0	0	1	0	0	0	0	0
BIALITE_bin1	d__Bacteria;p__Pseudomonadota;c__Gammaproteobacteria;o__Ectothiorhodospirales;f__Thioalkalivibrionaceae;g__Thioalkalivibrio_B;s__	medium	53.45	1.72414	1688088	0.373706	0.364335	0.348071	1.08611	0	0	0	0	0	1	0	0	0	0	0	0	1	0	0	0	0	0	0	1	1	0	0	0	0	1	0	0	0	0	0	0	0	0	0	0	0	0	0	0
BIALITE_bin292	d__Bacteria;p__Pseudomonadota;c__Gammaproteobacteria;o__Nitrococcales;f__Nitrococcaceae;g__Nitrococcus;s__	high	96.6	4.54368	3430431	0	0.0327801	0.00547609	0.0382562	0	0	0	0	0	1	0	0	0	0	0	0	1	0	0	0	0	0	1	1	0	0	0	0	0	0	0	0	1	0	0	0	0	0	1	0	0	0	0	0
BIALITE_bin144	d__Bacteria;p__Pseudomonadota;c__Gammaproteobacteria;o__PWYM01;f__PWYM01;g__PWYM01;s__	medium	73.54	0.880282	2853050	0.00744868	0.0231954	0.0139949	0.044639	0	0	0	0	0	1	0	0	0	0	0	0	0	0	0	0	0	0	0	1	0	0	0	0	0	0	0	0	0	0	0	0	0	1	0	1	0	0	0	1
BIALITE_bin266	d__Archaea;p__Iainarchaeota;c__Iainarchaeia;o__Iainarchaeales;f__JAAZKV01;g__JABIDZ01;s__	medium	71.03	0.359454	732094	0.00166793	0.0158967	0.00915617	0.0267208	0	0	0	0	0	1	0	0	0	0	0	0	0	0	0	0	0	0	0	0	0	0	0	0	0	0	0	0	0	0	0	0	0	0	0	0	0	0	0	0
BIALITE_bin157	d__Archaea;p__Nanoarchaeota;c__Nanoarchaeia;o__Pacearchaeales;f__GW2011-AR1;g__WJLC01;s__	medium	50	0	618056	0.00260181	0.0374069	0.0256137	0.0656225	0	0	0	0	0	1	0	0	0	0	0	0	0	0	0	0	0	0	0	0	0	0	0	0	0	0	0	0	0	0	0	0	0	0	0	0	0	0	0	0
BIALITE_bin53	d__Archaea;p__Nanoarchaeota;c__Nanoarchaeia;o__Woesearchaeales;f__DSVV01;g__;s__	medium	84.36	1.86916	1333726	0.00172501	0.0199941	0.0117987	0.0335178	0	0	0	0	0	1	0	0	0	0	0	0	1	0	0	0	0	0	0	0	0	0	0	0	0	0	0	0	0	0	0	0	0	0	0	0	0	0	0	0
BIALITE_bin145	d__Bacteria;p__Patescibacteria;c__Gracilibacteria;o__UBA1369;f__PNNO01;g__;s__	medium	79.7	0	954495	0.00785185	0.0719939	0.0968544	0.1767	0	0	0	0	0	1	0	0	0	0	0	0	0	0	0	0	0	0	0	0	0	0	0	0	0	0	0	0	0	0	0	0	0	0	0	0	0	0	0	0
BIALITE_bin290	d__Bacteria;p__Planctomycetota;c__Phycisphaerae;o__Phycisphaerales;f__Phycisphaeraceae;g__;s__	medium	58.88	7.38636	2949332	0.00206458	0.0116397	0.00691043	0.0206147	0	0	0	0	0	1	0	0	0	0	0	0	0	0	0	0	0	0	0	0	0	0	0	0	0	0	0	0	0	0	1	0	1	0	0	0	0	0	0	0
BIALITE_bin205	d__Bacteria;p__Pseudomonadota;c__Gammaproteobacteria;o__Ectothiorhodospirales;f__Thioalkalivibrionaceae;g__Thioalkalivibrio;s__	medium	85.49	0.447455	2365428	0.00881518	0.0612475	0.0794004	0.149463	0	0	0	0	0	1	0	0	0	0	0	0	1	0	0	0	0	0	1	0	1	0	0	0	0	0	0	0	0	0	1	0	0	0	0	0	0	0	0	0
BIALITE_bin283	d__Bacteria;p__Pseudomonadota;c__Gammaproteobacteria;o__Thiohalospirales;f__Thiohalospiraceae;g__Thiohalospira;s__	medium	58.76	5.71129	1399246	0.109886	0.0207596	0.0238667	0.154513	0	0	0	0	0	1	0	0	0	0	0	0	1	0	0	0	0	0	0	0	0	0	0	0	0	0	0	0	0	0	0	0	0	2	0	0	0	0	0	0
BIALITE_bin230	d__Bacteria;p__Campylobacterota;c__Campylobacteria;o__Campylobacterales;f__Sulfurovaceae;g__TCS-49;s__	high	91.62	0.948509	1745721	0.0116581	0.0155882	0.0322857	0.0595321	1	0	0	0	0	0	0	0	0	0	0	1	1	1	0	0	0	0	0	2	0	0	0	0	0	0	0	0	0	1	0	0	0	0	0	0	0	0	0	0
BIALITE_bin99	d__Archaea;p__Thermoplasmatota;c__E2;o__DHVEG-1;f__DHVEG-1;g__;s__	high	92.8	0.8	1477813	0.00453943	0.0398951	0.0534965	0.0979311	1	0	0	0	0	0	0	0	0	0	0	0	2	0	0	0	0	0	0	0	0	0	0	0	0	0	0	0	0	0	0	0	0	0	0	0	0	0	0	0
BIALITE_bin105	d__Archaea;p__Thermoplasmatota;c__E2;o__DHVEG-1;f__DHVEG-1;g__;s__	high	90.8	0	1512985	0.0771963	0.0287942	0.0595769	0.165567	1	0	0	0	0	0	0	0	0	0	0	0	1	1	0	0	0	0	0	0	0	0	0	0	0	0	0	0	0	0	0	0	0	0	0	0	0	0	0	0
BIALITE_bin96	d__Archaea;p__Thermoplasmatota;c__E2;o__DHVEG-1;f__DHVEG-1;g__EX4572-165;s__	medium	78.53	3.2	1506975	0.0280386	0.117867	0.181571	0.327476	1	0	0	0	0	0	0	0	0	0	0	0	1	0	0	0	0	0	0	0	0	0	0	0	0	0	0	0	0	0	0	0	0	0	0	0	0	0	0	0
BIALITE_bin65	d__Bacteria;p__Campylobacterota;c__Campylobacteria;o__Campylobacterales;f__SZUA-545;g__CSSED11-302;s__	medium	87.46	1.47436	1833388	0.00619394	0.0151201	0.0111278	0.0324418	1	0	0	0	0	0	0	0	0	0	0	0	1	0	0	0	0	0	0	0	0	0	0	0	0	0	0	0	0	1	0	1	0	0	0	0	0	0	0	0
BIALITE_bin103	d__Bacteria;p__Myxococcota;c__Polyangia;o__HGW-17;f__SLPX01;g__SLPX01;s__	medium	61.16	1.31336	4353033	0.00641933	0.0319312	0.0349433	0.0732938	1	0	0	0	0	0	0	0	0	0	0	0	2	0	0	0	0	0	0	0	0	0	0	0	0	0	0	0	0	0	0	0	0	0	0	0	0	0	0	0
BIALITE_bin281	d__Bacteria;p__Pseudomonadota;c__Gammaproteobacteria;o__Chromatiales;f__Chromatiaceae;g__Halochromatium;s__	medium	67.28	2.62931	2245394	0.00876644	0.0514874	0.0430229	0.103277	0	0	0	0	0	0	0	0	0	0	3	1	0	0	0	0	0	0	2	2	1	0	1	0	0	0	0	0	0	0	0	0	0	0	0	0	0	0	0	0
BIALITE_bin82	d__Bacteria;p__Pseudomonadota;c__Alphaproteobacteria;o__Rhodobacterales;f__Rhodobacteraceae;g__GCA-2748265;s__	medium	51.72	0	2510730	0.0369029	0.0642011	0.0862337	0.187338	0	0	0	0	0	0	0	0	0	0	0	0	1	0	0	0	0	0	1	2	1	0	0	0	0	0	0	0	0	0	0	0	0	0	0	0	0	0	0	0
BIALITE_bin6	d__Bacteria;p__Pseudomonadota;c__Alphaproteobacteria;o__Rhodobacterales;f__Rhodobacteraceae;g__Marivita;s__	medium	67.24	1.72414	2848091	0.256839	0.184882	0.425133	0.866855	0	0	0	0	0	0	0	0	0	0	0	0	0	0	0	0	0	0	3	2	1	0	0	0	0	0	0	0	0	0	0	0	0	0	1	1	0	0	0	1
BIALITE_bin193	d__Bacteria;p__Pseudomonadota;c__Gammaproteobacteria;o__Pseudomonadales;f__Alcanivoracaceae;g__SLJS01;s__	medium	51.86	0.37037	1510789	0.00191403	0.0356571	0.0289658	0.0665369	0	0	0	0	0	0	0	0	0	0	0	0	0	0	0	0	0	0	0	2	0	0	0	0	0	0	0	0	0	0	0	0	0	0	0	1	0	0	0	0
BIALITE_bin310	d__Bacteria;p__Pseudomonadota;c__Gammaproteobacteria;o__Pseudomonadales;f__Pseudohongiellaceae;g__UBA9145;s__	medium	65.63	7.60802	2875596	0.00201974	0.0141987	0.00882304	0.0250415	0	0	0	0	0	0	0	0	0	0	0	0	1	0	0	0	0	0	0	2	0	0	0	0	0	0	0	0	0	0	0	0	0	0	0	1	1	0	0	1
BIALITE_bin203	d__Bacteria;p__Pseudomonadota;c__Gammaproteobacteria;o__UBA4575;f__UBA4575;g__UBA1858;s__	medium	83.54	0.988506	1892865	0.0112302	0.0143865	0.0252427	0.0508593	0	0	0	0	0	0	0	0	0	0	0	0	1	0	0	0	0	0	1	2	1	0	1	0	0	0	0	0	0	0	0	0	0	0	0	0	0	0	0	0
BIALITE_bin155	d__Bacteria;p__Pseudomonadota;c__Gammaproteobacteria;o__Xanthomonadales;f__Wenzhouxiangellaceae;g__Wenzhouxiangella;s__	medium	60.52	0	2150852	0.143442	0.76281	0.386346	1.2926	0	0	0	0	0	0	0	0	0	0	0	0	0	0	0	0	0	0	0	2	0	0	0	0	0	0	0	0	0	0	0	0	0	0	0	1	0	0	0	0
BIALITE_bin184	d__Bacteria;p__Pseudomonadota;c__Gammaproteobacteria;o__Xanthomonadales;f__Wenzhouxiangellaceae;g__Wenzhouxiangella;s__	medium	68.04	3.38164	2284807	0.107434	0.0799821	0.143622	0.331038	0	0	0	0	0	0	0	0	0	0	0	0	0	0	0	0	0	0	0	2	0	0	0	0	0	0	0	0	0	0	0	0	0	1	0	0	0	0	0	1
BIALITE_bin5	d__Bacteria;p__Pseudomonadota;c__Gammaproteobacteria;o__Xanthomonadales;f__Wenzhouxiangellaceae;g__Wenzhouxiangella;s__Wenzhouxiangella sp003560975	medium	80.17	1.72414	2822345	0.0643044	0.107199	0.125429	0.296932	0	0	0	0	0	0	0	0	0	0	0	0	0	0	0	0	0	0	0	2	0	0	0	0	0	0	0	0	0	0	0	1	0	0	0	0	0	0	0	0
BIALITE_bin275	d__Bacteria;p__Bacteroidota;c__Bacteroidia;o__Cytophagales;f__Cyclobacteriaceae;g__Tunicatimonas;s__	high	92.41	0.992063	5626417	0.00273081	0.00128975	0.0236313	0.0276518	0	0	0	0	0	0	0	0	0	0	0	1	0	0	0	0	0	0	0	1	0	0	0	0	0	0	0	0	0	0	0	1	0	0	0	0	0	0	0	0
BIALITE_bin36	d__Bacteria;p__Desulfobacterota;c__Desulfobulbia;o__Desulfobulbales;f__Desulfocapsaceae;g__Desulfopila_A;s__	medium	67.86	0.595238	2662148	0.159685	0.0801173	0.171585	0.411388	0	1	0	0	0	0	3	0	0	0	1	0	3	0	0	0	0	0	0	1	0	0	0	1	0	0	0	0	0	0	0	2	0	0	0	0	0	0	0	0
BIALITE_bin152	d__Bacteria;p__Deinococcota;c__Deinococci;o__Deinococcales;f__Trueperaceae;g__CSSed10-48;s__	medium	86.27	0.847458	3192826	0.00442828	0.038176	0.0306496	0.0732539	0	0	0	0	0	0	0	0	0	0	1	0	2	0	0	0	0	0	0	1	0	0	0	0	0	0	0	0	0	0	0	0	0	1	0	0	0	0	0	0
BIALITE_bin14	d__Bacteria;p__Deinococcota;c__Deinococci;o__Deinococcales;f__Trueperaceae;g__SLSQ01;s__	medium	80.1	2.33051	2436686	0.0449627	0.218931	0.139866	0.403761	0	0	0	0	0	0	0	0	0	0	1	0	1	0	0	0	0	0	0	1	0	0	0	0	0	0	0	0	0	0	0	0	0	1	2	0	0	0	0	0
BIALITE_bin85	d__Bacteria;p__Deinococcota;c__Deinococci;o__Deinococcales;f__Trueperaceae;g__SLSQ01;s__	medium	77.75	1.27119	2300806	0.00602663	0.107445	0.0450199	0.158491	0	0	0	0	0	0	0	0	0	0	1	0	1	0	0	0	0	0	0	1	0	0	0	0	0	0	0	0	0	0	0	0	0	0	1	0	0	0	0	0
BIALITE_bin138	d__Bacteria;p__Deinococcota;c__Deinococci;o__Deinococcales;f__Trueperaceae;g__SLSQ01;s__	medium	56.71	9.74576	1820961	0.00489013	0.047007	0.0278424	0.0797395	0	0	0	0	0	0	0	0	0	0	1	0	0	0	0	0	0	0	0	1	0	0	0	0	0	0	0	0	0	0	0	0	0	0	1	0	0	0	0	0
BIALITE_bin165	d__Bacteria;p__Desulfobacterota;c__Desulfovibrionia;o__Desulfovibrionales;f__Desulfonatronovibrionaceae;g__Desulfonatronovibrio;s__	medium	71.13	2.57937	2090334	0.00581264	0.0376736	0.0428656	0.0863518	0	0	0	0	0	0	0	0	0	0	1	0	3	1	0	0	0	0	0	1	0	0	0	1	0	0	0	0	0	0	0	0	1	0	0	0	0	0	0	0
BIALITE_bin15	d__Bacteria;p__Pseudomonadota;c__Alphaproteobacteria;o__Rhodospirillales_A;f__UXAT02;g__REEP01;s__	medium	80.51	4.47761	2429218	1.78995	2.01893	2.48368	6.29256	0	0	0	0	0	0	0	0	0	0	1	0	1	0	0	0	0	0	0	1	0	0	0	0	0	0	0	0	0	1	0	0	0	0	0	0	0	0	0	0
BIALITE_bin189	d__Bacteria;p__Pseudomonadota;c__Gammaproteobacteria;o__Xanthomonadales;f__Wenzhouxiangellaceae;g__GCA-2722315;s__	medium	68.97	1.72414	2728152	0.106019	0.212566	0.167433	0.486018	0	0	0	0	0	0	0	0	0	0	1	0	0	0	0	0	0	0	0	1	0	0	0	0	0	0	0	0	0	0	0	0	0	0	0	2	0	0	0	0
BIALITE_bin135	d__Bacteria;p__Desulfobacterota;c__Desulfobacteria;o__Desulfobacterales;f__Desulfosalsimonadaceae;g__Desulfosalsimonas;s__Desulfosalsimonas propionicica	medium	68.06	1.29032	2209346	0.0273031	0.121718	0.130728	0.279749	0	1	0	0	0	0	2	0	0	0	0	0	0	0	0	0	0	0	0	1	0	0	0	0	0	0	0	0	0	0	1	0	0	0	0	0	0	0	0	0
BIALITE_bin116	d__Archaea;p__Halobacteriota;c__Halobacteria;o__Halobacteriales;f__Haloferacaceae;g__Halorubrum;s__	medium	70.2	5.13308	2044618	0.00240424	0.0235737	0.0266695	0.0526474	0	0	0	0	0	0	0	0	0	0	0	0	0	0	0	0	0	0	0	1	0	0	0	0	0	0	0	0	0	0	0	0	0	0	0	0	1	0	0	0
BIALITE_bin104	d__Bacteria;p__Actinomycetota;c__Acidimicrobiia;o__Acidimicrobiales;f__SKKL01;g__SKKL01;s__	medium	88.03	1.7094	3043795	0.00364997	0.0548643	0.0120275	0.0705418	0	0	0	0	0	0	0	1	0	0	0	0	0	0	0	0	0	0	0	1	0	0	0	0	0	0	0	0	0	0	0	0	0	0	0	0	0	0	0	0
BIALITE_bin267	d__Bacteria;p__Actinomycetota;c__Actinomycetia;o__Nitriliruptorales;f__Nitriliruptoraceae;g__;s__	medium	52.14	6.07787	2878467	0.00244339	0.018304	0.00837565	0.029123	0	0	0	0	0	0	0	0	0	0	0	0	1	0	0	0	0	0	0	1	0	0	0	0	0	0	0	0	0	0	0	0	0	0	0	0	0	0	0	0
BIALITE_bin206	d__Bacteria;p__Actinomycetota;c__Actinomycetia;o__Nitriliruptorales;f__Nitriliruptoraceae;g__SKJO01;s__	medium	67.24	1.72414	2773143	0.0239878	0.0435849	0.0692324	0.136805	0	0	0	0	0	0	0	0	0	0	0	0	1	0	0	0	0	0	0	1	0	0	0	0	0	0	0	0	0	0	0	0	0	0	0	0	0	0	0	0
BIALITE_bin227	d__Bacteria;p__Bacteroidota;c__Bacteroidia;o__Bacteroidales;f__UBA1556;g__;s__	medium	60.43	0.537634	1679993	0.0152666	0.0116395	0.0214115	0.0483176	0	0	0	0	0	0	0	0	0	0	0	0	2	0	0	0	0	0	0	1	0	0	0	0	0	0	0	0	0	0	0	0	1	0	0	0	0	0	0	0
BIALITE_bin112	d__Bacteria;p__Bacteroidota;c__Bacteroidia;o__Bacteroidales;f__VadinHA17;g__UBA9300;s__	high	95.7	1.88172	3063138	0.00296758	0.0377735	0.0105837	0.0513248	0	0	0	0	0	0	0	0	0	2	0	0	0	0	0	0	0	0	0	1	0	0	0	0	0	0	0	0	0	0	0	0	1	0	0	0	0	0	0	0
BIALITE_bin88	d__Bacteria;p__Bacteroidota;c__Bacteroidia;o__Flavobacteriales;f__Cryomorphaceae;g__T3Sed10-241;s__	medium	73.94	0	2655014	0.102345	0.091537	0.127865	0.321747	0	0	0	0	0	0	0	0	0	0	0	0	0	0	0	0	0	0	0	1	0	0	0	0	0	0	0	0	0	0	0	0	0	0	0	0	0	0	0	0
BIALITE_bin329	d__Bacteria;p__Bacteroidota;c__Bacteroidia;o__Flavobacteriales;f__Flavobacteriaceae;g__Psychroflexus;s__	medium	90.32	8.90761	3231438	0.00243925	0.0084492	0.0308071	0.0416955	0	0	0	0	0	0	0	0	0	0	0	0	0	0	0	0	0	0	0	1	0	0	0	0	0	0	0	0	0	0	0	0	0	0	0	0	0	0	0	0
BIALITE_bin182	d__Bacteria;p__Bacteroidota;c__Bacteroidia;o__Flavobacteriales;f__Schleiferiaceae;g__;s__	medium	70.05	0	1721103	0.014223	0.0101402	0.0193736	0.0437368	0	0	0	0	0	0	0	0	0	0	0	0	0	0	0	0	0	0	0	1	0	0	0	0	0	0	0	0	0	0	0	0	0	0	0	0	0	0	0	0
BIALITE_bin25	d__Bacteria;p__Bacteroidota;c__Bacteroidia;o__Flavobacteriales;f__SKUL01;g__SKUL01;s__	medium	79.57	5.91398	3083403	0.0819004	0.103154	0.115548	0.300603	0	0	0	0	0	0	0	0	0	0	0	0	0	0	0	0	0	0	0	1	0	0	0	0	0	0	0	0	0	0	0	0	0	0	0	0	1	0	0	0
BIALITE_bin238	d__Bacteria;p__Bacteroidota;c__Rhodothermia;o__Balneolales;f__Balneolaceae;g__;s__	medium	77.05	4.37158	2756240	0.0294049	0.153143	0.0869368	0.269484	0	0	0	0	0	0	0	0	0	0	0	0	0	0	0	0	0	0	0	1	0	0	0	0	0	0	0	0	0	0	0	0	0	0	0	0	1	0	0	0
BIALITE_bin166	d__Bacteria;p__Bacteroidota;c__Rhodothermia;o__Balneolales;f__Balneolaceae;g__Fodinibius;s__	medium	63.79	0	2279716	0.00252592	0.0359378	0.0547622	0.0932259	0	0	0	0	0	0	0	0	0	0	0	0	0	0	0	0	0	0	0	1	0	0	0	0	0	0	0	0	0	0	0	0	0	0	0	0	1	0	0	0
BIALITE_bin312	d__Bacteria;p__Bacteroidota;c__Rhodothermia;o__Balneolales;f__Balneolaceae;g__UBA2664;s__	medium	91.38	6.33229	3546881	0.00600595	0.0243065	0.0140004	0.0443129	0	0	0	0	0	0	0	0	0	0	0	0	0	0	0	0	0	0	0	1	0	0	0	0	0	0	0	0	0	0	0	0	0	0	1	0	0	0	0	0
BIALITE_bin209	d__Bacteria;p__Bacteroidota;c__Rhodothermia;o__Rhodothermales;f__Salinibacteraceae;g__Longimonas;s__	medium	76.74	2.03488	2659053	0.272979	0.205628	0.114707	0.593314	0	0	0	0	0	0	0	0	0	0	0	0	0	0	0	0	0	0	0	1	0	0	0	0	0	0	0	0	0	0	0	0	0	0	0	0	2	0	0	0
BIALITE_bin325	d__Bacteria;p__Bacteroidota;c__Rhodothermia;o__Rhodothermales;f__VXPQ01;g__;s__	high	90.38	2.25989	3555610	0	0.0163558	0.00462476	0.0209806	0	0	0	0	0	0	0	0	0	0	0	0	0	0	0	0	0	0	0	1	0	0	0	0	0	0	0	0	0	0	2	0	0	0	2	0	1	0	0	0
BIALITE_bin109	d__Bacteria;p__Bdellovibrionota;c__Oligoflexia;o__Oligoflexales;f__RGVZ01;g__;s__	medium	72.57	7.89474	5471819	0	0.021786	0.00183955	0.0236255	0	0	0	0	0	0	0	0	0	0	0	0	1	0	0	0	0	0	0	1	0	0	0	0	0	0	0	0	0	0	0	1	0	0	0	0	0	0	0	0
BIALITE_bin86	d__Bacteria;p__Deinococcota;c__Deinococci;o__Deinococcales;f__Trueperaceae;g__;s__	medium	89.41	0.423729	4429550	0.0313855	0.0223945	0.0796688	0.133449	0	0	0	0	0	0	0	0	0	0	0	0	0	0	0	0	0	0	0	1	0	0	0	0	0	0	0	0	0	0	0	0	0	0	0	0	0	0	0	0
BIALITE_bin102	d__Bacteria;p__Desulfobacterota;c__Desulfobulbia;o__Desulfobulbales;f__Desulfocapsaceae;g__Desulfopila_A;s__	medium	59.81	0.892857	2284583	0.108621	0.0390177	0.0847453	0.232384	0	0	0	0	0	0	0	0	0	0	0	0	2	0	0	0	0	0	0	1	0	0	0	0	0	0	0	0	0	0	0	0	0	0	0	0	0	0	0	0
BIALITE_bin245	d__Bacteria;p__Planctomycetota;c__Planctomycetia;o__Pirellulales;f__Pirellulaceae;g__Roseimaritima;s__	high	98.75	0	5513842	0.0460812	0.0418735	0.0799706	0.167925	0	0	0	0	0	0	0	0	0	0	0	0	0	0	0	0	0	0	0	1	0	0	0	0	0	0	0	0	0	0	0	0	0	0	0	0	0	0	0	0
BIALITE_bin304	d__Bacteria;p__Pseudomonadota;c__Alphaproteobacteria;o__Rhizobiales;f__Kaistiaceae;g__JADLGL01;s__	medium	79.13	6.72021	2585481	0.00551695	0.0201016	0.0146053	0.0402239	0	0	0	0	0	0	0	0	0	0	0	0	0	0	0	0	0	0	1	1	0	1	0	0	0	0	0	0	0	0	0	0	0	0	0	0	0	0	0	0
BIALITE_bin35	d__Bacteria;p__Pseudomonadota;c__Alphaproteobacteria;o__Rhodobacterales;f__Rhodobacteraceae;g__Aliishimia;s__	medium	82.48	1.11948	3152606	0.0492617	0.0709806	0.109737	0.229979	0	0	0	0	0	0	0	0	0	0	0	0	0	0	0	0	0	0	1	1	0	0	0	0	0	0	0	0	0	0	0	0	0	0	0	0	0	0	0	1
BIALITE_bin211	d__Bacteria;p__Pseudomonadota;c__Alphaproteobacteria;o__Rhodobacterales;f__Rhodobacteraceae;g__HLUCCA09;s__	medium	67.24	0	3585965	0.0372406	0.0465282	0.0733262	0.157095	0	0	0	0	0	0	0	0	0	0	0	0	0	0	0	0	0	0	1	1	1	0	0	0	0	0	0	0	0	0	0	0	0	0	0	0	0	0	0	0
BIALITE_bin262	d__Bacteria;p__Pseudomonadota;c__Alphaproteobacteria;o__Rhodobacterales;f__Rhodobacteraceae;g__IMCC34051;s__	medium	50.88	5.40476	2012788	0.0142747	0.0296951	0.0354464	0.0794162	0	0	0	0	0	0	0	0	0	0	0	0	0	0	0	0	0	0	1	1	1	0	0	0	0	0	0	0	0	0	0	0	0	0	0	0	0	0	0	1
BIALITE_bin32	d__Bacteria;p__Pseudomonadota;c__Alphaproteobacteria;o__Rhodobacterales;f__Rhodobacteraceae;g__Rhodosalinus;s__	medium	79.59	0.702811	2826497	0.0570173	0.0923906	0.12085	0.270257	0	0	0	0	0	0	0	0	0	0	0	0	0	0	0	0	0	0	1	1	1	0	0	0	0	0	0	0	0	0	0	0	0	0	0	0	0	0	0	1
BIALITE_bin240	d__Bacteria;p__Pseudomonadota;c__Alphaproteobacteria;o__Rhodobacterales;f__Rhodobacteraceae;g__Salibaculum;s__Salibaculum sp009908505	medium	86.26	2.57576	2675619	0.114009	0.0522917	0.107022	0.273323	0	0	0	0	0	0	0	0	0	0	0	0	0	0	0	0	0	0	1	1	1	0	0	0	0	0	0	0	0	0	0	0	0	0	0	0	0	0	0	1
BIALITE_bin202	d__Bacteria;p__Pseudomonadota;c__Alphaproteobacteria;o__Sphingomonadales;f__Sphingomonadaceae;g__Erythrobacter;s__	high	92.17	0.455063	2512929	0.00750658	0.0291389	0.0773195	0.113965	0	0	0	0	0	0	0	0	0	0	0	0	0	0	0	0	0	0	0	1	0	0	0	0	0	0	0	0	0	0	0	0	0	0	0	0	0	0	0	2
BIALITE_bin208	d__Bacteria;p__Pseudomonadota;c__Gammaproteobacteria;o__Competibacterales;f__Competibacteraceae;g__SKOM01;s__	medium	82.96	0.997653	2405561	0.0425627	0.0421382	0.0894587	0.17416	0	0	0	0	0	0	0	0	0	0	0	0	0	0	0	0	0	0	1	1	0	0	0	0	0	0	0	0	0	0	0	0	0	0	0	0	0	0	0	1
BIALITE_bin328	d__Bacteria;p__Pseudomonadota;c__Gammaproteobacteria;o__Pseudomonadales;f__DSM-6294;g__Bacterioplanes;s__	medium	71.19	2.70563	2237366	0.00187733	0.00584207	0.0201914	0.0279108	0	0	0	0	0	0	0	0	0	0	0	0	0	0	0	0	0	0	0	1	0	0	0	0	0	0	0	0	0	0	0	0	0	0	0	0	0	0	0	0
BIALITE_bin57	d__Bacteria;p__Pseudomonadota;c__Gammaproteobacteria;o__Pseudomonadales;f__Halieaceae;g__Congregibacter;s__	high	96.38	2.12121	4221748	0.0613334	0.0214824	0.0622542	0.14507	0	0	0	0	0	0	0	0	0	0	0	0	1	0	0	0	0	0	1	1	0	0	0	0	0	0	0	0	0	0	0	0	0	0	0	0	0	0	0	1
BIALITE_bin224	d__Bacteria;p__Pseudomonadota;c__Gammaproteobacteria;o__Pseudomonadales;f__Halieaceae;g__Haliea;s__	medium	74.61	3.84889	2565884	0.0112468	0.0715433	0.0402559	0.123046	0	0	0	0	0	0	0	0	0	0	0	0	0	0	0	0	0	0	0	1	0	0	0	0	0	0	0	0	0	0	0	0	0	1	0	1	0	0	0	0
BIALITE_bin34	d__Bacteria;p__Pseudomonadota;c__Gammaproteobacteria;o__Pseudomonadales;f__Halieaceae;g__NZNC01;s__	medium	62.07	1.72414	3140060	0.0033572	0.0376099	0.020536	0.0615031	0	0	0	0	0	0	0	0	0	0	0	0	0	0	0	0	0	0	1	1	0	0	0	0	0	0	0	0	0	0	0	0	0	0	0	1	0	0	0	0
BIALITE_bin216	d__Bacteria;p__Pseudomonadota;c__Gammaproteobacteria;o__Pseudomonadales;f__Halomonadaceae;g__Halomonas;s__	high	91.67	2.33477	2786561	0.00474314	0.0148961	0.0976561	0.117295	0	0	0	0	0	0	0	0	0	0	0	0	0	0	0	0	0	0	0	1	0	0	0	0	0	0	0	0	0	0	1	0	0	0	0	0	0	0	0	0
BIALITE_bin160	d__Bacteria;p__Pseudomonadota;c__Gammaproteobacteria;o__Pseudomonadales;f__HTCC2089;g__UBA7803;s__	medium	65.52	0	3153980	0.0207609	0.156174	0.097336	0.274271	0	0	0	0	0	0	0	0	0	0	0	0	0	0	0	0	0	0	0	1	0	1	0	0	0	0	0	0	0	0	0	0	0	2	0	1	0	0	0	0
BIALITE_bin248	d__Bacteria;p__Pseudomonadota;c__Gammaproteobacteria;o__Pseudomonadales;f__Natronospirillaceae;g__Saccharospirillum;s__	medium	59.48	8.62069	2960076	0.00367846	0.0131223	0.00802884	0.0248296	0	0	0	0	0	0	0	0	0	0	0	0	0	0	0	0	0	0	1	1	0	0	0	0	0	0	0	0	0	0	2	1	0	0	0	0	0	0	0	0
BIALITE_bin69	d__Bacteria;p__Pseudomonadota;c__Gammaproteobacteria;o__Pseudomonadales;f__Pseudohongiellaceae;g__PWQG01;s__	medium	56.53	0.740741	1793118	0.00398711	0.0233346	0.0161898	0.0435115	0	0	0	0	0	0	0	0	0	0	0	0	0	0	0	0	0	0	0	1	0	0	0	0	0	0	0	0	0	0	0	0	0	0	0	0	0	0	0	0
BIALITE_bin131	d__Bacteria;p__Pseudomonadota;c__Gammaproteobacteria;o__UBA4486;f__UBA4486;g__Methylohalomonas;s__	medium	89.79	3.73631	2214311	0.00336006	0.0361482	0.018615	0.0581233	0	0	0	0	0	0	0	0	0	0	0	0	0	0	0	0	0	0	1	1	0	1	0	0	0	0	0	0	0	0	2	0	0	0	0	0	0	0	0	0
BIALITE_bin316	d__Bacteria;p__Pseudomonadota;c__Gammaproteobacteria;o__Woeseiales;f__Woeseiaceae;g__;s__	medium	65.48	3.17772	2707575	0	0.0124701	0.00393497	0.0164051	0	0	0	0	0	0	0	0	0	0	0	0	0	0	0	0	0	0	0	1	0	0	0	0	0	0	0	0	0	0	0	0	0	1	0	1	0	0	0	0
BIALITE_bin287	d__Bacteria;p__Pseudomonadota;c__Gammaproteobacteria;o__Xanthomonadales;f__Wenzhouxiangellaceae;g__GCA-2722315;s__	medium	80.44	8.53462	2927807	0.0105747	0.0173434	0.025365	0.0532832	0	0	0	0	0	0	0	0	0	0	0	0	0	0	0	0	0	0	0	1	0	0	0	0	0	0	0	0	0	0	0	0	0	0	0	0	0	0	0	0
BIALITE_bin4	d__Bacteria;p__Pseudomonadota;c__Gammaproteobacteria;o__Xanthomonadales;f__Wenzhouxiangellaceae;g__Wenzhouxiangella;s__	medium	62.24	3.7931	2728893	0.172337	0.208804	0.223711	0.604852	0	0	0	0	0	0	0	0	0	0	0	0	0	0	0	0	0	0	0	1	0	0	0	0	0	0	0	0	0	0	0	0	0	0	0	0	0	0	0	0
BIALITE_bin217	d__Bacteria;p__Pseudomonadota;c__Gammaproteobacteria;o__Xanthomonadales;f__Wenzhouxiangellaceae;g__Wenzhouxiangella;s__	medium	82.72	0.694444	2372429	0.0365916	0.100685	0.114117	0.251394	0	0	0	0	0	0	0	0	0	0	0	0	0	0	0	0	0	0	0	1	0	0	0	0	0	0	0	0	0	0	0	0	0	0	0	1	0	0	0	0
BIALITE_bin121	d__Bacteria;p__Spirochaetota;c__Leptospirae;o__Leptospirales;f__Leptonemataceae;g__;s__	high	91.18	0	3308621	0.00338629	0.0180526	0.00892982	0.0303687	0	0	0	0	0	0	0	0	0	0	0	0	0	0	0	0	0	0	0	1	0	0	0	0	0	0	0	0	0	0	0	0	2	0	0	1	1	0	0	0
BIALITE_bin21	d__Bacteria;p__Desulfobacterota;c__Desulfobacteria;o__Desulfobacterales;f__Desulfococcaceae;g__JAABSQ01;s__	medium	87.42	1.93548	4296073	0.0391714	0.0127438	0.0332003	0.0851155	0	1	0	0	0	0	2	0	0	0	1	1	1	0	0	0	0	0	0	0	0	0	0	1	0	0	0	0	0	1	0	0	0	0	0	1	0	0	0	0
BIALITE_bin54	d__Bacteria;p__Desulfobacterota;c__Desulfovibrionia;o__Desulfovibrionales;f__Desulfonatronovibrionaceae;g__Desulfonatronovibrio;s__	high	93.45	1.19048	2424678	0.0552834	0.0404679	0.0950032	0.190755	0	0	0	0	0	0	1	0	0	0	2	0	3	1	0	0	0	0	0	0	0	0	0	1	0	0	0	0	0	1	0	0	1	0	0	0	0	0	0	0
BIALITE_bin236	d__Bacteria;p__Desulfobacterota;c__Desulfovibrionia;o__Desulfovibrionales;f__Desulfonatronovibrionaceae;g__Desulfonatronovibrio;s__	medium	89.95	2.38095	2279566	0.0170735	0.037592	0.0560637	0.110729	0	0	0	0	0	0	1	0	0	0	2	0	3	1	0	0	0	0	0	0	0	0	0	0	0	0	0	0	0	0	0	0	0	0	0	0	0	0	0	0
BIALITE_bin44	d__Bacteria;p__Desulfobacterota;c__Desulfobacteria;o__Desulfobacterales;f__SKZT01;g__SKZT01;s__	medium	63.31	0.860215	2275115	0.0438489	0.248424	0.211468	0.503741	0	1	0	0	0	0	4	0	0	0	1	0	1	0	0	0	0	0	0	0	0	0	0	1	0	0	0	0	0	0	0	0	1	0	0	0	0	0	0	0
BIALITE_bin45	d__Bacteria;p__Desulfobacterota;c__Desulfovibrionia;o__Desulfovibrionales;f__Desulfohalobiaceae;g__;s__	medium	87.9	1.78571	2501487	0.0201123	0.126916	0.111347	0.258375	0	1	0	0	0	0	1	0	0	0	1	0	0	0	0	0	0	0	0	0	0	0	0	1	0	0	0	0	0	0	0	0	1	0	0	0	0	0	0	0
BIALITE_bin43	d__Bacteria;p__Planctomycetota;c__Phycisphaerae;o__FEN-1346;f__FEN-1346;g__;s__	medium	75	1.13636	2408592	0.237433	0.493134	0.332231	1.0628	0	1	0	0	0	0	1	0	0	0	1	0	0	0	0	0	0	0	0	0	0	0	0	0	0	0	0	0	0	0	0	0	1	0	0	0	0	0	0	0
BIALITE_bin139	d__Bacteria;p__Spirochaetota;c__B62-G9;o__B62-G9;f__B62-G9;g__;s__	medium	87.6	5.6	2717185	0.0666587	0.0221239	0.0166917	0.105474	0	1	0	0	0	0	1	0	0	1	1	0	0	0	0	0	0	0	0	0	0	0	0	0	0	0	0	0	0	0	0	0	0	0	0	0	0	0	0	0
BIALITE_bin284	d__Bacteria;p__Actinomycetota;c__Coriobacteriia;o__OPB41;f__SLCP01;g__SLCP01;s__	medium	52.29	0.277778	1032126	0	0.00887846	0.00327924	0.0121577	0	0	0	0	0	0	0	0	0	0	1	0	0	0	0	0	0	0	0	0	0	0	0	0	0	0	0	0	0	0	0	0	0	0	0	0	0	0	0	0
BIALITE_bin190	d__Bacteria;p__Gemmatimonadota;c__Gemmatimonadetes;o__Longimicrobiales;f__UBA6960;g__SLBA01;s__	medium	62.07	0	2077159	0.00509804	0.144519	0.0418922	0.191509	0	0	0	0	0	0	0	0	0	0	1	0	0	0	0	0	0	0	0	0	0	0	0	0	0	0	0	0	0	0	0	0	0	0	0	0	0	0	0	0
BIALITE_bin30	d__Bacteria;p__Pseudomonadota;c__Alphaproteobacteria;o__DSM-16000;f__Inquilinaceae;g__;s__	medium	78.25	0.218341	3441539	0.0655025	0.0404607	0.0983415	0.204305	0	0	0	0	0	0	0	0	0	0	1	0	1	0	0	0	0	0	0	0	0	0	0	0	0	0	0	0	0	1	0	0	0	0	0	0	0	0	0	0
BIALITE_bin59	d__Bacteria;p__Pseudomonadota;c__Alphaproteobacteria;o__DSM-16000;f__Inquilinaceae;g__JAAAOG01;s__	medium	69.85	2.62009	3288966	19.5897	0.238461	0.362529	20.1907	0	0	0	0	0	0	0	0	0	0	1	0	1	0	0	0	0	0	0	0	0	0	0	0	0	0	0	0	0	1	0	0	0	0	0	0	0	0	0	0
BIALITE_bin49	d__Bacteria;p__Pseudomonadota;c__Gammaproteobacteria;o__Woeseiales;f__Woeseiaceae;g__;s__	medium	65.52	0	2750328	0.031379	0.0495886	0.0516368	0.132604	0	0	0	0	0	0	0	0	0	0	1	0	0	0	0	0	0	0	0	0	0	0	0	0	0	0	0	0	0	0	0	0	0	0	0	0	0	0	0	0
BIALITE_bin128	d__Bacteria;p__Pseudomonadota;c__Gammaproteobacteria;o__Xanthomonadales;f__Wenzhouxiangellaceae;g__Wenzhouxiangella;s__	high	92.36	2.2494	3168467	0.0104284	0.121903	0.0642834	0.196614	0	0	0	0	0	0	0	0	0	0	1	0	0	0	0	0	0	0	0	0	0	0	0	0	0	0	0	0	0	0	1	0	0	0	0	0	0	0	0	0
BIALITE_bin113	d__Bacteria;p__Spirochaetota;c__UBA4802;o__UBA4802;f__UB4802;g__M55B154;s__	medium	76.87	1.1236	2609404	0	0.0167185	0.0225769	0.0392954	0	0	0	0	0	0	0	0	0	0	1	0	0	0	0	0	0	0	0	0	0	0	0	0	0	0	0	0	0	0	0	0	1	0	0	0	0	0	0	0
BIALITE_bin80	d__Bacteria;p__Desulfobacterota;c__Desulfobacteria;o__Desulfobacterales;f__Desulfosalsimonadaceae;g__B1SED10-16;s__	high	91.61	2.58065	3526340	0.00862017	0.0611803	0.0370351	0.106836	0	1	0	0	0	0	3	0	0	0	0	0	0	0	0	0	0	0	0	0	0	0	0	1	0	0	0	0	0	1	0	0	0	0	0	0	0	0	0	0
BIALITE_bin46	d__Bacteria;p__Bacillota_D;c__Dethiobacteria;o__DTU022;f__DTU022;g__SKPH01;s__	medium	87.08	2.04802	2534960	1.40213	0.0238903	0.0354213	1.46144	0	1	0	0	0	0	2	0	0	0	0	0	0	0	0	0	0	0	0	0	0	0	0	0	0	0	0	0	0	0	0	0	0	0	0	0	0	0	0	0
BIALITE_bin253	d__Bacteria;p__Planctomycetota;c__Brocadiia;o__CAIUPP01;f__;g__;s__	medium	60.35	6.06061	2209763	0.00146405	0.0095063	0.00722167	0.018192	0	1	0	0	0	0	2	0	0	1	0	0	3	0	0	0	0	0	0	0	0	0	0	0	0	0	0	0	0	0	0	0	0	0	0	0	0	0	0	0
BIALITE_bin255	d__Bacteria;p__Actinomycetota;c__Humimicrobiia;o__Humimicrobiales;f__Humimicrobiaceae;g__Halolacustris;s__Halolacustris primus	medium	87.11	9.94949	2053227	0.00209108	0.00605024	0.0167931	0.0249345	0	2	0	0	0	0	1	0	0	0	0	0	2	0	0	0	0	0	0	0	0	0	0	0	0	0	0	0	0	0	0	0	0	0	0	0	0	0	0	0
BIALITE_bin8	d__Bacteria;p__Bacillota_D;c__Dethiobacteria;o__DTU022;f__DTU022;g__T3SED10-7;s__T3SED10-7 sp007126465	medium	66.23	1.41243	1533638	0.119836	0.245505	0.245287	0.610628	0	0	0	0	0	0	1	0	0	0	0	0	0	0	0	0	0	0	0	0	0	0	0	0	0	0	0	0	0	0	0	0	0	0	0	0	0	0	0	0
BIALITE_bin13	d__Bacteria;p__Chloroflexota;c__Anaerolineae;o__B4-G1;f__B4-G1;g__SKLM01;s__	medium	54.7	1.81818	1667006	0.59333	0.973135	1.12789	2.69436	0	1	0	0	0	0	1	0	0	0	0	0	1	0	0	0	0	0	0	0	0	0	0	0	0	0	0	0	0	0	0	0	0	0	0	0	0	0	0	0
BIALITE_bin169	d__Bacteria;p__Desulfobacterota;c__Desulfobacteria;o__Desulfobacterales;f__Desulfosalsimonadaceae;g__B1SED10-16;s__	medium	72.58	9.03226	2285907	0.0253792	0.109399	0.110143	0.244922	0	0	0	0	0	0	1	0	0	0	0	0	0	0	0	0	0	0	0	0	0	0	0	0	0	0	0	0	0	0	0	0	1	0	0	0	0	0	0	0
BIALITE_bin195	d__Bacteria;p__Desulfobacterota;c__Desulfobacteria;o__Desulfobacterales;f__Desulfosalsimonadaceae;g__B1SED10-16;s__	medium	84.29	2.58065	2737267	0.0196491	0.0728235	0.060315	0.152788	0	0	0	0	0	0	1	0	0	0	0	0	1	0	0	0	0	0	0	0	0	0	0	1	0	0	0	0	0	0	0	0	0	0	0	0	0	0	0	0
BIALITE_bin201	d__Bacteria;p__Desulfobacterota;c__Desulfobacteria;o__Desulfobacterales;f__Desulfosalsimonadaceae;g__Desulfosalsimonas;s__Desulfosalsimonas sp011389605	medium	62.5	0.892857	2694838	0.014607	0.0748193	0.074576	0.164002	0	1	0	0	0	0	1	0	0	0	0	0	1	0	0	0	0	0	0	0	0	0	0	1	0	0	0	0	0	0	0	0	0	0	0	0	0	0	0	0
BIALITE_bin286	d__Bacteria;p__Desulfobacterota;c__Desulfobulbia;o__Desulfobulbales;f__Desulfocapsaceae;g__Desulfopila_A;s__	medium	59.97	3.27381	2786054	0.00894008	0.00544057	0.0169985	0.0313791	0	1	0	0	0	0	1	0	0	0	0	0	2	0	0	0	0	0	0	0	0	0	0	0	0	0	0	0	0	1	0	0	0	0	0	0	0	0	0	0
BIALITE_bin186	d__Bacteria;p__JAHJDO01;c__JAHJDO01;o__;f__;g__;s__	high	96.77	2.15054	1741863	0.0188287	0.0594907	0.0653323	0.143652	0	1	0	0	0	0	1	0	0	0	0	0	0	0	0	0	0	0	0	0	0	0	0	0	0	0	0	0	0	0	0	0	0	0	0	0	0	0	0	0
BIALITE_bin324	d__Bacteria;p__Planctomycetota;c__Brocadiia;o__CAIUPP01;f__;g__;s__	medium	50.14	3.40909	2180099	0.0027086	0.0101227	0.0105336	0.0233649	0	1	0	0	0	0	1	0	0	0	0	0	1	0	0	0	0	0	0	0	0	0	0	0	0	0	0	0	0	0	0	0	0	0	0	0	0	0	0	0
BIALITE_bin309	d__Bacteria;p__Spirochaetota;c__Spirochaetia;o__SPDA01;f__B32-G16;g__;s__	medium	81.54	8.62069	4620530	0.00703145	0.0461662	0.0619655	0.115163	0	2	0	0	0	0	1	0	0	3	0	0	1	0	0	0	0	0	0	0	0	0	0	0	0	0	0	0	0	0	0	0	0	0	0	0	0	0	0	0
BIALITE_bin218	d__Bacteria;p__Spirochaetota;c__Spirochaetia;o__SPDA01;f__JAJSAL01;g__;s__	medium	71.06	1.14943	2014830	0.0102	0.0574522	0.038672	0.106324	0	1	0	0	0	0	1	0	0	0	0	0	0	0	0	0	0	0	0	0	0	0	0	0	0	0	0	0	0	0	0	0	0	0	0	0	0	0	0	0
BIALITE_bin100	d__Bacteria;p__Spirochaetota;c__UBA4802;o__UBA4802;f__UBA5550;g__;s__	high	96.56	3.37079	3188331	0.01734	0.0642553	0.0783035	0.159899	0	1	0	0	0	0	1	0	0	0	0	0	1	1	0	0	0	0	0	0	0	0	0	0	0	0	0	0	0	0	0	0	1	0	0	0	0	0	0	0
BIALITE_bin7	d__Archaea;p__Asgardarchaeota;c__Heimdallarchaeia;o__UBA460;f__UBA460;g__;s__	high	92.99	2.33645	3098861	0.109633	0.00982688	0.0133132	0.132773	0	0	0	0	0	0	0	0	0	0	0	0	2	0	0	0	0	0	0	0	0	0	0	0	0	0	0	0	0	0	0	0	0	0	0	0	0	0	0	0
BIALITE_bin243	d__Archaea;p__Asgardarchaeota;c__Thorarchaeia;o__Thorarchaeales;f__Thorarchaeaceae;g__TEKIR-12S;s__	medium	69.43	9.81308	1841296	0.0011248	0.00940129	0.00704927	0.0175754	0	0	0	0	0	0	0	0	0	0	0	0	1	0	0	0	0	0	0	0	0	0	0	0	0	0	0	0	0	0	0	0	0	0	0	0	0	0	0	0
BIALITE_bin84	d__Archaea;p__Nanoarchaeota;c__Nanoarchaeia;o__Woesearchaeales;f__21-14-0-10-32-9;g__;s__	medium	79.91	0.311526	982387	0.0163074	0.0238974	0.0399082	0.080113	0	0	0	0	0	0	0	0	0	0	0	0	0	0	0	0	0	0	0	0	0	0	0	0	0	0	0	0	0	0	0	0	0	0	0	0	0	0	0	0
BIALITE_bin246	d__Archaea;p__Nanoarchaeota;c__Nanoarchaeia;o__Woesearchaeales;f__21-14-0-10-32-9;g__;s__	medium	76.17	2.33645	1165064	0.00150761	0.0170382	0.00616185	0.0247077	0	0	0	0	0	0	0	0	0	0	0	0	0	0	0	0	0	0	0	0	0	0	0	0	0	0	0	0	0	0	0	0	0	0	0	0	0	0	0	0
BIALITE_bin296	d__Archaea;p__Nanoarchaeota;c__Nanoarchaeia;o__Woesearchaeales;f__21-14-0-10-32-9;g__21-14-0-10-32-9;s__	medium	66.12	2.80374	826359	0.00343861	0.0114663	0.00776379	0.0226687	0	0	0	0	0	0	0	0	0	0	0	0	0	0	0	0	0	0	0	0	0	0	0	0	0	0	0	0	0	0	0	0	0	0	0	0	0	0	0	0
BIALITE_bin47	d__Archaea;p__Nanoarchaeota;c__Nanoarchaeia;o__Woesearchaeales;f__JACJVV01;g__;s__	medium	71.89	1.86916	1071403	0.00164387	0.0155285	0.0070364	0.0242087	0	0	0	0	0	0	0	0	0	1	0	0	0	0	0	0	0	0	0	0	0	0	0	0	0	0	0	0	0	0	0	0	0	0	0	0	0	0	0	0
BIALITE_bin66	d__Archaea;p__Nanoarchaeota;c__Nanoarchaeia;o__Woesearchaeales;f__SKIA01;g__SKIA01;s__	medium	80.37	3.73832	1155127	0.00608225	0.030689	0.0133047	0.050076	0	0	0	0	0	0	0	0	0	0	0	0	0	0	0	0	0	0	0	0	0	0	0	0	0	0	0	0	0	0	0	0	0	0	0	0	0	0	0	0
BIALITE_bin92	d__Archaea;p__Nanoarchaeota;c__Nanoarchaeia;o__Woesearchaeales;f__SKIA01;g__SKIA01;s__	medium	54.92	0	589472	0.00116778	0.0138734	0.00473446	0.0197757	0	0	0	0	0	0	0	0	0	0	0	0	0	0	0	0	0	0	0	0	0	0	0	0	0	0	0	0	0	0	0	0	0	0	0	0	0	0	0	0
BIALITE_bin223	d__Archaea;p__Nanoarchaeota;c__Nanoarchaeia;o__Woesearchaeales;f__SKIA01;g__SKIA01;s__	medium	60.28	1.86916	797888	0	0.0233982	0.00571118	0.0291094	0	0	0	0	0	0	0	0	0	0	0	0	0	0	0	0	0	0	0	0	0	0	0	0	0	0	0	0	0	0	0	0	0	0	0	0	0	0	0	0
BIALITE_bin234	d__Archaea;p__Nanoarchaeota;c__Nanoarchaeia;o__Woesearchaeales;f__SKIA01;g__SKIA01;s__	medium	74.3	0	808504	0	0.0125295	0.00448075	0.0170103	0	0	0	0	0	0	0	0	0	0	0	0	0	0	0	0	0	0	0	0	0	0	0	0	0	0	0	0	0	0	0	0	0	0	0	0	0	0	0	0
BIALITE_bin269	d__Archaea;p__Thermoproteota;c__Bathyarchaeia;o__TCS64;f__TCS64;g__RBG-16-57-9;s__RBG-16-57-9 sp014729945	medium	52.49	8.41121	1221501	0.00307083	0.0118359	0.0155666	0.0304733	0	0	0	0	0	0	0	0	0	0	0	0	1	0	0	0	0	0	0	0	0	0	0	0	0	0	0	0	0	0	0	0	0	0	0	0	0	0	0	0
BIALITE_bin141	d__Bacteria;p__Acidobacteriota;c__Aminicenantia;o__Aminicenantales;f__Aminicenantaceae;g__;s__	medium	87.43	1.28205	2718112	0.0149722	0.0399762	0.0507204	0.105669	0	0	0	0	0	0	0	0	0	0	0	0	1	0	0	0	0	0	0	0	0	0	0	0	0	0	0	0	0	0	0	0	0	0	0	0	0	0	0	0
BIALITE_bin185	d__Bacteria;p__Actinomycetota;c__Acidimicrobiia;o__Acidimicrobiales;f__Ilumatobacteraceae;g__SKSP01;s__	medium	57.85	0	1946525	0.0161635	0.0890843	0.0384217	0.14367	0	0	0	0	0	0	0	0	0	0	0	0	0	0	0	0	0	0	0	0	0	0	0	0	0	0	0	0	0	0	0	0	0	0	0	0	0	0	0	0
BIALITE_bin191	d__Bacteria;p__Actinomycetota;c__Acidimicrobiia;o__Acidimicrobiales;f__SKKL01;g__SKKL01;s__	medium	68.97	2.58621	2462024	0.0129902	0.125915	0.0413406	0.180246	0	0	0	0	0	0	0	1	0	0	0	0	0	0	0	0	0	0	0	0	0	0	0	0	0	0	0	0	0	0	0	0	0	0	1	0	0	0	0	0
BIALITE_bin282	d__Bacteria;p__Actinomycetota;c__Acidimicrobiia;o__IMCC26256;f__JAGPDB01;g__JAGPDB01;s__	medium	81.37	2.99145	1490631	0	0.0108888	0.00147133	0.0123601	0	0	0	0	0	0	0	0	0	0	0	0	0	0	0	0	0	0	0	0	0	0	0	0	0	0	0	0	0	0	0	0	0	0	0	0	0	0	0	0
BIALITE_bin107	d__Bacteria;p__Actinomycetota;c__Actinomycetia;o__Euzebyales;f__Egibacteraceae;g__T1Sed10-49;s__	medium	89.74	0.854701	2675985	0.0130302	0.043901	0.0407157	0.0976468	0	0	0	0	0	0	0	0	0	0	0	0	3	0	0	0	0	0	0	0	0	0	0	0	0	0	0	0	0	0	0	0	0	0	0	0	0	0	0	0
BIALITE_bin174	d__Bacteria;p__Armatimonadota;c__UBA5377;o__UBA5377;f__UBA5352;g__UBA5352;s__	medium	59.36	0	3817221	0.00696914	0.0323724	0.0422245	0.0815661	0	0	0	0	0	0	0	0	0	0	0	0	1	0	0	0	0	0	0	0	0	0	0	0	0	0	0	0	0	0	0	0	0	0	0	0	0	0	0	0
BIALITE_bin146	d__Bacteria;p__Bacillota_A;c__Clostridia;o__Acetivibrionales;f__;g__;s__	medium	51.75	0	1770378	0.0138882	0.00710056	0.0186965	0.0396853	0	0	0	0	0	0	0	0	0	1	0	0	0	0	0	0	0	0	0	0	0	0	0	0	0	0	0	0	0	0	0	0	0	0	0	0	0	0	0	0
BIALITE_bin264	d__Bacteria;p__Bacillota_E;c__SLMV01;o__SLMV01;f__SLMV01;g__CSSED11-154;s__	medium	56.51	2.47525	1018524	0.00140268	0.00871593	0.00752932	0.0176479	0	0	0	0	0	0	0	0	0	1	0	0	1	0	0	0	0	0	0	0	0	0	0	0	0	0	0	0	0	0	0	0	0	0	0	0	0	0	0	0
BIALITE_bin147	d__Bacteria;p__Bacillota_F;c__Halanaerobiia;o__Halanaerobiales;f__Halarsenatibacteraceae;g__SLSL01;s__	medium	78.25	2.48538	1966685	0.0148655	0.043731	0.0333368	0.0919332	0	0	0	0	0	0	0	0	0	2	0	0	0	0	0	0	0	0	0	0	0	0	0	0	0	0	0	0	0	0	0	0	0	0	0	0	0	0	0	0
BIALITE_bin279	d__Bacteria;p__Bacillota_H;c__UBA994;o__PWPR01;f__PWPR01;g__PWPR01;s__	medium	69.48	6.77966	2026151	0.00393174	0.0108339	0.0131817	0.0279473	0	0	0	0	0	0	0	0	0	0	0	0	0	0	0	0	0	0	0	0	0	0	0	0	0	0	0	0	0	0	0	0	0	0	0	0	0	0	0	0
BIALITE_bin58	d__Bacteria;p__Bacillota;c__Bacilli;o__Izemoplasmatales;f__Izemoplasmataceae;g__B1SED10-225;s__	high	98.67	0	1455458	0.00525223	0.0310836	0.0234914	0.0598272	0	0	0	0	0	0	0	0	0	2	0	0	0	0	0	0	0	0	0	0	0	0	0	0	0	0	0	0	0	0	0	0	0	0	0	0	0	0	0	0
BIALITE_bin161	d__Bacteria;p__Bacteroidota;c__Bacteroidia;o__Bacteroidales;f__B18-G4;g__M55B132;s__M55B132 sp018400295	medium	76.88	3.22581	2229299	0.00894411	0.0351668	0.040093	0.084204	0	0	0	0	0	0	0	0	0	0	0	0	1	0	0	0	0	0	0	0	0	0	0	0	0	0	0	0	0	0	0	0	0	0	0	0	0	0	0	0
BIALITE_bin176	d__Bacteria;p__Bacteroidota;c__Bacteroidia;o__Bacteroidales;f__F082;g__UBA6192;s__	high	91.94	1.07527	2978222	0.02742	0.0968966	0.0791616	0.203478	0	0	0	0	0	0	0	0	0	1	0	0	1	0	0	0	0	0	0	0	0	0	0	0	0	0	0	0	0	0	0	0	1	0	1	1	0	0	0	0
BIALITE_bin153	d__Bacteria;p__Bacteroidota;c__Bacteroidia;o__Bacteroidales;f__GCA-2748055;g__;s__	high	90.24	1.66667	3909715	0.00760454	0.0442074	0.0383147	0.0901266	0	0	0	0	0	0	0	0	0	3	0	0	0	0	0	0	0	0	0	0	0	0	0	0	0	0	0	0	0	0	0	0	0	0	0	0	0	0	0	0
BIALITE_bin137	d__Bacteria;p__Bacteroidota;c__Bacteroidia;o__Bacteroidales;f__JAGXLC01;g__;s__	medium	80.26	1.66667	3448153	0.00432128	0.0175928	0.0174315	0.0393456	0	0	0	0	0	0	0	0	0	2	0	0	1	0	0	0	0	0	0	0	0	0	0	0	0	0	0	0	0	0	0	0	1	0	0	2	0	0	0	0
BIALITE_bin214	d__Bacteria;p__Bacteroidota;c__Bacteroidia;o__Bacteroidales;f__JAIPAH01;g__JAIPAH01;s__	medium	58.62	1.72414	1601612	0.0500135	0.101511	0.12766	0.279185	0	0	0	0	0	0	0	0	0	2	0	0	0	0	0	0	0	0	0	0	0	0	0	0	0	0	0	0	0	0	0	0	0	0	0	0	0	0	0	0
BIALITE_bin260	d__Bacteria;p__Bacteroidota;c__Bacteroidia;o__Bacteroidales;f__JAIPAH01;g__JAIPAH01;s__	medium	55.87	3.22581	1717829	0.00341902	0.00980435	0.0101423	0.0233657	0	0	0	0	0	0	0	0	0	2	0	0	0	0	0	0	0	0	0	0	0	0	0	0	0	0	0	0	0	0	3	0	1	0	0	0	0	0	0	0
BIALITE_bin60	d__Bacteria;p__Bacteroidota;c__Bacteroidia;o__Bacteroidales;f__Marinilabiliaceae;g__Marinilabilia;s__	medium	68.77	0	2550649	0.0332027	0.021017	0.0514285	0.105648	0	0	0	0	0	0	0	0	0	4	0	0	0	0	0	0	0	0	0	0	0	0	0	0	0	0	0	0	0	0	0	0	0	0	0	0	0	0	0	0
BIALITE_bin67	d__Bacteria;p__Bacteroidota;c__Bacteroidia;o__Bacteroidales;f__Marinilabiliaceae;g__Marinilabilia;s__	medium	70.13	0.815217	2386571	0.0291554	0.0402409	0.0684577	0.137854	0	0	0	0	0	0	0	0	0	4	0	0	1	0	0	0	0	0	0	0	0	0	0	0	0	0	0	0	0	0	0	0	1	0	0	0	0	0	0	0
BIALITE_bin143	d__Bacteria;p__Bacteroidota;c__Bacteroidia;o__Bacteroidales;f__Prolixibacteraceae;g__Tangfeifania;s__	medium	81.83	2.95699	3144009	0.00507532	0.0214271	0.0160176	0.04252	0	0	0	0	0	0	0	0	0	1	0	0	0	0	0	0	0	0	0	0	0	0	0	0	0	0	0	0	0	0	0	0	1	0	0	1	0	0	0	0
BIALITE_bin12	d__Bacteria;p__Bacteroidota;c__Bacteroidia;o__Bacteroidales;f__PUMT01;g__PXAP01;s__	medium	88.07	2.38095	3478487	0.0421745	0.119665	0.0783317	0.240171	0	0	0	0	0	0	0	0	0	3	0	0	1	0	0	0	0	0	0	0	0	0	0	0	0	0	0	0	0	0	0	0	1	0	0	0	0	0	0	0
BIALITE_bin129	d__Bacteria;p__Bacteroidota;c__Bacteroidia;o__Bacteroidales;f__Tenuifilaceae;g__Perlabentimonas;s__	medium	84.05	2.61905	2853692	0.202443	0.135581	0.246559	0.584583	0	0	0	0	0	0	0	0	0	3	0	0	0	0	0	0	0	0	0	0	0	0	0	0	0	0	0	0	0	0	0	0	1	0	0	0	0	0	0	0
BIALITE_bin48	d__Bacteria;p__Bacteroidota;c__Bacteroidia;o__Bacteroidales;f__UBA12077;g__;s__	medium	68.89	0.952381	1955269	0.095679	0.105556	0.148855	0.35009	0	0	0	0	0	0	0	0	0	3	0	0	0	0	0	0	0	0	0	0	0	0	0	0	0	0	0	0	0	1	0	0	0	0	0	0	0	0	0	0
BIALITE_bin98	d__Bacteria;p__Bacteroidota;c__Bacteroidia;o__Bacteroidales;f__UBA7960;g__;s__	high	91.4	0	4425372	0.047364	0.0298991	0.0600357	0.137299	0	0	0	0	0	0	0	0	0	2	0	0	0	0	0	0	0	0	0	0	0	0	0	0	0	0	0	0	0	0	0	0	1	0	0	0	0	0	0	0
BIALITE_bin181	d__Bacteria;p__Bacteroidota;c__Bacteroidia;o__Bacteroidales;f__UBA7960;g__;s__	high	93.82	1.07527	2731730	0.00651958	0.11631	0.129795	0.252625	0	0	0	0	0	0	0	0	0	0	0	0	1	0	0	0	0	0	0	0	0	0	0	0	0	0	0	0	0	0	0	0	1	0	0	0	0	0	0	0
BIALITE_bin321	d__Bacteria;p__Bacteroidota;c__Bacteroidia;o__Bacteroidales;f__UBA7960;g__SKTA01;s__	medium	64.29	8.57527	2034916	0.00645454	0.0121885	0.0127322	0.0313752	0	0	0	0	0	0	0	0	0	1	0	0	0	0	0	0	0	0	0	0	0	0	0	0	0	0	0	0	0	0	0	0	0	0	0	0	0	0	0	0
BIALITE_bin222	d__Bacteria;p__Bacteroidota;c__Bacteroidia;o__Bacteroidales;f__UBA7960;g__SKVR01;s__	medium	58.66	1.07527	2117198	0.0153818	0.0164652	0.0294244	0.0612715	0	0	0	0	0	0	0	0	0	2	0	0	0	0	0	0	0	0	0	0	0	0	0	0	0	0	0	0	0	0	0	0	1	0	0	0	0	0	0	0
BIALITE_bin16	d__Bacteria;p__Bacteroidota;c__Bacteroidia;o__Chitinophagales;f__Saprospiraceae;g__;s__	medium	74.88	0.990099	2312453	0.0376246	0.0391635	0.0728951	0.149683	0	0	0	0	0	0	0	0	0	0	0	0	0	0	0	0	0	0	0	0	0	0	0	0	0	0	0	0	0	0	0	0	0	0	0	0	0	0	0	0
BIALITE_bin125	d__Bacteria;p__Bacteroidota;c__Bacteroidia;o__Chitinophagales;f__Saprospiraceae;g__;s__	medium	85.6	0	2746711	0.103854	0.360459	0.235026	0.69934	0	0	0	0	0	0	0	0	0	0	0	0	0	0	0	0	0	0	0	0	0	0	0	0	0	0	0	0	0	0	0	0	0	0	0	0	1	0	0	0
BIALITE_bin276	d__Bacteria;p__Bacteroidota;c__Bacteroidia;o__Chitinophagales;f__Saprospiraceae;g__PWJY01;s__	medium	81.85	1.65017	2470420	0.00165972	0.0190368	0.00596896	0.0266655	0	0	0	0	0	0	0	0	0	0	0	0	0	0	0	0	0	0	0	0	0	0	0	0	0	0	0	0	0	0	0	0	0	0	0	0	1	0	0	0
BIALITE_bin235	d__Bacteria;p__Bacteroidota;c__Bacteroidia;o__Chitinophagales;f__Saprospiraceae;g__SLDF01;s__	medium	67.9	0.990099	2660037	0.0126737	0.0182782	0.0297153	0.0606672	0	0	0	0	0	0	0	0	0	0	0	0	0	0	0	0	0	0	0	0	0	0	0	0	0	0	0	0	0	0	0	0	0	0	0	0	0	0	0	0
BIALITE_bin158	d__Bacteria;p__Bacteroidota;c__Bacteroidia;o__Flavobacteriales;f__Cryomorphaceae;g__T3Sed10-241;s__	high	90.27	0	3080172	0.0354521	0.0636307	0.104634	0.203716	0	0	0	0	0	0	0	0	0	0	0	0	0	0	0	0	0	0	0	0	0	0	0	0	0	0	0	0	0	0	0	0	0	0	0	0	0	0	0	0
BIALITE_bin28	d__Bacteria;p__Bacteroidota;c__Bacteroidia;o__Flavobacteriales;f__Flavobacteriaceae;g__Psychroflexus;s__	medium	76.93	0.570342	1895747	0.106802	0.0448684	0.139804	0.291475	0	0	0	0	0	0	0	0	0	0	0	0	0	0	0	0	0	0	0	0	0	0	0	0	0	0	0	0	0	0	0	0	0	0	0	0	0	0	0	0
BIALITE_bin319	d__Bacteria;p__Bacteroidota;c__Bacteroidia;o__Flavobacteriales;f__Flavobacteriaceae;g__Psychroflexus;s__	medium	81.01	6.1239	2510937	0.00496789	0.0052018	0.0202933	0.030463	0	0	0	0	0	0	0	0	0	0	0	0	0	0	0	0	0	0	0	0	0	0	0	0	0	0	0	0	0	0	0	0	0	0	0	0	0	0	0	0
BIALITE_bin249	d__Bacteria;p__Bacteroidota;c__Bacteroidia;o__Flavobacteriales;f__Flavobacteriaceae;g__Psychroflexus;s__Psychroflexus sp020164535	medium	89.75	0.108637	2245449	0.0248468	0.0126056	0.0507884	0.0882407	0	0	0	0	0	0	0	0	0	0	0	0	0	0	0	0	0	0	0	0	0	0	0	0	0	0	0	0	0	0	0	0	0	0	0	0	0	0	0	0
BIALITE_bin320	d__Bacteria;p__Bacteroidota;c__Bacteroidia;o__Flavobacteriales;f__Salibacteraceae;g__;s__	medium	79	2.77778	2535536	0	0.012164	0.00167536	0.0138394	0	0	0	0	0	0	0	0	0	0	0	0	0	0	0	0	0	0	0	0	0	0	0	0	0	0	0	0	0	0	0	0	0	0	0	0	1	0	0	0
BIALITE_bin175	d__Bacteria;p__Bacteroidota;c__Bacteroidia;o__Flavobacteriales;f__Salibacteraceae;g__Salibacter;s__	medium	86.09	0	2472598	0.0109333	0.0120764	0.0285854	0.0515951	0	0	0	0	0	0	0	0	0	0	0	0	0	0	0	0	0	0	0	0	0	0	0	0	0	0	0	0	0	0	0	0	0	0	0	0	0	0	0	0
BIALITE_bin91	d__Bacteria;p__Bacteroidota;c__Bacteroidia;o__Flavobacteriales;f__Schleiferiaceae;g__;s__	high	98.92	0.537634	2909209	0	0.0246999	0.0250175	0.0497174	0	0	0	0	0	0	0	0	0	0	0	0	0	0	0	0	0	0	0	0	0	0	0	0	0	0	0	0	0	0	0	0	0	0	0	0	1	0	0	0
BIALITE_bin97	d__Bacteria;p__Bacteroidota;c__Bacteroidia;o__Flavobacteriales;f__Schleiferiaceae;g__CAJXMS01;s__	medium	72.13	0.0179211	1772691	0.00680139	0.0232753	0.0134035	0.0434802	0	0	0	0	0	0	0	0	0	0	0	0	0	0	0	0	0	0	0	0	0	0	0	0	0	0	0	0	0	0	0	0	0	0	0	1	1	0	0	0
BIALITE_bin51	d__Bacteria;p__Bacteroidota;c__Bacteroidia;o__Flavobacteriales;f__SKUL01;g__SKUL01;s__	medium	59.01	4.30108	2160235	0.0182344	0.0698659	0.032879	0.120979	0	0	0	0	0	0	0	0	0	0	0	0	0	0	0	0	0	0	0	0	0	0	0	0	0	0	0	0	0	0	0	0	0	0	0	0	0	0	0	0
BIALITE_bin73	d__Bacteria;p__Bacteroidota;c__Bacteroidia;o__Flavobacteriales;f__Vicingaceae;g__;s__	high	94.62	1.6129	2446848	0.013019	0.0347949	0.0194455	0.0672595	0	0	0	0	0	0	0	0	0	0	0	0	0	0	0	0	0	0	0	0	0	0	0	0	0	0	0	0	0	0	0	0	0	0	0	0	0	0	0	0
BIALITE_bin265	d__Bacteria;p__Bacteroidota;c__Bacteroidia;o__Flavobacteriales;f__Vicingaceae;g__UBA5081;s__	medium	56.36	1.72414	2075060	0.00168502	0.0117409	0.00831172	0.0217376	0	0	0	0	0	0	0	0	0	0	0	0	0	0	0	0	0	0	0	0	0	0	0	0	0	0	0	0	0	0	0	0	0	0	0	0	1	0	0	0
BIALITE_bin87	d__Bacteria;p__Bacteroidota;c__Bacteroidia;o__UBA10329;f__UBA10329;g__;s__	medium	52.46	0.537634	1453805	0.016755	0.0405051	0.0387453	0.0960054	0	0	0	0	0	0	0	0	0	0	0	0	0	0	0	0	0	0	0	0	0	0	0	0	0	0	0	0	0	0	0	0	0	0	0	0	1	0	0	0
BIALITE_bin111	d__Bacteria;p__Bacteroidota;c__Ignavibacteria;o__Ignavibacteriales;f__Melioribacteraceae;g__;s__	medium	75.53	0.27933	2226676	0.027211	0.32867	0.12923	0.48511	0	0	0	0	0	0	0	0	0	3	0	0	0	0	0	0	0	0	0	0	0	0	0	0	0	0	0	0	0	0	0	1	0	0	0	0	0	0	0	0
BIALITE_bin126	d__Bacteria;p__Bacteroidota;c__Kapabacteria;o__Kapabacteriales;f__UBA2268;g__;s__	medium	53.45	0	1753274	0.0144636	0.0170987	0.0227212	0.0542835	0	0	0	0	0	0	0	0	0	0	0	0	1	0	0	0	0	0	0	0	0	0	0	0	0	0	0	0	0	0	0	0	1	0	0	0	0	0	0	0
BIALITE_bin268	d__Bacteria;p__Bacteroidota;c__Kapabacteria;o__Kapabacteriales;f__UBA2268;g__PGYR01;s__	high	92.68	4.50737	3181296	0.00544909	0.0161785	0.00312604	0.0247536	0	0	0	0	0	0	0	0	0	0	0	0	0	0	0	0	0	0	0	0	0	0	0	0	0	0	0	0	0	0	0	0	0	0	1	0	1	0	0	0
BIALITE_bin233	d__Bacteria;p__Bacteroidota;c__Rhodothermia;o__Balneolales;f__Balneolaceae;g__;s__	medium	67.7	0.561798	2278222	0.010775	0.0452276	0.0260091	0.0820117	0	0	0	0	0	0	0	0	0	0	0	0	1	0	0	0	0	0	0	0	0	0	0	0	0	0	0	0	0	0	0	0	0	0	1	0	2	0	0	0
BIALITE_bin252	d__Bacteria;p__Bacteroidota;c__Rhodothermia;o__Balneolales;f__Balneolaceae;g__Halalkalibaculum;s__	medium	62.73	4.06193	2320876	0	0.0172321	0.00571479	0.0229469	0	0	0	0	0	0	0	0	0	0	0	0	0	0	0	0	0	0	0	0	0	0	0	0	0	0	0	0	0	0	0	0	0	0	1	0	1	0	0	0
BIALITE_bin68	d__Bacteria;p__Bacteroidota;c__Rhodothermia;o__Balneolales;f__Balneolaceae;g__Rhodohalobacter;s__	medium	60.66	0.819672	1645801	0.0174772	0.255605	0.139957	0.413039	0	0	0	0	0	0	0	0	0	0	0	0	0	0	0	0	0	0	0	0	0	0	0	0	0	0	0	0	0	0	0	0	0	0	0	0	0	0	0	0
BIALITE_bin23	d__Bacteria;p__Bacteroidota;c__Rhodothermia;o__Balneolales;f__Balneolaceae;g__SW132;s__	medium	52.4	0	2364075	0.0505861	0.0941532	0.108065	0.252804	0	0	0	0	0	0	0	0	0	0	0	0	0	0	0	0	0	0	0	0	0	0	0	0	0	0	0	0	0	0	0	0	0	0	1	0	0	0	0	0
BIALITE_bin38	d__Bacteria;p__Bacteroidota;c__Rhodothermia;o__Balneolales;f__Balneolaceae;g__SW132;s__	medium	62.84	0.819672	2369648	0.2567	0.195253	0.340718	0.792671	0	0	0	0	0	0	0	0	0	0	0	0	0	0	0	0	0	0	0	0	0	0	0	0	0	0	0	0	0	0	0	0	0	0	1	0	0	0	0	0
BIALITE_bin159	d__Bacteria;p__Bacteroidota;c__Rhodothermia;o__Balneolales;f__Balneolaceae;g__SW132;s__	medium	68.49	0	2546433	0.11384	0.207519	0.161694	0.483054	0	0	0	0	0	0	0	0	0	0	0	0	0	0	0	0	0	0	0	0	0	0	0	0	0	0	0	0	0	0	0	0	0	0	1	0	0	0	0	0
BIALITE_bin172	d__Bacteria;p__Bacteroidota;c__Rhodothermia;o__Balneolales;f__Natronogracilivirgulaceae;g__SKNL01;s__	medium	64.21	0	2299482	0.144451	0.542556	0.391018	1.07802	0	0	0	0	0	0	0	0	0	0	0	0	0	0	0	0	0	0	0	0	0	0	0	0	0	0	0	0	0	0	0	0	1	0	0	0	0	0	0	0
BIALITE_bin288	d__Bacteria;p__Bacteroidota;c__Rhodothermia;o__Balneolales;f__Natronogracilivirgulaceae;g__SLQC01;s__	medium	63.2	8.46995	1966303	0.00181012	0.012484	0.00924336	0.0235375	0	0	0	0	0	0	0	0	0	0	0	0	0	0	0	0	0	0	0	0	0	0	0	0	0	0	0	0	0	0	0	0	0	0	0	0	0	0	0	0
BIALITE_bin29	d__Bacteria;p__Bacteroidota;c__Rhodothermia;o__Rhodothermales;f__Salinibacteraceae;g__Tc-Br11-B2g6-7;s__	medium	67.01	1.12994	2419550	1.04486	0.797936	1.78182	3.62461	0	0	0	0	0	0	0	0	0	0	0	0	0	0	0	0	0	0	0	0	0	0	0	0	0	0	0	0	0	0	0	0	0	0	0	0	0	0	0	0
BIALITE_bin317	d__Bacteria;p__Bdellovibrionota;c__Bdellovibrionia;o__Bdellovibrionales;f__UBA6776;g__;s__	medium	74.5	3.57143	2041066	0	0.0105795	0.00305842	0.0136379	0	0	0	0	0	0	0	0	0	0	0	0	0	0	0	0	0	0	0	0	0	0	0	0	0	0	0	0	0	0	0	0	0	0	0	0	0	0	0	0
BIALITE_bin215	d__Bacteria;p__Bdellovibrionota;c__UBA2394;o__UBA2394;f__UBA2394;g__;s__	medium	84.71	1.73319	2295577	0.00474496	0.058877	0.0232194	0.0868414	0	0	0	0	0	0	0	0	0	0	0	0	0	0	0	0	0	0	0	0	0	0	0	0	0	0	0	0	0	0	0	0	0	0	0	0	0	0	0	0
BIALITE_bin271	d__Bacteria;p__Bdellovibrionota;c__UBA2394;o__UBA2394;f__UBA2394;g__;s__	medium	87.65	2.57353	2445909	0	0.0222438	0.00762963	0.0298734	0	0	0	0	0	0	0	0	0	0	0	0	0	0	0	0	0	0	0	0	0	0	0	0	0	0	0	0	0	0	0	0	0	0	0	0	0	0	0	0
BIALITE_bin277	d__Bacteria;p__Bdellovibrionota;c__UBA2394;o__UBA2394;f__UBA2394;g__;s__	medium	73.02	2.77778	1867088	0.00110156	0.0112105	0.00304201	0.0153541	0	0	0	0	0	0	0	0	0	0	0	0	0	0	0	0	0	0	0	0	0	0	0	0	0	0	0	0	0	0	0	0	0	0	0	0	0	0	0	0
BIALITE_bin308	d__Bacteria;p__Chlamydiota;c__Chlamydiia;o__Chlamydiales;f__Criblamydiaceae;g__JAJFMC01;s__	medium	63.08	6.41892	2012145	0.00236838	0.0121046	0.00858355	0.0230566	0	0	0	0	0	0	0	0	0	0	0	0	1	0	0	0	0	0	0	0	0	0	0	0	0	0	0	0	0	0	0	0	0	0	0	0	0	0	0	0
BIALITE_bin162	d__Bacteria;p__Chlamydiota;c__Chlamydiia;o__Chlamydiales;f__SM23-39;g__;s__	medium	89.86	0.810811	1572927	0.00821347	0.060128	0.0299271	0.0982686	0	0	0	0	0	0	0	0	0	0	0	0	0	0	0	0	0	0	0	0	0	0	0	0	0	0	0	0	0	0	0	0	0	0	0	0	0	0	0	0
BIALITE_bin19	d__Bacteria;p__Chloroflexota;c__Anaerolineae;o__Anaerolineales;f__UBA11858;g__B10-G9;s__	medium	68.64	1.81818	1833436	0.0959643	0.465592	0.42374	0.985296	0	0	0	0	0	0	0	0	0	0	0	0	2	0	0	0	0	0	0	0	0	0	0	0	0	0	0	0	0	0	0	0	0	0	0	0	0	0	0	0
BIALITE_bin188	d__Bacteria;p__Chloroflexota;c__Anaerolineae;o__Anaerolineales;f__UBA11858;g__B10-G9;s__B10-G9 sp018335275	medium	78.18	2.82828	1930095	0.00552677	0.0345766	0.040076	0.0801793	0	0	0	0	0	0	0	0	0	0	0	0	1	0	0	0	0	0	0	0	0	0	0	0	0	0	0	0	0	0	0	0	0	0	0	0	0	0	0	0
BIALITE_bin326	d__Bacteria;p__Chloroflexota;c__Chloroflexia;o__Thermomicrobiales;f__Thermomicrobiaceae;g__;s__	medium	82.8	5.7066	4159568	0.00308835	0.0146274	0.00624667	0.0239624	0	0	0	0	0	0	0	1	0	0	0	0	0	0	0	0	0	0	0	0	0	0	0	0	0	0	0	0	0	0	0	0	0	0	1	0	0	0	0	0
BIALITE_bin164	d__Bacteria;p__Chloroflexota;c__Chloroflexia;o__Thermomicrobiales;f__Thermomicrobiaceae;g__SLMJ01;s__	high	90.65	0	3224567	0.0240404	0.0521603	0.0378547	0.114055	0	0	0	0	0	0	0	0	0	0	0	0	0	0	0	0	0	0	0	0	0	0	0	0	0	0	0	0	0	0	0	0	0	0	1	0	0	0	0	0
BIALITE_bin257	d__Bacteria;p__Chloroflexota;c__Chloroflexia;o__Thermomicrobiales;f__Thermomicrobiaceae;g__SLMJ01;s__	medium	76.64	0	2603716	0.0275525	0.227767	0.0916019	0.346921	0	0	0	0	0	0	0	0	0	0	0	0	0	0	0	0	0	0	0	0	0	0	0	0	0	0	0	0	0	0	0	0	0	0	1	0	0	0	0	0
BIALITE_bin177	d__Bacteria;p__Chloroflexota;c__Dehalococcoidia;o__GIF9;f__AB-539-J10;g__SKVJ01;s__	medium	85.81	1.9802	1398111	0.00901909	0.0435674	0.0404446	0.0930311	0	0	0	0	0	0	0	0	0	0	0	0	0	1	0	0	0	0	0	0	0	0	0	0	0	0	0	0	0	0	0	0	0	0	0	0	0	0	0	0
BIALITE_bin318	d__Bacteria;p__Chloroflexota;c__Dehalococcoidia;o__GIF9;f__AB-539-J10;g__SKVJ01;s__	medium	61.84	4.78548	1093917	0.00247962	0.0105746	0.00925737	0.0223116	0	0	0	0	0	0	0	0	0	0	0	0	2	1	0	0	0	0	0	0	0	0	0	0	0	0	0	0	0	0	0	0	0	0	0	0	0	0	0	0
BIALITE_bin219	d__Bacteria;p__Chloroflexota;c__Dehalococcoidia;o__Tepidiformales;f__Tepidiformaceae;g__;s__	medium	76.83	0.990099	2988088	0.00987283	0.0141769	0.029724	0.0537737	0	0	0	0	0	0	0	0	0	0	0	0	0	0	0	0	0	0	0	0	0	0	0	0	0	0	0	0	0	0	0	0	0	0	0	0	0	0	0	0
BIALITE_bin311	d__Bacteria;p__Cloacimonadota;c__Cloacimonadia;o__Cloacimonadales;f__TCS61;g__;s__	medium	56.13	6.69331	762975	0.0072381	0.0158381	0.0171854	0.0402617	0	0	0	0	0	0	0	0	0	1	0	0	0	0	0	0	0	0	0	0	0	0	0	0	0	0	0	0	0	0	0	0	0	0	0	0	0	0	0	0
BIALITE_bin72	d__Bacteria;p__Desulfobacterota_F;c__Desulfuromonadia;o__Desulfuromonadales;f__Geopsychrobacteraceae;g__BM522;s__	medium	67.74	0.645161	1562970	0.00527558	0.0406909	0.0233701	0.0693365	0	0	0	0	0	0	0	0	0	0	0	0	1	0	0	0	0	0	0	0	0	0	0	0	0	0	0	0	0	0	0	0	1	0	0	0	0	0	0	0
BIALITE_bin2	d__Bacteria;p__Desulfobacterota_F;c__Desulfuromonadia;o__Desulfuromonadales;f__Geopsychrobacteraceae;g__Pelovirga;s__	medium	67.02	1.75439	1690453	0.0818577	0.120695	0.127458	0.330011	0	0	0	0	0	0	0	0	0	0	0	0	0	0	0	0	0	0	0	0	0	0	0	0	0	0	0	0	0	0	0	0	0	0	0	0	0	0	0	0
BIALITE_bin192	d__Bacteria;p__Fermentibacterota;c__Fermentibacteria;o__Fermentibacterales;f__Fermentibacteraceae;g__Aegiribacteria;s__	high	93.96	1.0989	2635212	0.0665447	0.0822406	0.113114	0.261899	0	0	0	0	0	0	0	0	0	1	0	0	1	0	0	0	0	0	0	0	0	0	0	0	0	0	0	0	0	0	0	0	0	0	0	0	0	0	0	0
BIALITE_bin75	d__Bacteria;p__Fermentibacterota;c__Fermentibacteria;o__Fermentibacterales;f__Fermentibacteraceae;g__Sabulitectum;s__	high	90.66	1.28205	2316519	0.00231156	0.0504836	0.0576829	0.110478	0	0	0	0	0	0	0	0	0	1	0	0	1	0	0	0	0	0	0	0	0	0	0	0	0	0	0	0	0	0	0	0	0	0	0	0	0	0	0	0
BIALITE_bin150	d__Bacteria;p__Gemmatimonadota;c__Gemmatimonadetes;o__Longimicrobiales;f__UBA6960;g__;s__	medium	96.7	7.69231	3469698	0.00605831	0.0594134	0.0225818	0.0880536	0	0	0	0	0	0	0	0	0	0	0	0	0	0	0	0	0	0	0	0	0	0	0	0	0	0	0	0	0	0	0	0	0	0	1	0	0	0	0	0
BIALITE_bin204	d__Bacteria;p__Gemmatimonadota;c__Gemmatimonadetes;o__Longimicrobiales;f__UBA6960;g__;s__	medium	79.31	0	3080575	0.0506931	0.192959	0.0857155	0.329367	0	0	0	0	0	0	0	0	0	0	0	0	0	0	0	0	0	0	0	0	0	0	0	0	0	0	0	0	0	0	0	0	1	0	0	0	0	0	0	0
BIALITE_bin56	d__Bacteria;p__Gemmatimonadota;c__Gemmatimonadetes;o__Longimicrobiales;f__UBA6960;g__REBX01;s__	high	95.79	4.3956	3004810	0.0188747	0.0223181	0.0281396	0.0693324	0	0	0	0	0	0	0	0	0	0	0	0	0	0	0	0	0	0	0	0	0	0	0	0	0	0	0	0	0	0	0	0	1	0	0	0	0	0	0	1
BIALITE_bin117	d__Bacteria;p__Gemmatimonadota;c__Gemmatimonadetes;o__Longimicrobiales;f__UBA6960;g__SLBA01;s__	medium	73.63	2.1978	2150899	0.0229014	0.166582	0.0907337	0.280217	0	0	0	0	0	0	0	0	0	0	0	0	0	0	0	0	0	0	0	0	0	0	0	0	0	0	0	0	0	0	0	0	0	0	0	0	0	0	0	1
BIALITE_bin115	d__Bacteria;p__Hydrogenedentota;c__Hydrogenedentia;o__Hydrogenedentiales;f__JAEUWI01;g__JAEUWI01;s__	medium	88.83	1.0989	5441123	0.012173	0.0498589	0.0309683	0.0930001	0	0	0	0	0	0	0	0	0	0	0	0	1	0	0	0	0	0	0	0	0	0	0	0	0	0	0	0	0	0	1	0	1	0	0	1	0	0	0	0
BIALITE_bin313	d__Bacteria;p__Hydrogenedentota;c__Hydrogenedentia;o__Hydrogenedentiales;f__SLHB01;g__;s__	high	90.81	4.4955	4408547	0.00172711	0.0140956	0.00416107	0.0199838	0	0	0	0	0	0	0	0	0	1	0	0	1	0	0	0	0	0	0	0	0	0	0	0	0	0	0	0	0	0	1	0	2	0	0	0	0	0	0	0
BIALITE_bin108	d__Bacteria;p__Hydrogenedentota;c__Hydrogenedentia;o__Hydrogenedentiales;f__SLHB01;g__SKRY01;s__	medium	64.91	0	2479384	0.0120911	0.0356045	0.0311138	0.0788093	0	0	0	0	0	0	0	0	0	0	0	0	2	0	0	0	0	0	0	0	0	0	0	0	0	0	0	0	0	0	0	0	1	0	0	0	0	0	0	0
BIALITE_bin78	d__Bacteria;p__Hydrogenedentota;c__Hydrogenedentia;o__Hydrogenedentiales;f__WGMK01;g__;s__	medium	54.55	0	2764848	0.0067956	0.0258917	0.0136492	0.0463365	0	0	0	0	0	0	0	0	0	0	0	0	0	0	0	0	0	0	0	0	0	0	0	0	0	0	0	0	0	0	0	1	1	0	0	0	0	0	0	0
BIALITE_bin200	d__Bacteria;p__Krumholzibacteriota;c__Krumholzibacteria;o__LZORAL124-64-63;f__LZORAL124-64-63;g__Glo-17;s__	high	94.51	1.0989	3348899	0.00277249	0.0357843	0.0453975	0.0839544	0	0	0	0	0	0	0	0	0	3	0	0	0	0	0	0	0	0	0	0	0	0	0	0	0	0	0	0	0	0	0	0	1	0	1	1	0	0	0	0
BIALITE_bin207	d__Bacteria;p__Myxococcota;c__Bradymonadia;o__Bradymonadales;f__Bradymonadaceae;g__;s__	medium	87.42	2.87097	5131601	0.152985	0.128059	0.13217	0.413214	0	0	0	0	0	0	0	0	0	0	0	0	0	0	0	0	0	0	0	0	0	0	0	0	0	0	0	0	0	0	0	0	0	0	1	0	0	0	0	0
BIALITE_bin273	d__Bacteria;p__Myxococcota;c__Bradymonadia;o__Bradymonadales;f__Bradymonadaceae;g__;s__	medium	68.98	6.30252	4762691	0	0.00991883	0.0110251	0.020944	0	0	0	0	0	0	0	0	0	0	0	0	0	0	0	0	0	0	0	0	0	0	0	0	0	0	0	0	0	0	0	1	0	0	1	0	0	0	0	0
BIALITE_bin93	d__Bacteria;p__Myxococcota;c__Bradymonadia;o__Bradymonadales;f__Bradymonadaceae;g__Persicimonas;s__	medium	71.48	2.70968	4799620	0.00362167	0.105456	0.0286638	0.137742	0	0	0	0	0	0	0	0	0	0	0	0	0	0	0	0	0	0	0	0	0	0	0	0	0	0	0	0	1	0	0	1	1	0	1	0	2	0	0	0
BIALITE_bin294	d__Bacteria;p__Myxococcota;c__Bradymonadia;o__Bradymonadales;f__Bradymonadaceae;g__SLJM01;s__	medium	76.86	2.77778	4451453	0.00494642	0.00441078	0.0236888	0.033046	0	0	0	0	0	0	0	0	0	0	0	0	0	0	0	0	0	0	0	0	0	0	0	0	0	0	0	0	0	0	0	0	1	0	0	0	0	0	0	0
BIALITE_bin327	d__Bacteria;p__Myxococcota;c__UBA9042;o__PHBI01;f__JACKFB01;g__;s__	medium	83.84	3.83717	4443874	0.00234893	0.0152558	0.00637165	0.0239764	0	0	0	0	0	0	0	0	0	0	0	0	0	0	0	0	0	0	0	0	0	0	0	0	0	0	0	0	0	0	0	1	1	0	0	0	1	0	0	0
BIALITE_bin61	d__Bacteria;p__Nitrospinota;c__Nitrospinia;o__Nitrospinales;f__Nitrospinaceae;g__Nitrospina;s__	medium	65.6	0.854701	1970029	0	0.0459073	0.00788327	0.0537906	0	0	0	0	0	0	0	0	0	0	0	0	0	0	0	0	0	0	0	0	0	0	0	0	0	0	0	0	0	0	0	0	1	0	3	0	0	0	0	0
BIALITE_bin242	d__Bacteria;p__Omnitrophota;c__Koll11;o__Duberdicusellales;f__4484-171;g__;s__	medium	62	2.53004	967427	0.00150603	0.00994623	0.00735609	0.0188084	0	0	0	0	0	0	0	0	0	0	0	0	0	0	0	0	0	0	0	0	0	0	0	0	0	0	0	0	0	0	0	0	0	0	0	0	0	0	0	0
BIALITE_bin110	d__Bacteria;p__Omnitrophota;c__Koll11;o__Duberdicusellales;f__4484-171;g__PXAH01;s__	medium	74.57	7.52688	1233438	0.0151451	0.0784396	0.0521781	0.145763	0	0	0	0	0	0	0	0	0	0	0	0	1	0	0	0	0	0	0	0	0	0	0	0	0	0	0	0	0	0	0	0	0	0	0	0	0	0	0	0
BIALITE_bin124	d__Bacteria;p__Omnitrophota;c__Koll11;o__SKK-01;f__SKK-01;g__;s__	medium	91.3	6.51486	1370451	0.0041539	0.0223927	0.0104581	0.0370047	0	0	0	0	0	0	0	0	0	1	0	0	0	0	0	0	0	0	0	0	0	0	0	0	0	0	0	0	0	0	0	0	0	0	0	0	0	0	0	0
BIALITE_bin231	d__Bacteria;p__Omnitrophota;c__Koll11;o__SKK-01;f__SKK-01;g__;s__	medium	66.81	4.30108	1066760	0.00160888	0.00965265	0.00713794	0.0183995	0	0	0	0	0	0	0	0	0	0	0	0	0	0	0	0	0	0	0	0	0	0	0	0	0	0	0	0	0	0	0	0	0	0	0	0	0	0	0	0
BIALITE_bin40	d__Bacteria;p__Patescibacteria;c__Gracilibacteria;o__UBA1369;f__PNNO01;g__PNNO01;s__	medium	66.17	0	809449	0	0.0156253	0.0153784	0.0310037	0	0	0	0	0	0	0	0	0	0	0	0	0	0	0	0	0	0	0	0	0	0	0	0	0	0	0	0	0	0	0	0	0	0	0	0	0	0	0	0
BIALITE_bin229	d__Bacteria;p__Patescibacteria;c__Microgenomatia;o__Levybacterales;f__GWA1-39-11;g__;s__	medium	63.64	1.88088	799477	0.00169563	0.0130524	0.00237984	0.0171279	0	0	0	0	0	0	0	0	0	0	0	0	0	0	0	0	0	0	0	0	0	0	0	0	0	0	0	0	0	0	0	0	0	0	0	0	0	0	0	0
BIALITE_bin154	d__Bacteria;p__Patescibacteria;c__Microgenomatia;o__UBA1400;f__PJMF01;g__WJLO01;s__	medium	61.7	9.97617	908039	0.00862862	0.0850935	0.0715584	0.165281	0	0	0	0	0	0	0	0	0	0	0	0	0	0	0	0	0	0	0	0	0	0	0	0	0	0	0	0	0	0	0	0	0	0	0	0	0	0	0	0
BIALITE_bin298	d__Bacteria;p__Patescibacteria;c__Paceibacteria;o__Moranbacterales;f__UBA2193;g__;s__	medium	56.17	3.08642	687058	0.00194735	0.0153182	0.00705118	0.0243168	0	0	0	0	0	0	0	0	0	0	0	0	0	0	0	0	0	0	0	0	0	0	0	0	0	0	0	0	0	0	0	0	0	0	0	0	0	0	0	0
BIALITE_bin70	d__Bacteria;p__Patescibacteria;c__Paceibacteria;o__Paceibacterales;f__;g__;s__	medium	60	0	499508	0.00487534	0.0173427	0.0159814	0.0381994	0	0	0	0	0	0	0	0	0	0	0	0	0	0	0	0	0	0	0	0	0	0	0	0	0	0	0	0	0	0	0	0	0	0	0	0	0	0	0	0
BIALITE_bin133	d__Bacteria;p__Patescibacteria;c__Paceibacteria;o__Paceibacterales;f__PWMZ01;g__;s__	medium	61.08	1.1236	443590	0.0105809	0.0609293	0.0377607	0.109271	0	0	0	0	0	0	0	0	0	0	0	0	0	0	0	0	0	0	0	0	0	0	0	0	0	0	0	0	0	0	0	0	0	0	0	0	0	0	0	0
BIALITE_bin148	d__Bacteria;p__Patescibacteria;c__Paceibacteria;o__Paceibacterales;f__PWPS01;g__PWHW01;s__	medium	77.87	6.89655	582966	0.00737699	0.0440898	0.0393284	0.0907952	0	0	0	0	0	0	0	0	0	0	0	0	0	0	0	0	0	0	0	0	0	0	0	0	0	0	0	0	0	0	0	0	0	0	0	0	0	0	0	0
BIALITE_bin295	d__Bacteria;p__Patescibacteria;c__Paceibacteria;o__Paceibacterales;f__PWPS01;g__T1SED10-78;s__	medium	52.43	4.70219	418045	0.00183107	0.0133036	0.00887117	0.0240059	0	0	0	0	0	0	0	0	0	0	0	0	0	0	0	0	0	0	0	0	0	0	0	0	0	0	0	0	0	0	0	0	0	0	0	0	0	0	0	0
BIALITE_bin140	d__Bacteria;p__Patescibacteria;c__Paceibacteria;o__Paceibacterales;f__UBA10102;g__;s__	medium	68.12	0	709591	0	0.0199585	0.00629443	0.026253	0	0	0	0	0	0	0	0	0	0	0	0	0	0	0	0	0	0	0	0	0	0	0	0	0	0	0	0	0	0	0	0	0	0	0	0	0	0	0	0
BIALITE_bin259	d__Bacteria;p__Patescibacteria;c__Paceibacteria;o__UBA6257;f__JAGOQP01;g__DYGB01;s__	medium	69.49	3.31971	515696	0.00123816	0.0171227	0.00608909	0.02445	0	0	0	0	0	0	0	0	0	0	0	0	0	0	0	0	0	0	0	0	0	0	0	0	0	0	0	0	0	0	0	0	0	0	0	0	0	0	0	0
BIALITE_bin305	d__Bacteria;p__Patescibacteria;c__Paceibacteria;o__UBA9983_A;f__;g__;s__	medium	75.05	5.17241	668609	0	0.0132267	0.0013517	0.0145784	0	0	0	0	0	0	0	0	0	0	0	0	0	0	0	0	0	0	0	0	0	0	0	0	0	0	0	0	0	0	0	0	0	0	0	0	0	0	0	0
BIALITE_bin239	d__Bacteria;p__Patescibacteria;c__Paceibacteria;o__UBA9983_A;f__CSBR16-193;g__;s__	medium	81.85	6.89655	634336	0	0.0134369	0.00724432	0.0206812	0	0	0	0	0	0	0	0	0	0	0	0	0	0	0	0	0	0	0	0	0	0	0	0	0	0	0	0	0	0	0	0	0	0	0	0	0	0	0	0
BIALITE_bin55	d__Bacteria;p__Patescibacteria;c__Paceibacteria;o__UBA9983_A;f__UBA2100;g__;s__	medium	52.82	0.854701	703646	0.0194511	0.038412	0.0506559	0.108519	0	0	0	0	0	0	0	0	0	0	0	0	0	0	0	0	0	0	0	0	0	0	0	0	0	0	0	0	0	0	0	0	0	0	1	0	0	0	0	0
BIALITE_bin306	d__Bacteria;p__Patescibacteria;c__Paceibacteria;o__UBA9983_A;f__UBA918;g__;s__	medium	60.23	1.7094	657053	0	0.0267251	0.00350207	0.0302271	0	0	0	0	0	0	0	0	0	0	0	0	0	0	0	0	0	0	0	0	0	0	0	0	0	0	0	0	0	0	0	0	0	0	0	0	0	0	0	0
BIALITE_bin63	d__Bacteria;p__Patescibacteria;c__Paceibacteria;o__UBA9983_A;f__UBA918;g__OLB19;s__	medium	50.66	2.99145	608978	0.00568955	0.0220564	0.0104031	0.038149	0	0	0	0	0	0	0	0	0	0	0	0	0	0	0	0	0	0	0	0	0	0	0	0	0	0	0	0	0	0	0	0	0	0	0	0	0	0	0	0
BIALITE_bin83	d__Bacteria;p__Patescibacteria;c__Paceibacteria;o__UBA9983_A;f__UBA918;g__OLB19;s__	medium	60.94	0.854701	891465	0.00119841	0.0437912	0.00786805	0.0528576	0	0	0	0	0	0	0	0	0	0	0	0	0	0	0	0	0	0	0	0	0	0	0	0	0	0	0	0	0	0	0	0	0	0	0	0	0	0	0	0
BIALITE_bin261	d__Bacteria;p__Patescibacteria;c__Saccharimonadia;o__Saccharimonadales;f__;g__;s__	medium	50	0	598591	0	0.0113777	0.00207959	0.0134573	0	0	0	0	0	0	0	0	0	0	0	0	0	0	0	0	0	0	0	0	0	0	0	0	0	0	0	0	0	0	0	0	0	0	0	0	0	0	0	0
BIALITE_bin42	d__Bacteria;p__Patescibacteria;c__Saccharimonadia;o__Saccharimonadales;f__SLHW01;g__SLHW01;s__	medium	59.54	0	709740	0.0116272	0.0355391	0.0262993	0.0734656	0	0	0	0	0	0	0	0	0	0	0	0	0	0	0	0	0	0	0	0	0	0	0	0	0	0	0	0	0	0	0	0	0	0	0	0	0	0	0	0
BIALITE_bin168	d__Bacteria;p__Patescibacteria;c__Saccharimonadia;o__Saccharimonadales;f__SZUA-47;g__SZUA-47;s__	medium	65.25	0	766869	0.0118526	0.0655093	0.0320645	0.109426	0	0	0	0	0	0	0	0	0	0	0	0	0	0	0	0	0	0	0	0	0	0	0	0	0	0	0	0	0	0	0	0	0	0	0	0	0	0	0	0
BIALITE_bin33	d__Bacteria;p__Patescibacteria;c__WWE3;o__UBA101185;f__UBA10185;g__;s__	medium	73.82	4.31034	551912	0.00361537	0.0210112	0.0181274	0.0427539	0	0	0	0	0	0	0	0	0	0	0	0	0	0	0	0	0	0	0	0	0	0	0	0	0	0	0	0	0	0	0	0	0	0	0	0	0	0	0	0
BIALITE_bin225	d__Bacteria;p__Planctomycetota;c__Brocadiia;o__CAIUPP01;f__;g__;s__	medium	72.62	0	2211838	0.00389491	0.0174974	0.0282746	0.0496668	0	0	0	0	0	0	0	0	0	0	0	0	2	0	0	0	0	0	0	0	0	0	0	0	0	0	0	0	0	0	0	0	0	0	0	0	0	0	0	0
BIALITE_bin322	d__Bacteria;p__Planctomycetota;c__Phycisphaerae;o__Phycisphaerales;f__Phycisphaeraceae;g__;s__	medium	65.06	7.95455	2818093	0.00249692	0.0135504	0.00948168	0.025529	0	0	0	0	0	0	0	0	0	0	0	0	4	0	0	0	0	0	0	0	0	0	0	0	0	0	0	0	0	0	0	0	2	0	0	0	0	0	0	0
BIALITE_bin10	d__Bacteria;p__Planctomycetota;c__Phycisphaerae;o__Phycisphaerales;f__SM1A02;g__;s__	high	91.82	0.568182	3179640	0.0546309	0.280666	0.0641704	0.399467	0	0	0	0	0	0	0	0	0	0	0	0	0	0	0	0	0	0	0	0	0	0	0	0	0	0	0	0	0	0	0	1	1	0	0	0	1	0	0	0
BIALITE_bin293	d__Bacteria;p__Planctomycetota;c__Phycisphaerae;o__Phycisphaerales;f__SM1A02;g__;s__	medium	84.99	1.70455	3083484	0	0.0134536	0.00489853	0.0183521	0	0	0	0	0	0	0	0	0	0	0	0	0	0	0	0	0	0	0	0	0	0	0	0	0	0	0	0	0	0	0	1	0	0	0	0	1	0	0	0
BIALITE_bin194	d__Bacteria;p__Planctomycetota;c__Phycisphaerae;o__Phycisphaerales;f__SM1A02;g__PWVT01;s__	high	96.59	0.94697	2924347	0.00367944	0.0195688	0.0294361	0.0526844	0	0	0	0	0	0	0	0	0	0	0	0	0	0	0	0	0	0	0	0	0	0	0	0	0	0	0	0	0	0	0	0	1	0	0	0	0	0	0	0
BIALITE_bin163	d__Bacteria;p__Planctomycetota;c__Phycisphaerae;o__Phycisphaerales;f__SM1A02;g__SLJD01;s__	medium	88.87	1.70455	3411772	0.00621315	0.141455	0.0368889	0.184557	0	0	0	0	0	0	0	0	0	0	0	0	0	0	0	0	0	0	0	0	0	0	0	0	0	0	0	0	0	0	0	1	0	0	0	0	2	0	0	0
BIALITE_bin221	d__Bacteria;p__Planctomycetota;c__Phycisphaerae;o__Phycisphaerales;f__SM1A02;g__SLJD01;s__	medium	56.95	1.13636	2051638	0.00890116	0.0479891	0.0383691	0.0952593	0	0	0	0	0	0	0	0	0	0	0	0	0	0	0	0	0	0	0	0	0	0	0	0	0	0	0	0	0	0	0	1	0	0	0	0	1	0	0	0
BIALITE_bin280	d__Bacteria;p__Planctomycetota;c__Phycisphaerae;o__Phycisphaerales;f__SM1A02;g__SLJD01;s__	medium	80.97	8.23864	3138926	0.00240004	0.037314	0.016355	0.056069	0	0	0	0	0	0	0	0	0	0	0	0	0	0	0	0	0	0	0	0	0	0	0	0	0	0	0	0	0	0	0	2	0	0	0	0	0	0	0	0
BIALITE_bin197	d__Bacteria;p__Planctomycetota;c__Phycisphaerae;o__Phycisphaerales;f__UBA1924;g__JACKHC01;s__	medium	82.73	0	2428023	0.0138167	0.0662726	0.0290485	0.109138	0	0	0	0	0	0	0	0	0	0	0	0	0	0	0	0	0	0	0	0	0	0	0	0	0	0	0	0	0	0	0	0	1	0	0	0	1	0	0	0
BIALITE_bin212	d__Bacteria;p__Planctomycetota;c__Phycisphaerae;o__Phycisphaerales;f__UBA1924;g__JACKHF01;s__	high	95.45	0	3190748	0.0482352	0.056975	0.0745902	0.1798	0	0	0	0	0	0	0	0	0	0	0	0	0	0	0	0	0	0	0	0	0	0	0	0	0	0	0	0	0	0	0	0	0	0	0	0	0	0	0	0
BIALITE_bin180	d__Bacteria;p__Planctomycetota;c__Phycisphaerae;o__Phycisphaerales;f__UBA1924;g__RECQ01;s__	high	90.91	0	2870456	0.287025	0.948672	0.481381	1.71708	0	0	0	0	0	0	0	0	0	0	0	0	0	0	0	0	0	0	0	0	0	0	0	0	0	0	0	0	0	0	0	0	1	0	0	0	0	0	0	0
BIALITE_bin254	d__Bacteria;p__Planctomycetota;c__Phycisphaerae;o__Sedimentisphaerales;f__Sedimentisphaeraceae;g__;s__	medium	51.99	2.60695	1409462	0.00354628	0.0114568	0.0126405	0.0276435	0	0	0	0	0	0	0	0	0	2	0	0	0	0	0	0	0	0	0	0	0	0	0	0	0	0	0	0	0	0	0	0	0	0	0	0	0	0	0	0
BIALITE_bin241	d__Bacteria;p__Planctomycetota;c__Phycisphaerae;o__SM23-33;f__SM23-33;g__JAGXKT01;s__	high	95.45	0	2738723	0.00919201	0.0737238	0.0417101	0.124626	0	0	0	0	0	0	0	0	0	3	0	0	0	0	0	0	0	0	0	0	0	0	0	0	0	0	0	0	0	0	0	0	0	0	0	0	0	0	0	0
BIALITE_bin331	d__Bacteria;p__Planctomycetota;c__Planctomycetia;o__Pirellulales;f__JAGQOS01;g__;s__	high	98.21	4.84664	6258550	0.00233372	0.0150989	0.00788385	0.0253165	0	0	0	0	0	0	0	0	0	0	0	0	0	0	0	0	0	0	0	0	0	0	0	0	0	0	0	0	0	0	0	0	1	0	0	0	0	0	0	0
BIALITE_bin31	d__Bacteria;p__Planctomycetota;c__Planctomycetia;o__Pirellulales;f__Pirellulaceae;g__;s__	medium	64.39	2.35294	4325173	0.0285787	0.0788698	0.0390561	0.146505	0	0	0	0	0	0	0	0	0	0	0	0	1	0	0	0	0	0	0	0	0	0	0	0	0	0	0	0	0	0	0	1	1	0	0	0	0	0	0	0
BIALITE_bin77	d__Bacteria;p__Planctomycetota;c__Planctomycetia;o__Pirellulales;f__Pirellulaceae;g__;s__	medium	87.7	1.17647	4416293	0.00257255	0.0231495	0.00716829	0.0328903	0	0	0	0	0	0	0	0	0	0	0	0	1	0	0	0	0	0	0	0	0	0	0	0	0	0	0	0	0	0	0	2	0	0	0	0	0	0	0	0
BIALITE_bin119	d__Bacteria;p__Planctomycetota;c__Planctomycetia;o__Pirellulales;f__Pirellulaceae;g__Aureliella;s__	medium	67.41	1.17647	3948336	0.0131374	0.061449	0.033445	0.108031	0	0	0	0	0	0	0	0	0	0	0	0	0	0	0	0	0	0	0	0	0	0	0	0	0	0	0	0	0	0	0	1	1	0	0	0	0	0	0	0
BIALITE_bin132	d__Bacteria;p__Planctomycetota;c__Planctomycetia;o__Pirellulales;f__Pirellulaceae;g__Aureliella;s__	medium	51.23	0	3324500	0.0175347	0.0440793	0.0260509	0.0876649	0	0	0	0	0	0	0	0	0	0	0	0	1	0	0	0	0	0	0	0	0	0	0	0	0	0	0	0	0	0	0	0	0	0	0	0	0	0	0	0
BIALITE_bin134	d__Bacteria;p__Planctomycetota;c__Planctomycetia;o__Pirellulales;f__Pirellulaceae;g__JAAYDI01;s__	medium	84.94	2.29885	6190711	0.0141247	0.0999149	0.0686784	0.182718	0	0	0	0	0	0	0	0	0	1	0	0	2	0	0	0	0	0	0	0	0	0	0	0	0	0	0	0	0	0	0	0	0	0	0	0	0	0	0	0
BIALITE_bin120	d__Bacteria;p__Planctomycetota;c__Planctomycetia;o__Planctomycetales;f__Planctomycetaceae;g__;s__	medium	57.73	2.28758	4578862	0.00345059	0.0669844	0.0273458	0.0977807	0	0	0	0	0	0	0	0	0	0	0	0	1	0	0	0	0	0	0	0	0	0	0	0	0	0	0	0	0	0	0	0	0	0	0	1	0	0	0	0
BIALITE_bin274	d__Bacteria;p__Planctomycetota;c__UBA8742;o__UBA2392;f__JABWBM01;g__;s__	medium	82.91	1.57025	3192673	0	0.0107143	0.00130906	0.0120233	0	0	0	0	0	0	0	0	0	0	0	0	0	0	0	0	0	0	0	0	0	0	0	0	0	0	0	0	0	0	0	0	0	0	0	2	0	0	0	0
BIALITE_bin149	d__Bacteria;p__Planctomycetota;c__UBA8742;o__UBA2392;f__UBA2392;g__JADJRK01;s__	medium	78.91	2.84091	3083311	0.00775772	0.0920274	0.0536737	0.153459	0	0	0	0	0	0	0	0	0	0	0	0	1	0	0	0	0	0	0	0	0	0	0	0	0	0	0	0	0	0	1	1	0	0	0	0	0	0	0	0
BIALITE_bin114	d__Bacteria;p__Pseudomonadota;c__Alphaproteobacteria;o__Bin95;f__Bin95;g__JACKII01;s__	medium	55.17	0	2217314	0.0274561	0.0647188	0.0487326	0.140907	0	0	0	0	0	0	0	0	0	0	0	0	0	0	0	0	0	0	0	0	0	0	0	0	0	0	0	0	0	0	0	0	0	0	0	0	0	0	0	0
BIALITE_bin178	d__Bacteria;p__Pseudomonadota;c__Alphaproteobacteria;o__Caedimonadales;f__UBA9215;g__;s__	medium	87.41	0	1300925	0.0107306	0.00687745	0.0281275	0.0457356	0	0	0	0	0	0	0	0	0	0	0	0	0	0	0	0	0	0	0	0	0	0	0	0	0	0	0	0	0	0	0	0	0	0	0	0	0	0	0	0
BIALITE_bin9	d__Bacteria;p__Pseudomonadota;c__Alphaproteobacteria;o__Rhodobacterales;f__Rhodobacteraceae;g__Roseovarius;s__	medium	50.63	0.862069	1749731	0.159328	0.326502	0.393465	0.879295	0	0	0	0	0	0	0	0	0	0	0	0	0	0	0	0	0	0	1	0	0	0	0	0	0	0	0	0	0	0	0	0	0	0	1	0	0	0	0	0
BIALITE_bin90	d__Bacteria;p__Pseudomonadota;c__Alphaproteobacteria;o__Rhodobacterales;f__Rhodobacteraceae;g__Roseovarius;s__	medium	54.62	5.17241	2052599	0.198843	0.180225	0.455327	0.834395	0	0	0	0	0	0	0	0	0	0	0	0	0	0	0	0	0	0	0	0	0	0	0	0	0	0	0	0	0	0	0	0	0	0	0	0	0	0	0	0
BIALITE_bin171	d__Bacteria;p__Pseudomonadota;c__Alphaproteobacteria;o__Rhodobacterales;f__Rhodobacteraceae;g__Roseovarius;s__	medium	58.86	0.862069	2370083	0.0370805	0.0687419	0.119094	0.224916	0	0	0	0	0	0	0	0	0	0	0	0	0	0	0	0	0	0	1	0	1	1	0	0	0	0	0	0	0	0	0	0	0	0	1	1	1	0	0	0
BIALITE_bin247	d__Bacteria;p__Pseudomonadota;c__Alphaproteobacteria;o__Rhodobacterales;f__Rhodobacteraceae;g__Roseovarius;s__	medium	74.57	0.903614	2256388	0.0337784	0.112941	0.0943564	0.241076	0	0	0	0	0	0	0	2	0	0	0	0	0	0	0	0	0	0	0	0	0	0	0	0	0	0	0	0	0	0	1	0	0	0	0	0	0	0	0	0
BIALITE_bin315	d__Bacteria;p__Pseudomonadota;c__Alphaproteobacteria;o__Rhodobacterales;f__Rhodobacteraceae;g__Roseovarius;s__	medium	82.6	8.69042	3533354	0.0334073	0.0746319	0.0750192	0.183058	0	0	0	0	0	0	0	1	0	0	0	0	0	0	0	0	0	0	0	0	2	0	0	0	0	0	0	0	0	0	1	0	0	0	0	0	0	0	0	0
BIALITE_bin79	d__Bacteria;p__Pseudomonadota;c__Alphaproteobacteria;o__Rhodobacterales;f__Rhodobacteraceae;g__Tranquillimonas;s__	medium	72.68	3.0303	2381437	0.0148669	0.0511006	0.0351191	0.101087	0	0	0	0	0	0	0	1	0	0	0	0	0	0	0	0	0	0	0	0	0	0	0	0	0	0	0	0	0	0	0	0	0	0	0	0	0	0	0	0
BIALITE_bin232	d__Bacteria;p__Pseudomonadota;c__Alphaproteobacteria;o__Rhodobacterales;f__Rhodobacteraceae;g__Yoonia;s__	medium	69.39	0.757576	2257518	0.184488	0.0712399	0.235371	0.491099	0	0	0	0	0	0	0	1	0	0	0	0	0	0	0	0	0	0	0	0	1	0	0	0	0	0	0	0	0	0	0	0	0	0	0	0	0	0	0	0
BIALITE_bin142	d__Bacteria;p__Pseudomonadota;c__Alphaproteobacteria;o__Rickettsiales;f__;g__;s__	high	94.51	0	1770953	0.00391181	0.0474548	0.0252496	0.0766162	0	0	0	0	0	0	0	0	0	0	0	0	0	0	0	0	0	0	0	0	0	0	0	0	0	0	0	0	0	0	0	0	0	0	0	0	0	0	0	0
BIALITE_bin302	d__Bacteria;p__Pseudomonadota;c__Alphaproteobacteria;o__UBA1280;f__RI-95;g__;s__	medium	77.96	0	1415420	0	0.0113122	0.00234555	0.0136578	0	0	0	0	0	0	0	0	0	0	0	0	0	0	0	0	0	0	0	0	0	0	0	0	0	0	0	0	0	0	1	0	0	0	0	0	0	0	0	0
BIALITE_bin251	d__Bacteria;p__Pseudomonadota;c__Alphaproteobacteria;o__UBA1280;f__UBA6503;g__;s__	medium	78.45	3.44828	1339751	0	0.0121648	0.00312692	0.0152918	0	0	0	0	0	0	0	0	0	0	0	0	0	0	0	0	0	0	0	0	0	0	0	0	0	0	0	0	0	0	0	0	0	0	0	0	0	0	0	0
BIALITE_bin183	d__Bacteria;p__Pseudomonadota;c__Gammaproteobacteria;o__Arenicellales;f__JAANXG01;g__JAANXG01;s__	medium	63.41	4.7561	2267728	0.0089915	0.217385	0.0525049	0.278881	0	0	0	0	0	0	0	0	0	0	0	0	0	0	0	0	0	0	0	0	0	0	0	0	0	0	0	0	0	0	0	0	0	1	0	0	0	0	0	0
BIALITE_bin270	d__Bacteria;p__Pseudomonadota;c__Gammaproteobacteria;o__Arenicellales;f__JAANXG01;g__JAANXG01;s__	medium	58.5	6.01015	4169278	0.0042641	0.0748963	0.0294882	0.108649	0	0	0	0	0	0	0	0	0	0	0	0	0	0	0	0	0	0	0	0	0	0	0	0	0	0	0	0	0	0	0	0	0	1	0	1	0	0	0	1
BIALITE_bin256	d__Bacteria;p__Pseudomonadota;c__Gammaproteobacteria;o__Competibacterales;f__Competibacteraceae;g__;s__	medium	52.59	0	1846578	0	0.0313672	0.0100342	0.0414014	0	0	0	0	0	0	0	0	0	0	0	0	0	0	0	0	0	0	2	0	0	1	0	0	0	0	0	0	0	0	0	0	0	0	0	1	0	0	0	0
BIALITE_bin278	d__Bacteria;p__Pseudomonadota;c__Gammaproteobacteria;o__Francisellales;f__Francisellaceae;g__CAJXRW01;s__	medium	80.03	2.10728	1872468	0	0.00239007	0.0157381	0.0181281	0	0	0	0	0	0	0	0	0	0	0	0	1	0	0	0	0	0	0	0	0	0	0	0	0	0	0	0	0	0	0	0	0	0	0	0	0	0	0	0
BIALITE_bin130	d__Bacteria;p__Pseudomonadota;c__Gammaproteobacteria;o__Nitrococcales;f__Aquisalimonadaceae;g__Aquisalimonas;s__	medium	55.17	0	2084500	0.00402312	0.0278219	0.0165609	0.0484059	0	0	0	0	0	0	0	1	0	0	0	0	0	0	0	0	0	0	0	0	0	0	0	0	0	0	0	0	0	0	0	0	0	0	0	0	0	0	0	0
BIALITE_bin187	d__Bacteria;p__Pseudomonadota;c__Gammaproteobacteria;o__Nitrococcales;f__Nitrococcaceae;g__;s__	medium	71.55	0	2433289	0.0112415	0.0830626	0.0359512	0.130255	0	0	0	0	0	0	0	0	0	0	0	0	0	0	0	0	0	0	1	0	0	0	0	0	0	0	0	0	0	0	1	0	0	0	0	0	0	0	0	0
BIALITE_bin127	d__Bacteria;p__Pseudomonadota;c__Gammaproteobacteria;o__Pseudomonadales;f__DT-91;g__DT-91;s__	medium	65.52	0	1676613	0.00386549	0.0131235	0.013788	0.030777	0	0	0	0	0	0	0	0	0	0	0	0	0	0	0	0	0	0	0	0	0	0	0	0	0	0	0	0	0	0	0	0	0	0	0	0	0	0	0	0
BIALITE_bin299	d__Bacteria;p__Pseudomonadota;c__Gammaproteobacteria;o__Pseudomonadales;f__HTCC2089;g__HKST-UBA223;s__	medium	93.02	8.04012	4184463	0	0.0237637	0.00582935	0.0295931	0	0	0	0	0	0	0	0	0	0	0	0	0	0	0	0	0	0	1	0	0	0	1	0	0	0	0	0	0	0	0	1	0	1	0	1	0	0	0	0
BIALITE_bin3	d__Bacteria;p__Pseudomonadota;c__Gammaproteobacteria;o__Pseudomonadales;f__HTCC2089;g__UBA7803;s__	medium	53.45	1.72414	2324064	0.109843	0.413158	0.290411	0.813411	0	0	0	0	0	0	0	0	0	0	0	0	0	0	0	0	0	0	0	0	0	0	0	0	0	0	0	0	0	0	0	0	0	0	0	1	0	0	0	0
BIALITE_bin167	d__Bacteria;p__Pseudomonadota;c__Gammaproteobacteria;o__Pseudomonadales;f__Oleiphilaceae;g__Marinobacter;s__	medium	57.76	1.72414	2479528	0.015883	0.041108	0.053531	0.110522	0	0	0	0	0	0	0	0	0	0	0	0	0	0	0	0	0	0	0	0	0	0	0	0	0	0	0	0	0	0	0	0	0	0	0	0	0	0	0	0
BIALITE_bin71	d__Bacteria;p__Pseudomonadota;c__Gammaproteobacteria;o__Pseudomonadales;f__Porticoccaceae;g__Porticoccus;s__Porticoccus sp002707685	medium	67.47	1.48148	1522970	0.0261762	0.0288524	0.0267817	0.0818103	0	0	0	0	0	0	0	0	0	0	0	0	0	0	0	0	0	0	0	0	0	0	0	0	0	0	0	0	0	0	0	1	1	0	0	0	0	0	0	0
BIALITE_bin136	d__Bacteria;p__Pseudomonadota;c__Gammaproteobacteria;o__UBA4486;f__UBA4486;g__Methylohalomonas;s__	medium	73.26	1.40845	1636296	0.0120883	0.0450927	0.0334107	0.0905917	0	0	0	0	0	0	0	0	0	0	0	0	0	0	0	0	0	0	1	0	0	1	0	0	0	0	0	0	0	0	0	0	0	0	0	0	0	0	0	0
BIALITE_bin122	d__Bacteria;p__Pseudomonadota;c__Gammaproteobacteria;o__UBA5335;f__UBA5335;g__SLRW01;s__	medium	74.93	1.93662	1738257	0.00521292	0.12513	0.0442522	0.174595	0	0	0	0	0	0	0	0	0	0	0	0	0	0	0	0	0	0	0	0	0	0	0	0	0	0	0	0	0	0	0	0	0	0	0	0	0	0	0	0
BIALITE_bin297	d__Bacteria;p__Pseudomonadota;c__Gammaproteobacteria;o__Xanthomonadales;f__S139-57;g__;s__	medium	55.17	8.62069	2317446	0.00641662	0.00973568	0.0109485	0.0271008	0	0	0	0	0	0	0	0	0	0	0	0	0	0	0	0	0	0	0	0	0	0	0	0	0	0	0	0	0	0	0	0	0	0	0	0	0	0	0	0
BIALITE_bin244	d__Bacteria;p__Pseudomonadota;c__Gammaproteobacteria;o__Xanthomonadales;f__Wenzhouxiangellaceae;g__GCA-2722315;s__	medium	76.79	0.905797	2234606	0.229626	0.173049	0.156291	0.558965	0	0	0	0	0	0	0	0	0	0	0	0	0	0	0	0	0	0	0	0	0	0	0	0	0	0	0	0	0	0	0	0	0	0	0	0	0	0	0	1
BIALITE_bin300	d__Bacteria;p__Pseudomonadota;c__Gammaproteobacteria;o__Xanthomonadales;f__Wenzhouxiangellaceae;g__Wenzhouxiangella;s__	medium	56.9	5.17241	1944520	0.0312165	0.0946246	0.0658632	0.191704	0	0	0	0	0	0	0	0	0	0	0	0	0	0	0	0	0	0	0	0	0	0	0	0	0	0	0	0	0	0	0	0	0	1	1	1	0	0	0	0
BIALITE_bin199	d__Bacteria;p__Pseudomonadota;c__Gammaproteobacteria;o__XJ16;f__Halofilaceae;g__SLKC01;s__	medium	68.63	0.792254	1809899	0.0156312	0.0616433	0.102066	0.179341	0	0	0	0	0	0	0	1	0	0	0	0	0	0	0	0	0	0	0	0	0	0	0	0	0	0	0	0	0	0	1	0	0	0	0	0	0	0	0	0
BIALITE_bin64	d__Bacteria;p__Spirochaetota;c__Spirochaetia;o__DSM-16054;f__Sediminispirochaetaceae;g__;s__	medium	78.2	2.27273	2022375	0.00603565	0.0209588	0.0174886	0.044483	0	0	0	0	0	0	0	0	0	5	0	0	0	0	0	0	0	0	0	0	0	0	0	0	0	0	0	0	0	0	0	0	0	0	0	0	0	0	0	0
BIALITE_bin89	d__Bacteria;p__Spirochaetota;c__Spirochaetia;o__DSM-16054;f__Sediminispirochaetaceae;g__DSBN01;s__	high	93.11	3.78788	3688577	0.0059483	0.0438975	0.0489334	0.0987792	0	0	0	0	0	0	0	0	0	4	0	0	0	0	0	0	0	0	0	0	0	0	0	0	0	0	0	0	0	0	0	0	0	0	0	0	0	0	0	0
BIALITE_bin226	d__Bacteria;p__Spirochaetota;c__Spirochaetia;o__DSM-27196;f__Alkalispirochaetaceae;g__;s__	medium	52.4	0	2096257	0.00859552	0.0517142	0.0328802	0.09319	0	0	0	0	0	0	0	0	0	2	0	0	0	0	0	0	0	0	0	0	0	0	0	0	0	0	0	0	0	0	0	0	0	0	0	0	0	0	0	0
BIALITE_bin289	d__Bacteria;p__Spirochaetota;c__Spirochaetia;o__DSM-27196;f__Alkalispirochaetaceae;g__;s__	medium	51.82	1.2	3258739	0	0.0101648	0.00625797	0.0164227	0	0	0	0	0	0	0	0	0	1	0	0	0	0	0	0	0	0	0	0	0	0	0	0	0	0	0	0	0	0	0	0	0	0	0	0	0	0	0	0
BIALITE_bin151	d__Bacteria;p__Spirochaetota;c__Spirochaetia;o__DSM-27196;f__Alkalispirochaetaceae;g__Alkalispirochaeta;s__	high	91.2	0	3280483	0.0121085	0.0933779	0.0525627	0.158049	0	0	0	0	0	0	0	0	0	2	0	0	1	0	0	0	0	0	0	0	0	0	0	0	0	0	0	0	0	0	0	0	0	0	0	0	0	0	0	0
BIALITE_bin170	d__Bacteria;p__Spirochaetota;c__Spirochaetia;o__DSM-27196;f__Alkalispirochaetaceae;g__Alkalispirochaeta;s__	medium	51.67	1.85185	2367897	0.0222311	0.0264233	0.0446896	0.093344	0	0	0	0	0	0	0	0	0	1	0	0	0	0	0	0	0	0	0	0	0	0	0	0	0	0	0	0	0	0	0	0	0	0	0	0	0	0	0	0
BIALITE_bin27	d__Bacteria;p__Spirochaetota;c__Spirochaetia;o__DSM-27196;f__PWMO01;g__JAAAOH01;s__	medium	55.56	0	2233768	0.215575	0.265801	0.323931	0.805307	0	0	0	0	0	0	0	0	0	2	0	0	0	0	0	0	0	0	0	0	0	0	0	0	0	0	0	0	0	0	0	0	0	0	0	0	0	0	0	0
BIALITE_bin76	d__Bacteria;p__Spirochaetota;c__Spirochaetia;o__DSM-27196;f__PWMO01;g__PWMO01;s__PWMO01 sp007123465	high	96.8	2.26667	3309283	0.00260677	0.027404	0.0169128	0.0469236	0	0	0	0	0	0	0	0	0	2	0	0	0	0	0	0	0	0	0	0	0	0	0	0	0	0	0	0	0	0	0	0	0	0	1	0	0	0	0	0
BIALITE_bin39	d__Bacteria;p__Spirochaetota;c__Spirochaetia;o__DSM-27196;f__Salinispiraceae;g__Salinispira;s__	high	100	0.4	3272604	0.0442797	0.0307843	0.0506648	0.125729	0	0	0	0	0	0	0	0	0	1	0	0	0	0	0	0	0	0	0	0	0	0	0	0	0	0	0	0	0	0	0	0	0	0	0	0	0	0	0	0
BIALITE_bin94	d__Bacteria;p__Spirochaetota;c__Spirochaetia;o__DSM-27196;f__SKKC01;g__SKKC01;s__	high	98.37	1.6	3071930	0.0217852	0.0340659	0.0505423	0.106393	0	0	0	0	0	0	0	0	0	0	0	0	0	0	0	0	0	0	0	0	0	0	0	0	0	0	0	0	0	0	0	0	0	0	0	0	0	0	0	0
BIALITE_bin301	d__Bacteria;p__Spirochaetota;c__Spirochaetia;o__DSM-27196;f__SKKC01;g__SLAN01;s__	medium	88.59	8.99608	3201476	0.00284134	0.0121245	0.00750587	0.0224717	0	0	0	0	0	0	0	0	0	1	0	0	0	0	0	0	0	0	0	0	0	0	0	0	0	0	0	0	0	0	0	0	0	0	2	0	0	0	0	0
BIALITE_bin263	d__Bacteria;p__Spirochaetota;c__Spirochaetia;o__DSM-27196;f__SLAA01;g__SLAA01;s__	high	99.2	3.6	3179114	0.0366713	0.0366067	0.0849546	0.158233	0	0	0	0	0	0	0	0	0	1	0	0	1	0	0	0	0	0	0	0	0	0	0	0	0	0	0	0	0	1	0	0	0	0	0	0	0	0	0	0
BIALITE_bin237	d__Bacteria;p__Spirochaetota;c__Spirochaetia;o__DSM-27196;f__SLST01;g__;s__	medium	72.69	9.34118	3383160	0.00444388	0.0118641	0.00955871	0.0258667	0	0	0	0	0	0	0	0	0	0	0	0	0	0	0	0	0	0	0	0	0	0	0	0	0	0	0	0	0	0	0	0	0	0	0	0	0	0	0	0
BIALITE_bin323	d__Bacteria;p__Spirochaetota;c__Spirochaetia;o__DSM-27196;f__SLST01;g__SLST01;s__	medium	50.1	5.2	4030093	0.00216507	0.0147248	0.00808553	0.0249754	0	0	0	0	0	0	0	0	0	2	0	0	0	0	0	0	0	0	0	0	0	0	0	0	0	0	0	0	0	0	0	0	0	0	0	0	0	0	0	0
BIALITE_bin17	d__Bacteria;p__Spirochaetota;c__Spirochaetia;o__JAIPGG01;f__;g__;s__	high	94.4	1.86667	2881991	0.0309845	0.00654847	0.0133497	0.0508827	0	0	0	0	0	0	0	0	0	2	0	0	1	0	0	0	0	0	0	0	0	0	0	0	0	0	0	0	0	1	0	0	0	0	0	0	0	0	0	0
BIALITE_bin95	d__Bacteria;p__Spirochaetota;c__Spirochaetia;o__SPDA01;f__B32-G16;g__;s__	medium	75.22	2.29885	2444694	0.00377388	0.0180384	0.0200143	0.0418266	0	0	0	0	0	0	0	0	0	1	0	0	1	0	0	0	0	0	0	0	0	0	0	0	0	0	0	0	0	0	0	0	0	0	0	0	0	0	0	0
BIALITE_bin52	d__Bacteria;p__Spirochaetota;c__Spirochaetia;o__SPDA01;f__SPDA01;g__;s__	medium	81.2	2.8	2829579	0.00431374	0.0188203	0.0186804	0.0418145	0	0	0	0	0	0	0	0	0	2	0	0	1	0	0	0	0	0	0	0	0	0	0	0	0	0	0	0	0	0	0	0	0	0	0	0	0	0	0	0
BIALITE_bin18	d__Bacteria;p__Spirochaetota;c__UBA12135;o__COTS27;f__;g__;s__	high	96.13	0.4	3254325	0.0338001	0.0033541	0.0106494	0.0478036	0	0	0	0	0	0	0	0	0	0	0	0	0	0	0	0	0	0	0	0	0	0	0	0	0	0	0	0	0	0	0	0	0	0	0	0	0	0	0	0
BIALITE_bin213	d__Bacteria;p__Sumerlaeota;c__Sumerlaeia;o__SLMS01;f__SLMS01;g__;s__	high	91.76	2.1978	3592503	0.00615636	0.0367135	0.035082	0.0779518	0	0	0	0	0	0	0	0	0	1	0	0	0	0	0	0	0	0	0	0	0	0	0	0	0	0	0	0	0	0	0	0	1	0	0	0	0	0	0	0
BIALITE_bin173	d__Bacteria;p__UBP6;c__UBA1177;o__UBA1177;f__;g__;s__	medium	74.53	2.64228	2364073	0.00534732	0.0230633	0.0377364	0.0661471	0	0	0	0	0	0	0	0	0	1	0	0	0	0	0	0	0	0	0	0	0	0	0	0	0	0	0	0	0	0	0	0	0	0	0	0	0	0	0	0
BIALITE_bin196	d__Bacteria;p__Verrucomicrobiota;c__Kiritimatiellia;o__SLAD01;f__SLAD01;g__;s__	medium	64.12	1.38073	1483535	0.046416	0.101058	0.0800186	0.227493	0	0	0	0	0	0	0	0	0	0	0	0	1	0	0	0	0	0	0	0	0	0	0	0	0	0	0	0	0	0	0	0	1	0	0	0	0	0	0	0
BIALITE_bin41	d__Bacteria;p__Verrucomicrobiota;c__Kiritimatiellia;o__SLAD01;f__SLAD01;g__SKZA01;s__	high	90.07	1.35135	2469708	0.0019728	0.0312511	0.0157498	0.0489738	0	0	0	0	0	0	0	0	0	0	0	0	2	0	0	0	0	0	1	0	0	0	0	0	0	0	0	0	0	0	0	0	1	0	0	0	0	0	0	0
BIALITE_bin81	d__Bacteria;p__Verrucomicrobiota;c__Kiritimatiellia;o__SS1-B-03-39;f__;g__;s__	high	93.41	0.705053	3433046	0.0975392	0.0283176	0.0471957	0.173053	0	0	0	0	0	0	0	0	0	0	0	0	0	0	0	0	0	0	0	0	0	0	0	0	0	0	0	0	0	0	0	0	0	0	0	0	0	0	0	0
BIALITE_bin303	d__Bacteria;p__Verrucomicrobiota;c__Kiritimatiellia;o__SS1-B-03-39;f__UBA6053;g__UBA6053;s__	medium	65.31	3.71622	2031286	0.00269053	0.0107389	0.00162602	0.0150554	0	0	0	0	0	0	0	0	0	0	0	0	0	0	0	0	0	0	0	0	0	0	0	0	0	0	0	0	0	0	0	0	1	0	0	0	0	0	0	0
BIALITE_bin307	d__Bacteria;p__Verrucomicrobiota;c__Kiritimatiellia;o__SS1-B-03-39;f__UBA6053;g__UBA6053;s__	medium	89.7	4.9574	3444263	0.00446218	0.0135108	0.00225046	0.0202235	0	0	0	0	0	0	0	0	0	0	0	0	1	0	0	0	0	0	0	0	0	0	0	0	0	0	0	0	0	0	0	0	1	0	0	0	0	0	0	0
BIALITE_bin106	d__Bacteria;p__Verrucomicrobiota;c__Lentisphaeria;o__UBA1407;f__;g__;s__	medium	89.19	3.06992	3862776	0.202669	0.0337173	0.17219	0.408577	0	0	0	0	0	0	0	0	0	3	0	0	0	0	0	0	0	0	0	0	0	0	0	0	0	0	0	0	0	1	0	0	0	0	0	0	0	0	0	0
BIALITE_bin156	d__Bacteria;p__Verrucomicrobiota;c__Lentisphaeria;o__UBA1407;f__PUNB01;g__SLSR01;s__	medium	59.76	0.705053	1430486	0.280584	1.84676	1.39545	3.5228	0	0	0	0	0	0	0	0	0	1	0	0	0	0	0	0	0	0	0	0	0	0	0	0	0	0	0	0	0	0	0	0	0	0	0	0	0	0	0	0
BIALITE_bin20	d__Bacteria;p__Verrucomicrobiota;c__Verrucomicrobiae;o__Opitutales;f__DSM-45221;g__UBA7441;s__	medium	81.76	0	2942234	0.0471829	0.0413044	0.0725183	0.161006	0	0	0	0	0	0	0	0	0	0	0	0	0	0	0	0	0	0	0	0	0	0	0	0	0	0	0	0	0	0	0	0	0	0	0	0	0	0	0	0
BIALITE_bin210	d__Bacteria;p__Verrucomicrobiota;c__Verrucomicrobiae;o__Opitutales;f__DSM-45221;g__UBA7441;s__	medium	62.4	0.675676	1813294	0.0046157	0.0348606	0.0592038	0.0986801	0	0	0	0	0	0	0	0	0	0	0	0	0	0	0	0	0	0	0	0	0	0	0	0	0	0	0	0	0	0	0	0	0	0	0	0	0	0	0	0
BIALITE_bin291	d__Bacteria;p__Verrucomicrobiota;c__Verrucomicrobiae;o__Opitutales;f__DSM-45221;g__WN38;s__	medium	51.31	3.94277	2006118	0.00356217	0.0136856	0.00285623	0.020104	0	0	0	0	0	0	0	0	0	0	0	0	0	0	0	0	0	0	0	0	0	0	0	0	0	0	0	0	0	0	0	0	1	0	0	0	1	0	0	0
BIALITE_bin11	d__Bacteria;p__Verrucomicrobiota;c__Verrucomicrobiae;o__Opitutales;f__JABSRG01;g__;s__	medium	69.44	0	2027557	0.0150581	0.00285449	0.0124966	0.0304092	0	0	0	0	0	0	0	0	0	0	0	0	0	0	0	0	0	0	0	0	0	0	0	0	0	0	0	0	0	0	0	0	0	0	0	0	0	0	0	0
BIALITE_bin272	d__Bacteria;p__Verrucomicrobiota;c__Verrucomicrobiae;o__Opitutales;f__Opitutaceae;g__;s__	medium	63.33	2.02703	2539424	0.00237185	0.0104051	0.00519718	0.0179741	0	0	0	0	0	0	0	0	0	1	0	0	0	0	0	0	0	0	0	0	0	0	0	0	0	0	0	0	0	0	0	0	1	0	0	0	0	0	0	0
BIALITE_bin123	d__Bacteria;p__Verrucomicrobiota;c__Verrucomicrobiae;o__Opitutales;f__Puniceicoccaceae;g__Puniceicoccus;s__	medium	65.17	1.68919	1431103	0.0112314	0.0194754	0.00918596	0.0398928	0	0	0	0	0	0	0	0	0	0	0	0	0	0	0	0	0	0	0	0	0	0	0	0	0	0	0	0	0	0	0	0	0	0	0	0	0	0	0	0
BIALITE_bin285	d__Bacteria;p__Verrucomicrobiota;c__Verrucomicrobiae;o__Opitutales;f__T3Sed10-336;g__;s__	medium	71.23	5.74324	3439477	0.00505832	0.00992241	0.00473592	0.0197167	0	0	0	0	0	0	0	0	0	1	0	0	0	0	0	0	0	0	0	0	0	0	0	0	0	0	0	0	0	0	0	0	1	0	0	0	0	0	0	0
BIALITE_bin22	d__Bacteria;p__Verrucomicrobiota;c__Verrucomicrobiae;o__Opitutales;f__Verruco-01;g__Oceanipulchritudo;s__	high	95.92	0	3444217	0.081208	0.0580186	0.0912173	0.230444	0	0	0	0	0	0	0	0	0	2	0	0	0	0	0	0	0	0	0	0	0	0	0	0	0	0	0	0	0	0	0	0	1	0	0	0	0	0	0	0
BIALITE_bin101	d__Bacteria;p__Verrucomicrobiota;c__Verrucomicrobiae;o__Verrucomicrobiales;f__DEV007;g__Arctic95D-9;s__	medium	75.93	2.04082	3753918	0.00834934	0.016201	0.0106906	0.0352409	0	0	0	0	0	0	0	0	0	0	0	0	0	0	0	0	0	0	0	0	0	0	0	0	0	0	0	0	0	0	0	0	0	0	0	0	0	0	0	0
BIALITE_bin228	d__Bacteria;p__Verrucomicrobiota;c__Verrucomicrobiae;o__Verrucomicrobiales;f__DEV007;g__Arctic95D-9;s__	high	99.32	1.36054	5222699	0.0056679	0.0148338	0.0417191	0.0622207	0	0	0	0	0	0	0	0	0	0	0	0	1	0	0	0	0	0	0	0	0	0	0	0	0	0	0	0	0	0	0	0	0	0	0	0	0	0	0	0
[truncated: 17 more columns]

## Sheet: MAGs_sortable
mags	classification	quality	completeness	contamination	genome_size (byte)	Sample A AVG	Sample B AVG	Sample C AVG	Total	AclB	AcsB	HbsC	HbsT	Mcr	RbcL	CooS	CoxL	Fe	FeFe	NiFe.G1	NiFe.G2	NiFe.G3	NiFe.G4	McrA	MmoA	PmoA	IsoA	FCC	Sqr	SoxB	SoxC	rDsrA	DsrA	AsrA	Sor	AmoA	HzsA	NxrA	NifH	NarG	NapA	NrfA	NirS	NirK	NorB	NosZ	Nod	PsaA	PsbA
BIALITE_bin255	d__Bacteria;p__Actinomycetota;c__Humimicrobiia;o__Humimicrobiales;f__Humimicrobiaceae;g__Halolacustris;s__Halolacustris primus	medium	87.11	9.94949	2053227	0.00209108	0.00605024	0.0167931	0.0249345	0	2	0	0	0	0	1	0	0	0	0	0	2	0	0	0	0	0	0	0	0	0	0	0	0	0	0	0	0	0	0	0	0	0	0	0	0	0	0	0
BIALITE_bin309	d__Bacteria;p__Spirochaetota;c__Spirochaetia;o__SPDA01;f__B32-G16;g__;s__	medium	81.54	8.62069	4620530	0.00703145	0.0461662	0.0619655	0.115163	0	2	0	0	0	0	1	0	0	3	0	0	1	0	0	0	0	0	0	0	0	0	0	0	0	0	0	0	0	0	0	0	0	0	0	0	0	0	0	0
BIALITE_bin44	d__Bacteria;p__Desulfobacterota;c__Desulfobacteria;o__Desulfobacterales;f__SKZT01;g__SKZT01;s__	medium	63.31	0.860215	2275115	0.0438489	0.248424	0.211468	0.503741	0	1	0	0	0	0	4	0	0	0	1	0	1	0	0	0	0	0	0	0	0	0	0	1	0	0	0	0	0	0	0	0	1	0	0	0	0	0	0	0
BIALITE_bin36	d__Bacteria;p__Desulfobacterota;c__Desulfobulbia;o__Desulfobulbales;f__Desulfocapsaceae;g__Desulfopila_A;s__	medium	67.86	0.595238	2662148	0.159685	0.0801173	0.171585	0.411388	0	1	0	0	0	0	3	0	0	0	1	0	3	0	0	0	0	0	0	1	0	0	0	1	0	0	0	0	0	0	0	2	0	0	0	0	0	0	0	0
BIALITE_bin80	d__Bacteria;p__Desulfobacterota;c__Desulfobacteria;o__Desulfobacterales;f__Desulfosalsimonadaceae;g__B1SED10-16;s__	high	91.61	2.58065	3526340	0.00862017	0.0611803	0.0370351	0.106836	0	1	0	0	0	0	3	0	0	0	0	0	0	0	0	0	0	0	0	0	0	0	0	1	0	0	0	0	0	1	0	0	0	0	0	0	0	0	0	0
BIALITE_bin21	d__Bacteria;p__Desulfobacterota;c__Desulfobacteria;o__Desulfobacterales;f__Desulfococcaceae;g__JAABSQ01;s__	medium	87.42	1.93548	4296073	0.0391714	0.0127438	0.0332003	0.0851155	0	1	0	0	0	0	2	0	0	0	1	1	1	0	0	0	0	0	0	0	0	0	0	1	0	0	0	0	0	1	0	0	0	0	0	1	0	0	0	0
BIALITE_bin253	d__Bacteria;p__Planctomycetota;c__Brocadiia;o__CAIUPP01;f__;g__;s__	medium	60.35	6.06061	2209763	0.00146405	0.0095063	0.00722167	0.018192	0	1	0	0	0	0	2	0	0	1	0	0	3	0	0	0	0	0	0	0	0	0	0	0	0	0	0	0	0	0	0	0	0	0	0	0	0	0	0	0
BIALITE_bin135	d__Bacteria;p__Desulfobacterota;c__Desulfobacteria;o__Desulfobacterales;f__Desulfosalsimonadaceae;g__Desulfosalsimonas;s__Desulfosalsimonas propionicica	medium	68.06	1.29032	2209346	0.0273031	0.121718	0.130728	0.279749	0	1	0	0	0	0	2	0	0	0	0	0	0	0	0	0	0	0	0	1	0	0	0	0	0	0	0	0	0	0	1	0	0	0	0	0	0	0	0	0
BIALITE_bin46	d__Bacteria;p__Bacillota_D;c__Dethiobacteria;o__DTU022;f__DTU022;g__SKPH01;s__	medium	87.08	2.04802	2534960	1.40213	0.0238903	0.0354213	1.46144	0	1	0	0	0	0	2	0	0	0	0	0	0	0	0	0	0	0	0	0	0	0	0	0	0	0	0	0	0	0	0	0	0	0	0	0	0	0	0	0
BIALITE_bin139	d__Bacteria;p__Spirochaetota;c__B62-G9;o__B62-G9;f__B62-G9;g__;s__	medium	87.6	5.6	2717185	0.0666587	0.0221239	0.0166917	0.105474	0	1	0	0	0	0	1	0	0	1	1	0	0	0	0	0	0	0	0	0	0	0	0	0	0	0	0	0	0	0	0	0	0	0	0	0	0	0	0	0
BIALITE_bin43	d__Bacteria;p__Planctomycetota;c__Phycisphaerae;o__FEN-1346;f__FEN-1346;g__;s__	medium	75	1.13636	2408592	0.237433	0.493134	0.332231	1.0628	0	1	0	0	0	0	1	0	0	0	1	0	0	0	0	0	0	0	0	0	0	0	0	0	0	0	0	0	0	0	0	0	1	0	0	0	0	0	0	0
BIALITE_bin45	d__Bacteria;p__Desulfobacterota;c__Desulfovibrionia;o__Desulfovibrionales;f__Desulfohalobiaceae;g__;s__	medium	87.9	1.78571	2501487	0.0201123	0.126916	0.111347	0.258375	0	1	0	0	0	0	1	0	0	0	1	0	0	0	0	0	0	0	0	0	0	0	0	1	0	0	0	0	0	0	0	0	1	0	0	0	0	0	0	0
BIALITE_bin286	d__Bacteria;p__Desulfobacterota;c__Desulfobulbia;o__Desulfobulbales;f__Desulfocapsaceae;g__Desulfopila_A;s__	medium	59.97	3.27381	2786054	0.00894008	0.00544057	0.0169985	0.0313791	0	1	0	0	0	0	1	0	0	0	0	0	2	0	0	0	0	0	0	0	0	0	0	0	0	0	0	0	0	1	0	0	0	0	0	0	0	0	0	0
BIALITE_bin100	d__Bacteria;p__Spirochaetota;c__UBA4802;o__UBA4802;f__UBA5550;g__;s__	high	96.56	3.37079	3188331	0.01734	0.0642553	0.0783035	0.159899	0	1	0	0	0	0	1	0	0	0	0	0	1	1	0	0	0	0	0	0	0	0	0	0	0	0	0	0	0	0	0	0	1	0	0	0	0	0	0	0
BIALITE_bin13	d__Bacteria;p__Chloroflexota;c__Anaerolineae;o__B4-G1;f__B4-G1;g__SKLM01;s__	medium	54.7	1.81818	1667006	0.59333	0.973135	1.12789	2.69436	0	1	0	0	0	0	1	0	0	0	0	0	1	0	0	0	0	0	0	0	0	0	0	0	0	0	0	0	0	0	0	0	0	0	0	0	0	0	0	0
BIALITE_bin201	d__Bacteria;p__Desulfobacterota;c__Desulfobacteria;o__Desulfobacterales;f__Desulfosalsimonadaceae;g__Desulfosalsimonas;s__Desulfosalsimonas sp011389605	medium	62.5	0.892857	2694838	0.014607	0.0748193	0.074576	0.164002	0	1	0	0	0	0	1	0	0	0	0	0	1	0	0	0	0	0	0	0	0	0	0	1	0	0	0	0	0	0	0	0	0	0	0	0	0	0	0	0
BIALITE_bin324	d__Bacteria;p__Planctomycetota;c__Brocadiia;o__CAIUPP01;f__;g__;s__	medium	50.14	3.40909	2180099	0.0027086	0.0101227	0.0105336	0.0233649	0	1	0	0	0	0	1	0	0	0	0	0	1	0	0	0	0	0	0	0	0	0	0	0	0	0	0	0	0	0	0	0	0	0	0	0	0	0	0	0
BIALITE_bin186	d__Bacteria;p__JAHJDO01;c__JAHJDO01;o__;f__;g__;s__	high	96.77	2.15054	1741863	0.0188287	0.0594907	0.0653323	0.143652	0	1	0	0	0	0	1	0	0	0	0	0	0	0	0	0	0	0	0	0	0	0	0	0	0	0	0	0	0	0	0	0	0	0	0	0	0	0	0	0
BIALITE_bin218	d__Bacteria;p__Spirochaetota;c__Spirochaetia;o__SPDA01;f__JAJSAL01;g__;s__	medium	71.06	1.14943	2014830	0.0102	0.0574522	0.038672	0.106324	0	1	0	0	0	0	1	0	0	0	0	0	0	0	0	0	0	0	0	0	0	0	0	0	0	0	0	0	0	0	0	0	0	0	0	0	0	0	0	0
BIALITE_bin247	d__Bacteria;p__Pseudomonadota;c__Alphaproteobacteria;o__Rhodobacterales;f__Rhodobacteraceae;g__Roseovarius;s__	medium	74.57	0.903614	2256388	0.0337784	0.112941	0.0943564	0.241076	0	0	0	0	0	0	0	2	0	0	0	0	0	0	0	0	0	0	0	0	0	0	0	0	0	0	0	0	0	0	1	0	0	0	0	0	0	0	0	0
BIALITE_bin104	d__Bacteria;p__Actinomycetota;c__Acidimicrobiia;o__Acidimicrobiales;f__SKKL01;g__SKKL01;s__	medium	88.03	1.7094	3043795	0.00364997	0.0548643	0.0120275	0.0705418	0	0	0	0	0	0	0	1	0	0	0	0	0	0	0	0	0	0	0	1	0	0	0	0	0	0	0	0	0	0	0	0	0	0	0	0	0	0	0	0
BIALITE_bin130	d__Bacteria;p__Pseudomonadota;c__Gammaproteobacteria;o__Nitrococcales;f__Aquisalimonadaceae;g__Aquisalimonas;s__	medium	55.17	0	2084500	0.00402312	0.0278219	0.0165609	0.0484059	0	0	0	0	0	0	0	1	0	0	0	0	0	0	0	0	0	0	0	0	0	0	0	0	0	0	0	0	0	0	0	0	0	0	0	0	0	0	0	0
BIALITE_bin191	d__Bacteria;p__Actinomycetota;c__Acidimicrobiia;o__Acidimicrobiales;f__SKKL01;g__SKKL01;s__	medium	68.97	2.58621	2462024	0.0129902	0.125915	0.0413406	0.180246	0	0	0	0	0	0	0	1	0	0	0	0	0	0	0	0	0	0	0	0	0	0	0	0	0	0	0	0	0	0	0	0	0	0	1	0	0	0	0	0
BIALITE_bin199	d__Bacteria;p__Pseudomonadota;c__Gammaproteobacteria;o__XJ16;f__Halofilaceae;g__SLKC01;s__	medium	68.63	0.792254	1809899	0.0156312	0.0616433	0.102066	0.179341	0	0	0	0	0	0	0	1	0	0	0	0	0	0	0	0	0	0	0	0	0	0	0	0	0	0	0	0	0	0	1	0	0	0	0	0	0	0	0	0
BIALITE_bin232	d__Bacteria;p__Pseudomonadota;c__Alphaproteobacteria;o__Rhodobacterales;f__Rhodobacteraceae;g__Yoonia;s__	medium	69.39	0.757576	2257518	0.184488	0.0712399	0.235371	0.491099	0	0	0	0	0	0	0	1	0	0	0	0	0	0	0	0	0	0	0	0	1	0	0	0	0	0	0	0	0	0	0	0	0	0	0	0	0	0	0	0
BIALITE_bin315	d__Bacteria;p__Pseudomonadota;c__Alphaproteobacteria;o__Rhodobacterales;f__Rhodobacteraceae;g__Roseovarius;s__	medium	82.6	8.69042	3533354	0.0334073	0.0746319	0.0750192	0.183058	0	0	0	0	0	0	0	1	0	0	0	0	0	0	0	0	0	0	0	0	2	0	0	0	0	0	0	0	0	0	1	0	0	0	0	0	0	0	0	0
BIALITE_bin326	d__Bacteria;p__Chloroflexota;c__Chloroflexia;o__Thermomicrobiales;f__Thermomicrobiaceae;g__;s__	medium	82.8	5.7066	4159568	0.00308835	0.0146274	0.00624667	0.0239624	0	0	0	0	0	0	0	1	0	0	0	0	0	0	0	0	0	0	0	0	0	0	0	0	0	0	0	0	0	0	0	0	0	0	1	0	0	0	0	0
BIALITE_bin79	d__Bacteria;p__Pseudomonadota;c__Alphaproteobacteria;o__Rhodobacterales;f__Rhodobacteraceae;g__Tranquillimonas;s__	medium	72.68	3.0303	2381437	0.0148669	0.0511006	0.0351191	0.101087	0	0	0	0	0	0	0	1	0	0	0	0	0	0	0	0	0	0	0	0	0	0	0	0	0	0	0	0	0	0	0	0	0	0	0	0	0	0	0	0
BIALITE_bin54	d__Bacteria;p__Desulfobacterota;c__Desulfovibrionia;o__Desulfovibrionales;f__Desulfonatronovibrionaceae;g__Desulfonatronovibrio;s__	high	93.45	1.19048	2424678	0.0552834	0.0404679	0.0950032	0.190755	0	0	0	0	0	0	1	0	0	0	2	0	3	1	0	0	0	0	0	0	0	0	0	1	0	0	0	0	0	1	0	0	1	0	0	0	0	0	0	0
BIALITE_bin236	d__Bacteria;p__Desulfobacterota;c__Desulfovibrionia;o__Desulfovibrionales;f__Desulfonatronovibrionaceae;g__Desulfonatronovibrio;s__	medium	89.95	2.38095	2279566	0.0170735	0.037592	0.0560637	0.110729	0	0	0	0	0	0	1	0	0	0	2	0	3	1	0	0	0	0	0	0	0	0	0	0	0	0	0	0	0	0	0	0	0	0	0	0	0	0	0	0
BIALITE_bin250	d__Bacteria;p__Desulfobacterota;c__Desulfovibrionia;o__Desulfovibrionales;f__Desulfonatronaceae;g__Desulfonatronum;s__	medium	59.03	4.16667	2343850	0.00200609	0.00899732	0.0146039	0.0256073	0	0	0	0	0	1	1	0	0	0	2	0	0	1	0	0	0	0	0	1	0	0	0	1	0	0	0	0	0	1	0	0	0	0	0	0	0	0	0	0
BIALITE_bin195	d__Bacteria;p__Desulfobacterota;c__Desulfobacteria;o__Desulfobacterales;f__Desulfosalsimonadaceae;g__B1SED10-16;s__	medium	84.29	2.58065	2737267	0.0196491	0.0728235	0.060315	0.152788	0	0	0	0	0	0	1	0	0	0	0	0	1	0	0	0	0	0	0	0	0	0	0	1	0	0	0	0	0	0	0	0	0	0	0	0	0	0	0	0
BIALITE_bin169	d__Bacteria;p__Desulfobacterota;c__Desulfobacteria;o__Desulfobacterales;f__Desulfosalsimonadaceae;g__B1SED10-16;s__	medium	72.58	9.03226	2285907	0.0253792	0.109399	0.110143	0.244922	0	0	0	0	0	0	1	0	0	0	0	0	0	0	0	0	0	0	0	0	0	0	0	0	0	0	0	0	0	0	0	0	1	0	0	0	0	0	0	0
BIALITE_bin8	d__Bacteria;p__Bacillota_D;c__Dethiobacteria;o__DTU022;f__DTU022;g__T3SED10-7;s__T3SED10-7 sp007126465	medium	66.23	1.41243	1533638	0.119836	0.245505	0.245287	0.610628	0	0	0	0	0	0	1	0	0	0	0	0	0	0	0	0	0	0	0	0	0	0	0	0	0	0	0	0	0	0	0	0	0	0	0	0	0	0	0	0
BIALITE_bin281	d__Bacteria;p__Pseudomonadota;c__Gammaproteobacteria;o__Chromatiales;f__Chromatiaceae;g__Halochromatium;s__	medium	67.28	2.62931	2245394	0.00876644	0.0514874	0.0430229	0.103277	0	0	0	0	0	0	0	0	0	0	3	1	0	0	0	0	0	0	2	2	1	0	1	0	0	0	0	0	0	0	0	0	0	0	0	0	0	0	0	0
BIALITE_bin165	d__Bacteria;p__Desulfobacterota;c__Desulfovibrionia;o__Desulfovibrionales;f__Desulfonatronovibrionaceae;g__Desulfonatronovibrio;s__	medium	71.13	2.57937	2090334	0.00581264	0.0376736	0.0428656	0.0863518	0	0	0	0	0	0	0	0	0	0	1	0	3	1	0	0	0	0	0	1	0	0	0	1	0	0	0	0	0	0	0	0	1	0	0	0	0	0	0	0
BIALITE_bin37	d__Bacteria;p__Pseudomonadota;c__Gammaproteobacteria;o__Chromatiales;f__Chromatiaceae;g__Halochromatium;s__	medium	82.35	1.09195	3578131	0.362625	0.327647	0.544861	1.23513	0	0	0	0	0	1	0	0	0	0	1	0	2	0	0	0	0	0	2	2	1	0	1	0	0	1	0	0	0	1	0	0	0	0	0	0	0	0	0	0
BIALITE_bin152	d__Bacteria;p__Deinococcota;c__Deinococci;o__Deinococcales;f__Trueperaceae;g__CSSed10-48;s__	medium	86.27	0.847458	3192826	0.00442828	0.038176	0.0306496	0.0732539	0	0	0	0	0	0	0	0	0	0	1	0	2	0	0	0	0	0	0	1	0	0	0	0	0	0	0	0	0	0	0	0	0	1	0	0	0	0	0	0
BIALITE_bin198	d__Bacteria;p__Pseudomonadota;c__Gammaproteobacteria;o__Chromatiales;f__Chromatiaceae;g__Halochromatium;s__	medium	63.08	0.0574713	2119588	0.134547	0.190099	0.156403	0.481049	0	0	0	0	0	0	0	0	0	0	1	0	2	0	0	0	0	0	1	2	1	0	1	0	0	0	0	0	0	0	0	0	0	0	0	1	0	0	0	0
BIALITE_bin15	d__Bacteria;p__Pseudomonadota;c__Alphaproteobacteria;o__Rhodospirillales_A;f__UXAT02;g__REEP01;s__	medium	80.51	4.47761	2429218	1.78995	2.01893	2.48368	6.29256	0	0	0	0	0	0	0	0	0	0	1	0	1	0	0	0	0	0	0	1	0	0	0	0	0	0	0	0	0	1	0	0	0	0	0	0	0	0	0	0
BIALITE_bin30	d__Bacteria;p__Pseudomonadota;c__Alphaproteobacteria;o__DSM-16000;f__Inquilinaceae;g__;s__	medium	78.25	0.218341	3441539	0.0655025	0.0404607	0.0983415	0.204305	0	0	0	0	0	0	0	0	0	0	1	0	1	0	0	0	0	0	0	0	0	0	0	0	0	0	0	0	0	1	0	0	0	0	0	0	0	0	0	0
BIALITE_bin59	d__Bacteria;p__Pseudomonadota;c__Alphaproteobacteria;o__DSM-16000;f__Inquilinaceae;g__JAAAOG01;s__	medium	69.85	2.62009	3288966	19.5897	0.238461	0.362529	20.1907	0	0	0	0	0	0	0	0	0	0	1	0	1	0	0	0	0	0	0	0	0	0	0	0	0	0	0	0	0	1	0	0	0	0	0	0	0	0	0	0
BIALITE_bin14	d__Bacteria;p__Deinococcota;c__Deinococci;o__Deinococcales;f__Trueperaceae;g__SLSQ01;s__	medium	80.1	2.33051	2436686	0.0449627	0.218931	0.139866	0.403761	0	0	0	0	0	0	0	0	0	0	1	0	1	0	0	0	0	0	0	1	0	0	0	0	0	0	0	0	0	0	0	0	0	1	2	0	0	0	0	0
BIALITE_bin24	d__Bacteria;p__Pseudomonadota;c__Gammaproteobacteria;o__Ectothiorhodospirales;f__Thioalkalivibrionaceae;g__Thioalkalivibrio_B;s__Thioalkalivibrio_B nitratireducens_A	medium	60.38	0	1907137	0.248134	1.1049	0.605324	1.95835	0	0	0	0	0	1	0	0	0	0	1	0	1	0	0	0	0	0	1	1	1	0	1	0	0	0	0	0	0	0	1	1	0	0	0	1	0	0	0	0
BIALITE_bin85	d__Bacteria;p__Deinococcota;c__Deinococci;o__Deinococcales;f__Trueperaceae;g__SLSQ01;s__	medium	77.75	1.27119	2300806	0.00602663	0.107445	0.0450199	0.158491	0	0	0	0	0	0	0	0	0	0	1	0	1	0	0	0	0	0	0	1	0	0	0	0	0	0	0	0	0	0	0	0	0	0	1	0	0	0	0	0
BIALITE_bin113	d__Bacteria;p__Spirochaetota;c__UBA4802;o__UBA4802;f__UB4802;g__M55B154;s__	medium	76.87	1.1236	2609404	0	0.0167185	0.0225769	0.0392954	0	0	0	0	0	0	0	0	0	0	1	0	0	0	0	0	0	0	0	0	0	0	0	0	0	0	0	0	0	0	0	0	1	0	0	0	0	0	0	0
BIALITE_bin128	d__Bacteria;p__Pseudomonadota;c__Gammaproteobacteria;o__Xanthomonadales;f__Wenzhouxiangellaceae;g__Wenzhouxiangella;s__	high	92.36	2.2494	3168467	0.0104284	0.121903	0.0642834	0.196614	0	0	0	0	0	0	0	0	0	0	1	0	0	0	0	0	0	0	0	0	0	0	0	0	0	0	0	0	0	0	1	0	0	0	0	0	0	0	0	0
BIALITE_bin138	d__Bacteria;p__Deinococcota;c__Deinococci;o__Deinococcales;f__Trueperaceae;g__SLSQ01;s__	medium	56.71	9.74576	1820961	0.00489013	0.047007	0.0278424	0.0797395	0	0	0	0	0	0	0	0	0	0	1	0	0	0	0	0	0	0	0	1	0	0	0	0	0	0	0	0	0	0	0	0	0	0	1	0	0	0	0	0
BIALITE_bin179	d__Bacteria;p__Pseudomonadota;c__Alphaproteobacteria;o__Geminicoccales;f__Geminicoccaceae;g__SLRI01;s__	medium	60.34	0	3193339	0.307729	0.294246	0.365389	0.967363	0	0	0	0	0	0	0	0	0	0	1	0	0	0	0	0	0	0	0	0	0	0	0	0	0	0	0	0	0	0	0	0	0	0	0	0	1	0	0	0
BIALITE_bin189	d__Bacteria;p__Pseudomonadota;c__Gammaproteobacteria;o__Xanthomonadales;f__Wenzhouxiangellaceae;g__GCA-2722315;s__	medium	68.97	1.72414	2728152	0.106019	0.212566	0.167433	0.486018	0	0	0	0	0	0	0	0	0	0	1	0	0	0	0	0	0	0	0	1	0	0	0	0	0	0	0	0	0	0	0	0	0	0	0	2	0	0	0	0
BIALITE_bin190	d__Bacteria;p__Gemmatimonadota;c__Gemmatimonadetes;o__Longimicrobiales;f__UBA6960;g__SLBA01;s__	medium	62.07	0	2077159	0.00509804	0.144519	0.0418922	0.191509	0	0	0	0	0	0	0	0	0	0	1	0	0	0	0	0	0	0	0	0	0	0	0	0	0	0	0	0	0	0	0	0	0	0	0	0	0	0	0	0
BIALITE_bin220	d__Bacteria;p__Pseudomonadota;c__Alphaproteobacteria;o__Rhizobiales;f__Rhodomicrobiaceae;g__Dichotomicrobium;s__	medium	82.41	0.403226	2110150	0.0344113	0.128797	0.154657	0.317865	0	0	0	0	0	0	0	0	0	0	1	0	0	0	0	0	0	0	0	1	0	0	0	0	0	0	0	0	0	0	0	0	0	0	0	0	0	0	0	1
BIALITE_bin284	d__Bacteria;p__Actinomycetota;c__Coriobacteriia;o__OPB41;f__SLCP01;g__SLCP01;s__	medium	52.29	0.277778	1032126	0	0.00887846	0.00327924	0.0121577	0	0	0	0	0	0	0	0	0	0	1	0	0	0	0	0	0	0	0	0	0	0	0	0	0	0	0	0	0	0	0	0	0	0	0	0	0	0	0	0
BIALITE_bin314	d__Bacteria;p__Pseudomonadota;c__Gammaproteobacteria;o__UBA6429;f__UBA6429;g__Thiohalophilus;s__	medium	63.45	1.72414	2464219	0.00615707	0.105352	0.0326496	0.144159	0	0	0	0	0	1	0	0	0	0	1	0	0	0	0	0	0	0	1	1	1	0	1	0	0	0	0	0	0	0	0	0	0	1	0	1	2	0	0	0
BIALITE_bin49	d__Bacteria;p__Pseudomonadota;c__Gammaproteobacteria;o__Woeseiales;f__Woeseiaceae;g__;s__	medium	65.52	0	2750328	0.031379	0.0495886	0.0516368	0.132604	0	0	0	0	0	0	0	0	0	0	1	0	0	0	0	0	0	0	0	0	0	0	0	0	0	0	0	0	0	0	0	0	0	0	0	0	0	0	0	0
BIALITE_bin230	d__Bacteria;p__Campylobacterota;c__Campylobacteria;o__Campylobacterales;f__Sulfurovaceae;g__TCS-49;s__	high	91.62	0.948509	1745721	0.0116581	0.0155882	0.0322857	0.0595321	1	0	0	0	0	0	0	0	0	0	0	1	1	1	0	0	0	0	0	2	0	0	0	0	0	0	0	0	0	1	0	0	0	0	0	0	0	0	0	0
BIALITE_bin275	d__Bacteria;p__Bacteroidota;c__Bacteroidia;o__Cytophagales;f__Cyclobacteriaceae;g__Tunicatimonas;s__	high	92.41	0.992063	5626417	0.00273081	0.00128975	0.0236313	0.0276518	0	0	0	0	0	0	0	0	0	0	0	1	0	0	0	0	0	0	0	1	0	0	0	0	0	0	0	0	0	0	0	1	0	0	0	0	0	0	0	0
BIALITE_bin322	d__Bacteria;p__Planctomycetota;c__Phycisphaerae;o__Phycisphaerales;f__Phycisphaeraceae;g__;s__	medium	65.06	7.95455	2818093	0.00249692	0.0135504	0.00948168	0.025529	0	0	0	0	0	0	0	0	0	0	0	0	4	0	0	0	0	0	0	0	0	0	0	0	0	0	0	0	0	0	0	0	2	0	0	0	0	0	0	0
BIALITE_bin107	d__Bacteria;p__Actinomycetota;c__Actinomycetia;o__Euzebyales;f__Egibacteraceae;g__T1Sed10-49;s__	medium	89.74	0.854701	2675985	0.0130302	0.043901	0.0407157	0.0976468	0	0	0	0	0	0	0	0	0	0	0	0	3	0	0	0	0	0	0	0	0	0	0	0	0	0	0	0	0	0	0	0	0	0	0	0	0	0	0	0
BIALITE_bin102	d__Bacteria;p__Desulfobacterota;c__Desulfobulbia;o__Desulfobulbales;f__Desulfocapsaceae;g__Desulfopila_A;s__	medium	59.81	0.892857	2284583	0.108621	0.0390177	0.0847453	0.232384	0	0	0	0	0	0	0	0	0	0	0	0	2	0	0	0	0	0	0	1	0	0	0	0	0	0	0	0	0	0	0	0	0	0	0	0	0	0	0	0
BIALITE_bin103	d__Bacteria;p__Myxococcota;c__Polyangia;o__HGW-17;f__SLPX01;g__SLPX01;s__	medium	61.16	1.31336	4353033	0.00641933	0.0319312	0.0349433	0.0732938	1	0	0	0	0	0	0	0	0	0	0	0	2	0	0	0	0	0	0	0	0	0	0	0	0	0	0	0	0	0	0	0	0	0	0	0	0	0	0	0
BIALITE_bin108	d__Bacteria;p__Hydrogenedentota;c__Hydrogenedentia;o__Hydrogenedentiales;f__SLHB01;g__SKRY01;s__	medium	64.91	0	2479384	0.0120911	0.0356045	0.0311138	0.0788093	0	0	0	0	0	0	0	0	0	0	0	0	2	0	0	0	0	0	0	0	0	0	0	0	0	0	0	0	0	0	0	0	1	0	0	0	0	0	0	0
BIALITE_bin134	d__Bacteria;p__Planctomycetota;c__Planctomycetia;o__Pirellulales;f__Pirellulaceae;g__JAAYDI01;s__	medium	84.94	2.29885	6190711	0.0141247	0.0999149	0.0686784	0.182718	0	0	0	0	0	0	0	0	0	1	0	0	2	0	0	0	0	0	0	0	0	0	0	0	0	0	0	0	0	0	0	0	0	0	0	0	0	0	0	0
BIALITE_bin19	d__Bacteria;p__Chloroflexota;c__Anaerolineae;o__Anaerolineales;f__UBA11858;g__B10-G9;s__	medium	68.64	1.81818	1833436	0.0959643	0.465592	0.42374	0.985296	0	0	0	0	0	0	0	0	0	0	0	0	2	0	0	0	0	0	0	0	0	0	0	0	0	0	0	0	0	0	0	0	0	0	0	0	0	0	0	0
BIALITE_bin225	d__Bacteria;p__Planctomycetota;c__Brocadiia;o__CAIUPP01;f__;g__;s__	medium	72.62	0	2211838	0.00389491	0.0174974	0.0282746	0.0496668	0	0	0	0	0	0	0	0	0	0	0	0	2	0	0	0	0	0	0	0	0	0	0	0	0	0	0	0	0	0	0	0	0	0	0	0	0	0	0	0
BIALITE_bin227	d__Bacteria;p__Bacteroidota;c__Bacteroidia;o__Bacteroidales;f__UBA1556;g__;s__	medium	60.43	0.537634	1679993	0.0152666	0.0116395	0.0214115	0.0483176	0	0	0	0	0	0	0	0	0	0	0	0	2	0	0	0	0	0	0	1	0	0	0	0	0	0	0	0	0	0	0	0	1	0	0	0	0	0	0	0
BIALITE_bin318	d__Bacteria;p__Chloroflexota;c__Dehalococcoidia;o__GIF9;f__AB-539-J10;g__SKVJ01;s__	medium	61.84	4.78548	1093917	0.00247962	0.0105746	0.00925737	0.0223116	0	0	0	0	0	0	0	0	0	0	0	0	2	1	0	0	0	0	0	0	0	0	0	0	0	0	0	0	0	0	0	0	0	0	0	0	0	0	0	0
BIALITE_bin41	d__Bacteria;p__Verrucomicrobiota;c__Kiritimatiellia;o__SLAD01;f__SLAD01;g__SKZA01;s__	high	90.07	1.35135	2469708	0.0019728	0.0312511	0.0157498	0.0489738	0	0	0	0	0	0	0	0	0	0	0	0	2	0	0	0	0	0	1	0	0	0	0	0	0	0	0	0	0	0	0	0	1	0	0	0	0	0	0	0
BIALITE_bin7	d__Archaea;p__Asgardarchaeota;c__Heimdallarchaeia;o__UBA460;f__UBA460;g__;s__	high	92.99	2.33645	3098861	0.109633	0.00982688	0.0133132	0.132773	0	0	0	0	0	0	0	0	0	0	0	0	2	0	0	0	0	0	0	0	0	0	0	0	0	0	0	0	0	0	0	0	0	0	0	0	0	0	0	0
BIALITE_bin99	d__Archaea;p__Thermoplasmatota;c__E2;o__DHVEG-1;f__DHVEG-1;g__;s__	high	92.8	0.8	1477813	0.00453943	0.0398951	0.0534965	0.0979311	1	0	0	0	0	0	0	0	0	0	0	0	2	0	0	0	0	0	0	0	0	0	0	0	0	0	0	0	0	0	0	0	0	0	0	0	0	0	0	0
BIALITE_bin17	d__Bacteria;p__Spirochaetota;c__Spirochaetia;o__JAIPGG01;f__;g__;s__	high	94.4	1.86667	2881991	0.0309845	0.00654847	0.0133497	0.0508827	0	0	0	0	0	0	0	0	0	2	0	0	1	0	0	0	0	0	0	0	0	0	0	0	0	0	0	0	0	1	0	0	0	0	0	0	0	0	0	0
BIALITE_bin263	d__Bacteria;p__Spirochaetota;c__Spirochaetia;o__DSM-27196;f__SLAA01;g__SLAA01;s__	high	99.2	3.6	3179114	0.0366713	0.0366067	0.0849546	0.158233	0	0	0	0	0	0	0	0	0	1	0	0	1	0	0	0	0	0	0	0	0	0	0	0	0	0	0	0	0	1	0	0	0	0	0	0	0	0	0	0
BIALITE_bin62	d__Bacteria;p__Cyanobacteriota;c__Cyanobacteriia;o__Cyanobacteriales;f__Rubidibacteraceae;g__Halothece;s__	medium	78.1	1.11359	3207700	1.14833	0.719832	1.2412	3.10936	0	0	0	0	0	1	0	0	0	0	0	0	1	0	0	0	0	0	0	1	0	0	0	0	0	0	0	0	0	1	0	0	0	0	0	0	0	0	1	3
BIALITE_bin65	d__Bacteria;p__Campylobacterota;c__Campylobacteria;o__Campylobacterales;f__SZUA-545;g__CSSED11-302;s__	medium	87.46	1.47436	1833388	0.00619394	0.0151201	0.0111278	0.0324418	1	0	0	0	0	0	0	0	0	0	0	0	1	0	0	0	0	0	0	0	0	0	0	0	0	0	0	0	0	1	0	1	0	0	0	0	0	0	0	0
BIALITE_bin1	d__Bacteria;p__Pseudomonadota;c__Gammaproteobacteria;o__Ectothiorhodospirales;f__Thioalkalivibrionaceae;g__Thioalkalivibrio_B;s__	medium	53.45	1.72414	1688088	0.373706	0.364335	0.348071	1.08611	0	0	0	0	0	1	0	0	0	0	0	0	1	0	0	0	0	0	0	1	1	0	0	0	0	1	0	0	0	0	0	0	0	0	0	0	0	0	0	0
BIALITE_bin105	d__Archaea;p__Thermoplasmatota;c__E2;o__DHVEG-1;f__DHVEG-1;g__;s__	high	90.8	0	1512985	0.0771963	0.0287942	0.0595769	0.165567	1	0	0	0	0	0	0	0	0	0	0	0	1	1	0	0	0	0	0	0	0	0	0	0	0	0	0	0	0	0	0	0	0	0	0	0	0	0	0	0
BIALITE_bin109	d__Bacteria;p__Bdellovibrionota;c__Oligoflexia;o__Oligoflexales;f__RGVZ01;g__;s__	medium	72.57	7.89474	5471819	0	0.021786	0.00183955	0.0236255	0	0	0	0	0	0	0	0	0	0	0	0	1	0	0	0	0	0	0	1	0	0	0	0	0	0	0	0	0	0	0	1	0	0	0	0	0	0	0	0
BIALITE_bin110	d__Bacteria;p__Omnitrophota;c__Koll11;o__Duberdicusellales;f__4484-171;g__PXAH01;s__	medium	74.57	7.52688	1233438	0.0151451	0.0784396	0.0521781	0.145763	0	0	0	0	0	0	0	0	0	0	0	0	1	0	0	0	0	0	0	0	0	0	0	0	0	0	0	0	0	0	0	0	0	0	0	0	0	0	0	0
BIALITE_bin115	d__Bacteria;p__Hydrogenedentota;c__Hydrogenedentia;o__Hydrogenedentiales;f__JAEUWI01;g__JAEUWI01;s__	medium	88.83	1.0989	5441123	0.012173	0.0498589	0.0309683	0.0930001	0	0	0	0	0	0	0	0	0	0	0	0	1	0	0	0	0	0	0	0	0	0	0	0	0	0	0	0	0	0	1	0	1	0	0	1	0	0	0	0
BIALITE_bin118	d__Bacteria;p__Pseudomonadota;c__Alphaproteobacteria;o__Rhodobacterales;f__Rhodobacteraceae;g__Muriiphilus;s__	medium	50	0	1422761	0.0198462	0.0874932	0.0518971	0.159236	0	0	0	0	0	1	0	0	0	0	0	0	1	0	0	0	0	0	1	1	0	0	0	0	0	0	0	0	0	0	1	0	0	0	0	0	0	0	0	0
BIALITE_bin12	d__Bacteria;p__Bacteroidota;c__Bacteroidia;o__Bacteroidales;f__PUMT01;g__PXAP01;s__	medium	88.07	2.38095	3478487	0.0421745	0.119665	0.0783317	0.240171	0	0	0	0	0	0	0	0	0	3	0	0	1	0	0	0	0	0	0	0	0	0	0	0	0	0	0	0	0	0	0	0	1	0	0	0	0	0	0	0
BIALITE_bin120	d__Bacteria;p__Planctomycetota;c__Planctomycetia;o__Planctomycetales;f__Planctomycetaceae;g__;s__	medium	57.73	2.28758	4578862	0.00345059	0.0669844	0.0273458	0.0977807	0	0	0	0	0	0	0	0	0	0	0	0	1	0	0	0	0	0	0	0	0	0	0	0	0	0	0	0	0	0	0	0	0	0	0	1	0	0	0	0
BIALITE_bin126	d__Bacteria;p__Bacteroidota;c__Kapabacteria;o__Kapabacteriales;f__UBA2268;g__;s__	medium	53.45	0	1753274	0.0144636	0.0170987	0.0227212	0.0542835	0	0	0	0	0	0	0	0	0	0	0	0	1	0	0	0	0	0	0	0	0	0	0	0	0	0	0	0	0	0	0	0	1	0	0	0	0	0	0	0
BIALITE_bin132	d__Bacteria;p__Planctomycetota;c__Planctomycetia;o__Pirellulales;f__Pirellulaceae;g__Aureliella;s__	medium	51.23	0	3324500	0.0175347	0.0440793	0.0260509	0.0876649	0	0	0	0	0	0	0	0	0	0	0	0	1	0	0	0	0	0	0	0	0	0	0	0	0	0	0	0	0	0	0	0	0	0	0	0	0	0	0	0
BIALITE_bin137	d__Bacteria;p__Bacteroidota;c__Bacteroidia;o__Bacteroidales;f__JAGXLC01;g__;s__	medium	80.26	1.66667	3448153	0.00432128	0.0175928	0.0174315	0.0393456	0	0	0	0	0	0	0	0	0	2	0	0	1	0	0	0	0	0	0	0	0	0	0	0	0	0	0	0	0	0	0	0	1	0	0	2	0	0	0	0
BIALITE_bin141	d__Bacteria;p__Acidobacteriota;c__Aminicenantia;o__Aminicenantales;f__Aminicenantaceae;g__;s__	medium	87.43	1.28205	2718112	0.0149722	0.0399762	0.0507204	0.105669	0	0	0	0	0	0	0	0	0	0	0	0	1	0	0	0	0	0	0	0	0	0	0	0	0	0	0	0	0	0	0	0	0	0	0	0	0	0	0	0
BIALITE_bin149	d__Bacteria;p__Planctomycetota;c__UBA8742;o__UBA2392;f__UBA2392;g__JADJRK01;s__	medium	78.91	2.84091	3083311	0.00775772	0.0920274	0.0536737	0.153459	0	0	0	0	0	0	0	0	0	0	0	0	1	0	0	0	0	0	0	0	0	0	0	0	0	0	0	0	0	0	1	1	0	0	0	0	0	0	0	0
BIALITE_bin151	d__Bacteria;p__Spirochaetota;c__Spirochaetia;o__DSM-27196;f__Alkalispirochaetaceae;g__Alkalispirochaeta;s__	high	91.2	0	3280483	0.0121085	0.0933779	0.0525627	0.158049	0	0	0	0	0	0	0	0	0	2	0	0	1	0	0	0	0	0	0	0	0	0	0	0	0	0	0	0	0	0	0	0	0	0	0	0	0	0	0	0
BIALITE_bin161	d__Bacteria;p__Bacteroidota;c__Bacteroidia;o__Bacteroidales;f__B18-G4;g__M55B132;s__M55B132 sp018400295	medium	76.88	3.22581	2229299	0.00894411	0.0351668	0.040093	0.084204	0	0	0	0	0	0	0	0	0	0	0	0	1	0	0	0	0	0	0	0	0	0	0	0	0	0	0	0	0	0	0	0	0	0	0	0	0	0	0	0
BIALITE_bin174	d__Bacteria;p__Armatimonadota;c__UBA5377;o__UBA5377;f__UBA5352;g__UBA5352;s__	medium	59.36	0	3817221	0.00696914	0.0323724	0.0422245	0.0815661	0	0	0	0	0	0	0	0	0	0	0	0	1	0	0	0	0	0	0	0	0	0	0	0	0	0	0	0	0	0	0	0	0	0	0	0	0	0	0	0
BIALITE_bin176	d__Bacteria;p__Bacteroidota;c__Bacteroidia;o__Bacteroidales;f__F082;g__UBA6192;s__	high	91.94	1.07527	2978222	0.02742	0.0968966	0.0791616	0.203478	0	0	0	0	0	0	0	0	0	1	0	0	1	0	0	0	0	0	0	0	0	0	0	0	0	0	0	0	0	0	0	0	1	0	1	1	0	0	0	0
BIALITE_bin181	d__Bacteria;p__Bacteroidota;c__Bacteroidia;o__Bacteroidales;f__UBA7960;g__;s__	high	93.82	1.07527	2731730	0.00651958	0.11631	0.129795	0.252625	0	0	0	0	0	0	0	0	0	0	0	0	1	0	0	0	0	0	0	0	0	0	0	0	0	0	0	0	0	0	0	0	1	0	0	0	0	0	0	0
BIALITE_bin188	d__Bacteria;p__Chloroflexota;c__Anaerolineae;o__Anaerolineales;f__UBA11858;g__B10-G9;s__B10-G9 sp018335275	medium	78.18	2.82828	1930095	0.00552677	0.0345766	0.040076	0.0801793	0	0	0	0	0	0	0	0	0	0	0	0	1	0	0	0	0	0	0	0	0	0	0	0	0	0	0	0	0	0	0	0	0	0	0	0	0	0	0	0
BIALITE_bin192	d__Bacteria;p__Fermentibacterota;c__Fermentibacteria;o__Fermentibacterales;f__Fermentibacteraceae;g__Aegiribacteria;s__	high	93.96	1.0989	2635212	0.0665447	0.0822406	0.113114	0.261899	0	0	0	0	0	0	0	0	0	1	0	0	1	0	0	0	0	0	0	0	0	0	0	0	0	0	0	0	0	0	0	0	0	0	0	0	0	0	0	0
BIALITE_bin196	d__Bacteria;p__Verrucomicrobiota;c__Kiritimatiellia;o__SLAD01;f__SLAD01;g__;s__	medium	64.12	1.38073	1483535	0.046416	0.101058	0.0800186	0.227493	0	0	0	0	0	0	0	0	0	0	0	0	1	0	0	0	0	0	0	0	0	0	0	0	0	0	0	0	0	0	0	0	1	0	0	0	0	0	0	0
BIALITE_bin203	d__Bacteria;p__Pseudomonadota;c__Gammaproteobacteria;o__UBA4575;f__UBA4575;g__UBA1858;s__	medium	83.54	0.988506	1892865	0.0112302	0.0143865	0.0252427	0.0508593	0	0	0	0	0	0	0	0	0	0	0	0	1	0	0	0	0	0	1	2	1	0	1	0	0	0	0	0	0	0	0	0	0	0	0	0	0	0	0	0
BIALITE_bin205	d__Bacteria;p__Pseudomonadota;c__Gammaproteobacteria;o__Ectothiorhodospirales;f__Thioalkalivibrionaceae;g__Thioalkalivibrio;s__	medium	85.49	0.447455	2365428	0.00881518	0.0612475	0.0794004	0.149463	0	0	0	0	0	1	0	0	0	0	0	0	1	0	0	0	0	0	1	0	1	0	0	0	0	0	0	0	0	0	1	0	0	0	0	0	0	0	0	0
BIALITE_bin206	d__Bacteria;p__Actinomycetota;c__Actinomycetia;o__Nitriliruptorales;f__Nitriliruptoraceae;g__SKJO01;s__	medium	67.24	1.72414	2773143	0.0239878	0.0435849	0.0692324	0.136805	0	0	0	0	0	0	0	0	0	0	0	0	1	0	0	0	0	0	0	1	0	0	0	0	0	0	0	0	0	0	0	0	0	0	0	0	0	0	0	0
BIALITE_bin228	d__Bacteria;p__Verrucomicrobiota;c__Verrucomicrobiae;o__Verrucomicrobiales;f__DEV007;g__Arctic95D-9;s__	high	99.32	1.36054	5222699	0.0056679	0.0148338	0.0417191	0.0622207	0	0	0	0	0	0	0	0	0	0	0	0	1	0	0	0	0	0	0	0	0	0	0	0	0	0	0	0	0	0	0	0	0	0	0	0	0	0	0	0
BIALITE_bin233	d__Bacteria;p__Bacteroidota;c__Rhodothermia;o__Balneolales;f__Balneolaceae;g__;s__	medium	67.7	0.561798	2278222	0.010775	0.0452276	0.0260091	0.0820117	0	0	0	0	0	0	0	0	0	0	0	0	1	0	0	0	0	0	0	0	0	0	0	0	0	0	0	0	0	0	0	0	0	0	1	0	2	0	0	0
BIALITE_bin243	d__Archaea;p__Asgardarchaeota;c__Thorarchaeia;o__Thorarchaeales;f__Thorarchaeaceae;g__TEKIR-12S;s__	medium	69.43	9.81308	1841296	0.0011248	0.00940129	0.00704927	0.0175754	0	0	0	0	0	0	0	0	0	0	0	0	1	0	0	0	0	0	0	0	0	0	0	0	0	0	0	0	0	0	0	0	0	0	0	0	0	0	0	0
BIALITE_bin264	d__Bacteria;p__Bacillota_E;c__SLMV01;o__SLMV01;f__SLMV01;g__CSSED11-154;s__	medium	56.51	2.47525	1018524	0.00140268	0.00871593	0.00752932	0.0176479	0	0	0	0	0	0	0	0	0	1	0	0	1	0	0	0	0	0	0	0	0	0	0	0	0	0	0	0	0	0	0	0	0	0	0	0	0	0	0	0
BIALITE_bin267	d__Bacteria;p__Actinomycetota;c__Actinomycetia;o__Nitriliruptorales;f__Nitriliruptoraceae;g__;s__	medium	52.14	6.07787	2878467	0.00244339	0.018304	0.00837565	0.029123	0	0	0	0	0	0	0	0	0	0	0	0	1	0	0	0	0	0	0	1	0	0	0	0	0	0	0	0	0	0	0	0	0	0	0	0	0	0	0	0
BIALITE_bin269	d__Archaea;p__Thermoproteota;c__Bathyarchaeia;o__TCS64;f__TCS64;g__RBG-16-57-9;s__RBG-16-57-9 sp014729945	medium	52.49	8.41121	1221501	0.00307083	0.0118359	0.0155666	0.0304733	0	0	0	0	0	0	0	0	0	0	0	0	1	0	0	0	0	0	0	0	0	0	0	0	0	0	0	0	0	0	0	0	0	0	0	0	0	0	0	0
BIALITE_bin278	d__Bacteria;p__Pseudomonadota;c__Gammaproteobacteria;o__Francisellales;f__Francisellaceae;g__CAJXRW01;s__	medium	80.03	2.10728	1872468	0	0.00239007	0.0157381	0.0181281	0	0	0	0	0	0	0	0	0	0	0	0	1	0	0	0	0	0	0	0	0	0	0	0	0	0	0	0	0	0	0	0	0	0	0	0	0	0	0	0
BIALITE_bin283	d__Bacteria;p__Pseudomonadota;c__Gammaproteobacteria;o__Thiohalospirales;f__Thiohalospiraceae;g__Thiohalospira;s__	medium	58.76	5.71129	1399246	0.109886	0.0207596	0.0238667	0.154513	0	0	0	0	0	1	0	0	0	0	0	0	1	0	0	0	0	0	0	0	0	0	0	0	0	0	0	0	0	0	0	0	0	2	0	0	0	0	0	0
BIALITE_bin292	d__Bacteria;p__Pseudomonadota;c__Gammaproteobacteria;o__Nitrococcales;f__Nitrococcaceae;g__Nitrococcus;s__	high	96.6	4.54368	3430431	0	0.0327801	0.00547609	0.0382562	0	0	0	0	0	1	0	0	0	0	0	0	1	0	0	0	0	0	1	1	0	0	0	0	0	0	0	0	1	0	0	0	0	0	1	0	0	0	0	0
BIALITE_bin307	d__Bacteria;p__Verrucomicrobiota;c__Kiritimatiellia;o__SS1-B-03-39;f__UBA6053;g__UBA6053;s__	medium	89.7	4.9574	3444263	0.00446218	0.0135108	0.00225046	0.0202235	0	0	0	0	0	0	0	0	0	0	0	0	1	0	0	0	0	0	0	0	0	0	0	0	0	0	0	0	0	0	0	0	1	0	0	0	0	0	0	0
BIALITE_bin308	d__Bacteria;p__Chlamydiota;c__Chlamydiia;o__Chlamydiales;f__Criblamydiaceae;g__JAJFMC01;s__	medium	63.08	6.41892	2012145	0.00236838	0.0121046	0.00858355	0.0230566	0	0	0	0	0	0	0	0	0	0	0	0	1	0	0	0	0	0	0	0	0	0	0	0	0	0	0	0	0	0	0	0	0	0	0	0	0	0	0	0
BIALITE_bin31	d__Bacteria;p__Planctomycetota;c__Planctomycetia;o__Pirellulales;f__Pirellulaceae;g__;s__	medium	64.39	2.35294	4325173	0.0285787	0.0788698	0.0390561	0.146505	0	0	0	0	0	0	0	0	0	0	0	0	1	0	0	0	0	0	0	0	0	0	0	0	0	0	0	0	0	0	0	1	1	0	0	0	0	0	0	0
BIALITE_bin310	d__Bacteria;p__Pseudomonadota;c__Gammaproteobacteria;o__Pseudomonadales;f__Pseudohongiellaceae;g__UBA9145;s__	medium	65.63	7.60802	2875596	0.00201974	0.0141987	0.00882304	0.0250415	0	0	0	0	0	0	0	0	0	0	0	0	1	0	0	0	0	0	0	2	0	0	0	0	0	0	0	0	0	0	0	0	0	0	0	1	1	0	0	1
BIALITE_bin313	d__Bacteria;p__Hydrogenedentota;c__Hydrogenedentia;o__Hydrogenedentiales;f__SLHB01;g__;s__	high	90.81	4.4955	4408547	0.00172711	0.0140956	0.00416107	0.0199838	0	0	0	0	0	0	0	0	0	1	0	0	1	0	0	0	0	0	0	0	0	0	0	0	0	0	0	0	0	0	1	0	2	0	0	0	0	0	0	0
BIALITE_bin52	d__Bacteria;p__Spirochaetota;c__Spirochaetia;o__SPDA01;f__SPDA01;g__;s__	medium	81.2	2.8	2829579	0.00431374	0.0188203	0.0186804	0.0418145	0	0	0	0	0	0	0	0	0	2	0	0	1	0	0	0	0	0	0	0	0	0	0	0	0	0	0	0	0	0	0	0	0	0	0	0	0	0	0	0
BIALITE_bin53	d__Archaea;p__Nanoarchaeota;c__Nanoarchaeia;o__Woesearchaeales;f__DSVV01;g__;s__	medium	84.36	1.86916	1333726	0.00172501	0.0199941	0.0117987	0.0335178	0	0	0	0	0	1	0	0	0	0	0	0	1	0	0	0	0	0	0	0	0	0	0	0	0	0	0	0	0	0	0	0	0	0	0	0	0	0	0	0
BIALITE_bin57	d__Bacteria;p__Pseudomonadota;c__Gammaproteobacteria;o__Pseudomonadales;f__Halieaceae;g__Congregibacter;s__	high	96.38	2.12121	4221748	0.0613334	0.0214824	0.0622542	0.14507	0	0	0	0	0	0	0	0	0	0	0	0	1	0	0	0	0	0	1	1	0	0	0	0	0	0	0	0	0	0	0	0	0	0	0	0	0	0	0	1
BIALITE_bin67	d__Bacteria;p__Bacteroidota;c__Bacteroidia;o__Bacteroidales;f__Marinilabiliaceae;g__Marinilabilia;s__	medium	70.13	0.815217	2386571	0.0291554	0.0402409	0.0684577	0.137854	0	0	0	0	0	0	0	0	0	4	0	0	1	0	0	0	0	0	0	0	0	0	0	0	0	0	0	0	0	0	0	0	1	0	0	0	0	0	0	0
BIALITE_bin72	d__Bacteria;p__Desulfobacterota_F;c__Desulfuromonadia;o__Desulfuromonadales;f__Geopsychrobacteraceae;g__BM522;s__	medium	67.74	0.645161	1562970	0.00527558	0.0406909	0.0233701	0.0693365	0	0	0	0	0	0	0	0	0	0	0	0	1	0	0	0	0	0	0	0	0	0	0	0	0	0	0	0	0	0	0	0	1	0	0	0	0	0	0	0
BIALITE_bin75	d__Bacteria;p__Fermentibacterota;c__Fermentibacteria;o__Fermentibacterales;f__Fermentibacteraceae;g__Sabulitectum;s__	high	90.66	1.28205	2316519	0.00231156	0.0504836	0.0576829	0.110478	0	0	0	0	0	0	0	0	0	1	0	0	1	0	0	0	0	0	0	0	0	0	0	0	0	0	0	0	0	0	0	0	0	0	0	0	0	0	0	0
BIALITE_bin77	d__Bacteria;p__Planctomycetota;c__Planctomycetia;o__Pirellulales;f__Pirellulaceae;g__;s__	medium	87.7	1.17647	4416293	0.00257255	0.0231495	0.00716829	0.0328903	0	0	0	0	0	0	0	0	0	0	0	0	1	0	0	0	0	0	0	0	0	0	0	0	0	0	0	0	0	0	0	2	0	0	0	0	0	0	0	0
BIALITE_bin82	d__Bacteria;p__Pseudomonadota;c__Alphaproteobacteria;o__Rhodobacterales;f__Rhodobacteraceae;g__GCA-2748265;s__	medium	51.72	0	2510730	0.0369029	0.0642011	0.0862337	0.187338	0	0	0	0	0	0	0	0	0	0	0	0	1	0	0	0	0	0	1	2	1	0	0	0	0	0	0	0	0	0	0	0	0	0	0	0	0	0	0	0
BIALITE_bin95	d__Bacteria;p__Spirochaetota;c__Spirochaetia;o__SPDA01;f__B32-G16;g__;s__	medium	75.22	2.29885	2444694	0.00377388	0.0180384	0.0200143	0.0418266	0	0	0	0	0	0	0	0	0	1	0	0	1	0	0	0	0	0	0	0	0	0	0	0	0	0	0	0	0	0	0	0	0	0	0	0	0	0	0	0
BIALITE_bin96	d__Archaea;p__Thermoplasmatota;c__E2;o__DHVEG-1;f__DHVEG-1;g__EX4572-165;s__	medium	78.53	3.2	1506975	0.0280386	0.117867	0.181571	0.327476	1	0	0	0	0	0	0	0	0	0	0	0	1	0	0	0	0	0	0	0	0	0	0	0	0	0	0	0	0	0	0	0	0	0	0	0	0	0	0	0
BIALITE_bin106	d__Bacteria;p__Verrucomicrobiota;c__Lentisphaeria;o__UBA1407;f__;g__;s__	medium	89.19	3.06992	3862776	0.202669	0.0337173	0.17219	0.408577	0	0	0	0	0	0	0	0	0	3	0	0	0	0	0	0	0	0	0	0	0	0	0	0	0	0	0	0	0	1	0	0	0	0	0	0	0	0	0	0
BIALITE_bin48	d__Bacteria;p__Bacteroidota;c__Bacteroidia;o__Bacteroidales;f__UBA12077;g__;s__	medium	68.89	0.952381	1955269	0.095679	0.105556	0.148855	0.35009	0	0	0	0	0	0	0	0	0	3	0	0	0	0	0	0	0	0	0	0	0	0	0	0	0	0	0	0	0	1	0	0	0	0	0	0	0	0	0	0
BIALITE_bin10	d__Bacteria;p__Planctomycetota;c__Phycisphaerae;o__Phycisphaerales;f__SM1A02;g__;s__	high	91.82	0.568182	3179640	0.0546309	0.280666	0.0641704	0.399467	0	0	0	0	0	0	0	0	0	0	0	0	0	0	0	0	0	0	0	0	0	0	0	0	0	0	0	0	0	0	0	1	1	0	0	0	1	0	0	0
BIALITE_bin101	d__Bacteria;p__Verrucomicrobiota;c__Verrucomicrobiae;o__Verrucomicrobiales;f__DEV007;g__Arctic95D-9;s__	medium	75.93	2.04082	3753918	0.00834934	0.016201	0.0106906	0.0352409	0	0	0	0	0	0	0	0	0	0	0	0	0	0	0	0	0	0	0	0	0	0	0	0	0	0	0	0	0	0	0	0	0	0	0	0	0	0	0	0
BIALITE_bin11	d__Bacteria;p__Verrucomicrobiota;c__Verrucomicrobiae;o__Opitutales;f__JABSRG01;g__;s__	medium	69.44	0	2027557	0.0150581	0.00285449	0.0124966	0.0304092	0	0	0	0	0	0	0	0	0	0	0	0	0	0	0	0	0	0	0	0	0	0	0	0	0	0	0	0	0	0	0	0	0	0	0	0	0	0	0	0
BIALITE_bin111	d__Bacteria;p__Bacteroidota;c__Ignavibacteria;o__Ignavibacteriales;f__Melioribacteraceae;g__;s__	medium	75.53	0.27933	2226676	0.027211	0.32867	0.12923	0.48511	0	0	0	0	0	0	0	0	0	3	0	0	0	0	0	0	0	0	0	0	0	0	0	0	0	0	0	0	0	0	0	1	0	0	0	0	0	0	0	0
BIALITE_bin112	d__Bacteria;p__Bacteroidota;c__Bacteroidia;o__Bacteroidales;f__VadinHA17;g__UBA9300;s__	high	95.7	1.88172	3063138	0.00296758	0.0377735	0.0105837	0.0513248	0	0	0	0	0	0	0	0	0	2	0	0	0	0	0	0	0	0	0	1	0	0	0	0	0	0	0	0	0	0	0	0	1	0	0	0	0	0	0	0
BIALITE_bin114	d__Bacteria;p__Pseudomonadota;c__Alphaproteobacteria;o__Bin95;f__Bin95;g__JACKII01;s__	medium	55.17	0	2217314	0.0274561	0.0647188	0.0487326	0.140907	0	0	0	0	0	0	0	0	0	0	0	0	0	0	0	0	0	0	0	0	0	0	0	0	0	0	0	0	0	0	0	0	0	0	0	0	0	0	0	0
BIALITE_bin116	d__Archaea;p__Halobacteriota;c__Halobacteria;o__Halobacteriales;f__Haloferacaceae;g__Halorubrum;s__	medium	70.2	5.13308	2044618	0.00240424	0.0235737	0.0266695	0.0526474	0	0	0	0	0	0	0	0	0	0	0	0	0	0	0	0	0	0	0	1	0	0	0	0	0	0	0	0	0	0	0	0	0	0	0	0	1	0	0	0
BIALITE_bin117	d__Bacteria;p__Gemmatimonadota;c__Gemmatimonadetes;o__Longimicrobiales;f__UBA6960;g__SLBA01;s__	medium	73.63	2.1978	2150899	0.0229014	0.166582	0.0907337	0.280217	0	0	0	0	0	0	0	0	0	0	0	0	0	0	0	0	0	0	0	0	0	0	0	0	0	0	0	0	0	0	0	0	0	0	0	0	0	0	0	1
BIALITE_bin119	d__Bacteria;p__Planctomycetota;c__Planctomycetia;o__Pirellulales;f__Pirellulaceae;g__Aureliella;s__	medium	67.41	1.17647	3948336	0.0131374	0.061449	0.033445	0.108031	0	0	0	0	0	0	0	0	0	0	0	0	0	0	0	0	0	0	0	0	0	0	0	0	0	0	0	0	0	0	0	1	1	0	0	0	0	0	0	0
BIALITE_bin121	d__Bacteria;p__Spirochaetota;c__Leptospirae;o__Leptospirales;f__Leptonemataceae;g__;s__	high	91.18	0	3308621	0.00338629	0.0180526	0.00892982	0.0303687	0	0	0	0	0	0	0	0	0	0	0	0	0	0	0	0	0	0	0	1	0	0	0	0	0	0	0	0	0	0	0	0	2	0	0	1	1	0	0	0
BIALITE_bin122	d__Bacteria;p__Pseudomonadota;c__Gammaproteobacteria;o__UBA5335;f__UBA5335;g__SLRW01;s__	medium	74.93	1.93662	1738257	0.00521292	0.12513	0.0442522	0.174595	0	0	0	0	0	0	0	0	0	0	0	0	0	0	0	0	0	0	0	0	0	0	0	0	0	0	0	0	0	0	0	0	0	0	0	0	0	0	0	0
BIALITE_bin123	d__Bacteria;p__Verrucomicrobiota;c__Verrucomicrobiae;o__Opitutales;f__Puniceicoccaceae;g__Puniceicoccus;s__	medium	65.17	1.68919	1431103	0.0112314	0.0194754	0.00918596	0.0398928	0	0	0	0	0	0	0	0	0	0	0	0	0	0	0	0	0	0	0	0	0	0	0	0	0	0	0	0	0	0	0	0	0	0	0	0	0	0	0	0
BIALITE_bin124	d__Bacteria;p__Omnitrophota;c__Koll11;o__SKK-01;f__SKK-01;g__;s__	medium	91.3	6.51486	1370451	0.0041539	0.0223927	0.0104581	0.0370047	0	0	0	0	0	0	0	0	0	1	0	0	0	0	0	0	0	0	0	0	0	0	0	0	0	0	0	0	0	0	0	0	0	0	0	0	0	0	0	0
BIALITE_bin125	d__Bacteria;p__Bacteroidota;c__Bacteroidia;o__Chitinophagales;f__Saprospiraceae;g__;s__	medium	85.6	0	2746711	0.103854	0.360459	0.235026	0.69934	0	0	0	0	0	0	0	0	0	0	0	0	0	0	0	0	0	0	0	0	0	0	0	0	0	0	0	0	0	0	0	0	0	0	0	0	1	0	0	0
BIALITE_bin127	d__Bacteria;p__Pseudomonadota;c__Gammaproteobacteria;o__Pseudomonadales;f__DT-91;g__DT-91;s__	medium	65.52	0	1676613	0.00386549	0.0131235	0.013788	0.030777	0	0	0	0	0	0	0	0	0	0	0	0	0	0	0	0	0	0	0	0	0	0	0	0	0	0	0	0	0	0	0	0	0	0	0	0	0	0	0	0
BIALITE_bin129	d__Bacteria;p__Bacteroidota;c__Bacteroidia;o__Bacteroidales;f__Tenuifilaceae;g__Perlabentimonas;s__	medium	84.05	2.61905	2853692	0.202443	0.135581	0.246559	0.584583	0	0	0	0	0	0	0	0	0	3	0	0	0	0	0	0	0	0	0	0	0	0	0	0	0	0	0	0	0	0	0	0	1	0	0	0	0	0	0	0
BIALITE_bin131	d__Bacteria;p__Pseudomonadota;c__Gammaproteobacteria;o__UBA4486;f__UBA4486;g__Methylohalomonas;s__	medium	89.79	3.73631	2214311	0.00336006	0.0361482	0.018615	0.0581233	0	0	0	0	0	0	0	0	0	0	0	0	0	0	0	0	0	0	1	1	0	1	0	0	0	0	0	0	0	0	2	0	0	0	0	0	0	0	0	0
BIALITE_bin133	d__Bacteria;p__Patescibacteria;c__Paceibacteria;o__Paceibacterales;f__PWMZ01;g__;s__	medium	61.08	1.1236	443590	0.0105809	0.0609293	0.0377607	0.109271	0	0	0	0	0	0	0	0	0	0	0	0	0	0	0	0	0	0	0	0	0	0	0	0	0	0	0	0	0	0	0	0	0	0	0	0	0	0	0	0
BIALITE_bin136	d__Bacteria;p__Pseudomonadota;c__Gammaproteobacteria;o__UBA4486;f__UBA4486;g__Methylohalomonas;s__	medium	73.26	1.40845	1636296	0.0120883	0.0450927	0.0334107	0.0905917	0	0	0	0	0	0	0	0	0	0	0	0	0	0	0	0	0	0	1	0	0	1	0	0	0	0	0	0	0	0	0	0	0	0	0	0	0	0	0	0
BIALITE_bin140	d__Bacteria;p__Patescibacteria;c__Paceibacteria;o__Paceibacterales;f__UBA10102;g__;s__	medium	68.12	0	709591	0	0.0199585	0.00629443	0.026253	0	0	0	0	0	0	0	0	0	0	0	0	0	0	0	0	0	0	0	0	0	0	0	0	0	0	0	0	0	0	0	0	0	0	0	0	0	0	0	0
BIALITE_bin142	d__Bacteria;p__Pseudomonadota;c__Alphaproteobacteria;o__Rickettsiales;f__;g__;s__	high	94.51	0	1770953	0.00391181	0.0474548	0.0252496	0.0766162	0	0	0	0	0	0	0	0	0	0	0	0	0	0	0	0	0	0	0	0	0	0	0	0	0	0	0	0	0	0	0	0	0	0	0	0	0	0	0	0
BIALITE_bin143	d__Bacteria;p__Bacteroidota;c__Bacteroidia;o__Bacteroidales;f__Prolixibacteraceae;g__Tangfeifania;s__	medium	81.83	2.95699	3144009	0.00507532	0.0214271	0.0160176	0.04252	0	0	0	0	0	0	0	0	0	1	0	0	0	0	0	0	0	0	0	0	0	0	0	0	0	0	0	0	0	0	0	0	1	0	0	1	0	0	0	0
BIALITE_bin144	d__Bacteria;p__Pseudomonadota;c__Gammaproteobacteria;o__PWYM01;f__PWYM01;g__PWYM01;s__	medium	73.54	0.880282	2853050	0.00744868	0.0231954	0.0139949	0.044639	0	0	0	0	0	1	0	0	0	0	0	0	0	0	0	0	0	0	0	1	0	0	0	0	0	0	0	0	0	0	0	0	0	1	0	1	0	0	0	1
BIALITE_bin145	d__Bacteria;p__Patescibacteria;c__Gracilibacteria;o__UBA1369;f__PNNO01;g__;s__	medium	79.7	0	954495	0.00785185	0.0719939	0.0968544	0.1767	0	0	0	0	0	1	0	0	0	0	0	0	0	0	0	0	0	0	0	0	0	0	0	0	0	0	0	0	0	0	0	0	0	0	0	0	0	0	0	0
BIALITE_bin146	d__Bacteria;p__Bacillota_A;c__Clostridia;o__Acetivibrionales;f__;g__;s__	medium	51.75	0	1770378	0.0138882	0.00710056	0.0186965	0.0396853	0	0	0	0	0	0	0	0	0	1	0	0	0	0	0	0	0	0	0	0	0	0	0	0	0	0	0	0	0	0	0	0	0	0	0	0	0	0	0	0
BIALITE_bin147	d__Bacteria;p__Bacillota_F;c__Halanaerobiia;o__Halanaerobiales;f__Halarsenatibacteraceae;g__SLSL01;s__	medium	78.25	2.48538	1966685	0.0148655	0.043731	0.0333368	0.0919332	0	0	0	0	0	0	0	0	0	2	0	0	0	0	0	0	0	0	0	0	0	0	0	0	0	0	0	0	0	0	0	0	0	0	0	0	0	0	0	0
BIALITE_bin148	d__Bacteria;p__Patescibacteria;c__Paceibacteria;o__Paceibacterales;f__PWPS01;g__PWHW01;s__	medium	77.87	6.89655	582966	0.00737699	0.0440898	0.0393284	0.0907952	0	0	0	0	0	0	0	0	0	0	0	0	0	0	0	0	0	0	0	0	0	0	0	0	0	0	0	0	0	0	0	0	0	0	0	0	0	0	0	0
BIALITE_bin150	d__Bacteria;p__Gemmatimonadota;c__Gemmatimonadetes;o__Longimicrobiales;f__UBA6960;g__;s__	medium	96.7	7.69231	3469698	0.00605831	0.0594134	0.0225818	0.0880536	0	0	0	0	0	0	0	0	0	0	0	0	0	0	0	0	0	0	0	0	0	0	0	0	0	0	0	0	0	0	0	0	0	0	1	0	0	0	0	0
BIALITE_bin153	d__Bacteria;p__Bacteroidota;c__Bacteroidia;o__Bacteroidales;f__GCA-2748055;g__;s__	high	90.24	1.66667	3909715	0.00760454	0.0442074	0.0383147	0.0901266	0	0	0	0	0	0	0	0	0	3	0	0	0	0	0	0	0	0	0	0	0	0	0	0	0	0	0	0	0	0	0	0	0	0	0	0	0	0	0	0
BIALITE_bin154	d__Bacteria;p__Patescibacteria;c__Microgenomatia;o__UBA1400;f__PJMF01;g__WJLO01;s__	medium	61.7	9.97617	908039	0.00862862	0.0850935	0.0715584	0.165281	0	0	0	0	0	0	0	0	0	0	0	0	0	0	0	0	0	0	0	0	0	0	0	0	0	0	0	0	0	0	0	0	0	0	0	0	0	0	0	0
BIALITE_bin155	d__Bacteria;p__Pseudomonadota;c__Gammaproteobacteria;o__Xanthomonadales;f__Wenzhouxiangellaceae;g__Wenzhouxiangella;s__	medium	60.52	0	2150852	0.143442	0.76281	0.386346	1.2926	0	0	0	0	0	0	0	0	0	0	0	0	0	0	0	0	0	0	0	2	0	0	0	0	0	0	0	0	0	0	0	0	0	0	0	1	0	0	0	0
BIALITE_bin156	d__Bacteria;p__Verrucomicrobiota;c__Lentisphaeria;o__UBA1407;f__PUNB01;g__SLSR01;s__	medium	59.76	0.705053	1430486	0.280584	1.84676	1.39545	3.5228	0	0	0	0	0	0	0	0	0	1	0	0	0	0	0	0	0	0	0	0	0	0	0	0	0	0	0	0	0	0	0	0	0	0	0	0	0	0	0	0
BIALITE_bin157	d__Archaea;p__Nanoarchaeota;c__Nanoarchaeia;o__Pacearchaeales;f__GW2011-AR1;g__WJLC01;s__	medium	50	0	618056	0.00260181	0.0374069	0.0256137	0.0656225	0	0	0	0	0	1	0	0	0	0	0	0	0	0	0	0	0	0	0	0	0	0	0	0	0	0	0	0	0	0	0	0	0	0	0	0	0	0	0	0
BIALITE_bin158	d__Bacteria;p__Bacteroidota;c__Bacteroidia;o__Flavobacteriales;f__Cryomorphaceae;g__T3Sed10-241;s__	high	90.27	0	3080172	0.0354521	0.0636307	0.104634	0.203716	0	0	0	0	0	0	0	0	0	0	0	0	0	0	0	0	0	0	0	0	0	0	0	0	0	0	0	0	0	0	0	0	0	0	0	0	0	0	0	0
BIALITE_bin159	d__Bacteria;p__Bacteroidota;c__Rhodothermia;o__Balneolales;f__Balneolaceae;g__SW132;s__	medium	68.49	0	2546433	0.11384	0.207519	0.161694	0.483054	0	0	0	0	0	0	0	0	0	0	0	0	0	0	0	0	0	0	0	0	0	0	0	0	0	0	0	0	0	0	0	0	0	0	1	0	0	0	0	0
BIALITE_bin16	d__Bacteria;p__Bacteroidota;c__Bacteroidia;o__Chitinophagales;f__Saprospiraceae;g__;s__	medium	74.88	0.990099	2312453	0.0376246	0.0391635	0.0728951	0.149683	0	0	0	0	0	0	0	0	0	0	0	0	0	0	0	0	0	0	0	0	0	0	0	0	0	0	0	0	0	0	0	0	0	0	0	0	0	0	0	0
BIALITE_bin160	d__Bacteria;p__Pseudomonadota;c__Gammaproteobacteria;o__Pseudomonadales;f__HTCC2089;g__UBA7803;s__	medium	65.52	0	3153980	0.0207609	0.156174	0.097336	0.274271	0	0	0	0	0	0	0	0	0	0	0	0	0	0	0	0	0	0	0	1	0	1	0	0	0	0	0	0	0	0	0	0	0	2	0	1	0	0	0	0
BIALITE_bin162	d__Bacteria;p__Chlamydiota;c__Chlamydiia;o__Chlamydiales;f__SM23-39;g__;s__	medium	89.86	0.810811	1572927	0.00821347	0.060128	0.0299271	0.0982686	0	0	0	0	0	0	0	0	0	0	0	0	0	0	0	0	0	0	0	0	0	0	0	0	0	0	0	0	0	0	0	0	0	0	0	0	0	0	0	0
BIALITE_bin163	d__Bacteria;p__Planctomycetota;c__Phycisphaerae;o__Phycisphaerales;f__SM1A02;g__SLJD01;s__	medium	88.87	1.70455	3411772	0.00621315	0.141455	0.0368889	0.184557	0	0	0	0	0	0	0	0	0	0	0	0	0	0	0	0	0	0	0	0	0	0	0	0	0	0	0	0	0	0	0	1	0	0	0	0	2	0	0	0
BIALITE_bin164	d__Bacteria;p__Chloroflexota;c__Chloroflexia;o__Thermomicrobiales;f__Thermomicrobiaceae;g__SLMJ01;s__	high	90.65	0	3224567	0.0240404	0.0521603	0.0378547	0.114055	0	0	0	0	0	0	0	0	0	0	0	0	0	0	0	0	0	0	0	0	0	0	0	0	0	0	0	0	0	0	0	0	0	0	1	0	0	0	0	0
BIALITE_bin166	d__Bacteria;p__Bacteroidota;c__Rhodothermia;o__Balneolales;f__Balneolaceae;g__Fodinibius;s__	medium	63.79	0	2279716	0.00252592	0.0359378	0.0547622	0.0932259	0	0	0	0	0	0	0	0	0	0	0	0	0	0	0	0	0	0	0	1	0	0	0	0	0	0	0	0	0	0	0	0	0	0	0	0	1	0	0	0
BIALITE_bin167	d__Bacteria;p__Pseudomonadota;c__Gammaproteobacteria;o__Pseudomonadales;f__Oleiphilaceae;g__Marinobacter;s__	medium	57.76	1.72414	2479528	0.015883	0.041108	0.053531	0.110522	0	0	0	0	0	0	0	0	0	0	0	0	0	0	0	0	0	0	0	0	0	0	0	0	0	0	0	0	0	0	0	0	0	0	0	0	0	0	0	0
BIALITE_bin168	d__Bacteria;p__Patescibacteria;c__Saccharimonadia;o__Saccharimonadales;f__SZUA-47;g__SZUA-47;s__	medium	65.25	0	766869	0.0118526	0.0655093	0.0320645	0.109426	0	0	0	0	0	0	0	0	0	0	0	0	0	0	0	0	0	0	0	0	0	0	0	0	0	0	0	0	0	0	0	0	0	0	0	0	0	0	0	0
BIALITE_bin170	d__Bacteria;p__Spirochaetota;c__Spirochaetia;o__DSM-27196;f__Alkalispirochaetaceae;g__Alkalispirochaeta;s__	medium	51.67	1.85185	2367897	0.0222311	0.0264233	0.0446896	0.093344	0	0	0	0	0	0	0	0	0	1	0	0	0	0	0	0	0	0	0	0	0	0	0	0	0	0	0	0	0	0	0	0	0	0	0	0	0	0	0	0
BIALITE_bin171	d__Bacteria;p__Pseudomonadota;c__Alphaproteobacteria;o__Rhodobacterales;f__Rhodobacteraceae;g__Roseovarius;s__	medium	58.86	0.862069	2370083	0.0370805	0.0687419	0.119094	0.224916	0	0	0	0	0	0	0	0	0	0	0	0	0	0	0	0	0	0	1	0	1	1	0	0	0	0	0	0	0	0	0	0	0	0	1	1	1	0	0	0
BIALITE_bin172	d__Bacteria;p__Bacteroidota;c__Rhodothermia;o__Balneolales;f__Natronogracilivirgulaceae;g__SKNL01;s__	medium	64.21	0	2299482	0.144451	0.542556	0.391018	1.07802	0	0	0	0	0	0	0	0	0	0	0	0	0	0	0	0	0	0	0	0	0	0	0	0	0	0	0	0	0	0	0	0	1	0	0	0	0	0	0	0
BIALITE_bin173	d__Bacteria;p__UBP6;c__UBA1177;o__UBA1177;f__;g__;s__	medium	74.53	2.64228	2364073	0.00534732	0.0230633	0.0377364	0.0661471	0	0	0	0	0	0	0	0	0	1	0	0	0	0	0	0	0	0	0	0	0	0	0	0	0	0	0	0	0	0	0	0	0	0	0	0	0	0	0	0
BIALITE_bin175	d__Bacteria;p__Bacteroidota;c__Bacteroidia;o__Flavobacteriales;f__Salibacteraceae;g__Salibacter;s__	medium	86.09	0	2472598	0.0109333	0.0120764	0.0285854	0.0515951	0	0	0	0	0	0	0	0	0	0	0	0	0	0	0	0	0	0	0	0	0	0	0	0	0	0	0	0	0	0	0	0	0	0	0	0	0	0	0	0
BIALITE_bin177	d__Bacteria;p__Chloroflexota;c__Dehalococcoidia;o__GIF9;f__AB-539-J10;g__SKVJ01;s__	medium	85.81	1.9802	1398111	0.00901909	0.0435674	0.0404446	0.0930311	0	0	0	0	0	0	0	0	0	0	0	0	0	1	0	0	0	0	0	0	0	0	0	0	0	0	0	0	0	0	0	0	0	0	0	0	0	0	0	0
BIALITE_bin178	d__Bacteria;p__Pseudomonadota;c__Alphaproteobacteria;o__Caedimonadales;f__UBA9215;g__;s__	medium	87.41	0	1300925	0.0107306	0.00687745	0.0281275	0.0457356	0	0	0	0	0	0	0	0	0	0	0	0	0	0	0	0	0	0	0	0	0	0	0	0	0	0	0	0	0	0	0	0	0	0	0	0	0	0	0	0
BIALITE_bin18	d__Bacteria;p__Spirochaetota;c__UBA12135;o__COTS27;f__;g__;s__	high	96.13	0.4	3254325	0.0338001	0.0033541	0.0106494	0.0478036	0	0	0	0	0	0	0	0	0	0	0	0	0	0	0	0	0	0	0	0	0	0	0	0	0	0	0	0	0	0	0	0	0	0	0	0	0	0	0	0
BIALITE_bin180	d__Bacteria;p__Planctomycetota;c__Phycisphaerae;o__Phycisphaerales;f__UBA1924;g__RECQ01;s__	high	90.91	0	2870456	0.287025	0.948672	0.481381	1.71708	0	0	0	0	0	0	0	0	0	0	0	0	0	0	0	0	0	0	0	0	0	0	0	0	0	0	0	0	0	0	0	0	1	0	0	0	0	0	0	0
BIALITE_bin182	d__Bacteria;p__Bacteroidota;c__Bacteroidia;o__Flavobacteriales;f__Schleiferiaceae;g__;s__	medium	70.05	0	1721103	0.014223	0.0101402	0.0193736	0.0437368	0	0	0	0	0	0	0	0	0	0	0	0	0	0	0	0	0	0	0	1	0	0	0	0	0	0	0	0	0	0	0	0	0	0	0	0	0	0	0	0
BIALITE_bin183	d__Bacteria;p__Pseudomonadota;c__Gammaproteobacteria;o__Arenicellales;f__JAANXG01;g__JAANXG01;s__	medium	63.41	4.7561	2267728	0.0089915	0.217385	0.0525049	0.278881	0	0	0	0	0	0	0	0	0	0	0	0	0	0	0	0	0	0	0	0	0	0	0	0	0	0	0	0	0	0	0	0	0	1	0	0	0	0	0	0
BIALITE_bin184	d__Bacteria;p__Pseudomonadota;c__Gammaproteobacteria;o__Xanthomonadales;f__Wenzhouxiangellaceae;g__Wenzhouxiangella;s__	medium	68.04	3.38164	2284807	0.107434	0.0799821	0.143622	0.331038	0	0	0	0	0	0	0	0	0	0	0	0	0	0	0	0	0	0	0	2	0	0	0	0	0	0	0	0	0	0	0	0	0	1	0	0	0	0	0	1
BIALITE_bin185	d__Bacteria;p__Actinomycetota;c__Acidimicrobiia;o__Acidimicrobiales;f__Ilumatobacteraceae;g__SKSP01;s__	medium	57.85	0	1946525	0.0161635	0.0890843	0.0384217	0.14367	0	0	0	0	0	0	0	0	0	0	0	0	0	0	0	0	0	0	0	0	0	0	0	0	0	0	0	0	0	0	0	0	0	0	0	0	0	0	0	0
BIALITE_bin187	d__Bacteria;p__Pseudomonadota;c__Gammaproteobacteria;o__Nitrococcales;f__Nitrococcaceae;g__;s__	medium	71.55	0	2433289	0.0112415	0.0830626	0.0359512	0.130255	0	0	0	0	0	0	0	0	0	0	0	0	0	0	0	0	0	0	1	0	0	0	0	0	0	0	0	0	0	0	1	0	0	0	0	0	0	0	0	0
BIALITE_bin193	d__Bacteria;p__Pseudomonadota;c__Gammaproteobacteria;o__Pseudomonadales;f__Alcanivoracaceae;g__SLJS01;s__	medium	51.86	0.37037	1510789	0.00191403	0.0356571	0.0289658	0.0665369	0	0	0	0	0	0	0	0	0	0	0	0	0	0	0	0	0	0	0	2	0	0	0	0	0	0	0	0	0	0	0	0	0	0	0	1	0	0	0	0
BIALITE_bin194	d__Bacteria;p__Planctomycetota;c__Phycisphaerae;o__Phycisphaerales;f__SM1A02;g__PWVT01;s__	high	96.59	0.94697	2924347	0.00367944	0.0195688	0.0294361	0.0526844	0	0	0	0	0	0	0	0	0	0	0	0	0	0	0	0	0	0	0	0	0	0	0	0	0	0	0	0	0	0	0	0	1	0	0	0	0	0	0	0
BIALITE_bin197	d__Bacteria;p__Planctomycetota;c__Phycisphaerae;o__Phycisphaerales;f__UBA1924;g__JACKHC01;s__	medium	82.73	0	2428023	0.0138167	0.0662726	0.0290485	0.109138	0	0	0	0	0	0	0	0	0	0	0	0	0	0	0	0	0	0	0	0	0	0	0	0	0	0	0	0	0	0	0	0	1	0	0	0	1	0	0	0
BIALITE_bin2	d__Bacteria;p__Desulfobacterota_F;c__Desulfuromonadia;o__Desulfuromonadales;f__Geopsychrobacteraceae;g__Pelovirga;s__	medium	67.02	1.75439	1690453	0.0818577	0.120695	0.127458	0.330011	0	0	0	0	0	0	0	0	0	0	0	0	0	0	0	0	0	0	0	0	0	0	0	0	0	0	0	0	0	0	0	0	0	0	0	0	0	0	0	0
BIALITE_bin20	d__Bacteria;p__Verrucomicrobiota;c__Verrucomicrobiae;o__Opitutales;f__DSM-45221;g__UBA7441;s__	medium	81.76	0	2942234	0.0471829	0.0413044	0.0725183	0.161006	0	0	0	0	0	0	0	0	0	0	0	0	0	0	0	0	0	0	0	0	0	0	0	0	0	0	0	0	0	0	0	0	0	0	0	0	0	0	0	0
BIALITE_bin200	d__Bacteria;p__Krumholzibacteriota;c__Krumholzibacteria;o__LZORAL124-64-63;f__LZORAL124-64-63;g__Glo-17;s__	high	94.51	1.0989	3348899	0.00277249	0.0357843	0.0453975	0.0839544	0	0	0	0	0	0	0	0	0	3	0	0	0	0	0	0	0	0	0	0	0	0	0	0	0	0	0	0	0	0	0	0	1	0	1	1	0	0	0	0
BIALITE_bin202	d__Bacteria;p__Pseudomonadota;c__Alphaproteobacteria;o__Sphingomonadales;f__Sphingomonadaceae;g__Erythrobacter;s__	high	92.17	0.455063	2512929	0.00750658	0.0291389	0.0773195	0.113965	0	0	0	0	0	0	0	0	0	0	0	0	0	0	0	0	0	0	0	1	0	0	0	0	0	0	0	0	0	0	0	0	0	0	0	0	0	0	0	2
BIALITE_bin204	d__Bacteria;p__Gemmatimonadota;c__Gemmatimonadetes;o__Longimicrobiales;f__UBA6960;g__;s__	medium	79.31	0	3080575	0.0506931	0.192959	0.0857155	0.329367	0	0	0	0	0	0	0	0	0	0	0	0	0	0	0	0	0	0	0	0	0	0	0	0	0	0	0	0	0	0	0	0	1	0	0	0	0	0	0	0
BIALITE_bin207	d__Bacteria;p__Myxococcota;c__Bradymonadia;o__Bradymonadales;f__Bradymonadaceae;g__;s__	medium	87.42	2.87097	5131601	0.152985	0.128059	0.13217	0.413214	0	0	0	0	0	0	0	0	0	0	0	0	0	0	0	0	0	0	0	0	0	0	0	0	0	0	0	0	0	0	0	0	0	0	1	0	0	0	0	0
BIALITE_bin208	d__Bacteria;p__Pseudomonadota;c__Gammaproteobacteria;o__Competibacterales;f__Competibacteraceae;g__SKOM01;s__	medium	82.96	0.997653	2405561	0.0425627	0.0421382	0.0894587	0.17416	0	0	0	0	0	0	0	0	0	0	0	0	0	0	0	0	0	0	1	1	0	0	0	0	0	0	0	0	0	0	0	0	0	0	0	0	0	0	0	1
BIALITE_bin209	d__Bacteria;p__Bacteroidota;c__Rhodothermia;o__Rhodothermales;f__Salinibacteraceae;g__Longimonas;s__	medium	76.74	2.03488	2659053	0.272979	0.205628	0.114707	0.593314	0	0	0	0	0	0	0	0	0	0	0	0	0	0	0	0	0	0	0	1	0	0	0	0	0	0	0	0	0	0	0	0	0	0	0	0	2	0	0	0
BIALITE_bin210	d__Bacteria;p__Verrucomicrobiota;c__Verrucomicrobiae;o__Opitutales;f__DSM-45221;g__UBA7441;s__	medium	62.4	0.675676	1813294	0.0046157	0.0348606	0.0592038	0.0986801	0	0	0	0	0	0	0	0	0	0	0	0	0	0	0	0	0	0	0	0	0	0	0	0	0	0	0	0	0	0	0	0	0	0	0	0	0	0	0	0
BIALITE_bin211	d__Bacteria;p__Pseudomonadota;c__Alphaproteobacteria;o__Rhodobacterales;f__Rhodobacteraceae;g__HLUCCA09;s__	medium	67.24	0	3585965	0.0372406	0.0465282	0.0733262	0.157095	0	0	0	0	0	0	0	0	0	0	0	0	0	0	0	0	0	0	1	1	1	0	0	0	0	0	0	0	0	0	0	0	0	0	0	0	0	0	0	0
BIALITE_bin212	d__Bacteria;p__Planctomycetota;c__Phycisphaerae;o__Phycisphaerales;f__UBA1924;g__JACKHF01;s__	high	95.45	0	3190748	0.0482352	0.056975	0.0745902	0.1798	0	0	0	0	0	0	0	0	0	0	0	0	0	0	0	0	0	0	0	0	0	0	0	0	0	0	0	0	0	0	0	0	0	0	0	0	0	0	0	0
BIALITE_bin213	d__Bacteria;p__Sumerlaeota;c__Sumerlaeia;o__SLMS01;f__SLMS01;g__;s__	high	91.76	2.1978	3592503	0.00615636	0.0367135	0.035082	0.0779518	0	0	0	0	0	0	0	0	0	1	0	0	0	0	0	0	0	0	0	0	0	0	0	0	0	0	0	0	0	0	0	0	1	0	0	0	0	0	0	0
BIALITE_bin214	d__Bacteria;p__Bacteroidota;c__Bacteroidia;o__Bacteroidales;f__JAIPAH01;g__JAIPAH01;s__	medium	58.62	1.72414	1601612	0.0500135	0.101511	0.12766	0.279185	0	0	0	0	0	0	0	0	0	2	0	0	0	0	0	0	0	0	0	0	0	0	0	0	0	0	0	0	0	0	0	0	0	0	0	0	0	0	0	0
BIALITE_bin215	d__Bacteria;p__Bdellovibrionota;c__UBA2394;o__UBA2394;f__UBA2394;g__;s__	medium	84.71	1.73319	2295577	0.00474496	0.058877	0.0232194	0.0868414	0	0	0	0	0	0	0	0	0	0	0	0	0	0	0	0	0	0	0	0	0	0	0	0	0	0	0	0	0	0	0	0	0	0	0	0	0	0	0	0
BIALITE_bin216	d__Bacteria;p__Pseudomonadota;c__Gammaproteobacteria;o__Pseudomonadales;f__Halomonadaceae;g__Halomonas;s__	high	91.67	2.33477	2786561	0.00474314	0.0148961	0.0976561	0.117295	0	0	0	0	0	0	0	0	0	0	0	0	0	0	0	0	0	0	0	1	0	0	0	0	0	0	0	0	0	0	1	0	0	0	0	0	0	0	0	0
BIALITE_bin217	d__Bacteria;p__Pseudomonadota;c__Gammaproteobacteria;o__Xanthomonadales;f__Wenzhouxiangellaceae;g__Wenzhouxiangella;s__	medium	82.72	0.694444	2372429	0.0365916	0.100685	0.114117	0.251394	0	0	0	0	0	0	0	0	0	0	0	0	0	0	0	0	0	0	0	1	0	0	0	0	0	0	0	0	0	0	0	0	0	0	0	1	0	0	0	0
BIALITE_bin219	d__Bacteria;p__Chloroflexota;c__Dehalococcoidia;o__Tepidiformales;f__Tepidiformaceae;g__;s__	medium	76.83	0.990099	2988088	0.00987283	0.0141769	0.029724	0.0537737	0	0	0	0	0	0	0	0	0	0	0	0	0	0	0	0	0	0	0	0	0	0	0	0	0	0	0	0	0	0	0	0	0	0	0	0	0	0	0	0
BIALITE_bin22	d__Bacteria;p__Verrucomicrobiota;c__Verrucomicrobiae;o__Opitutales;f__Verruco-01;g__Oceanipulchritudo;s__	high	95.92	0	3444217	0.081208	0.0580186	0.0912173	0.230444	0	0	0	0	0	0	0	0	0	2	0	0	0	0	0	0	0	0	0	0	0	0	0	0	0	0	0	0	0	0	0	0	1	0	0	0	0	0	0	0
BIALITE_bin221	d__Bacteria;p__Planctomycetota;c__Phycisphaerae;o__Phycisphaerales;f__SM1A02;g__SLJD01;s__	medium	56.95	1.13636	2051638	0.00890116	0.0479891	0.0383691	0.0952593	0	0	0	0	0	0	0	0	0	0	0	0	0	0	0	0	0	0	0	0	0	0	0	0	0	0	0	0	0	0	0	1	0	0	0	0	1	0	0	0
BIALITE_bin222	d__Bacteria;p__Bacteroidota;c__Bacteroidia;o__Bacteroidales;f__UBA7960;g__SKVR01;s__	medium	58.66	1.07527	2117198	0.0153818	0.0164652	0.0294244	0.0612715	0	0	0	0	0	0	0	0	0	2	0	0	0	0	0	0	0	0	0	0	0	0	0	0	0	0	0	0	0	0	0	0	1	0	0	0	0	0	0	0
BIALITE_bin223	d__Archaea;p__Nanoarchaeota;c__Nanoarchaeia;o__Woesearchaeales;f__SKIA01;g__SKIA01;s__	medium	60.28	1.86916	797888	0	0.0233982	0.00571118	0.0291094	0	0	0	0	0	0	0	0	0	0	0	0	0	0	0	0	0	0	0	0	0	0	0	0	0	0	0	0	0	0	0	0	0	0	0	0	0	0	0	0
BIALITE_bin224	d__Bacteria;p__Pseudomonadota;c__Gammaproteobacteria;o__Pseudomonadales;f__Halieaceae;g__Haliea;s__	medium	74.61	3.84889	2565884	0.0112468	0.0715433	0.0402559	0.123046	0	0	0	0	0	0	0	0	0	0	0	0	0	0	0	0	0	0	0	1	0	0	0	0	0	0	0	0	0	0	0	0	0	1	0	1	0	0	0	0
BIALITE_bin226	d__Bacteria;p__Spirochaetota;c__Spirochaetia;o__DSM-27196;f__Alkalispirochaetaceae;g__;s__	medium	52.4	0	2096257	0.00859552	0.0517142	0.0328802	0.09319	0	0	0	0	0	0	0	0	0	2	0	0	0	0	0	0	0	0	0	0	0	0	0	0	0	0	0	0	0	0	0	0	0	0	0	0	0	0	0	0
BIALITE_bin229	d__Bacteria;p__Patescibacteria;c__Microgenomatia;o__Levybacterales;f__GWA1-39-11;g__;s__	medium	63.64	1.88088	799477	0.00169563	0.0130524	0.00237984	0.0171279	0	0	0	0	0	0	0	0	0	0	0	0	0	0	0	0	0	0	0	0	0	0	0	0	0	0	0	0	0	0	0	0	0	0	0	0	0	0	0	0
BIALITE_bin23	d__Bacteria;p__Bacteroidota;c__Rhodothermia;o__Balneolales;f__Balneolaceae;g__SW132;s__	medium	52.4	0	2364075	0.0505861	0.0941532	0.108065	0.252804	0	0	0	0	0	0	0	0	0	0	0	0	0	0	0	0	0	0	0	0	0	0	0	0	0	0	0	0	0	0	0	0	0	0	1	0	0	0	0	0
BIALITE_bin231	d__Bacteria;p__Omnitrophota;c__Koll11;o__SKK-01;f__SKK-01;g__;s__	medium	66.81	4.30108	1066760	0.00160888	0.00965265	0.00713794	0.0183995	0	0	0	0	0	0	0	0	0	0	0	0	0	0	0	0	0	0	0	0	0	0	0	0	0	0	0	0	0	0	0	0	0	0	0	0	0	0	0	0
BIALITE_bin234	d__Archaea;p__Nanoarchaeota;c__Nanoarchaeia;o__Woesearchaeales;f__SKIA01;g__SKIA01;s__	medium	74.3	0	808504	0	0.0125295	0.00448075	0.0170103	0	0	0	0	0	0	0	0	0	0	0	0	0	0	0	0	0	0	0	0	0	0	0	0	0	0	0	0	0	0	0	0	0	0	0	0	0	0	0	0
BIALITE_bin235	d__Bacteria;p__Bacteroidota;c__Bacteroidia;o__Chitinophagales;f__Saprospiraceae;g__SLDF01;s__	medium	67.9	0.990099	2660037	0.0126737	0.0182782	0.0297153	0.0606672	0	0	0	0	0	0	0	0	0	0	0	0	0	0	0	0	0	0	0	0	0	0	0	0	0	0	0	0	0	0	0	0	0	0	0	0	0	0	0	0
BIALITE_bin237	d__Bacteria;p__Spirochaetota;c__Spirochaetia;o__DSM-27196;f__SLST01;g__;s__	medium	72.69	9.34118	3383160	0.00444388	0.0118641	0.00955871	0.0258667	0	0	0	0	0	0	0	0	0	0	0	0	0	0	0	0	0	0	0	0	0	0	0	0	0	0	0	0	0	0	0	0	0	0	0	0	0	0	0	0
BIALITE_bin238	d__Bacteria;p__Bacteroidota;c__Rhodothermia;o__Balneolales;f__Balneolaceae;g__;s__	medium	77.05	4.37158	2756240	0.0294049	0.153143	0.0869368	0.269484	0	0	0	0	0	0	0	0	0	0	0	0	0	0	0	0	0	0	0	1	0	0	0	0	0	0	0	0	0	0	0	0	0	0	0	0	1	0	0	0
BIALITE_bin239	d__Bacteria;p__Patescibacteria;c__Paceibacteria;o__UBA9983_A;f__CSBR16-193;g__;s__	medium	81.85	6.89655	634336	0	0.0134369	0.00724432	0.0206812	0	0	0	0	0	0	0	0	0	0	0	0	0	0	0	0	0	0	0	0	0	0	0	0	0	0	0	0	0	0	0	0	0	0	0	0	0	0	0	0
BIALITE_bin240	d__Bacteria;p__Pseudomonadota;c__Alphaproteobacteria;o__Rhodobacterales;f__Rhodobacteraceae;g__Salibaculum;s__Salibaculum sp009908505	medium	86.26	2.57576	2675619	0.114009	0.0522917	0.107022	0.273323	0	0	0	0	0	0	0	0	0	0	0	0	0	0	0	0	0	0	1	1	1	0	0	0	0	0	0	0	0	0	0	0	0	0	0	0	0	0	0	1
BIALITE_bin241	d__Bacteria;p__Planctomycetota;c__Phycisphaerae;o__SM23-33;f__SM23-33;g__JAGXKT01;s__	high	95.45	0	2738723	0.00919201	0.0737238	0.0417101	0.124626	0	0	0	0	0	0	0	0	0	3	0	0	0	0	0	0	0	0	0	0	0	0	0	0	0	0	0	0	0	0	0	0	0	0	0	0	0	0	0	0
BIALITE_bin242	d__Bacteria;p__Omnitrophota;c__Koll11;o__Duberdicusellales;f__4484-171;g__;s__	medium	62	2.53004	967427	0.00150603	0.00994623	0.00735609	0.0188084	0	0	0	0	0	0	0	0	0	0	0	0	0	0	0	0	0	0	0	0	0	0	0	0	0	0	0	0	0	0	0	0	0	0	0	0	0	0	0	0
BIALITE_bin244	d__Bacteria;p__Pseudomonadota;c__Gammaproteobacteria;o__Xanthomonadales;f__Wenzhouxiangellaceae;g__GCA-2722315;s__	medium	76.79	0.905797	2234606	0.229626	0.173049	0.156291	0.558965	0	0	0	0	0	0	0	0	0	0	0	0	0	0	0	0	0	0	0	0	0	0	0	0	0	0	0	0	0	0	0	0	0	0	0	0	0	0	0	1
BIALITE_bin245	d__Bacteria;p__Planctomycetota;c__Planctomycetia;o__Pirellulales;f__Pirellulaceae;g__Roseimaritima;s__	high	98.75	0	5513842	0.0460812	0.0418735	0.0799706	0.167925	0	0	0	0	0	0	0	0	0	0	0	0	0	0	0	0	0	0	0	1	0	0	0	0	0	0	0	0	0	0	0	0	0	0	0	0	0	0	0	0
BIALITE_bin246	d__Archaea;p__Nanoarchaeota;c__Nanoarchaeia;o__Woesearchaeales;f__21-14-0-10-32-9;g__;s__	medium	76.17	2.33645	1165064	0.00150761	0.0170382	0.00616185	0.0247077	0	0	0	0	0	0	0	0	0	0	0	0	0	0	0	0	0	0	0	0	0	0	0	0	0	0	0	0	0	0	0	0	0	0	0	0	0	0	0	0
BIALITE_bin248	d__Bacteria;p__Pseudomonadota;c__Gammaproteobacteria;o__Pseudomonadales;f__Natronospirillaceae;g__Saccharospirillum;s__	medium	59.48	8.62069	2960076	0.00367846	0.0131223	0.00802884	0.0248296	0	0	0	0	0	0	0	0	0	0	0	0	0	0	0	0	0	0	1	1	0	0	0	0	0	0	0	0	0	0	2	1	0	0	0	0	0	0	0	0
BIALITE_bin249	d__Bacteria;p__Bacteroidota;c__Bacteroidia;o__Flavobacteriales;f__Flavobacteriaceae;g__Psychroflexus;s__Psychroflexus sp020164535	medium	89.75	0.108637	2245449	0.0248468	0.0126056	0.0507884	0.0882407	0	0	0	0	0	0	0	0	0	0	0	0	0	0	0	0	0	0	0	0	0	0	0	0	0	0	0	0	0	0	0	0	0	0	0	0	0	0	0	0
BIALITE_bin25	d__Bacteria;p__Bacteroidota;c__Bacteroidia;o__Flavobacteriales;f__SKUL01;g__SKUL01;s__	medium	79.57	5.91398	3083403	0.0819004	0.103154	0.115548	0.300603	0	0	0	0	0	0	0	0	0	0	0	0	0	0	0	0	0	0	0	1	0	0	0	0	0	0	0	0	0	0	0	0	0	0	0	0	1	0	0	0
BIALITE_bin251	d__Bacteria;p__Pseudomonadota;c__Alphaproteobacteria;o__UBA1280;f__UBA6503;g__;s__	medium	78.45	3.44828	1339751	0	0.0121648	0.00312692	0.0152918	0	0	0	0	0	0	0	0	0	0	0	0	0	0	0	0	0	0	0	0	0	0	0	0	0	0	0	0	0	0	0	0	0	0	0	0	0	0	0	0
BIALITE_bin252	d__Bacteria;p__Bacteroidota;c__Rhodothermia;o__Balneolales;f__Balneolaceae;g__Halalkalibaculum;s__	medium	62.73	4.06193	2320876	0	0.0172321	0.00571479	0.0229469	0	0	0	0	0	0	0	0	0	0	0	0	0	0	0	0	0	0	0	0	0	0	0	0	0	0	0	0	0	0	0	0	0	0	1	0	1	0	0	0
BIALITE_bin254	d__Bacteria;p__Planctomycetota;c__Phycisphaerae;o__Sedimentisphaerales;f__Sedimentisphaeraceae;g__;s__	medium	51.99	2.60695	1409462	0.00354628	0.0114568	0.0126405	0.0276435	0	0	0	0	0	0	0	0	0	2	0	0	0	0	0	0	0	0	0	0	0	0	0	0	0	0	0	0	0	0	0	0	0	0	0	0	0	0	0	0
BIALITE_bin256	d__Bacteria;p__Pseudomonadota;c__Gammaproteobacteria;o__Competibacterales;f__Competibacteraceae;g__;s__	medium	52.59	0	1846578	0	0.0313672	0.0100342	0.0414014	0	0	0	0	0	0	0	0	0	0	0	0	0	0	0	0	0	0	2	0	0	1	0	0	0	0	0	0	0	0	0	0	0	0	0	1	0	0	0	0
BIALITE_bin257	d__Bacteria;p__Chloroflexota;c__Chloroflexia;o__Thermomicrobiales;f__Thermomicrobiaceae;g__SLMJ01;s__	medium	76.64	0	2603716	0.0275525	0.227767	0.0916019	0.346921	0	0	0	0	0	0	0	0	0	0	0	0	0	0	0	0	0	0	0	0	0	0	0	0	0	0	0	0	0	0	0	0	0	0	1	0	0	0	0	0
BIALITE_bin258	d__Bacteria;p__Pseudomonadota;c__Alphaproteobacteria;o__Rhodobacterales;f__Rhodobacteraceae;g__Salibaculum;s__	medium	50.39	6.11285	1831486	0.0308	0.0534656	0.0747918	0.159057	0	0	0	0	0	0	0	0	0	0	0	0	0	0	0	0	0	0	1	1	1	0	0	0	0	0	0	0	0	0	0	0	0	0	0	0	0	0	0	0
BIALITE_bin259	d__Bacteria;p__Patescibacteria;c__Paceibacteria;o__UBA6257;f__JAGOQP01;g__DYGB01;s__	medium	69.49	3.31971	515696	0.00123816	0.0171227	0.00608909	0.02445	0	0	0	0	0	0	0	0	0	0	0	0	0	0	0	0	0	0	0	0	0	0	0	0	0	0	0	0	0	0	0	0	0	0	0	0	0	0	0	0
BIALITE_bin26	d__Bacteria;p__Pseudomonadota;c__Alphaproteobacteria;o__Rhizobiales;f__Rhodomicrobiaceae;g__Dichotomicrobium;s__	medium	88.27	1.6129	2554497	0.167238	0.18106	0.215323	0.563621	0	0	0	0	0	1	0	0	0	0	0	0	0	0	0	0	0	0	0	1	0	0	0	0	0	0	0	0	0	0	1	0	0	0	0	0	0	0	0	1
BIALITE_bin260	d__Bacteria;p__Bacteroidota;c__Bacteroidia;o__Bacteroidales;f__JAIPAH01;g__JAIPAH01;s__	medium	55.87	3.22581	1717829	0.00341902	0.00980435	0.0101423	0.0233657	0	0	0	0	0	0	0	0	0	2	0	0	0	0	0	0	0	0	0	0	0	0	0	0	0	0	0	0	0	0	3	0	1	0	0	0	0	0	0	0
BIALITE_bin261	d__Bacteria;p__Patescibacteria;c__Saccharimonadia;o__Saccharimonadales;f__;g__;s__	medium	50	0	598591	0	0.0113777	0.00207959	0.0134573	0	0	0	0	0	0	0	0	0	0	0	0	0	0	0	0	0	0	0	0	0	0	0	0	0	0	0	0	0	0	0	0	0	0	0	0	0	0	0	0
BIALITE_bin262	d__Bacteria;p__Pseudomonadota;c__Alphaproteobacteria;o__Rhodobacterales;f__Rhodobacteraceae;g__IMCC34051;s__	medium	50.88	5.40476	2012788	0.0142747	0.0296951	0.0354464	0.0794162	0	0	0	0	0	0	0	0	0	0	0	0	0	0	0	0	0	0	1	1	1	0	0	0	0	0	0	0	0	0	0	0	0	0	0	0	0	0	0	1
BIALITE_bin265	d__Bacteria;p__Bacteroidota;c__Bacteroidia;o__Flavobacteriales;f__Vicingaceae;g__UBA5081;s__	medium	56.36	1.72414	2075060	0.00168502	0.0117409	0.00831172	0.0217376	0	0	0	0	0	0	0	0	0	0	0	0	0	0	0	0	0	0	0	0	0	0	0	0	0	0	0	0	0	0	0	0	0	0	0	0	1	0	0	0
BIALITE_bin266	d__Archaea;p__Iainarchaeota;c__Iainarchaeia;o__Iainarchaeales;f__JAAZKV01;g__JABIDZ01;s__	medium	71.03	0.359454	732094	0.00166793	0.0158967	0.00915617	0.0267208	0	0	0	0	0	1	0	0	0	0	0	0	0	0	0	0	0	0	0	0	0	0	0	0	0	0	0	0	0	0	0	0	0	0	0	0	0	0	0	0
BIALITE_bin268	d__Bacteria;p__Bacteroidota;c__Kapabacteria;o__Kapabacteriales;f__UBA2268;g__PGYR01;s__	high	92.68	4.50737	3181296	0.00544909	0.0161785	0.00312604	0.0247536	0	0	0	0	0	0	0	0	0	0	0	0	0	0	0	0	0	0	0	0	0	0	0	0	0	0	0	0	0	0	0	0	0	0	1	0	1	0	0	0
BIALITE_bin27	d__Bacteria;p__Spirochaetota;c__Spirochaetia;o__DSM-27196;f__PWMO01;g__JAAAOH01;s__	medium	55.56	0	2233768	0.215575	0.265801	0.323931	0.805307	0	0	0	0	0	0	0	0	0	2	0	0	0	0	0	0	0	0	0	0	0	0	0	0	0	0	0	0	0	0	0	0	0	0	0	0	0	0	0	0
BIALITE_bin270	d__Bacteria;p__Pseudomonadota;c__Gammaproteobacteria;o__Arenicellales;f__JAANXG01;g__JAANXG01;s__	medium	58.5	6.01015	4169278	0.0042641	0.0748963	0.0294882	0.108649	0	0	0	0	0	0	0	0	0	0	0	0	0	0	0	0	0	0	0	0	0	0	0	0	0	0	0	0	0	0	0	0	0	1	0	1	0	0	0	1
BIALITE_bin271	d__Bacteria;p__Bdellovibrionota;c__UBA2394;o__UBA2394;f__UBA2394;g__;s__	medium	87.65	2.57353	2445909	0	0.0222438	0.00762963	0.0298734	0	0	0	0	0	0	0	0	0	0	0	0	0	0	0	0	0	0	0	0	0	0	0	0	0	0	0	0	0	0	0	0	0	0	0	0	0	0	0	0
BIALITE_bin272	d__Bacteria;p__Verrucomicrobiota;c__Verrucomicrobiae;o__Opitutales;f__Opitutaceae;g__;s__	medium	63.33	2.02703	2539424	0.00237185	0.0104051	0.00519718	0.0179741	0	0	0	0	0	0	0	0	0	1	0	0	0	0	0	0	0	0	0	0	0	0	0	0	0	0	0	0	0	0	0	0	1	0	0	0	0	0	0	0
BIALITE_bin273	d__Bacteria;p__Myxococcota;c__Bradymonadia;o__Bradymonadales;f__Bradymonadaceae;g__;s__	medium	68.98	6.30252	4762691	0	0.00991883	0.0110251	0.020944	0	0	0	0	0	0	0	0	0	0	0	0	0	0	0	0	0	0	0	0	0	0	0	0	0	0	0	0	0	0	0	1	0	0	1	0	0	0	0	0
BIALITE_bin274	d__Bacteria;p__Planctomycetota;c__UBA8742;o__UBA2392;f__JABWBM01;g__;s__	medium	82.91	1.57025	3192673	0	0.0107143	0.00130906	0.0120233	0	0	0	0	0	0	0	0	0	0	0	0	0	0	0	0	0	0	0	0	0	0	0	0	0	0	0	0	0	0	0	0	0	0	0	2	0	0	0	0
BIALITE_bin276	d__Bacteria;p__Bacteroidota;c__Bacteroidia;o__Chitinophagales;f__Saprospiraceae;g__PWJY01;s__	medium	81.85	1.65017	2470420	0.00165972	0.0190368	0.00596896	0.0266655	0	0	0	0	0	0	0	0	0	0	0	0	0	0	0	0	0	0	0	0	0	0	0	0	0	0	0	0	0	0	0	0	0	0	0	0	1	0	0	0
BIALITE_bin277	d__Bacteria;p__Bdellovibrionota;c__UBA2394;o__UBA2394;f__UBA2394;g__;s__	medium	73.02	2.77778	1867088	0.00110156	0.0112105	0.00304201	0.0153541	0	0	0	0	0	0	0	0	0	0	0	0	0	0	0	0	0	0	0	0	0	0	0	0	0	0	0	0	0	0	0	0	0	0	0	0	0	0	0	0
BIALITE_bin279	d__Bacteria;p__Bacillota_H;c__UBA994;o__PWPR01;f__PWPR01;g__PWPR01;s__	medium	69.48	6.77966	2026151	0.00393174	0.0108339	0.0131817	0.0279473	0	0	0	0	0	0	0	0	0	0	0	0	0	0	0	0	0	0	0	0	0	0	0	0	0	0	0	0	0	0	0	0	0	0	0	0	0	0	0	0
BIALITE_bin28	d__Bacteria;p__Bacteroidota;c__Bacteroidia;o__Flavobacteriales;f__Flavobacteriaceae;g__Psychroflexus;s__	medium	76.93	0.570342	1895747	0.106802	0.0448684	0.139804	0.291475	0	0	0	0	0	0	0	0	0	0	0	0	0	0	0	0	0	0	0	0	0	0	0	0	0	0	0	0	0	0	0	0	0	0	0	0	0	0	0	0
BIALITE_bin280	d__Bacteria;p__Planctomycetota;c__Phycisphaerae;o__Phycisphaerales;f__SM1A02;g__SLJD01;s__	medium	80.97	8.23864	3138926	0.00240004	0.037314	0.016355	0.056069	0	0	0	0	0	0	0	0	0	0	0	0	0	0	0	0	0	0	0	0	0	0	0	0	0	0	0	0	0	0	0	2	0	0	0	0	0	0	0	0
BIALITE_bin282	d__Bacteria;p__Actinomycetota;c__Acidimicrobiia;o__IMCC26256;f__JAGPDB01;g__JAGPDB01;s__	medium	81.37	2.99145	1490631	0	0.0108888	0.00147133	0.0123601	0	0	0	0	0	0	0	0	0	0	0	0	0	0	0	0	0	0	0	0	0	0	0	0	0	0	0	0	0	0	0	0	0	0	0	0	0	0	0	0
BIALITE_bin285	d__Bacteria;p__Verrucomicrobiota;c__Verrucomicrobiae;o__Opitutales;f__T3Sed10-336;g__;s__	medium	71.23	5.74324	3439477	0.00505832	0.00992241	0.00473592	0.0197167	0	0	0	0	0	0	0	0	0	1	0	0	0	0	0	0	0	0	0	0	0	0	0	0	0	0	0	0	0	0	0	0	1	0	0	0	0	0	0	0
BIALITE_bin287	d__Bacteria;p__Pseudomonadota;c__Gammaproteobacteria;o__Xanthomonadales;f__Wenzhouxiangellaceae;g__GCA-2722315;s__	medium	80.44	8.53462	2927807	0.0105747	0.0173434	0.025365	0.0532832	0	0	0	0	0	0	0	0	0	0	0	0	0	0	0	0	0	0	0	1	0	0	0	0	0	0	0	0	0	0	0	0	0	0	0	0	0	0	0	0
BIALITE_bin288	d__Bacteria;p__Bacteroidota;c__Rhodothermia;o__Balneolales;f__Natronogracilivirgulaceae;g__SLQC01;s__	medium	63.2	8.46995	1966303	0.00181012	0.012484	0.00924336	0.0235375	0	0	0	0	0	0	0	0	0	0	0	0	0	0	0	0	0	0	0	0	0	0	0	0	0	0	0	0	0	0	0	0	0	0	0	0	0	0	0	0
BIALITE_bin289	d__Bacteria;p__Spirochaetota;c__Spirochaetia;o__DSM-27196;f__Alkalispirochaetaceae;g__;s__	medium	51.82	1.2	3258739	0	0.0101648	0.00625797	0.0164227	0	0	0	0	0	0	0	0	0	1	0	0	0	0	0	0	0	0	0	0	0	0	0	0	0	0	0	0	0	0	0	0	0	0	0	0	0	0	0	0
BIALITE_bin29	d__Bacteria;p__Bacteroidota;c__Rhodothermia;o__Rhodothermales;f__Salinibacteraceae;g__Tc-Br11-B2g6-7;s__	medium	67.01	1.12994	2419550	1.04486	0.797936	1.78182	3.62461	0	0	0	0	0	0	0	0	0	0	0	0	0	0	0	0	0	0	0	0	0	0	0	0	0	0	0	0	0	0	0	0	0	0	0	0	0	0	0	0
BIALITE_bin290	d__Bacteria;p__Planctomycetota;c__Phycisphaerae;o__Phycisphaerales;f__Phycisphaeraceae;g__;s__	medium	58.88	7.38636	2949332	0.00206458	0.0116397	0.00691043	0.0206147	0	0	0	0	0	1	0	0	0	0	0	0	0	0	0	0	0	0	0	0	0	0	0	0	0	0	0	0	0	0	1	0	1	0	0	0	0	0	0	0
BIALITE_bin291	d__Bacteria;p__Verrucomicrobiota;c__Verrucomicrobiae;o__Opitutales;f__DSM-45221;g__WN38;s__	medium	51.31	3.94277	2006118	0.00356217	0.0136856	0.00285623	0.020104	0	0	0	0	0	0	0	0	0	0	0	0	0	0	0	0	0	0	0	0	0	0	0	0	0	0	0	0	0	0	0	0	1	0	0	0	1	0	0	0
BIALITE_bin293	d__Bacteria;p__Planctomycetota;c__Phycisphaerae;o__Phycisphaerales;f__SM1A02;g__;s__	medium	84.99	1.70455	3083484	0	0.0134536	0.00489853	0.0183521	0	0	0	0	0	0	0	0	0	0	0	0	0	0	0	0	0	0	0	0	0	0	0	0	0	0	0	0	0	0	0	1	0	0	0	0	1	0	0	0
BIALITE_bin294	d__Bacteria;p__Myxococcota;c__Bradymonadia;o__Bradymonadales;f__Bradymonadaceae;g__SLJM01;s__	medium	76.86	2.77778	4451453	0.00494642	0.00441078	0.0236888	0.033046	0	0	0	0	0	0	0	0	0	0	0	0	0	0	0	0	0	0	0	0	0	0	0	0	0	0	0	0	0	0	0	0	1	0	0	0	0	0	0	0
BIALITE_bin295	d__Bacteria;p__Patescibacteria;c__Paceibacteria;o__Paceibacterales;f__PWPS01;g__T1SED10-78;s__	medium	52.43	4.70219	418045	0.00183107	0.0133036	0.00887117	0.0240059	0	0	0	0	0	0	0	0	0	0	0	0	0	0	0	0	0	0	0	0	0	0	0	0	0	0	0	0	0	0	0	0	0	0	0	0	0	0	0	0
BIALITE_bin296	d__Archaea;p__Nanoarchaeota;c__Nanoarchaeia;o__Woesearchaeales;f__21-14-0-10-32-9;g__21-14-0-10-32-9;s__	medium	66.12	2.80374	826359	0.00343861	0.0114663	0.00776379	0.0226687	0	0	0	0	0	0	0	0	0	0	0	0	0	0	0	0	0	0	0	0	0	0	0	0	0	0	0	0	0	0	0	0	0	0	0	0	0	0	0	0
BIALITE_bin297	d__Bacteria;p__Pseudomonadota;c__Gammaproteobacteria;o__Xanthomonadales;f__S139-57;g__;s__	medium	55.17	8.62069	2317446	0.00641662	0.00973568	0.0109485	0.0271008	0	0	0	0	0	0	0	0	0	0	0	0	0	0	0	0	0	0	0	0	0	0	0	0	0	0	0	0	0	0	0	0	0	0	0	0	0	0	0	0
BIALITE_bin298	d__Bacteria;p__Patescibacteria;c__Paceibacteria;o__Moranbacterales;f__UBA2193;g__;s__	medium	56.17	3.08642	687058	0.00194735	0.0153182	0.00705118	0.0243168	0	0	0	0	0	0	0	0	0	0	0	0	0	0	0	0	0	0	0	0	0	0	0	0	0	0	0	0	0	0	0	0	0	0	0	0	0	0	0	0
BIALITE_bin299	d__Bacteria;p__Pseudomonadota;c__Gammaproteobacteria;o__Pseudomonadales;f__HTCC2089;g__HKST-UBA223;s__	medium	93.02	8.04012	4184463	0	0.0237637	0.00582935	0.0295931	0	0	0	0	0	0	0	0	0	0	0	0	0	0	0	0	0	0	1	0	0	0	1	0	0	0	0	0	0	0	0	1	0	1	0	1	0	0	0	0
BIALITE_bin3	d__Bacteria;p__Pseudomonadota;c__Gammaproteobacteria;o__Pseudomonadales;f__HTCC2089;g__UBA7803;s__	medium	53.45	1.72414	2324064	0.109843	0.413158	0.290411	0.813411	0	0	0	0	0	0	0	0	0	0	0	0	0	0	0	0	0	0	0	0	0	0	0	0	0	0	0	0	0	0	0	0	0	0	0	1	0	0	0	0
BIALITE_bin300	d__Bacteria;p__Pseudomonadota;c__Gammaproteobacteria;o__Xanthomonadales;f__Wenzhouxiangellaceae;g__Wenzhouxiangella;s__	medium	56.9	5.17241	1944520	0.0312165	0.0946246	0.0658632	0.191704	0	0	0	0	0	0	0	0	0	0	0	0	0	0	0	0	0	0	0	0	0	0	0	0	0	0	0	0	0	0	0	0	0	1	1	1	0	0	0	0
BIALITE_bin301	d__Bacteria;p__Spirochaetota;c__Spirochaetia;o__DSM-27196;f__SKKC01;g__SLAN01;s__	medium	88.59	8.99608	3201476	0.00284134	0.0121245	0.00750587	0.0224717	0	0	0	0	0	0	0	0	0	1	0	0	0	0	0	0	0	0	0	0	0	0	0	0	0	0	0	0	0	0	0	0	0	0	2	0	0	0	0	0
BIALITE_bin302	d__Bacteria;p__Pseudomonadota;c__Alphaproteobacteria;o__UBA1280;f__RI-95;g__;s__	medium	77.96	0	1415420	0	0.0113122	0.00234555	0.0136578	0	0	0	0	0	0	0	0	0	0	0	0	0	0	0	0	0	0	0	0	0	0	0	0	0	0	0	0	0	0	1	0	0	0	0	0	0	0	0	0
BIALITE_bin303	d__Bacteria;p__Verrucomicrobiota;c__Kiritimatiellia;o__SS1-B-03-39;f__UBA6053;g__UBA6053;s__	medium	65.31	3.71622	2031286	0.00269053	0.0107389	0.00162602	0.0150554	0	0	0	0	0	0	0	0	0	0	0	0	0	0	0	0	0	0	0	0	0	0	0	0	0	0	0	0	0	0	0	0	1	0	0	0	0	0	0	0
BIALITE_bin304	d__Bacteria;p__Pseudomonadota;c__Alphaproteobacteria;o__Rhizobiales;f__Kaistiaceae;g__JADLGL01;s__	medium	79.13	6.72021	2585481	0.00551695	0.0201016	0.0146053	0.0402239	0	0	0	0	0	0	0	0	0	0	0	0	0	0	0	0	0	0	1	1	0	1	0	0	0	0	0	0	0	0	0	0	0	0	0	0	0	0	0	0
BIALITE_bin305	d__Bacteria;p__Patescibacteria;c__Paceibacteria;o__UBA9983_A;f__;g__;s__	medium	75.05	5.17241	668609	0	0.0132267	0.0013517	0.0145784	0	0	0	0	0	0	0	0	0	0	0	0	0	0	0	0	0	0	0	0	0	0	0	0	0	0	0	0	0	0	0	0	0	0	0	0	0	0	0	0
BIALITE_bin306	d__Bacteria;p__Patescibacteria;c__Paceibacteria;o__UBA9983_A;f__UBA918;g__;s__	medium	60.23	1.7094	657053	0	0.0267251	0.00350207	0.0302271	0	0	0	0	0	0	0	0	0	0	0	0	0	0	0	0	0	0	0	0	0	0	0	0	0	0	0	0	0	0	0	0	0	0	0	0	0	0	0	0
BIALITE_bin311	d__Bacteria;p__Cloacimonadota;c__Cloacimonadia;o__Cloacimonadales;f__TCS61;g__;s__	medium	56.13	6.69331	762975	0.0072381	0.0158381	0.0171854	0.0402617	0	0	0	0	0	0	0	0	0	1	0	0	0	0	0	0	0	0	0	0	0	0	0	0	0	0	0	0	0	0	0	0	0	0	0	0	0	0	0	0
BIALITE_bin312	d__Bacteria;p__Bacteroidota;c__Rhodothermia;o__Balneolales;f__Balneolaceae;g__UBA2664;s__	medium	91.38	6.33229	3546881	0.00600595	0.0243065	0.0140004	0.0443129	0	0	0	0	0	0	0	0	0	0	0	0	0	0	0	0	0	0	0	1	0	0	0	0	0	0	0	0	0	0	0	0	0	0	1	0	0	0	0	0
BIALITE_bin316	d__Bacteria;p__Pseudomonadota;c__Gammaproteobacteria;o__Woeseiales;f__Woeseiaceae;g__;s__	medium	65.48	3.17772	2707575	0	0.0124701	0.00393497	0.0164051	0	0	0	0	0	0	0	0	0	0	0	0	0	0	0	0	0	0	0	1	0	0	0	0	0	0	0	0	0	0	0	0	0	1	0	1	0	0	0	0
BIALITE_bin317	d__Bacteria;p__Bdellovibrionota;c__Bdellovibrionia;o__Bdellovibrionales;f__UBA6776;g__;s__	medium	74.5	3.57143	2041066	0	0.0105795	0.00305842	0.0136379	0	0	0	0	0	0	0	0	0	0	0	0	0	0	0	0	0	0	0	0	0	0	0	0	0	0	0	0	0	0	0	0	0	0	0	0	0	0	0	0
BIALITE_bin319	d__Bacteria;p__Bacteroidota;c__Bacteroidia;o__Flavobacteriales;f__Flavobacteriaceae;g__Psychroflexus;s__	medium	81.01	6.1239	2510937	0.00496789	0.0052018	0.0202933	0.030463	0	0	0	0	0	0	0	0	0	0	0	0	0	0	0	0	0	0	0	0	0	0	0	0	0	0	0	0	0	0	0	0	0	0	0	0	0	0	0	0
BIALITE_bin32	d__Bacteria;p__Pseudomonadota;c__Alphaproteobacteria;o__Rhodobacterales;f__Rhodobacteraceae;g__Rhodosalinus;s__	medium	79.59	0.702811	2826497	0.0570173	0.0923906	0.12085	0.270257	0	0	0	0	0	0	0	0	0	0	0	0	0	0	0	0	0	0	1	1	1	0	0	0	0	0	0	0	0	0	0	0	0	0	0	0	0	0	0	1
BIALITE_bin320	d__Bacteria;p__Bacteroidota;c__Bacteroidia;o__Flavobacteriales;f__Salibacteraceae;g__;s__	medium	79	2.77778	2535536	0	0.012164	0.00167536	0.0138394	0	0	0	0	0	0	0	0	0	0	0	0	0	0	0	0	0	0	0	0	0	0	0	0	0	0	0	0	0	0	0	0	0	0	0	0	1	0	0	0
BIALITE_bin321	d__Bacteria;p__Bacteroidota;c__Bacteroidia;o__Bacteroidales;f__UBA7960;g__SKTA01;s__	medium	64.29	8.57527	2034916	0.00645454	0.0121885	0.0127322	0.0313752	0	0	0	0	0	0	0	0	0	1	0	0	0	0	0	0	0	0	0	0	0	0	0	0	0	0	0	0	0	0	0	0	0	0	0	0	0	0	0	0
BIALITE_bin323	d__Bacteria;p__Spirochaetota;c__Spirochaetia;o__DSM-27196;f__SLST01;g__SLST01;s__	medium	50.1	5.2	4030093	0.00216507	0.0147248	0.00808553	0.0249754	0	0	0	0	0	0	0	0	0	2	0	0	0	0	0	0	0	0	0	0	0	0	0	0	0	0	0	0	0	0	0	0	0	0	0	0	0	0	0	0
BIALITE_bin325	d__Bacteria;p__Bacteroidota;c__Rhodothermia;o__Rhodothermales;f__VXPQ01;g__;s__	high	90.38	2.25989	3555610	0	0.0163558	0.00462476	0.0209806	0	0	0	0	0	0	0	0	0	0	0	0	0	0	0	0	0	0	0	1	0	0	0	0	0	0	0	0	0	0	2	0	0	0	2	0	1	0	0	0
BIALITE_bin327	d__Bacteria;p__Myxococcota;c__UBA9042;o__PHBI01;f__JACKFB01;g__;s__	medium	83.84	3.83717	4443874	0.00234893	0.0152558	0.00637165	0.0239764	0	0	0	0	0	0	0	0	0	0	0	0	0	0	0	0	0	0	0	0	0	0	0	0	0	0	0	0	0	0	0	1	1	0	0	0	1	0	0	0
BIALITE_bin328	d__Bacteria;p__Pseudomonadota;c__Gammaproteobacteria;o__Pseudomonadales;f__DSM-6294;g__Bacterioplanes;s__	medium	71.19	2.70563	2237366	0.00187733	0.00584207	0.0201914	0.0279108	0	0	0	0	0	0	0	0	0	0	0	0	0	0	0	0	0	0	0	1	0	0	0	0	0	0	0	0	0	0	0	0	0	0	0	0	0	0	0	0
BIALITE_bin329	d__Bacteria;p__Bacteroidota;c__Bacteroidia;o__Flavobacteriales;f__Flavobacteriaceae;g__Psychroflexus;s__	medium	90.32	8.90761	3231438	0.00243925	0.0084492	0.0308071	0.0416955	0	0	0	0	0	0	0	0	0	0	0	0	0	0	0	0	0	0	0	1	0	0	0	0	0	0	0	0	0	0	0	0	0	0	0	0	0	0	0	0
BIALITE_bin33	d__Bacteria;p__Patescibacteria;c__WWE3;o__UBA101185;f__UBA10185;g__;s__	medium	73.82	4.31034	551912	0.00361537	0.0210112	0.0181274	0.0427539	0	0	0	0	0	0	0	0	0	0	0	0	0	0	0	0	0	0	0	0	0	0	0	0	0	0	0	0	0	0	0	0	0	0	0	0	0	0	0	0
BIALITE_bin330	d__Bacteria;p__Pseudomonadota;c__Gammaproteobacteria;o__Thiomicrospirales;f__Thiomicrospiraceae;g__Thiomicrorhabdus;s__	high	94.67	1.32114	2227212	0.0048562	0.0011937	0.0219115	0.0279614	0	0	0	0	0	2	0	0	0	0	0	0	0	0	0	0	0	0	3	3	1	0	0	0	0	0	0	0	0	0	0	0	0	0	0	0	0	0	0	0
BIALITE_bin331	d__Bacteria;p__Planctomycetota;c__Planctomycetia;o__Pirellulales;f__JAGQOS01;g__;s__	high	98.21	4.84664	6258550	0.00233372	0.0150989	0.00788385	0.0253165	0	0	0	0	0	0	0	0	0	0	0	0	0	0	0	0	0	0	0	0	0	0	0	0	0	0	0	0	0	0	0	0	1	0	0	0	0	0	0	0
BIALITE_bin34	d__Bacteria;p__Pseudomonadota;c__Gammaproteobacteria;o__Pseudomonadales;f__Halieaceae;g__NZNC01;s__	medium	62.07	1.72414	3140060	0.0033572	0.0376099	0.020536	0.0615031	0	0	0	0	0	0	0	0	0	0	0	0	0	0	0	0	0	0	1	1	0	0	0	0	0	0	0	0	0	0	0	0	0	0	0	1	0	0	0	0
BIALITE_bin35	d__Bacteria;p__Pseudomonadota;c__Alphaproteobacteria;o__Rhodobacterales;f__Rhodobacteraceae;g__Aliishimia;s__	medium	82.48	1.11948	3152606	0.0492617	0.0709806	0.109737	0.229979	0	0	0	0	0	0	0	0	0	0	0	0	0	0	0	0	0	0	1	1	0	0	0	0	0	0	0	0	0	0	0	0	0	0	0	0	0	0	0	1
BIALITE_bin38	d__Bacteria;p__Bacteroidota;c__Rhodothermia;o__Balneolales;f__Balneolaceae;g__SW132;s__	medium	62.84	0.819672	2369648	0.2567	0.195253	0.340718	0.792671	0	0	0	0	0	0	0	0	0	0	0	0	0	0	0	0	0	0	0	0	0	0	0	0	0	0	0	0	0	0	0	0	0	0	1	0	0	0	0	0
BIALITE_bin39	d__Bacteria;p__Spirochaetota;c__Spirochaetia;o__DSM-27196;f__Salinispiraceae;g__Salinispira;s__	high	100	0.4	3272604	0.0442797	0.0307843	0.0506648	0.125729	0	0	0	0	0	0	0	0	0	1	0	0	0	0	0	0	0	0	0	0	0	0	0	0	0	0	0	0	0	0	0	0	0	0	0	0	0	0	0	0
BIALITE_bin4	d__Bacteria;p__Pseudomonadota;c__Gammaproteobacteria;o__Xanthomonadales;f__Wenzhouxiangellaceae;g__Wenzhouxiangella;s__	medium	62.24	3.7931	2728893	0.172337	0.208804	0.223711	0.604852	0	0	0	0	0	0	0	0	0	0	0	0	0	0	0	0	0	0	0	1	0	0	0	0	0	0	0	0	0	0	0	0	0	0	0	0	0	0	0	0
BIALITE_bin40	d__Bacteria;p__Patescibacteria;c__Gracilibacteria;o__UBA1369;f__PNNO01;g__PNNO01;s__	medium	66.17	0	809449	0	0.0156253	0.0153784	0.0310037	0	0	0	0	0	0	0	0	0	0	0	0	0	0	0	0	0	0	0	0	0	0	0	0	0	0	0	0	0	0	0	0	0	0	0	0	0	0	0	0
BIALITE_bin42	d__Bacteria;p__Patescibacteria;c__Saccharimonadia;o__Saccharimonadales;f__SLHW01;g__SLHW01;s__	medium	59.54	0	709740	0.0116272	0.0355391	0.0262993	0.0734656	0	0	0	0	0	0	0	0	0	0	0	0	0	0	0	0	0	0	0	0	0	0	0	0	0	0	0	0	0	0	0	0	0	0	0	0	0	0	0	0
BIALITE_bin47	d__Archaea;p__Nanoarchaeota;c__Nanoarchaeia;o__Woesearchaeales;f__JACJVV01;g__;s__	medium	71.89	1.86916	1071403	0.00164387	0.0155285	0.0070364	0.0242087	0	0	0	0	0	0	0	0	0	1	0	0	0	0	0	0	0	0	0	0	0	0	0	0	0	0	0	0	0	0	0	0	0	0	0	0	0	0	0	0
BIALITE_bin5	d__Bacteria;p__Pseudomonadota;c__Gammaproteobacteria;o__Xanthomonadales;f__Wenzhouxiangellaceae;g__Wenzhouxiangella;s__Wenzhouxiangella sp003560975	medium	80.17	1.72414	2822345	0.0643044	0.107199	0.125429	0.296932	0	0	0	0	0	0	0	0	0	0	0	0	0	0	0	0	0	0	0	2	0	0	0	0	0	0	0	0	0	0	0	1	0	0	0	0	0	0	0	0
BIALITE_bin50	d__Bacteria;p__Gemmatimonadota;c__Gemmatimonadetes;o__Longimicrobiales;f__UBA6960;g__PWLA01;s__	high	94.51	3.2967	4322420	0.0267183	0.0552342	0.0390407	0.120993	0	0	0	0	0	1	0	0	0	0	0	0	0	0	0	0	0	0	0	1	0	0	0	0	0	0	0	0	0	0	0	0	1	0	0	0	1	0	0	1
BIALITE_bin51	d__Bacteria;p__Bacteroidota;c__Bacteroidia;o__Flavobacteriales;f__SKUL01;g__SKUL01;s__	medium	59.01	4.30108	2160235	0.0182344	0.0698659	0.032879	0.120979	0	0	0	0	0	0	0	0	0	0	0	0	0	0	0	0	0	0	0	0	0	0	0	0	0	0	0	0	0	0	0	0	0	0	0	0	0	0	0	0
BIALITE_bin55	d__Bacteria;p__Patescibacteria;c__Paceibacteria;o__UBA9983_A;f__UBA2100;g__;s__	medium	52.82	0.854701	703646	0.0194511	0.038412	0.0506559	0.108519	0	0	0	0	0	0	0	0	0	0	0	0	0	0	0	0	0	0	0	0	0	0	0	0	0	0	0	0	0	0	0	0	0	0	1	0	0	0	0	0
BIALITE_bin56	d__Bacteria;p__Gemmatimonadota;c__Gemmatimonadetes;o__Longimicrobiales;f__UBA6960;g__REBX01;s__	high	95.79	4.3956	3004810	0.0188747	0.0223181	0.0281396	0.0693324	0	0	0	0	0	0	0	0	0	0	0	0	0	0	0	0	0	0	0	0	0	0	0	0	0	0	0	0	0	0	0	0	1	0	0	0	0	0	0	1
BIALITE_bin58	d__Bacteria;p__Bacillota;c__Bacilli;o__Izemoplasmatales;f__Izemoplasmataceae;g__B1SED10-225;s__	high	98.67	0	1455458	0.00525223	0.0310836	0.0234914	0.0598272	0	0	0	0	0	0	0	0	0	2	0	0	0	0	0	0	0	0	0	0	0	0	0	0	0	0	0	0	0	0	0	0	0	0	0	0	0	0	0	0
BIALITE_bin6	d__Bacteria;p__Pseudomonadota;c__Alphaproteobacteria;o__Rhodobacterales;f__Rhodobacteraceae;g__Marivita;s__	medium	67.24	1.72414	2848091	0.256839	0.184882	0.425133	0.866855	0	0	0	0	0	0	0	0	0	0	0	0	0	0	0	0	0	0	3	2	1	0	0	0	0	0	0	0	0	0	0	0	0	0	1	1	0	0	0	1
BIALITE_bin60	d__Bacteria;p__Bacteroidota;c__Bacteroidia;o__Bacteroidales;f__Marinilabiliaceae;g__Marinilabilia;s__	medium	68.77	0	2550649	0.0332027	0.021017	0.0514285	0.105648	0	0	0	0	0	0	0	0	0	4	0	0	0	0	0	0	0	0	0	0	0	0	0	0	0	0	0	0	0	0	0	0	0	0	0	0	0	0	0	0
BIALITE_bin61	d__Bacteria;p__Nitrospinota;c__Nitrospinia;o__Nitrospinales;f__Nitrospinaceae;g__Nitrospina;s__	medium	65.6	0.854701	1970029	0	0.0459073	0.00788327	0.0537906	0	0	0	0	0	0	0	0	0	0	0	0	0	0	0	0	0	0	0	0	0	0	0	0	0	0	0	0	0	0	0	0	1	0	3	0	0	0	0	0
BIALITE_bin63	d__Bacteria;p__Patescibacteria;c__Paceibacteria;o__UBA9983_A;f__UBA918;g__OLB19;s__	medium	50.66	2.99145	608978	0.00568955	0.0220564	0.0104031	0.038149	0	0	0	0	0	0	0	0	0	0	0	0	0	0	0	0	0	0	0	0	0	0	0	0	0	0	0	0	0	0	0	0	0	0	0	0	0	0	0	0
BIALITE_bin64	d__Bacteria;p__Spirochaetota;c__Spirochaetia;o__DSM-16054;f__Sediminispirochaetaceae;g__;s__	medium	78.2	2.27273	2022375	0.00603565	0.0209588	0.0174886	0.044483	0	0	0	0	0	0	0	0	0	5	0	0	0	0	0	0	0	0	0	0	0	0	0	0	0	0	0	0	0	0	0	0	0	0	0	0	0	0	0	0
BIALITE_bin66	d__Archaea;p__Nanoarchaeota;c__Nanoarchaeia;o__Woesearchaeales;f__SKIA01;g__SKIA01;s__	medium	80.37	3.73832	1155127	0.00608225	0.030689	0.0133047	0.050076	0	0	0	0	0	0	0	0	0	0	0	0	0	0	0	0	0	0	0	0	0	0	0	0	0	0	0	0	0	0	0	0	0	0	0	0	0	0	0	0
BIALITE_bin68	d__Bacteria;p__Bacteroidota;c__Rhodothermia;o__Balneolales;f__Balneolaceae;g__Rhodohalobacter;s__	medium	60.66	0.819672	1645801	0.0174772	0.255605	0.139957	0.413039	0	0	0	0	0	0	0	0	0	0	0	0	0	0	0	0	0	0	0	0	0	0	0	0	0	0	0	0	0	0	0	0	0	0	0	0	0	0	0	0
BIALITE_bin69	d__Bacteria;p__Pseudomonadota;c__Gammaproteobacteria;o__Pseudomonadales;f__Pseudohongiellaceae;g__PWQG01;s__	medium	56.53	0.740741	1793118	0.00398711	0.0233346	0.0161898	0.0435115	0	0	0	0	0	0	0	0	0	0	0	0	0	0	0	0	0	0	0	1	0	0	0	0	0	0	0	0	0	0	0	0	0	0	0	0	0	0	0	0
BIALITE_bin70	d__Bacteria;p__Patescibacteria;c__Paceibacteria;o__Paceibacterales;f__;g__;s__	medium	60	0	499508	0.00487534	0.0173427	0.0159814	0.0381994	0	0	0	0	0	0	0	0	0	0	0	0	0	0	0	0	0	0	0	0	0	0	0	0	0	0	0	0	0	0	0	0	0	0	0	0	0	0	0	0
BIALITE_bin71	d__Bacteria;p__Pseudomonadota;c__Gammaproteobacteria;o__Pseudomonadales;f__Porticoccaceae;g__Porticoccus;s__Porticoccus sp002707685	medium	67.47	1.48148	1522970	0.0261762	0.0288524	0.0267817	0.0818103	0	0	0	0	0	0	0	0	0	0	0	0	0	0	0	0	0	0	0	0	0	0	0	0	0	0	0	0	0	0	0	1	1	0	0	0	0	0	0	0
BIALITE_bin73	d__Bacteria;p__Bacteroidota;c__Bacteroidia;o__Flavobacteriales;f__Vicingaceae;g__;s__	high	94.62	1.6129	2446848	0.013019	0.0347949	0.0194455	0.0672595	0	0	0	0	0	0	0	0	0	0	0	0	0	0	0	0	0	0	0	0	0	0	0	0	0	0	0	0	0	0	0	0	0	0	0	0	0	0	0	0
BIALITE_bin74	d__Bacteria;p__Pseudomonadota;c__Gammaproteobacteria;o__Burkholderiales;f__Nitrosomonadaceae;g__Nitrosomonas;s__	medium	81.82	1.50376	2694764	0.00106233	0.0731205	0.0167517	0.0909345	0	0	0	0	0	1	0	0	0	0	0	0	0	0	0	0	0	0	0	1	0	0	0	0	0	0	0	0	0	0	0	0	0	0	1	0	0	0	0	0
BIALITE_bin76	d__Bacteria;p__Spirochaetota;c__Spirochaetia;o__DSM-27196;f__PWMO01;g__PWMO01;s__PWMO01 sp007123465	high	96.8	2.26667	3309283	0.00260677	0.027404	0.0169128	0.0469236	0	0	0	0	0	0	0	0	0	2	0	0	0	0	0	0	0	0	0	0	0	0	0	0	0	0	0	0	0	0	0	0	0	0	1	0	0	0	0	0
BIALITE_bin78	d__Bacteria;p__Hydrogenedentota;c__Hydrogenedentia;o__Hydrogenedentiales;f__WGMK01;g__;s__	medium	54.55	0	2764848	0.0067956	0.0258917	0.0136492	0.0463365	0	0	0	0	0	0	0	0	0	0	0	0	0	0	0	0	0	0	0	0	0	0	0	0	0	0	0	0	0	0	0	1	1	0	0	0	0	0	0	0
BIALITE_bin81	d__Bacteria;p__Verrucomicrobiota;c__Kiritimatiellia;o__SS1-B-03-39;f__;g__;s__	high	93.41	0.705053	3433046	0.0975392	0.0283176	0.0471957	0.173053	0	0	0	0	0	0	0	0	0	0	0	0	0	0	0	0	0	0	0	0	0	0	0	0	0	0	0	0	0	0	0	0	0	0	0	0	0	0	0	0
BIALITE_bin83	d__Bacteria;p__Patescibacteria;c__Paceibacteria;o__UBA9983_A;f__UBA918;g__OLB19;s__	medium	60.94	0.854701	891465	0.00119841	0.0437912	0.00786805	0.0528576	0	0	0	0	0	0	0	0	0	0	0	0	0	0	0	0	0	0	0	0	0	0	0	0	0	0	0	0	0	0	0	0	0	0	0	0	0	0	0	0
BIALITE_bin84	d__Archaea;p__Nanoarchaeota;c__Nanoarchaeia;o__Woesearchaeales;f__21-14-0-10-32-9;g__;s__	medium	79.91	0.311526	982387	0.0163074	0.0238974	0.0399082	0.080113	0	0	0	0	0	0	0	0	0	0	0	0	0	0	0	0	0	0	0	0	0	0	0	0	0	0	0	0	0	0	0	0	0	0	0	0	0	0	0	0
BIALITE_bin86	d__Bacteria;p__Deinococcota;c__Deinococci;o__Deinococcales;f__Trueperaceae;g__;s__	medium	89.41	0.423729	4429550	0.0313855	0.0223945	0.0796688	0.133449	0	0	0	0	0	0	0	0	0	0	0	0	0	0	0	0	0	0	0	1	0	0	0	0	0	0	0	0	0	0	0	0	0	0	0	0	0	0	0	0
BIALITE_bin87	d__Bacteria;p__Bacteroidota;c__Bacteroidia;o__UBA10329;f__UBA10329;g__;s__	medium	52.46	0.537634	1453805	0.016755	0.0405051	0.0387453	0.0960054	0	0	0	0	0	0	0	0	0	0	0	0	0	0	0	0	0	0	0	0	0	0	0	0	0	0	0	0	0	0	0	0	0	0	0	0	1	0	0	0
BIALITE_bin88	d__Bacteria;p__Bacteroidota;c__Bacteroidia;o__Flavobacteriales;f__Cryomorphaceae;g__T3Sed10-241;s__	medium	73.94	0	2655014	0.102345	0.091537	0.127865	0.321747	0	0	0	0	0	0	0	0	0	0	0	0	0	0	0	0	0	0	0	1	0	0	0	0	0	0	0	0	0	0	0	0	0	0	0	0	0	0	0	0
BIALITE_bin89	d__Bacteria;p__Spirochaetota;c__Spirochaetia;o__DSM-16054;f__Sediminispirochaetaceae;g__DSBN01;s__	high	93.11	3.78788	3688577	0.0059483	0.0438975	0.0489334	0.0987792	0	0	0	0	0	0	0	0	0	4	0	0	0	0	0	0	0	0	0	0	0	0	0	0	0	0	0	0	0	0	0	0	0	0	0	0	0	0	0	0
BIALITE_bin9	d__Bacteria;p__Pseudomonadota;c__Alphaproteobacteria;o__Rhodobacterales;f__Rhodobacteraceae;g__Roseovarius;s__	medium	50.63	0.862069	1749731	0.159328	0.326502	0.393465	0.879295	0	0	0	0	0	0	0	0	0	0	0	0	0	0	0	0	0	0	1	0	0	0	0	0	0	0	0	0	0	0	0	0	0	0	1	0	0	0	0	0
BIALITE_bin90	d__Bacteria;p__Pseudomonadota;c__Alphaproteobacteria;o__Rhodobacterales;f__Rhodobacteraceae;g__Roseovarius;s__	medium	54.62	5.17241	2052599	0.198843	0.180225	0.455327	0.834395	0	0	0	0	0	0	0	0	0	0	0	0	0	0	0	0	0	0	0	0	0	0	0	0	0	0	0	0	0	0	0	0	0	0	0	0	0	0	0	0
BIALITE_bin91	d__Bacteria;p__Bacteroidota;c__Bacteroidia;o__Flavobacteriales;f__Schleiferiaceae;g__;s__	high	98.92	0.537634	2909209	0	0.0246999	0.0250175	0.0497174	0	0	0	0	0	0	0	0	0	0	0	0	0	0	0	0	0	0	0	0	0	0	0	0	0	0	0	0	0	0	0	0	0	0	0	0	1	0	0	0
BIALITE_bin92	d__Archaea;p__Nanoarchaeota;c__Nanoarchaeia;o__Woesearchaeales;f__SKIA01;g__SKIA01;s__	medium	54.92	0	589472	0.00116778	0.0138734	0.00473446	0.0197757	0	0	0	0	0	0	0	0	0	0	0	0	0	0	0	0	0	0	0	0	0	0	0	0	0	0	0	0	0	0	0	0	0	0	0	0	0	0	0	0
BIALITE_bin93	d__Bacteria;p__Myxococcota;c__Bradymonadia;o__Bradymonadales;f__Bradymonadaceae;g__Persicimonas;s__	medium	71.48	2.70968	4799620	0.00362167	0.105456	0.0286638	0.137742	0	0	0	0	0	0	0	0	0	0	0	0	0	0	0	0	0	0	0	0	0	0	0	0	0	0	0	0	1	0	0	1	1	0	1	0	2	0	0	0
BIALITE_bin94	d__Bacteria;p__Spirochaetota;c__Spirochaetia;o__DSM-27196;f__SKKC01;g__SKKC01;s__	high	98.37	1.6	3071930	0.0217852	0.0340659	0.0505423	0.106393	0	0	0	0	0	0	0	0	0	0	0	0	0	0	0	0	0	0	0	0	0	0	0	0	0	0	0	0	0	0	0	0	0	0	0	0	0	0	0	0
BIALITE_bin97	d__Bacteria;p__Bacteroidota;c__Bacteroidia;o__Flavobacteriales;f__Schleiferiaceae;g__CAJXMS01;s__	medium	72.13	0.0179211	1772691	0.00680139	0.0232753	0.0134035	0.0434802	0	0	0	0	0	0	0	0	0	0	0	0	0	0	0	0	0	0	0	0	0	0	0	0	0	0	0	0	0	0	0	0	0	0	0	1	1	0	0	0
BIALITE_bin98	d__Bacteria;p__Bacteroidota;c__Bacteroidia;o__Bacteroidales;f__UBA7960;g__;s__	high	91.4	0	4425372	0.047364	0.0298991	0.0600357	0.137299	0	0	0	0	0	0	0	0	0	2	0	0	0	0	0	0	0	0	0	0	0	0	0	0	0	0	0	0	0	0	0	0	1	0	0	0	0	0	0	0
[truncated: 17 more columns]

## Sheet: chemotrophs%
MAG_name	classification	quality	completeness	contamination	Sample A AVG	Sample B AVG	Sample C AVG	Total	AclB	AcsB	HbsC	HbsT	Mcr	RbcL	CooS	CoxL	NiFe.G1	NiFe.G2	NiFe.G3	MmoA	PmoA	FCC	Sqr	SoxB	SoxC	rDsrA	AmoA	HzsA	NxrA	ARO	Cyc2	Chemotrophs	Chemoautotrophs
BIALITE_bin330	d__Bacteria;p__Pseudomonadota;c__Gammaproteobacteria;o__Thiomicrospirales;f__Thiomicrospiraceae;g__Thiomicrorhabdus;s__	high	94.67	1.32114	0.0048562	0.0011937	0.0219115	0.0279614	0	0	0	0	0	2	0	0	0	0	0	0	0	3	3	1	0	0	0	0	0	0	0	7	2
BIALITE_bin255	d__Bacteria;p__Actinomycetota;c__Humimicrobiia;o__Humimicrobiales;f__Humimicrobiaceae;g__Halolacustris;s__Halolacustris primus	medium	87.11	9.94949	0.00209108	0.00605024	0.0167931	0.0249345	0	2	0	0	0	0	1	0	0	0	2	0	0	0	0	0	0	0	0	0	0	0	0	3	2
BIALITE_bin309	d__Bacteria;p__Spirochaetota;c__Spirochaetia;o__SPDA01;f__B32-G16;g__;s__	medium	81.54	8.62069	0.00703145	0.0461662	0.0619655	0.115163	0	2	0	0	0	0	1	0	0	0	1	0	0	0	0	0	0	0	0	0	0	0	0	2	2
BIALITE_bin37	d__Bacteria;p__Pseudomonadota;c__Gammaproteobacteria;o__Chromatiales;f__Chromatiaceae;g__Halochromatium;s__	medium	82.35	1.09195	0.362625	0.327647	0.544861	1.23513	0	0	0	0	0	1	0	0	1	0	2	0	0	2	2	1	0	1	0	0	0	0	0	9	1
BIALITE_bin36	d__Bacteria;p__Desulfobacterota;c__Desulfobulbia;o__Desulfobulbales;f__Desulfocapsaceae;g__Desulfopila_A;s__	medium	67.86	0.595238	0.159685	0.0801173	0.171585	0.411388	0	1	0	0	0	0	3	0	1	0	3	0	0	0	1	0	0	0	0	0	0	0	0	8	1
BIALITE_bin24	d__Bacteria;p__Pseudomonadota;c__Gammaproteobacteria;o__Ectothiorhodospirales;f__Thioalkalivibrionaceae;g__Thioalkalivibrio_B;s__Thioalkalivibrio_B nitratireducens_A	medium	60.38	0	0.248134	1.1049	0.605324	1.95835	0	0	0	0	0	1	0	0	1	0	1	0	0	1	1	1	0	1	0	0	0	0	0	6	1
BIALITE_bin314	d__Bacteria;p__Pseudomonadota;c__Gammaproteobacteria;o__UBA6429;f__UBA6429;g__Thiohalophilus;s__	medium	63.45	1.72414	0.00615707	0.105352	0.0326496	0.144159	0	0	0	0	0	1	0	0	1	0	0	0	0	1	1	1	0	1	0	0	0	0	1	6	1
BIALITE_bin44	d__Bacteria;p__Desulfobacterota;c__Desulfobacteria;o__Desulfobacterales;f__SKZT01;g__SKZT01;s__	medium	63.31	0.860215	0.0438489	0.248424	0.211468	0.503741	0	1	0	0	0	0	4	0	1	0	1	0	0	0	0	0	0	0	0	0	0	0	0	6	1
BIALITE_bin21	d__Bacteria;p__Desulfobacterota;c__Desulfobacteria;o__Desulfobacterales;f__Desulfococcaceae;g__JAABSQ01;s__	medium	87.42	1.93548	0.0391714	0.0127438	0.0332003	0.0851155	0	1	0	0	0	0	2	0	1	1	1	0	0	0	0	0	0	0	0	0	0	0	0	5	1
BIALITE_bin253	d__Bacteria;p__Planctomycetota;c__Brocadiia;o__CAIUPP01;f__;g__;s__	medium	60.35	6.06061	0.00146405	0.0095063	0.00722167	0.018192	0	1	0	0	0	0	2	0	0	0	3	0	0	0	0	0	0	0	0	0	0	0	0	5	1
BIALITE_bin230	d__Bacteria;p__Campylobacterota;c__Campylobacteria;o__Campylobacterales;f__Sulfurovaceae;g__TCS-49;s__	high	91.62	0.948509	0.0116581	0.0155882	0.0322857	0.0595321	1	0	0	0	0	0	0	0	0	1	1	0	0	0	2	0	0	0	0	0	0	0	0	4	1
BIALITE_bin250	d__Bacteria;p__Desulfobacterota;c__Desulfovibrionia;o__Desulfovibrionales;f__Desulfonatronaceae;g__Desulfonatronum;s__	medium	59.03	4.16667	0.00200609	0.00899732	0.0146039	0.0256073	0	0	0	0	0	1	1	0	2	0	0	0	0	0	1	0	0	0	0	0	0	0	0	4	1
BIALITE_bin292	d__Bacteria;p__Pseudomonadota;c__Gammaproteobacteria;o__Nitrococcales;f__Nitrococcaceae;g__Nitrococcus;s__	high	96.6	4.54368	0	0.0327801	0.00547609	0.0382562	0	0	0	0	0	1	0	0	0	0	1	0	0	1	1	0	0	0	0	0	1	0	0	4	1
BIALITE_bin1	d__Bacteria;p__Pseudomonadota;c__Gammaproteobacteria;o__Ectothiorhodospirales;f__Thioalkalivibrionaceae;g__Thioalkalivibrio_B;s__	medium	53.45	1.72414	0.373706	0.364335	0.348071	1.08611	0	0	0	0	0	1	0	0	0	0	1	0	0	0	1	1	0	0	0	0	0	0	0	3	1
BIALITE_bin118	d__Bacteria;p__Pseudomonadota;c__Alphaproteobacteria;o__Rhodobacterales;f__Rhodobacteraceae;g__Muriiphilus;s__	medium	50	0	0.0198462	0.0874932	0.0518971	0.159236	0	0	0	0	0	1	0	0	0	0	1	0	0	1	1	0	0	0	0	0	0	0	0	3	1
BIALITE_bin135	d__Bacteria;p__Desulfobacterota;c__Desulfobacteria;o__Desulfobacterales;f__Desulfosalsimonadaceae;g__Desulfosalsimonas;s__Desulfosalsimonas propionicica	medium	68.06	1.29032	0.0273031	0.121718	0.130728	0.279749	0	1	0	0	0	0	2	0	0	0	0	0	0	0	1	0	0	0	0	0	0	0	0	3	1
BIALITE_bin205	d__Bacteria;p__Pseudomonadota;c__Gammaproteobacteria;o__Ectothiorhodospirales;f__Thioalkalivibrionaceae;g__Thioalkalivibrio;s__	medium	85.49	0.447455	0.00881518	0.0612475	0.0794004	0.149463	0	0	0	0	0	1	0	0	0	0	1	0	0	1	0	1	0	0	0	0	0	0	0	3	1
BIALITE_bin286	d__Bacteria;p__Desulfobacterota;c__Desulfobulbia;o__Desulfobulbales;f__Desulfocapsaceae;g__Desulfopila_A;s__	medium	59.97	3.27381	0.00894008	0.00544057	0.0169985	0.0313791	0	1	0	0	0	0	1	0	0	0	2	0	0	0	0	0	0	0	0	0	0	0	0	3	1
BIALITE_bin80	d__Bacteria;p__Desulfobacterota;c__Desulfobacteria;o__Desulfobacterales;f__Desulfosalsimonadaceae;g__B1SED10-16;s__	high	91.61	2.58065	0.00862017	0.0611803	0.0370351	0.106836	0	1	0	0	0	0	3	0	0	0	0	0	0	0	0	0	0	0	0	0	0	0	0	3	1
BIALITE_bin100	d__Bacteria;p__Spirochaetota;c__UBA4802;o__UBA4802;f__UBA5550;g__;s__	high	96.56	3.37079	0.01734	0.0642553	0.0783035	0.159899	0	1	0	0	0	0	1	0	0	0	1	0	0	0	0	0	0	0	0	0	0	0	0	2	1
BIALITE_bin103	d__Bacteria;p__Myxococcota;c__Polyangia;o__HGW-17;f__SLPX01;g__SLPX01;s__	medium	61.16	1.31336	0.00641933	0.0319312	0.0349433	0.0732938	1	0	0	0	0	0	0	0	0	0	2	0	0	0	0	0	0	0	0	0	0	0	0	2	1
BIALITE_bin13	d__Bacteria;p__Chloroflexota;c__Anaerolineae;o__B4-G1;f__B4-G1;g__SKLM01;s__	medium	54.7	1.81818	0.59333	0.973135	1.12789	2.69436	0	1	0	0	0	0	1	0	0	0	1	0	0	0	0	0	0	0	0	0	0	0	0	2	1
BIALITE_bin139	d__Bacteria;p__Spirochaetota;c__B62-G9;o__B62-G9;f__B62-G9;g__;s__	medium	87.6	5.6	0.0666587	0.0221239	0.0166917	0.105474	0	1	0	0	0	0	1	0	1	0	0	0	0	0	0	0	0	0	0	0	0	0	0	2	1
BIALITE_bin201	d__Bacteria;p__Desulfobacterota;c__Desulfobacteria;o__Desulfobacterales;f__Desulfosalsimonadaceae;g__Desulfosalsimonas;s__Desulfosalsimonas sp011389605	medium	62.5	0.892857	0.014607	0.0748193	0.074576	0.164002	0	1	0	0	0	0	1	0	0	0	1	0	0	0	0	0	0	0	0	0	0	0	0	2	1
BIALITE_bin283	d__Bacteria;p__Pseudomonadota;c__Gammaproteobacteria;o__Thiohalospirales;f__Thiohalospiraceae;g__Thiohalospira;s__	medium	58.76	5.71129	0.109886	0.0207596	0.0238667	0.154513	0	0	0	0	0	1	0	0	0	0	1	0	0	0	0	0	0	0	0	0	0	0	1	2	1
BIALITE_bin324	d__Bacteria;p__Planctomycetota;c__Brocadiia;o__CAIUPP01;f__;g__;s__	medium	50.14	3.40909	0.0027086	0.0101227	0.0105336	0.0233649	0	1	0	0	0	0	1	0	0	0	1	0	0	0	0	0	0	0	0	0	0	0	0	2	1
BIALITE_bin43	d__Bacteria;p__Planctomycetota;c__Phycisphaerae;o__FEN-1346;f__FEN-1346;g__;s__	medium	75	1.13636	0.237433	0.493134	0.332231	1.0628	0	1	0	0	0	0	1	0	1	0	0	0	0	0	0	0	0	0	0	0	0	0	0	2	1
BIALITE_bin45	d__Bacteria;p__Desulfobacterota;c__Desulfovibrionia;o__Desulfovibrionales;f__Desulfohalobiaceae;g__;s__	medium	87.9	1.78571	0.0201123	0.126916	0.111347	0.258375	0	1	0	0	0	0	1	0	1	0	0	0	0	0	0	0	0	0	0	0	0	0	0	2	1
BIALITE_bin46	d__Bacteria;p__Bacillota_D;c__Dethiobacteria;o__DTU022;f__DTU022;g__SKPH01;s__	medium	87.08	2.04802	1.40213	0.0238903	0.0354213	1.46144	0	1	0	0	0	0	2	0	0	0	0	0	0	0	0	0	0	0	0	0	0	0	0	2	1
BIALITE_bin62	d__Bacteria;p__Cyanobacteriota;c__Cyanobacteriia;o__Cyanobacteriales;f__Rubidibacteraceae;g__Halothece;s__	medium	78.1	1.11359	1.14833	0.719832	1.2412	3.10936	0	0	0	0	0	1	0	0	0	0	1	0	0	0	1	0	0	0	0	0	0	0	0	2	1
BIALITE_bin99	d__Archaea;p__Thermoplasmatota;c__E2;o__DHVEG-1;f__DHVEG-1;g__;s__	high	92.8	0.8	0.00453943	0.0398951	0.0534965	0.0979311	1	0	0	0	0	0	0	0	0	0	2	0	0	0	0	0	0	0	0	0	0	0	0	2	1
BIALITE_bin105	d__Archaea;p__Thermoplasmatota;c__E2;o__DHVEG-1;f__DHVEG-1;g__;s__	high	90.8	0	0.0771963	0.0287942	0.0595769	0.165567	1	0	0	0	0	0	0	0	0	0	1	0	0	0	0	0	0	0	0	0	0	0	0	1	1
BIALITE_bin144	d__Bacteria;p__Pseudomonadota;c__Gammaproteobacteria;o__PWYM01;f__PWYM01;g__PWYM01;s__	medium	73.54	0.880282	0.00744868	0.0231954	0.0139949	0.044639	0	0	0	0	0	1	0	0	0	0	0	0	0	0	1	0	0	0	0	0	0	0	0	1	1
BIALITE_bin186	d__Bacteria;p__JAHJDO01;c__JAHJDO01;o__;f__;g__;s__	high	96.77	2.15054	0.0188287	0.0594907	0.0653323	0.143652	0	1	0	0	0	0	1	0	0	0	0	0	0	0	0	0	0	0	0	0	0	0	0	1	1
BIALITE_bin218	d__Bacteria;p__Spirochaetota;c__Spirochaetia;o__SPDA01;f__JAJSAL01;g__;s__	medium	71.06	1.14943	0.0102	0.0574522	0.038672	0.106324	0	1	0	0	0	0	1	0	0	0	0	0	0	0	0	0	0	0	0	0	0	0	0	1	1
BIALITE_bin26	d__Bacteria;p__Pseudomonadota;c__Alphaproteobacteria;o__Rhizobiales;f__Rhodomicrobiaceae;g__Dichotomicrobium;s__	medium	88.27	1.6129	0.167238	0.18106	0.215323	0.563621	0	0	0	0	0	1	0	0	0	0	0	0	0	0	1	0	0	0	0	0	0	0	0	1	1
BIALITE_bin50	d__Bacteria;p__Gemmatimonadota;c__Gemmatimonadetes;o__Longimicrobiales;f__UBA6960;g__PWLA01;s__	high	94.51	3.2967	0.0267183	0.0552342	0.0390407	0.120993	0	0	0	0	0	1	0	0	0	0	0	0	0	0	1	0	0	0	0	0	0	0	0	1	1
BIALITE_bin53	d__Archaea;p__Nanoarchaeota;c__Nanoarchaeia;o__Woesearchaeales;f__DSVV01;g__;s__	medium	84.36	1.86916	0.00172501	0.0199941	0.0117987	0.0335178	0	0	0	0	0	1	0	0	0	0	1	0	0	0	0	0	0	0	0	0	0	0	0	1	1
BIALITE_bin65	d__Bacteria;p__Campylobacterota;c__Campylobacteria;o__Campylobacterales;f__SZUA-545;g__CSSED11-302;s__	medium	87.46	1.47436	0.00619394	0.0151201	0.0111278	0.0324418	1	0	0	0	0	0	0	0	0	0	1	0	0	0	0	0	0	0	0	0	0	0	0	1	1
BIALITE_bin74	d__Bacteria;p__Pseudomonadota;c__Gammaproteobacteria;o__Burkholderiales;f__Nitrosomonadaceae;g__Nitrosomonas;s__	medium	81.82	1.50376	0.00106233	0.0731205	0.0167517	0.0909345	0	0	0	0	0	1	0	0	0	0	0	0	0	0	1	0	0	0	0	0	0	0	0	1	1
BIALITE_bin96	d__Archaea;p__Thermoplasmatota;c__E2;o__DHVEG-1;f__DHVEG-1;g__EX4572-165;s__	medium	78.53	3.2	0.0280386	0.117867	0.181571	0.327476	1	0	0	0	0	0	0	0	0	0	1	0	0	0	0	0	0	0	0	0	0	0	0	1	1
BIALITE_bin145	d__Bacteria;p__Patescibacteria;c__Gracilibacteria;o__UBA1369;f__PNNO01;g__;s__	medium	79.7	0	0.00785185	0.0719939	0.0968544	0.1767	0	0	0	0	0	1	0	0	0	0	0	0	0	0	0	0	0	0	0	0	0	0	0	0	1
BIALITE_bin157	d__Archaea;p__Nanoarchaeota;c__Nanoarchaeia;o__Pacearchaeales;f__GW2011-AR1;g__WJLC01;s__	medium	50	0	0.00260181	0.0374069	0.0256137	0.0656225	0	0	0	0	0	1	0	0	0	0	0	0	0	0	0	0	0	0	0	0	0	0	0	0	1
BIALITE_bin266	d__Archaea;p__Iainarchaeota;c__Iainarchaeia;o__Iainarchaeales;f__JAAZKV01;g__JABIDZ01;s__	medium	71.03	0.359454	0.00166793	0.0158967	0.00915617	0.0267208	0	0	0	0	0	1	0	0	0	0	0	0	0	0	0	0	0	0	0	0	0	0	0	0	1
BIALITE_bin290	d__Bacteria;p__Planctomycetota;c__Phycisphaerae;o__Phycisphaerales;f__Phycisphaeraceae;g__;s__	medium	58.88	7.38636	0.00206458	0.0116397	0.00691043	0.0206147	0	0	0	0	0	1	0	0	0	0	0	0	0	0	0	0	0	0	0	0	0	0	0	0	1
BIALITE_bin281	d__Bacteria;p__Pseudomonadota;c__Gammaproteobacteria;o__Chromatiales;f__Chromatiaceae;g__Halochromatium;s__	medium	67.28	2.62931	0.00876644	0.0514874	0.0430229	0.103277	0	0	0	0	0	0	0	0	3	1	0	0	0	2	2	1	0	1	0	0	0	0	0	10	0
BIALITE_bin198	d__Bacteria;p__Pseudomonadota;c__Gammaproteobacteria;o__Chromatiales;f__Chromatiaceae;g__Halochromatium;s__	medium	63.08	0.0574713	0.134547	0.190099	0.156403	0.481049	0	0	0	0	0	0	0	0	1	0	2	0	0	1	2	1	0	1	0	0	0	1	0	9	0
BIALITE_bin203	d__Bacteria;p__Pseudomonadota;c__Gammaproteobacteria;o__UBA4575;f__UBA4575;g__UBA1858;s__	medium	83.54	0.988506	0.0112302	0.0143865	0.0252427	0.0508593	0	0	0	0	0	0	0	0	0	0	1	0	0	1	2	1	0	1	0	0	0	0	0	6	0
BIALITE_bin236	d__Bacteria;p__Desulfobacterota;c__Desulfovibrionia;o__Desulfovibrionales;f__Desulfonatronovibrionaceae;g__Desulfonatronovibrio;s__	medium	89.95	2.38095	0.0170735	0.037592	0.0560637	0.110729	0	0	0	0	0	0	1	0	2	0	3	0	0	0	0	0	0	0	0	0	0	0	0	6	0
BIALITE_bin54	d__Bacteria;p__Desulfobacterota;c__Desulfovibrionia;o__Desulfovibrionales;f__Desulfonatronovibrionaceae;g__Desulfonatronovibrio;s__	high	93.45	1.19048	0.0552834	0.0404679	0.0950032	0.190755	0	0	0	0	0	0	1	0	2	0	3	0	0	0	0	0	0	0	0	0	0	0	0	6	0
BIALITE_bin6	d__Bacteria;p__Pseudomonadota;c__Alphaproteobacteria;o__Rhodobacterales;f__Rhodobacteraceae;g__Marivita;s__	medium	67.24	1.72414	0.256839	0.184882	0.425133	0.866855	0	0	0	0	0	0	0	0	0	0	0	0	0	3	2	1	0	0	0	0	0	0	0	6	0
BIALITE_bin165	d__Bacteria;p__Desulfobacterota;c__Desulfovibrionia;o__Desulfovibrionales;f__Desulfonatronovibrionaceae;g__Desulfonatronovibrio;s__	medium	71.13	2.57937	0.00581264	0.0376736	0.0428656	0.0863518	0	0	0	0	0	0	0	0	1	0	3	0	0	0	1	0	0	0	0	0	0	0	0	5	0
BIALITE_bin82	d__Bacteria;p__Pseudomonadota;c__Alphaproteobacteria;o__Rhodobacterales;f__Rhodobacteraceae;g__GCA-2748265;s__	medium	51.72	0	0.0369029	0.0642011	0.0862337	0.187338	0	0	0	0	0	0	0	0	0	0	1	0	0	1	2	1	0	0	0	0	0	0	0	5	0
BIALITE_bin152	d__Bacteria;p__Deinococcota;c__Deinococci;o__Deinococcales;f__Trueperaceae;g__CSSed10-48;s__	medium	86.27	0.847458	0.00442828	0.038176	0.0306496	0.0732539	0	0	0	0	0	0	0	0	1	0	2	0	0	0	1	0	0	0	0	0	0	0	0	4	0
BIALITE_bin258	d__Bacteria;p__Pseudomonadota;c__Alphaproteobacteria;o__Rhodobacterales;f__Rhodobacteraceae;g__Salibaculum;s__	medium	50.39	6.11285	0.0308	0.0534656	0.0747918	0.159057	0	0	0	0	0	0	0	0	0	0	0	0	0	1	1	1	0	0	0	0	0	1	0	4	0
BIALITE_bin322	d__Bacteria;p__Planctomycetota;c__Phycisphaerae;o__Phycisphaerales;f__Phycisphaeraceae;g__;s__	medium	65.06	7.95455	0.00249692	0.0135504	0.00948168	0.025529	0	0	0	0	0	0	0	0	0	0	4	0	0	0	0	0	0	0	0	0	0	0	0	4	0
BIALITE_bin102	d__Bacteria;p__Desulfobacterota;c__Desulfobulbia;o__Desulfobulbales;f__Desulfocapsaceae;g__Desulfopila_A;s__	medium	59.81	0.892857	0.108621	0.0390177	0.0847453	0.232384	0	0	0	0	0	0	0	0	0	0	2	0	0	0	1	0	0	0	0	0	0	0	0	3	0
BIALITE_bin107	d__Bacteria;p__Actinomycetota;c__Actinomycetia;o__Euzebyales;f__Egibacteraceae;g__T1Sed10-49;s__	medium	89.74	0.854701	0.0130302	0.043901	0.0407157	0.0976468	0	0	0	0	0	0	0	0	0	0	3	0	0	0	0	0	0	0	0	0	0	0	0	3	0
BIALITE_bin131	d__Bacteria;p__Pseudomonadota;c__Gammaproteobacteria;o__UBA4486;f__UBA4486;g__Methylohalomonas;s__	medium	89.79	3.73631	0.00336006	0.0361482	0.018615	0.0581233	0	0	0	0	0	0	0	0	0	0	0	0	0	1	1	0	1	0	0	0	0	0	0	3	0
BIALITE_bin14	d__Bacteria;p__Deinococcota;c__Deinococci;o__Deinococcales;f__Trueperaceae;g__SLSQ01;s__	medium	80.1	2.33051	0.0449627	0.218931	0.139866	0.403761	0	0	0	0	0	0	0	0	1	0	1	0	0	0	1	0	0	0	0	0	0	0	0	3	0
BIALITE_bin15	d__Bacteria;p__Pseudomonadota;c__Alphaproteobacteria;o__Rhodospirillales_A;f__UXAT02;g__REEP01;s__	medium	80.51	4.47761	1.78995	2.01893	2.48368	6.29256	0	0	0	0	0	0	0	0	1	0	1	0	0	0	1	0	0	0	0	0	0	0	0	3	0
BIALITE_bin160	d__Bacteria;p__Pseudomonadota;c__Gammaproteobacteria;o__Pseudomonadales;f__HTCC2089;g__UBA7803;s__	medium	65.52	0	0.0207609	0.156174	0.097336	0.274271	0	0	0	0	0	0	0	0	0	0	0	0	0	0	1	0	1	0	0	0	0	0	1	3	0
BIALITE_bin171	d__Bacteria;p__Pseudomonadota;c__Alphaproteobacteria;o__Rhodobacterales;f__Rhodobacteraceae;g__Roseovarius;s__	medium	58.86	0.862069	0.0370805	0.0687419	0.119094	0.224916	0	0	0	0	0	0	0	0	0	0	0	0	0	1	0	1	1	0	0	0	0	0	0	3	0
BIALITE_bin193	d__Bacteria;p__Pseudomonadota;c__Gammaproteobacteria;o__Pseudomonadales;f__Alcanivoracaceae;g__SLJS01;s__	medium	51.86	0.37037	0.00191403	0.0356571	0.0289658	0.0665369	0	0	0	0	0	0	0	0	0	0	0	0	0	0	2	0	0	0	0	0	0	0	1	3	0
BIALITE_bin211	d__Bacteria;p__Pseudomonadota;c__Alphaproteobacteria;o__Rhodobacterales;f__Rhodobacteraceae;g__HLUCCA09;s__	medium	67.24	0	0.0372406	0.0465282	0.0733262	0.157095	0	0	0	0	0	0	0	0	0	0	0	0	0	1	1	1	0	0	0	0	0	0	0	3	0
BIALITE_bin220	d__Bacteria;p__Pseudomonadota;c__Alphaproteobacteria;o__Rhizobiales;f__Rhodomicrobiaceae;g__Dichotomicrobium;s__	medium	82.41	0.403226	0.0344113	0.128797	0.154657	0.317865	0	0	0	0	0	0	0	0	1	0	0	0	0	0	1	0	0	0	0	0	0	1	0	3	0
BIALITE_bin227	d__Bacteria;p__Bacteroidota;c__Bacteroidia;o__Bacteroidales;f__UBA1556;g__;s__	medium	60.43	0.537634	0.0152666	0.0116395	0.0214115	0.0483176	0	0	0	0	0	0	0	0	0	0	2	0	0	0	1	0	0	0	0	0	0	0	0	3	0
BIALITE_bin240	d__Bacteria;p__Pseudomonadota;c__Alphaproteobacteria;o__Rhodobacterales;f__Rhodobacteraceae;g__Salibaculum;s__Salibaculum sp009908505	medium	86.26	2.57576	0.114009	0.0522917	0.107022	0.273323	0	0	0	0	0	0	0	0	0	0	0	0	0	1	1	1	0	0	0	0	0	0	0	3	0
BIALITE_bin256	d__Bacteria;p__Pseudomonadota;c__Gammaproteobacteria;o__Competibacterales;f__Competibacteraceae;g__;s__	medium	52.59	0	0	0.0313672	0.0100342	0.0414014	0	0	0	0	0	0	0	0	0	0	0	0	0	2	0	0	1	0	0	0	0	0	0	3	0
BIALITE_bin262	d__Bacteria;p__Pseudomonadota;c__Alphaproteobacteria;o__Rhodobacterales;f__Rhodobacteraceae;g__IMCC34051;s__	medium	50.88	5.40476	0.0142747	0.0296951	0.0354464	0.0794162	0	0	0	0	0	0	0	0	0	0	0	0	0	1	1	1	0	0	0	0	0	0	0	3	0
BIALITE_bin304	d__Bacteria;p__Pseudomonadota;c__Alphaproteobacteria;o__Rhizobiales;f__Kaistiaceae;g__JADLGL01;s__	medium	79.13	6.72021	0.00551695	0.0201016	0.0146053	0.0402239	0	0	0	0	0	0	0	0	0	0	0	0	0	1	1	0	1	0	0	0	0	0	0	3	0
BIALITE_bin310	d__Bacteria;p__Pseudomonadota;c__Gammaproteobacteria;o__Pseudomonadales;f__Pseudohongiellaceae;g__UBA9145;s__	medium	65.63	7.60802	0.00201974	0.0141987	0.00882304	0.0250415	0	0	0	0	0	0	0	0	0	0	1	0	0	0	2	0	0	0	0	0	0	0	0	3	0
BIALITE_bin315	d__Bacteria;p__Pseudomonadota;c__Alphaproteobacteria;o__Rhodobacterales;f__Rhodobacteraceae;g__Roseovarius;s__	medium	82.6	8.69042	0.0334073	0.0746319	0.0750192	0.183058	0	0	0	0	0	0	0	1	0	0	0	0	0	0	0	2	0	0	0	0	0	0	0	3	0
BIALITE_bin32	d__Bacteria;p__Pseudomonadota;c__Alphaproteobacteria;o__Rhodobacterales;f__Rhodobacteraceae;g__Rhodosalinus;s__	medium	79.59	0.702811	0.0570173	0.0923906	0.12085	0.270257	0	0	0	0	0	0	0	0	0	0	0	0	0	1	1	1	0	0	0	0	0	0	0	3	0
BIALITE_bin41	d__Bacteria;p__Verrucomicrobiota;c__Kiritimatiellia;o__SLAD01;f__SLAD01;g__SKZA01;s__	high	90.07	1.35135	0.0019728	0.0312511	0.0157498	0.0489738	0	0	0	0	0	0	0	0	0	0	2	0	0	1	0	0	0	0	0	0	0	0	0	3	0
BIALITE_bin57	d__Bacteria;p__Pseudomonadota;c__Gammaproteobacteria;o__Pseudomonadales;f__Halieaceae;g__Congregibacter;s__	high	96.38	2.12121	0.0613334	0.0214824	0.0622542	0.14507	0	0	0	0	0	0	0	0	0	0	1	0	0	1	1	0	0	0	0	0	0	0	0	3	0
BIALITE_bin85	d__Bacteria;p__Deinococcota;c__Deinococci;o__Deinococcales;f__Trueperaceae;g__SLSQ01;s__	medium	77.75	1.27119	0.00602663	0.107445	0.0450199	0.158491	0	0	0	0	0	0	0	0	1	0	1	0	0	0	1	0	0	0	0	0	0	0	0	3	0
BIALITE_bin104	d__Bacteria;p__Actinomycetota;c__Acidimicrobiia;o__Acidimicrobiales;f__SKKL01;g__SKKL01;s__	medium	88.03	1.7094	0.00364997	0.0548643	0.0120275	0.0705418	0	0	0	0	0	0	0	1	0	0	0	0	0	0	1	0	0	0	0	0	0	0	0	2	0
BIALITE_bin108	d__Bacteria;p__Hydrogenedentota;c__Hydrogenedentia;o__Hydrogenedentiales;f__SLHB01;g__SKRY01;s__	medium	64.91	0	0.0120911	0.0356045	0.0311138	0.0788093	0	0	0	0	0	0	0	0	0	0	2	0	0	0	0	0	0	0	0	0	0	0	0	2	0
BIALITE_bin109	d__Bacteria;p__Bdellovibrionota;c__Oligoflexia;o__Oligoflexales;f__RGVZ01;g__;s__	medium	72.57	7.89474	0	0.021786	0.00183955	0.0236255	0	0	0	0	0	0	0	0	0	0	1	0	0	0	1	0	0	0	0	0	0	0	0	2	0
BIALITE_bin12	d__Bacteria;p__Bacteroidota;c__Bacteroidia;o__Bacteroidales;f__PUMT01;g__PXAP01;s__	medium	88.07	2.38095	0.0421745	0.119665	0.0783317	0.240171	0	0	0	0	0	0	0	0	0	0	1	0	0	0	0	0	0	0	0	0	0	0	1	2	0
BIALITE_bin126	d__Bacteria;p__Bacteroidota;c__Kapabacteria;o__Kapabacteriales;f__UBA2268;g__;s__	medium	53.45	0	0.0144636	0.0170987	0.0227212	0.0542835	0	0	0	0	0	0	0	0	0	0	1	0	0	0	0	0	0	0	0	0	0	0	1	2	0
BIALITE_bin134	d__Bacteria;p__Planctomycetota;c__Planctomycetia;o__Pirellulales;f__Pirellulaceae;g__JAAYDI01;s__	medium	84.94	2.29885	0.0141247	0.0999149	0.0686784	0.182718	0	0	0	0	0	0	0	0	0	0	2	0	0	0	0	0	0	0	0	0	0	0	0	2	0
BIALITE_bin136	d__Bacteria;p__Pseudomonadota;c__Gammaproteobacteria;o__UBA4486;f__UBA4486;g__Methylohalomonas;s__	medium	73.26	1.40845	0.0120883	0.0450927	0.0334107	0.0905917	0	0	0	0	0	0	0	0	0	0	0	0	0	1	0	0	1	0	0	0	0	0	0	2	0
BIALITE_bin137	d__Bacteria;p__Bacteroidota;c__Bacteroidia;o__Bacteroidales;f__JAGXLC01;g__;s__	medium	80.26	1.66667	0.00432128	0.0175928	0.0174315	0.0393456	0	0	0	0	0	0	0	0	0	0	1	0	0	0	0	0	0	0	0	0	0	0	1	2	0
BIALITE_bin138	d__Bacteria;p__Deinococcota;c__Deinococci;o__Deinococcales;f__Trueperaceae;g__SLSQ01;s__	medium	56.71	9.74576	0.00489013	0.047007	0.0278424	0.0797395	0	0	0	0	0	0	0	0	1	0	0	0	0	0	1	0	0	0	0	0	0	0	0	2	0
BIALITE_bin155	d__Bacteria;p__Pseudomonadota;c__Gammaproteobacteria;o__Xanthomonadales;f__Wenzhouxiangellaceae;g__Wenzhouxiangella;s__	medium	60.52	0	0.143442	0.76281	0.386346	1.2926	0	0	0	0	0	0	0	0	0	0	0	0	0	0	2	0	0	0	0	0	0	0	0	2	0
BIALITE_bin179	d__Bacteria;p__Pseudomonadota;c__Alphaproteobacteria;o__Geminicoccales;f__Geminicoccaceae;g__SLRI01;s__	medium	60.34	0	0.307729	0.294246	0.365389	0.967363	0	0	0	0	0	0	0	0	1	0	0	0	0	0	0	0	0	0	0	0	0	1	0	2	0
BIALITE_bin184	d__Bacteria;p__Pseudomonadota;c__Gammaproteobacteria;o__Xanthomonadales;f__Wenzhouxiangellaceae;g__Wenzhouxiangella;s__	medium	68.04	3.38164	0.107434	0.0799821	0.143622	0.331038	0	0	0	0	0	0	0	0	0	0	0	0	0	0	2	0	0	0	0	0	0	0	0	2	0
BIALITE_bin189	d__Bacteria;p__Pseudomonadota;c__Gammaproteobacteria;o__Xanthomonadales;f__Wenzhouxiangellaceae;g__GCA-2722315;s__	medium	68.97	1.72414	0.106019	0.212566	0.167433	0.486018	0	0	0	0	0	0	0	0	1	0	0	0	0	0	1	0	0	0	0	0	0	0	0	2	0
BIALITE_bin19	d__Bacteria;p__Chloroflexota;c__Anaerolineae;o__Anaerolineales;f__UBA11858;g__B10-G9;s__	medium	68.64	1.81818	0.0959643	0.465592	0.42374	0.985296	0	0	0	0	0	0	0	0	0	0	2	0	0	0	0	0	0	0	0	0	0	0	0	2	0
BIALITE_bin195	d__Bacteria;p__Desulfobacterota;c__Desulfobacteria;o__Desulfobacterales;f__Desulfosalsimonadaceae;g__B1SED10-16;s__	medium	84.29	2.58065	0.0196491	0.0728235	0.060315	0.152788	0	0	0	0	0	0	1	0	0	0	1	0	0	0	0	0	0	0	0	0	0	0	0	2	0
BIALITE_bin206	d__Bacteria;p__Actinomycetota;c__Actinomycetia;o__Nitriliruptorales;f__Nitriliruptoraceae;g__SKJO01;s__	medium	67.24	1.72414	0.0239878	0.0435849	0.0692324	0.136805	0	0	0	0	0	0	0	0	0	0	1	0	0	0	1	0	0	0	0	0	0	0	0	2	0
BIALITE_bin208	d__Bacteria;p__Pseudomonadota;c__Gammaproteobacteria;o__Competibacterales;f__Competibacteraceae;g__SKOM01;s__	medium	82.96	0.997653	0.0425627	0.0421382	0.0894587	0.17416	0	0	0	0	0	0	0	0	0	0	0	0	0	1	1	0	0	0	0	0	0	0	0	2	0
BIALITE_bin225	d__Bacteria;p__Planctomycetota;c__Brocadiia;o__CAIUPP01;f__;g__;s__	medium	72.62	0	0.00389491	0.0174974	0.0282746	0.0496668	0	0	0	0	0	0	0	0	0	0	2	0	0	0	0	0	0	0	0	0	0	0	0	2	0
BIALITE_bin232	d__Bacteria;p__Pseudomonadota;c__Alphaproteobacteria;o__Rhodobacterales;f__Rhodobacteraceae;g__Yoonia;s__	medium	69.39	0.757576	0.184488	0.0712399	0.235371	0.491099	0	0	0	0	0	0	0	1	0	0	0	0	0	0	0	1	0	0	0	0	0	0	0	2	0
BIALITE_bin247	d__Bacteria;p__Pseudomonadota;c__Alphaproteobacteria;o__Rhodobacterales;f__Rhodobacteraceae;g__Roseovarius;s__	medium	74.57	0.903614	0.0337784	0.112941	0.0943564	0.241076	0	0	0	0	0	0	0	2	0	0	0	0	0	0	0	0	0	0	0	0	0	0	0	2	0
BIALITE_bin248	d__Bacteria;p__Pseudomonadota;c__Gammaproteobacteria;o__Pseudomonadales;f__Natronospirillaceae;g__Saccharospirillum;s__	medium	59.48	8.62069	0.00367846	0.0131223	0.00802884	0.0248296	0	0	0	0	0	0	0	0	0	0	0	0	0	1	1	0	0	0	0	0	0	0	0	2	0
BIALITE_bin267	d__Bacteria;p__Actinomycetota;c__Actinomycetia;o__Nitriliruptorales;f__Nitriliruptoraceae;g__;s__	medium	52.14	6.07787	0.00244339	0.018304	0.00837565	0.029123	0	0	0	0	0	0	0	0	0	0	1	0	0	0	1	0	0	0	0	0	0	0	0	2	0
BIALITE_bin275	d__Bacteria;p__Bacteroidota;c__Bacteroidia;o__Cytophagales;f__Cyclobacteriaceae;g__Tunicatimonas;s__	high	92.41	0.992063	0.00273081	0.00128975	0.0236313	0.0276518	0	0	0	0	0	0	0	0	0	1	0	0	0	0	1	0	0	0	0	0	0	0	0	2	0
BIALITE_bin299	d__Bacteria;p__Pseudomonadota;c__Gammaproteobacteria;o__Pseudomonadales;f__HTCC2089;g__HKST-UBA223;s__	medium	93.02	8.04012	0	0.0237637	0.00582935	0.0295931	0	0	0	0	0	0	0	0	0	0	0	0	0	1	0	0	0	1	0	0	0	0	0	2	0
BIALITE_bin30	d__Bacteria;p__Pseudomonadota;c__Alphaproteobacteria;o__DSM-16000;f__Inquilinaceae;g__;s__	medium	78.25	0.218341	0.0655025	0.0404607	0.0983415	0.204305	0	0	0	0	0	0	0	0	1	0	1	0	0	0	0	0	0	0	0	0	0	0	0	2	0
BIALITE_bin318	d__Bacteria;p__Chloroflexota;c__Dehalococcoidia;o__GIF9;f__AB-539-J10;g__SKVJ01;s__	medium	61.84	4.78548	0.00247962	0.0105746	0.00925737	0.0223116	0	0	0	0	0	0	0	0	0	0	2	0	0	0	0	0	0	0	0	0	0	0	0	2	0
BIALITE_bin34	d__Bacteria;p__Pseudomonadota;c__Gammaproteobacteria;o__Pseudomonadales;f__Halieaceae;g__NZNC01;s__	medium	62.07	1.72414	0.0033572	0.0376099	0.020536	0.0615031	0	0	0	0	0	0	0	0	0	0	0	0	0	1	1	0	0	0	0	0	0	0	0	2	0
BIALITE_bin35	d__Bacteria;p__Pseudomonadota;c__Alphaproteobacteria;o__Rhodobacterales;f__Rhodobacteraceae;g__Aliishimia;s__	medium	82.48	1.11948	0.0492617	0.0709806	0.109737	0.229979	0	0	0	0	0	0	0	0	0	0	0	0	0	1	1	0	0	0	0	0	0	0	0	2	0
BIALITE_bin4	d__Bacteria;p__Pseudomonadota;c__Gammaproteobacteria;o__Xanthomonadales;f__Wenzhouxiangellaceae;g__Wenzhouxiangella;s__	medium	62.24	3.7931	0.172337	0.208804	0.223711	0.604852	0	0	0	0	0	0	0	0	0	0	0	0	0	0	1	0	0	0	0	0	0	0	1	2	0
BIALITE_bin5	d__Bacteria;p__Pseudomonadota;c__Gammaproteobacteria;o__Xanthomonadales;f__Wenzhouxiangellaceae;g__Wenzhouxiangella;s__Wenzhouxiangella sp003560975	medium	80.17	1.72414	0.0643044	0.107199	0.125429	0.296932	0	0	0	0	0	0	0	0	0	0	0	0	0	0	2	0	0	0	0	0	0	0	0	2	0
BIALITE_bin59	d__Bacteria;p__Pseudomonadota;c__Alphaproteobacteria;o__DSM-16000;f__Inquilinaceae;g__JAAAOG01;s__	medium	69.85	2.62009	19.5897	0.238461	0.362529	20.1907	0	0	0	0	0	0	0	0	1	0	1	0	0	0	0	0	0	0	0	0	0	0	0	2	0
BIALITE_bin7	d__Archaea;p__Asgardarchaeota;c__Heimdallarchaeia;o__UBA460;f__UBA460;g__;s__	high	92.99	2.33645	0.109633	0.00982688	0.0133132	0.132773	0	0	0	0	0	0	0	0	0	0	2	0	0	0	0	0	0	0	0	0	0	0	0	2	0
BIALITE_bin110	d__Bacteria;p__Omnitrophota;c__Koll11;o__Duberdicusellales;f__4484-171;g__PXAH01;s__	medium	74.57	7.52688	0.0151451	0.0784396	0.0521781	0.145763	0	0	0	0	0	0	0	0	0	0	1	0	0	0	0	0	0	0	0	0	0	0	0	1	0
BIALITE_bin111	d__Bacteria;p__Bacteroidota;c__Ignavibacteria;o__Ignavibacteriales;f__Melioribacteraceae;g__;s__	medium	75.53	0.27933	0.027211	0.32867	0.12923	0.48511	0	0	0	0	0	0	0	0	0	0	0	0	0	0	0	0	0	0	0	0	0	0	1	1	0
BIALITE_bin112	d__Bacteria;p__Bacteroidota;c__Bacteroidia;o__Bacteroidales;f__VadinHA17;g__UBA9300;s__	high	95.7	1.88172	0.00296758	0.0377735	0.0105837	0.0513248	0	0	0	0	0	0	0	0	0	0	0	0	0	0	1	0	0	0	0	0	0	0	0	1	0
BIALITE_bin113	d__Bacteria;p__Spirochaetota;c__UBA4802;o__UBA4802;f__UB4802;g__M55B154;s__	medium	76.87	1.1236	0	0.0167185	0.0225769	0.0392954	0	0	0	0	0	0	0	0	1	0	0	0	0	0	0	0	0	0	0	0	0	0	0	1	0
BIALITE_bin115	d__Bacteria;p__Hydrogenedentota;c__Hydrogenedentia;o__Hydrogenedentiales;f__JAEUWI01;g__JAEUWI01;s__	medium	88.83	1.0989	0.012173	0.0498589	0.0309683	0.0930001	0	0	0	0	0	0	0	0	0	0	1	0	0	0	0	0	0	0	0	0	0	0	0	1	0
BIALITE_bin116	d__Archaea;p__Halobacteriota;c__Halobacteria;o__Halobacteriales;f__Haloferacaceae;g__Halorubrum;s__	medium	70.2	5.13308	0.00240424	0.0235737	0.0266695	0.0526474	0	0	0	0	0	0	0	0	0	0	0	0	0	0	1	0	0	0	0	0	0	0	0	1	0
BIALITE_bin120	d__Bacteria;p__Planctomycetota;c__Planctomycetia;o__Planctomycetales;f__Planctomycetaceae;g__;s__	medium	57.73	2.28758	0.00345059	0.0669844	0.0273458	0.0977807	0	0	0	0	0	0	0	0	0	0	1	0	0	0	0	0	0	0	0	0	0	0	0	1	0
BIALITE_bin121	d__Bacteria;p__Spirochaetota;c__Leptospirae;o__Leptospirales;f__Leptonemataceae;g__;s__	high	91.18	0	0.00338629	0.0180526	0.00892982	0.0303687	0	0	0	0	0	0	0	0	0	0	0	0	0	0	1	0	0	0	0	0	0	0	0	1	0
BIALITE_bin128	d__Bacteria;p__Pseudomonadota;c__Gammaproteobacteria;o__Xanthomonadales;f__Wenzhouxiangellaceae;g__Wenzhouxiangella;s__	high	92.36	2.2494	0.0104284	0.121903	0.0642834	0.196614	0	0	0	0	0	0	0	0	1	0	0	0	0	0	0	0	0	0	0	0	0	0	0	1	0
BIALITE_bin130	d__Bacteria;p__Pseudomonadota;c__Gammaproteobacteria;o__Nitrococcales;f__Aquisalimonadaceae;g__Aquisalimonas;s__	medium	55.17	0	0.00402312	0.0278219	0.0165609	0.0484059	0	0	0	0	0	0	0	1	0	0	0	0	0	0	0	0	0	0	0	0	0	0	0	1	0
BIALITE_bin132	d__Bacteria;p__Planctomycetota;c__Planctomycetia;o__Pirellulales;f__Pirellulaceae;g__Aureliella;s__	medium	51.23	0	0.0175347	0.0440793	0.0260509	0.0876649	0	0	0	0	0	0	0	0	0	0	1	0	0	0	0	0	0	0	0	0	0	0	0	1	0
BIALITE_bin141	d__Bacteria;p__Acidobacteriota;c__Aminicenantia;o__Aminicenantales;f__Aminicenantaceae;g__;s__	medium	87.43	1.28205	0.0149722	0.0399762	0.0507204	0.105669	0	0	0	0	0	0	0	0	0	0	1	0	0	0	0	0	0	0	0	0	0	0	0	1	0
BIALITE_bin149	d__Bacteria;p__Planctomycetota;c__UBA8742;o__UBA2392;f__UBA2392;g__JADJRK01;s__	medium	78.91	2.84091	0.00775772	0.0920274	0.0536737	0.153459	0	0	0	0	0	0	0	0	0	0	1	0	0	0	0	0	0	0	0	0	0	0	0	1	0
BIALITE_bin151	d__Bacteria;p__Spirochaetota;c__Spirochaetia;o__DSM-27196;f__Alkalispirochaetaceae;g__Alkalispirochaeta;s__	high	91.2	0	0.0121085	0.0933779	0.0525627	0.158049	0	0	0	0	0	0	0	0	0	0	1	0	0	0	0	0	0	0	0	0	0	0	0	1	0
BIALITE_bin153	d__Bacteria;p__Bacteroidota;c__Bacteroidia;o__Bacteroidales;f__GCA-2748055;g__;s__	high	90.24	1.66667	0.00760454	0.0442074	0.0383147	0.0901266	0	0	0	0	0	0	0	0	0	0	0	0	0	0	0	0	0	0	0	0	0	0	1	1	0
BIALITE_bin161	d__Bacteria;p__Bacteroidota;c__Bacteroidia;o__Bacteroidales;f__B18-G4;g__M55B132;s__M55B132 sp018400295	medium	76.88	3.22581	0.00894411	0.0351668	0.040093	0.084204	0	0	0	0	0	0	0	0	0	0	1	0	0	0	0	0	0	0	0	0	0	0	0	1	0
BIALITE_bin166	d__Bacteria;p__Bacteroidota;c__Rhodothermia;o__Balneolales;f__Balneolaceae;g__Fodinibius;s__	medium	63.79	0	0.00252592	0.0359378	0.0547622	0.0932259	0	0	0	0	0	0	0	0	0	0	0	0	0	0	1	0	0	0	0	0	0	0	0	1	0
BIALITE_bin169	d__Bacteria;p__Desulfobacterota;c__Desulfobacteria;o__Desulfobacterales;f__Desulfosalsimonadaceae;g__B1SED10-16;s__	medium	72.58	9.03226	0.0253792	0.109399	0.110143	0.244922	0	0	0	0	0	0	1	0	0	0	0	0	0	0	0	0	0	0	0	0	0	0	0	1	0
BIALITE_bin17	d__Bacteria;p__Spirochaetota;c__Spirochaetia;o__JAIPGG01;f__;g__;s__	high	94.4	1.86667	0.0309845	0.00654847	0.0133497	0.0508827	0	0	0	0	0	0	0	0	0	0	1	0	0	0	0	0	0	0	0	0	0	0	0	1	0
BIALITE_bin174	d__Bacteria;p__Armatimonadota;c__UBA5377;o__UBA5377;f__UBA5352;g__UBA5352;s__	medium	59.36	0	0.00696914	0.0323724	0.0422245	0.0815661	0	0	0	0	0	0	0	0	0	0	1	0	0	0	0	0	0	0	0	0	0	0	0	1	0
BIALITE_bin176	d__Bacteria;p__Bacteroidota;c__Bacteroidia;o__Bacteroidales;f__F082;g__UBA6192;s__	high	91.94	1.07527	0.02742	0.0968966	0.0791616	0.203478	0	0	0	0	0	0	0	0	0	0	1	0	0	0	0	0	0	0	0	0	0	0	0	1	0
BIALITE_bin181	d__Bacteria;p__Bacteroidota;c__Bacteroidia;o__Bacteroidales;f__UBA7960;g__;s__	high	93.82	1.07527	0.00651958	0.11631	0.129795	0.252625	0	0	0	0	0	0	0	0	0	0	1	0	0	0	0	0	0	0	0	0	0	0	0	1	0
BIALITE_bin182	d__Bacteria;p__Bacteroidota;c__Bacteroidia;o__Flavobacteriales;f__Schleiferiaceae;g__;s__	medium	70.05	0	0.014223	0.0101402	0.0193736	0.0437368	0	0	0	0	0	0	0	0	0	0	0	0	0	0	1	0	0	0	0	0	0	0	0	1	0
BIALITE_bin187	d__Bacteria;p__Pseudomonadota;c__Gammaproteobacteria;o__Nitrococcales;f__Nitrococcaceae;g__;s__	medium	71.55	0	0.0112415	0.0830626	0.0359512	0.130255	0	0	0	0	0	0	0	0	0	0	0	0	0	1	0	0	0	0	0	0	0	0	0	1	0
BIALITE_bin188	d__Bacteria;p__Chloroflexota;c__Anaerolineae;o__Anaerolineales;f__UBA11858;g__B10-G9;s__B10-G9 sp018335275	medium	78.18	2.82828	0.00552677	0.0345766	0.040076	0.0801793	0	0	0	0	0	0	0	0	0	0	1	0	0	0	0	0	0	0	0	0	0	0	0	1	0
BIALITE_bin190	d__Bacteria;p__Gemmatimonadota;c__Gemmatimonadetes;o__Longimicrobiales;f__UBA6960;g__SLBA01;s__	medium	62.07	0	0.00509804	0.144519	0.0418922	0.191509	0	0	0	0	0	0	0	0	1	0	0	0	0	0	0	0	0	0	0	0	0	0	0	1	0
BIALITE_bin191	d__Bacteria;p__Actinomycetota;c__Acidimicrobiia;o__Acidimicrobiales;f__SKKL01;g__SKKL01;s__	medium	68.97	2.58621	0.0129902	0.125915	0.0413406	0.180246	0	0	0	0	0	0	0	1	0	0	0	0	0	0	0	0	0	0	0	0	0	0	0	1	0
BIALITE_bin192	d__Bacteria;p__Fermentibacterota;c__Fermentibacteria;o__Fermentibacterales;f__Fermentibacteraceae;g__Aegiribacteria;s__	high	93.96	1.0989	0.0665447	0.0822406	0.113114	0.261899	0	0	0	0	0	0	0	0	0	0	1	0	0	0	0	0	0	0	0	0	0	0	0	1	0
BIALITE_bin196	d__Bacteria;p__Verrucomicrobiota;c__Kiritimatiellia;o__SLAD01;f__SLAD01;g__;s__	medium	64.12	1.38073	0.046416	0.101058	0.0800186	0.227493	0	0	0	0	0	0	0	0	0	0	1	0	0	0	0	0	0	0	0	0	0	0	0	1	0
BIALITE_bin199	d__Bacteria;p__Pseudomonadota;c__Gammaproteobacteria;o__XJ16;f__Halofilaceae;g__SLKC01;s__	medium	68.63	0.792254	0.0156312	0.0616433	0.102066	0.179341	0	0	0	0	0	0	0	1	0	0	0	0	0	0	0	0	0	0	0	0	0	0	0	1	0
BIALITE_bin202	d__Bacteria;p__Pseudomonadota;c__Alphaproteobacteria;o__Sphingomonadales;f__Sphingomonadaceae;g__Erythrobacter;s__	high	92.17	0.455063	0.00750658	0.0291389	0.0773195	0.113965	0	0	0	0	0	0	0	0	0	0	0	0	0	0	1	0	0	0	0	0	0	0	0	1	0
BIALITE_bin209	d__Bacteria;p__Bacteroidota;c__Rhodothermia;o__Rhodothermales;f__Salinibacteraceae;g__Longimonas;s__	medium	76.74	2.03488	0.272979	0.205628	0.114707	0.593314	0	0	0	0	0	0	0	0	0	0	0	0	0	0	1	0	0	0	0	0	0	0	0	1	0
BIALITE_bin216	d__Bacteria;p__Pseudomonadota;c__Gammaproteobacteria;o__Pseudomonadales;f__Halomonadaceae;g__Halomonas;s__	high	91.67	2.33477	0.00474314	0.0148961	0.0976561	0.117295	0	0	0	0	0	0	0	0	0	0	0	0	0	0	1	0	0	0	0	0	0	0	0	1	0
BIALITE_bin217	d__Bacteria;p__Pseudomonadota;c__Gammaproteobacteria;o__Xanthomonadales;f__Wenzhouxiangellaceae;g__Wenzhouxiangella;s__	medium	82.72	0.694444	0.0365916	0.100685	0.114117	0.251394	0	0	0	0	0	0	0	0	0	0	0	0	0	0	1	0	0	0	0	0	0	0	0	1	0
BIALITE_bin224	d__Bacteria;p__Pseudomonadota;c__Gammaproteobacteria;o__Pseudomonadales;f__Halieaceae;g__Haliea;s__	medium	74.61	3.84889	0.0112468	0.0715433	0.0402559	0.123046	0	0	0	0	0	0	0	0	0	0	0	0	0	0	1	0	0	0	0	0	0	0	0	1	0
BIALITE_bin228	d__Bacteria;p__Verrucomicrobiota;c__Verrucomicrobiae;o__Verrucomicrobiales;f__DEV007;g__Arctic95D-9;s__	high	99.32	1.36054	0.0056679	0.0148338	0.0417191	0.0622207	0	0	0	0	0	0	0	0	0	0	1	0	0	0	0	0	0	0	0	0	0	0	0	1	0
BIALITE_bin233	d__Bacteria;p__Bacteroidota;c__Rhodothermia;o__Balneolales;f__Balneolaceae;g__;s__	medium	67.7	0.561798	0.010775	0.0452276	0.0260091	0.0820117	0	0	0	0	0	0	0	0	0	0	1	0	0	0	0	0	0	0	0	0	0	0	0	1	0
BIALITE_bin238	d__Bacteria;p__Bacteroidota;c__Rhodothermia;o__Balneolales;f__Balneolaceae;g__;s__	medium	77.05	4.37158	0.0294049	0.153143	0.0869368	0.269484	0	0	0	0	0	0	0	0	0	0	0	0	0	0	1	0	0	0	0	0	0	0	0	1	0
BIALITE_bin243	d__Archaea;p__Asgardarchaeota;c__Thorarchaeia;o__Thorarchaeales;f__Thorarchaeaceae;g__TEKIR-12S;s__	medium	69.43	9.81308	0.0011248	0.00940129	0.00704927	0.0175754	0	0	0	0	0	0	0	0	0	0	1	0	0	0	0	0	0	0	0	0	0	0	0	1	0
BIALITE_bin245	d__Bacteria;p__Planctomycetota;c__Planctomycetia;o__Pirellulales;f__Pirellulaceae;g__Roseimaritima;s__	high	98.75	0	0.0460812	0.0418735	0.0799706	0.167925	0	0	0	0	0	0	0	0	0	0	0	0	0	0	1	0	0	0	0	0	0	0	0	1	0
BIALITE_bin25	d__Bacteria;p__Bacteroidota;c__Bacteroidia;o__Flavobacteriales;f__SKUL01;g__SKUL01;s__	medium	79.57	5.91398	0.0819004	0.103154	0.115548	0.300603	0	0	0	0	0	0	0	0	0	0	0	0	0	0	1	0	0	0	0	0	0	0	0	1	0
BIALITE_bin263	d__Bacteria;p__Spirochaetota;c__Spirochaetia;o__DSM-27196;f__SLAA01;g__SLAA01;s__	high	99.2	3.6	0.0366713	0.0366067	0.0849546	0.158233	0	0	0	0	0	0	0	0	0	0	1	0	0	0	0	0	0	0	0	0	0	0	0	1	0
BIALITE_bin264	d__Bacteria;p__Bacillota_E;c__SLMV01;o__SLMV01;f__SLMV01;g__CSSED11-154;s__	medium	56.51	2.47525	0.00140268	0.00871593	0.00752932	0.0176479	0	0	0	0	0	0	0	0	0	0	1	0	0	0	0	0	0	0	0	0	0	0	0	1	0
BIALITE_bin269	d__Archaea;p__Thermoproteota;c__Bathyarchaeia;o__TCS64;f__TCS64;g__RBG-16-57-9;s__RBG-16-57-9 sp014729945	medium	52.49	8.41121	0.00307083	0.0118359	0.0155666	0.0304733	0	0	0	0	0	0	0	0	0	0	1	0	0	0	0	0	0	0	0	0	0	0	0	1	0
BIALITE_bin278	d__Bacteria;p__Pseudomonadota;c__Gammaproteobacteria;o__Francisellales;f__Francisellaceae;g__CAJXRW01;s__	medium	80.03	2.10728	0	0.00239007	0.0157381	0.0181281	0	0	0	0	0	0	0	0	0	0	1	0	0	0	0	0	0	0	0	0	0	0	0	1	0
BIALITE_bin284	d__Bacteria;p__Actinomycetota;c__Coriobacteriia;o__OPB41;f__SLCP01;g__SLCP01;s__	medium	52.29	0.277778	0	0.00887846	0.00327924	0.0121577	0	0	0	0	0	0	0	0	1	0	0	0	0	0	0	0	0	0	0	0	0	0	0	1	0
BIALITE_bin287	d__Bacteria;p__Pseudomonadota;c__Gammaproteobacteria;o__Xanthomonadales;f__Wenzhouxiangellaceae;g__GCA-2722315;s__	medium	80.44	8.53462	0.0105747	0.0173434	0.025365	0.0532832	0	0	0	0	0	0	0	0	0	0	0	0	0	0	1	0	0	0	0	0	0	0	0	1	0
BIALITE_bin307	d__Bacteria;p__Verrucomicrobiota;c__Kiritimatiellia;o__SS1-B-03-39;f__UBA6053;g__UBA6053;s__	medium	89.7	4.9574	0.00446218	0.0135108	0.00225046	0.0202235	0	0	0	0	0	0	0	0	0	0	1	0	0	0	0	0	0	0	0	0	0	0	0	1	0
BIALITE_bin308	d__Bacteria;p__Chlamydiota;c__Chlamydiia;o__Chlamydiales;f__Criblamydiaceae;g__JAJFMC01;s__	medium	63.08	6.41892	0.00236838	0.0121046	0.00858355	0.0230566	0	0	0	0	0	0	0	0	0	0	1	0	0	0	0	0	0	0	0	0	0	0	0	1	0
BIALITE_bin31	d__Bacteria;p__Planctomycetota;c__Planctomycetia;o__Pirellulales;f__Pirellulaceae;g__;s__	medium	64.39	2.35294	0.0285787	0.0788698	0.0390561	0.146505	0	0	0	0	0	0	0	0	0	0	1	0	0	0	0	0	0	0	0	0	0	0	0	1	0
BIALITE_bin312	d__Bacteria;p__Bacteroidota;c__Rhodothermia;o__Balneolales;f__Balneolaceae;g__UBA2664;s__	medium	91.38	6.33229	0.00600595	0.0243065	0.0140004	0.0443129	0	0	0	0	0	0	0	0	0	0	0	0	0	0	1	0	0	0	0	0	0	0	0	1	0
BIALITE_bin313	d__Bacteria;p__Hydrogenedentota;c__Hydrogenedentia;o__Hydrogenedentiales;f__SLHB01;g__;s__	high	90.81	4.4955	0.00172711	0.0140956	0.00416107	0.0199838	0	0	0	0	0	0	0	0	0	0	1	0	0	0	0	0	0	0	0	0	0	0	0	1	0
BIALITE_bin316	d__Bacteria;p__Pseudomonadota;c__Gammaproteobacteria;o__Woeseiales;f__Woeseiaceae;g__;s__	medium	65.48	3.17772	0	0.0124701	0.00393497	0.0164051	0	0	0	0	0	0	0	0	0	0	0	0	0	0	1	0	0	0	0	0	0	0	0	1	0
BIALITE_bin325	d__Bacteria;p__Bacteroidota;c__Rhodothermia;o__Rhodothermales;f__VXPQ01;g__;s__	high	90.38	2.25989	0	0.0163558	0.00462476	0.0209806	0	0	0	0	0	0	0	0	0	0	0	0	0	0	1	0	0	0	0	0	0	0	0	1	0
BIALITE_bin326	d__Bacteria;p__Chloroflexota;c__Chloroflexia;o__Thermomicrobiales;f__Thermomicrobiaceae;g__;s__	medium	82.8	5.7066	0.00308835	0.0146274	0.00624667	0.0239624	0	0	0	0	0	0	0	1	0	0	0	0	0	0	0	0	0	0	0	0	0	0	0	1	0
BIALITE_bin328	d__Bacteria;p__Pseudomonadota;c__Gammaproteobacteria;o__Pseudomonadales;f__DSM-6294;g__Bacterioplanes;s__	medium	71.19	2.70563	0.00187733	0.00584207	0.0201914	0.0279108	0	0	0	0	0	0	0	0	0	0	0	0	0	0	1	0	0	0	0	0	0	0	0	1	0
BIALITE_bin329	d__Bacteria;p__Bacteroidota;c__Bacteroidia;o__Flavobacteriales;f__Flavobacteriaceae;g__Psychroflexus;s__	medium	90.32	8.90761	0.00243925	0.0084492	0.0308071	0.0416955	0	0	0	0	0	0	0	0	0	0	0	0	0	0	1	0	0	0	0	0	0	0	0	1	0
BIALITE_bin49	d__Bacteria;p__Pseudomonadota;c__Gammaproteobacteria;o__Woeseiales;f__Woeseiaceae;g__;s__	medium	65.52	0	0.031379	0.0495886	0.0516368	0.132604	0	0	0	0	0	0	0	0	1	0	0	0	0	0	0	0	0	0	0	0	0	0	0	1	0
BIALITE_bin52	d__Bacteria;p__Spirochaetota;c__Spirochaetia;o__SPDA01;f__SPDA01;g__;s__	medium	81.2	2.8	0.00431374	0.0188203	0.0186804	0.0418145	0	0	0	0	0	0	0	0	0	0	1	0	0	0	0	0	0	0	0	0	0	0	0	1	0
BIALITE_bin67	d__Bacteria;p__Bacteroidota;c__Bacteroidia;o__Bacteroidales;f__Marinilabiliaceae;g__Marinilabilia;s__	medium	70.13	0.815217	0.0291554	0.0402409	0.0684577	0.137854	0	0	0	0	0	0	0	0	0	0	1	0	0	0	0	0	0	0	0	0	0	0	0	1	0
BIALITE_bin69	d__Bacteria;p__Pseudomonadota;c__Gammaproteobacteria;o__Pseudomonadales;f__Pseudohongiellaceae;g__PWQG01;s__	medium	56.53	0.740741	0.00398711	0.0233346	0.0161898	0.0435115	0	0	0	0	0	0	0	0	0	0	0	0	0	0	1	0	0	0	0	0	0	0	0	1	0
BIALITE_bin72	d__Bacteria;p__Desulfobacterota_F;c__Desulfuromonadia;o__Desulfuromonadales;f__Geopsychrobacteraceae;g__BM522;s__	medium	67.74	0.645161	0.00527558	0.0406909	0.0233701	0.0693365	0	0	0	0	0	0	0	0	0	0	1	0	0	0	0	0	0	0	0	0	0	0	0	1	0
BIALITE_bin75	d__Bacteria;p__Fermentibacterota;c__Fermentibacteria;o__Fermentibacterales;f__Fermentibacteraceae;g__Sabulitectum;s__	high	90.66	1.28205	0.00231156	0.0504836	0.0576829	0.110478	0	0	0	0	0	0	0	0	0	0	1	0	0	0	0	0	0	0	0	0	0	0	0	1	0
BIALITE_bin77	d__Bacteria;p__Planctomycetota;c__Planctomycetia;o__Pirellulales;f__Pirellulaceae;g__;s__	medium	87.7	1.17647	0.00257255	0.0231495	0.00716829	0.0328903	0	0	0	0	0	0	0	0	0	0	1	0	0	0	0	0	0	0	0	0	0	0	0	1	0
BIALITE_bin79	d__Bacteria;p__Pseudomonadota;c__Alphaproteobacteria;o__Rhodobacterales;f__Rhodobacteraceae;g__Tranquillimonas;s__	medium	72.68	3.0303	0.0148669	0.0511006	0.0351191	0.101087	0	0	0	0	0	0	0	1	0	0	0	0	0	0	0	0	0	0	0	0	0	0	0	1	0
BIALITE_bin8	d__Bacteria;p__Bacillota_D;c__Dethiobacteria;o__DTU022;f__DTU022;g__T3SED10-7;s__T3SED10-7 sp007126465	medium	66.23	1.41243	0.119836	0.245505	0.245287	0.610628	0	0	0	0	0	0	1	0	0	0	0	0	0	0	0	0	0	0	0	0	0	0	0	1	0
BIALITE_bin86	d__Bacteria;p__Deinococcota;c__Deinococci;o__Deinococcales;f__Trueperaceae;g__;s__	medium	89.41	0.423729	0.0313855	0.0223945	0.0796688	0.133449	0	0	0	0	0	0	0	0	0	0	0	0	0	0	1	0	0	0	0	0	0	0	0	1	0
BIALITE_bin88	d__Bacteria;p__Bacteroidota;c__Bacteroidia;o__Flavobacteriales;f__Cryomorphaceae;g__T3Sed10-241;s__	medium	73.94	0	0.102345	0.091537	0.127865	0.321747	0	0	0	0	0	0	0	0	0	0	0	0	0	0	1	0	0	0	0	0	0	0	0	1	0
BIALITE_bin9	d__Bacteria;p__Pseudomonadota;c__Alphaproteobacteria;o__Rhodobacterales;f__Rhodobacteraceae;g__Roseovarius;s__	medium	50.63	0.862069	0.159328	0.326502	0.393465	0.879295	0	0	0	0	0	0	0	0	0	0	0	0	0	1	0	0	0	0	0	0	0	0	0	1	0
BIALITE_bin93	d__Bacteria;p__Myxococcota;c__Bradymonadia;o__Bradymonadales;f__Bradymonadaceae;g__Persicimonas;s__	medium	71.48	2.70968	0.00362167	0.105456	0.0286638	0.137742	0	0	0	0	0	0	0	0	0	0	0	0	0	0	0	0	0	0	0	0	1	0	0	1	0
BIALITE_bin95	d__Bacteria;p__Spirochaetota;c__Spirochaetia;o__SPDA01;f__B32-G16;g__;s__	medium	75.22	2.29885	0.00377388	0.0180384	0.0200143	0.0418266	0	0	0	0	0	0	0	0	0	0	1	0	0	0	0	0	0	0	0	0	0	0	0	1	0
BIALITE_bin10	d__Bacteria;p__Planctomycetota;c__Phycisphaerae;o__Phycisphaerales;f__SM1A02;g__;s__	high	91.82	0.568182	0.0546309	0.280666	0.0641704	0.399467	0	0	0	0	0	0	0	0	0	0	0	0	0	0	0	0	0	0	0	0	0	0	0	0	0
BIALITE_bin101	d__Bacteria;p__Verrucomicrobiota;c__Verrucomicrobiae;o__Verrucomicrobiales;f__DEV007;g__Arctic95D-9;s__	medium	75.93	2.04082	0.00834934	0.016201	0.0106906	0.0352409	0	0	0	0	0	0	0	0	0	0	0	0	0	0	0	0	0	0	0	0	0	0	0	0	0
BIALITE_bin106	d__Bacteria;p__Verrucomicrobiota;c__Lentisphaeria;o__UBA1407;f__;g__;s__	medium	89.19	3.06992	0.202669	0.0337173	0.17219	0.408577	0	0	0	0	0	0	0	0	0	0	0	0	0	0	0	0	0	0	0	0	0	0	0	0	0
BIALITE_bin11	d__Bacteria;p__Verrucomicrobiota;c__Verrucomicrobiae;o__Opitutales;f__JABSRG01;g__;s__	medium	69.44	0	0.0150581	0.00285449	0.0124966	0.0304092	0	0	0	0	0	0	0	0	0	0	0	0	0	0	0	0	0	0	0	0	0	0	0	0	0
BIALITE_bin114	d__Bacteria;p__Pseudomonadota;c__Alphaproteobacteria;o__Bin95;f__Bin95;g__JACKII01;s__	medium	55.17	0	0.0274561	0.0647188	0.0487326	0.140907	0	0	0	0	0	0	0	0	0	0	0	0	0	0	0	0	0	0	0	0	0	0	0	0	0
BIALITE_bin117	d__Bacteria;p__Gemmatimonadota;c__Gemmatimonadetes;o__Longimicrobiales;f__UBA6960;g__SLBA01;s__	medium	73.63	2.1978	0.0229014	0.166582	0.0907337	0.280217	0	0	0	0	0	0	0	0	0	0	0	0	0	0	0	0	0	0	0	0	0	0	0	0	0
BIALITE_bin119	d__Bacteria;p__Planctomycetota;c__Planctomycetia;o__Pirellulales;f__Pirellulaceae;g__Aureliella;s__	medium	67.41	1.17647	0.0131374	0.061449	0.033445	0.108031	0	0	0	0	0	0	0	0	0	0	0	0	0	0	0	0	0	0	0	0	0	0	0	0	0
BIALITE_bin122	d__Bacteria;p__Pseudomonadota;c__Gammaproteobacteria;o__UBA5335;f__UBA5335;g__SLRW01;s__	medium	74.93	1.93662	0.00521292	0.12513	0.0442522	0.174595	0	0	0	0	0	0	0	0	0	0	0	0	0	0	0	0	0	0	0	0	0	0	0	0	0
BIALITE_bin123	d__Bacteria;p__Verrucomicrobiota;c__Verrucomicrobiae;o__Opitutales;f__Puniceicoccaceae;g__Puniceicoccus;s__	medium	65.17	1.68919	0.0112314	0.0194754	0.00918596	0.0398928	0	0	0	0	0	0	0	0	0	0	0	0	0	0	0	0	0	0	0	0	0	0	0	0	0
BIALITE_bin124	d__Bacteria;p__Omnitrophota;c__Koll11;o__SKK-01;f__SKK-01;g__;s__	medium	91.3	6.51486	0.0041539	0.0223927	0.0104581	0.0370047	0	0	0	0	0	0	0	0	0	0	0	0	0	0	0	0	0	0	0	0	0	0	0	0	0
BIALITE_bin125	d__Bacteria;p__Bacteroidota;c__Bacteroidia;o__Chitinophagales;f__Saprospiraceae;g__;s__	medium	85.6	0	0.103854	0.360459	0.235026	0.69934	0	0	0	0	0	0	0	0	0	0	0	0	0	0	0	0	0	0	0	0	0	0	0	0	0
BIALITE_bin127	d__Bacteria;p__Pseudomonadota;c__Gammaproteobacteria;o__Pseudomonadales;f__DT-91;g__DT-91;s__	medium	65.52	0	0.00386549	0.0131235	0.013788	0.030777	0	0	0	0	0	0	0	0	0	0	0	0	0	0	0	0	0	0	0	0	0	0	0	0	0
BIALITE_bin129	d__Bacteria;p__Bacteroidota;c__Bacteroidia;o__Bacteroidales;f__Tenuifilaceae;g__Perlabentimonas;s__	medium	84.05	2.61905	0.202443	0.135581	0.246559	0.584583	0	0	0	0	0	0	0	0	0	0	0	0	0	0	0	0	0	0	0	0	0	0	0	0	0
BIALITE_bin133	d__Bacteria;p__Patescibacteria;c__Paceibacteria;o__Paceibacterales;f__PWMZ01;g__;s__	medium	61.08	1.1236	0.0105809	0.0609293	0.0377607	0.109271	0	0	0	0	0	0	0	0	0	0	0	0	0	0	0	0	0	0	0	0	0	0	0	0	0
BIALITE_bin140	d__Bacteria;p__Patescibacteria;c__Paceibacteria;o__Paceibacterales;f__UBA10102;g__;s__	medium	68.12	0	0	0.0199585	0.00629443	0.026253	0	0	0	0	0	0	0	0	0	0	0	0	0	0	0	0	0	0	0	0	0	0	0	0	0
BIALITE_bin142	d__Bacteria;p__Pseudomonadota;c__Alphaproteobacteria;o__Rickettsiales;f__;g__;s__	high	94.51	0	0.00391181	0.0474548	0.0252496	0.0766162	0	0	0	0	0	0	0	0	0	0	0	0	0	0	0	0	0	0	0	0	0	0	0	0	0
BIALITE_bin143	d__Bacteria;p__Bacteroidota;c__Bacteroidia;o__Bacteroidales;f__Prolixibacteraceae;g__Tangfeifania;s__	medium	81.83	2.95699	0.00507532	0.0214271	0.0160176	0.04252	0	0	0	0	0	0	0	0	0	0	0	0	0	0	0	0	0	0	0	0	0	0	0	0	0
BIALITE_bin146	d__Bacteria;p__Bacillota_A;c__Clostridia;o__Acetivibrionales;f__;g__;s__	medium	51.75	0	0.0138882	0.00710056	0.0186965	0.0396853	0	0	0	0	0	0	0	0	0	0	0	0	0	0	0	0	0	0	0	0	0	0	0	0	0
BIALITE_bin147	d__Bacteria;p__Bacillota_F;c__Halanaerobiia;o__Halanaerobiales;f__Halarsenatibacteraceae;g__SLSL01;s__	medium	78.25	2.48538	0.0148655	0.043731	0.0333368	0.0919332	0	0	0	0	0	0	0	0	0	0	0	0	0	0	0	0	0	0	0	0	0	0	0	0	0
BIALITE_bin148	d__Bacteria;p__Patescibacteria;c__Paceibacteria;o__Paceibacterales;f__PWPS01;g__PWHW01;s__	medium	77.87	6.89655	0.00737699	0.0440898	0.0393284	0.0907952	0	0	0	0	0	0	0	0	0	0	0	0	0	0	0	0	0	0	0	0	0	0	0	0	0
BIALITE_bin150	d__Bacteria;p__Gemmatimonadota;c__Gemmatimonadetes;o__Longimicrobiales;f__UBA6960;g__;s__	medium	96.7	7.69231	0.00605831	0.0594134	0.0225818	0.0880536	0	0	0	0	0	0	0	0	0	0	0	0	0	0	0	0	0	0	0	0	0	0	0	0	0
BIALITE_bin154	d__Bacteria;p__Patescibacteria;c__Microgenomatia;o__UBA1400;f__PJMF01;g__WJLO01;s__	medium	61.7	9.97617	0.00862862	0.0850935	0.0715584	0.165281	0	0	0	0	0	0	0	0	0	0	0	0	0	0	0	0	0	0	0	0	0	0	0	0	0
BIALITE_bin156	d__Bacteria;p__Verrucomicrobiota;c__Lentisphaeria;o__UBA1407;f__PUNB01;g__SLSR01;s__	medium	59.76	0.705053	0.280584	1.84676	1.39545	3.5228	0	0	0	0	0	0	0	0	0	0	0	0	0	0	0	0	0	0	0	0	0	0	0	0	0
BIALITE_bin158	d__Bacteria;p__Bacteroidota;c__Bacteroidia;o__Flavobacteriales;f__Cryomorphaceae;g__T3Sed10-241;s__	high	90.27	0	0.0354521	0.0636307	0.104634	0.203716	0	0	0	0	0	0	0	0	0	0	0	0	0	0	0	0	0	0	0	0	0	0	0	0	0
BIALITE_bin159	d__Bacteria;p__Bacteroidota;c__Rhodothermia;o__Balneolales;f__Balneolaceae;g__SW132;s__	medium	68.49	0	0.11384	0.207519	0.161694	0.483054	0	0	0	0	0	0	0	0	0	0	0	0	0	0	0	0	0	0	0	0	0	0	0	0	0
BIALITE_bin16	d__Bacteria;p__Bacteroidota;c__Bacteroidia;o__Chitinophagales;f__Saprospiraceae;g__;s__	medium	74.88	0.990099	0.0376246	0.0391635	0.0728951	0.149683	0	0	0	0	0	0	0	0	0	0	0	0	0	0	0	0	0	0	0	0	0	0	0	0	0
BIALITE_bin162	d__Bacteria;p__Chlamydiota;c__Chlamydiia;o__Chlamydiales;f__SM23-39;g__;s__	medium	89.86	0.810811	0.00821347	0.060128	0.0299271	0.0982686	0	0	0	0	0	0	0	0	0	0	0	0	0	0	0	0	0	0	0	0	0	0	0	0	0
BIALITE_bin163	d__Bacteria;p__Planctomycetota;c__Phycisphaerae;o__Phycisphaerales;f__SM1A02;g__SLJD01;s__	medium	88.87	1.70455	0.00621315	0.141455	0.0368889	0.184557	0	0	0	0	0	0	0	0	0	0	0	0	0	0	0	0	0	0	0	0	0	0	0	0	0
BIALITE_bin164	d__Bacteria;p__Chloroflexota;c__Chloroflexia;o__Thermomicrobiales;f__Thermomicrobiaceae;g__SLMJ01;s__	high	90.65	0	0.0240404	0.0521603	0.0378547	0.114055	0	0	0	0	0	0	0	0	0	0	0	0	0	0	0	0	0	0	0	0	0	0	0	0	0
BIALITE_bin167	d__Bacteria;p__Pseudomonadota;c__Gammaproteobacteria;o__Pseudomonadales;f__Oleiphilaceae;g__Marinobacter;s__	medium	57.76	1.72414	0.015883	0.041108	0.053531	0.110522	0	0	0	0	0	0	0	0	0	0	0	0	0	0	0	0	0	0	0	0	0	0	0	0	0
BIALITE_bin168	d__Bacteria;p__Patescibacteria;c__Saccharimonadia;o__Saccharimonadales;f__SZUA-47;g__SZUA-47;s__	medium	65.25	0	0.0118526	0.0655093	0.0320645	0.109426	0	0	0	0	0	0	0	0	0	0	0	0	0	0	0	0	0	0	0	0	0	0	0	0	0
BIALITE_bin170	d__Bacteria;p__Spirochaetota;c__Spirochaetia;o__DSM-27196;f__Alkalispirochaetaceae;g__Alkalispirochaeta;s__	medium	51.67	1.85185	0.0222311	0.0264233	0.0446896	0.093344	0	0	0	0	0	0	0	0	0	0	0	0	0	0	0	0	0	0	0	0	0	0	0	0	0
BIALITE_bin172	d__Bacteria;p__Bacteroidota;c__Rhodothermia;o__Balneolales;f__Natronogracilivirgulaceae;g__SKNL01;s__	medium	64.21	0	0.144451	0.542556	0.391018	1.07802	0	0	0	0	0	0	0	0	0	0	0	0	0	0	0	0	0	0	0	0	0	0	0	0	0
BIALITE_bin173	d__Bacteria;p__UBP6;c__UBA1177;o__UBA1177;f__;g__;s__	medium	74.53	2.64228	0.00534732	0.0230633	0.0377364	0.0661471	0	0	0	0	0	0	0	0	0	0	0	0	0	0	0	0	0	0	0	0	0	0	0	0	0
BIALITE_bin175	d__Bacteria;p__Bacteroidota;c__Bacteroidia;o__Flavobacteriales;f__Salibacteraceae;g__Salibacter;s__	medium	86.09	0	0.0109333	0.0120764	0.0285854	0.0515951	0	0	0	0	0	0	0	0	0	0	0	0	0	0	0	0	0	0	0	0	0	0	0	0	0
BIALITE_bin177	d__Bacteria;p__Chloroflexota;c__Dehalococcoidia;o__GIF9;f__AB-539-J10;g__SKVJ01;s__	medium	85.81	1.9802	0.00901909	0.0435674	0.0404446	0.0930311	0	0	0	0	0	0	0	0	0	0	0	0	0	0	0	0	0	0	0	0	0	0	0	0	0
BIALITE_bin178	d__Bacteria;p__Pseudomonadota;c__Alphaproteobacteria;o__Caedimonadales;f__UBA9215;g__;s__	medium	87.41	0	0.0107306	0.00687745	0.0281275	0.0457356	0	0	0	0	0	0	0	0	0	0	0	0	0	0	0	0	0	0	0	0	0	0	0	0	0
BIALITE_bin18	d__Bacteria;p__Spirochaetota;c__UBA12135;o__COTS27;f__;g__;s__	high	96.13	0.4	0.0338001	0.0033541	0.0106494	0.0478036	0	0	0	0	0	0	0	0	0	0	0	0	0	0	0	0	0	0	0	0	0	0	0	0	0
BIALITE_bin180	d__Bacteria;p__Planctomycetota;c__Phycisphaerae;o__Phycisphaerales;f__UBA1924;g__RECQ01;s__	high	90.91	0	0.287025	0.948672	0.481381	1.71708	0	0	0	0	0	0	0	0	0	0	0	0	0	0	0	0	0	0	0	0	0	0	0	0	0
BIALITE_bin183	d__Bacteria;p__Pseudomonadota;c__Gammaproteobacteria;o__Arenicellales;f__JAANXG01;g__JAANXG01;s__	medium	63.41	4.7561	0.0089915	0.217385	0.0525049	0.278881	0	0	0	0	0	0	0	0	0	0	0	0	0	0	0	0	0	0	0	0	0	0	0	0	0
BIALITE_bin185	d__Bacteria;p__Actinomycetota;c__Acidimicrobiia;o__Acidimicrobiales;f__Ilumatobacteraceae;g__SKSP01;s__	medium	57.85	0	0.0161635	0.0890843	0.0384217	0.14367	0	0	0	0	0	0	0	0	0	0	0	0	0	0	0	0	0	0	0	0	0	0	0	0	0
BIALITE_bin194	d__Bacteria;p__Planctomycetota;c__Phycisphaerae;o__Phycisphaerales;f__SM1A02;g__PWVT01;s__	high	96.59	0.94697	0.00367944	0.0195688	0.0294361	0.0526844	0	0	0	0	0	0	0	0	0	0	0	0	0	0	0	0	0	0	0	0	0	0	0	0	0
BIALITE_bin197	d__Bacteria;p__Planctomycetota;c__Phycisphaerae;o__Phycisphaerales;f__UBA1924;g__JACKHC01;s__	medium	82.73	0	0.0138167	0.0662726	0.0290485	0.109138	0	0	0	0	0	0	0	0	0	0	0	0	0	0	0	0	0	0	0	0	0	0	0	0	0
BIALITE_bin2	d__Bacteria;p__Desulfobacterota_F;c__Desulfuromonadia;o__Desulfuromonadales;f__Geopsychrobacteraceae;g__Pelovirga;s__	medium	67.02	1.75439	0.0818577	0.120695	0.127458	0.330011	0	0	0	0	0	0	0	0	0	0	0	0	0	0	0	0	0	0	0	0	0	0	0	0	0
BIALITE_bin20	d__Bacteria;p__Verrucomicrobiota;c__Verrucomicrobiae;o__Opitutales;f__DSM-45221;g__UBA7441;s__	medium	81.76	0	0.0471829	0.0413044	0.0725183	0.161006	0	0	0	0	0	0	0	0	0	0	0	0	0	0	0	0	0	0	0	0	0	0	0	0	0
BIALITE_bin200	d__Bacteria;p__Krumholzibacteriota;c__Krumholzibacteria;o__LZORAL124-64-63;f__LZORAL124-64-63;g__Glo-17;s__	high	94.51	1.0989	0.00277249	0.0357843	0.0453975	0.0839544	0	0	0	0	0	0	0	0	0	0	0	0	0	0	0	0	0	0	0	0	0	0	0	0	0
BIALITE_bin204	d__Bacteria;p__Gemmatimonadota;c__Gemmatimonadetes;o__Longimicrobiales;f__UBA6960;g__;s__	medium	79.31	0	0.0506931	0.192959	0.0857155	0.329367	0	0	0	0	0	0	0	0	0	0	0	0	0	0	0	0	0	0	0	0	0	0	0	0	0
BIALITE_bin207	d__Bacteria;p__Myxococcota;c__Bradymonadia;o__Bradymonadales;f__Bradymonadaceae;g__;s__	medium	87.42	2.87097	0.152985	0.128059	0.13217	0.413214	0	0	0	0	0	0	0	0	0	0	0	0	0	0	0	0	0	0	0	0	0	0	0	0	0
BIALITE_bin210	d__Bacteria;p__Verrucomicrobiota;c__Verrucomicrobiae;o__Opitutales;f__DSM-45221;g__UBA7441;s__	medium	62.4	0.675676	0.0046157	0.0348606	0.0592038	0.0986801	0	0	0	0	0	0	0	0	0	0	0	0	0	0	0	0	0	0	0	0	0	0	0	0	0
BIALITE_bin212	d__Bacteria;p__Planctomycetota;c__Phycisphaerae;o__Phycisphaerales;f__UBA1924;g__JACKHF01;s__	high	95.45	0	0.0482352	0.056975	0.0745902	0.1798	0	0	0	0	0	0	0	0	0	0	0	0	0	0	0	0	0	0	0	0	0	0	0	0	0
BIALITE_bin213	d__Bacteria;p__Sumerlaeota;c__Sumerlaeia;o__SLMS01;f__SLMS01;g__;s__	high	91.76	2.1978	0.00615636	0.0367135	0.035082	0.0779518	0	0	0	0	0	0	0	0	0	0	0	0	0	0	0	0	0	0	0	0	0	0	0	0	0
BIALITE_bin214	d__Bacteria;p__Bacteroidota;c__Bacteroidia;o__Bacteroidales;f__JAIPAH01;g__JAIPAH01;s__	medium	58.62	1.72414	0.0500135	0.101511	0.12766	0.279185	0	0	0	0	0	0	0	0	0	0	0	0	0	0	0	0	0	0	0	0	0	0	0	0	0
BIALITE_bin215	d__Bacteria;p__Bdellovibrionota;c__UBA2394;o__UBA2394;f__UBA2394;g__;s__	medium	84.71	1.73319	0.00474496	0.058877	0.0232194	0.0868414	0	0	0	0	0	0	0	0	0	0	0	0	0	0	0	0	0	0	0	0	0	0	0	0	0
BIALITE_bin219	d__Bacteria;p__Chloroflexota;c__Dehalococcoidia;o__Tepidiformales;f__Tepidiformaceae;g__;s__	medium	76.83	0.990099	0.00987283	0.0141769	0.029724	0.0537737	0	0	0	0	0	0	0	0	0	0	0	0	0	0	0	0	0	0	0	0	0	0	0	0	0
BIALITE_bin22	d__Bacteria;p__Verrucomicrobiota;c__Verrucomicrobiae;o__Opitutales;f__Verruco-01;g__Oceanipulchritudo;s__	high	95.92	0	0.081208	0.0580186	0.0912173	0.230444	0	0	0	0	0	0	0	0	0	0	0	0	0	0	0	0	0	0	0	0	0	0	0	0	0
BIALITE_bin221	d__Bacteria;p__Planctomycetota;c__Phycisphaerae;o__Phycisphaerales;f__SM1A02;g__SLJD01;s__	medium	56.95	1.13636	0.00890116	0.0479891	0.0383691	0.0952593	0	0	0	0	0	0	0	0	0	0	0	0	0	0	0	0	0	0	0	0	0	0	0	0	0
BIALITE_bin222	d__Bacteria;p__Bacteroidota;c__Bacteroidia;o__Bacteroidales;f__UBA7960;g__SKVR01;s__	medium	58.66	1.07527	0.0153818	0.0164652	0.0294244	0.0612715	0	0	0	0	0	0	0	0	0	0	0	0	0	0	0	0	0	0	0	0	0	0	0	0	0
BIALITE_bin223	d__Archaea;p__Nanoarchaeota;c__Nanoarchaeia;o__Woesearchaeales;f__SKIA01;g__SKIA01;s__	medium	60.28	1.86916	0	0.0233982	0.00571118	0.0291094	0	0	0	0	0	0	0	0	0	0	0	0	0	0	0	0	0	0	0	0	0	0	0	0	0
BIALITE_bin226	d__Bacteria;p__Spirochaetota;c__Spirochaetia;o__DSM-27196;f__Alkalispirochaetaceae;g__;s__	medium	52.4	0	0.00859552	0.0517142	0.0328802	0.09319	0	0	0	0	0	0	0	0	0	0	0	0	0	0	0	0	0	0	0	0	0	0	0	0	0
BIALITE_bin229	d__Bacteria;p__Patescibacteria;c__Microgenomatia;o__Levybacterales;f__GWA1-39-11;g__;s__	medium	63.64	1.88088	0.00169563	0.0130524	0.00237984	0.0171279	0	0	0	0	0	0	0	0	0	0	0	0	0	0	0	0	0	0	0	0	0	0	0	0	0
BIALITE_bin23	d__Bacteria;p__Bacteroidota;c__Rhodothermia;o__Balneolales;f__Balneolaceae;g__SW132;s__	medium	52.4	0	0.0505861	0.0941532	0.108065	0.252804	0	0	0	0	0	0	0	0	0	0	0	0	0	0	0	0	0	0	0	0	0	0	0	0	0
BIALITE_bin231	d__Bacteria;p__Omnitrophota;c__Koll11;o__SKK-01;f__SKK-01;g__;s__	medium	66.81	4.30108	0.00160888	0.00965265	0.00713794	0.0183995	0	0	0	0	0	0	0	0	0	0	0	0	0	0	0	0	0	0	0	0	0	0	0	0	0
BIALITE_bin234	d__Archaea;p__Nanoarchaeota;c__Nanoarchaeia;o__Woesearchaeales;f__SKIA01;g__SKIA01;s__	medium	74.3	0	0	0.0125295	0.00448075	0.0170103	0	0	0	0	0	0	0	0	0	0	0	0	0	0	0	0	0	0	0	0	0	0	0	0	0
BIALITE_bin235	d__Bacteria;p__Bacteroidota;c__Bacteroidia;o__Chitinophagales;f__Saprospiraceae;g__SLDF01;s__	medium	67.9	0.990099	0.0126737	0.0182782	0.0297153	0.0606672	0	0	0	0	0	0	0	0	0	0	0	0	0	0	0	0	0	0	0	0	0	0	0	0	0
BIALITE_bin237	d__Bacteria;p__Spirochaetota;c__Spirochaetia;o__DSM-27196;f__SLST01;g__;s__	medium	72.69	9.34118	0.00444388	0.0118641	0.00955871	0.0258667	0	0	0	0	0	0	0	0	0	0	0	0	0	0	0	0	0	0	0	0	0	0	0	0	0
BIALITE_bin239	d__Bacteria;p__Patescibacteria;c__Paceibacteria;o__UBA9983_A;f__CSBR16-193;g__;s__	medium	81.85	6.89655	0	0.0134369	0.00724432	0.0206812	0	0	0	0	0	0	0	0	0	0	0	0	0	0	0	0	0	0	0	0	0	0	0	0	0
BIALITE_bin241	d__Bacteria;p__Planctomycetota;c__Phycisphaerae;o__SM23-33;f__SM23-33;g__JAGXKT01;s__	high	95.45	0	0.00919201	0.0737238	0.0417101	0.124626	0	0	0	0	0	0	0	0	0	0	0	0	0	0	0	0	0	0	0	0	0	0	0	0	0
BIALITE_bin242	d__Bacteria;p__Omnitrophota;c__Koll11;o__Duberdicusellales;f__4484-171;g__;s__	medium	62	2.53004	0.00150603	0.00994623	0.00735609	0.0188084	0	0	0	0	0	0	0	0	0	0	0	0	0	0	0	0	0	0	0	0	0	0	0	0	0
BIALITE_bin244	d__Bacteria;p__Pseudomonadota;c__Gammaproteobacteria;o__Xanthomonadales;f__Wenzhouxiangellaceae;g__GCA-2722315;s__	medium	76.79	0.905797	0.229626	0.173049	0.156291	0.558965	0	0	0	0	0	0	0	0	0	0	0	0	0	0	0	0	0	0	0	0	0	0	0	0	0
BIALITE_bin246	d__Archaea;p__Nanoarchaeota;c__Nanoarchaeia;o__Woesearchaeales;f__21-14-0-10-32-9;g__;s__	medium	76.17	2.33645	0.00150761	0.0170382	0.00616185	0.0247077	0	0	0	0	0	0	0	0	0	0	0	0	0	0	0	0	0	0	0	0	0	0	0	0	0
BIALITE_bin249	d__Bacteria;p__Bacteroidota;c__Bacteroidia;o__Flavobacteriales;f__Flavobacteriaceae;g__Psychroflexus;s__Psychroflexus sp020164535	medium	89.75	0.108637	0.0248468	0.0126056	0.0507884	0.0882407	0	0	0	0	0	0	0	0	0	0	0	0	0	0	0	0	0	0	0	0	0	0	0	0	0
BIALITE_bin251	d__Bacteria;p__Pseudomonadota;c__Alphaproteobacteria;o__UBA1280;f__UBA6503;g__;s__	medium	78.45	3.44828	0	0.0121648	0.00312692	0.0152918	0	0	0	0	0	0	0	0	0	0	0	0	0	0	0	0	0	0	0	0	0	0	0	0	0
BIALITE_bin252	d__Bacteria;p__Bacteroidota;c__Rhodothermia;o__Balneolales;f__Balneolaceae;g__Halalkalibaculum;s__	medium	62.73	4.06193	0	0.0172321	0.00571479	0.0229469	0	0	0	0	0	0	0	0	0	0	0	0	0	0	0	0	0	0	0	0	0	0	0	0	0
BIALITE_bin254	d__Bacteria;p__Planctomycetota;c__Phycisphaerae;o__Sedimentisphaerales;f__Sedimentisphaeraceae;g__;s__	medium	51.99	2.60695	0.00354628	0.0114568	0.0126405	0.0276435	0	0	0	0	0	0	0	0	0	0	0	0	0	0	0	0	0	0	0	0	0	0	0	0	0
BIALITE_bin257	d__Bacteria;p__Chloroflexota;c__Chloroflexia;o__Thermomicrobiales;f__Thermomicrobiaceae;g__SLMJ01;s__	medium	76.64	0	0.0275525	0.227767	0.0916019	0.346921	0	0	0	0	0	0	0	0	0	0	0	0	0	0	0	0	0	0	0	0	0	0	0	0	0
BIALITE_bin259	d__Bacteria;p__Patescibacteria;c__Paceibacteria;o__UBA6257;f__JAGOQP01;g__DYGB01;s__	medium	69.49	3.31971	0.00123816	0.0171227	0.00608909	0.02445	0	0	0	0	0	0	0	0	0	0	0	0	0	0	0	0	0	0	0	0	0	0	0	0	0
BIALITE_bin260	d__Bacteria;p__Bacteroidota;c__Bacteroidia;o__Bacteroidales;f__JAIPAH01;g__JAIPAH01;s__	medium	55.87	3.22581	0.00341902	0.00980435	0.0101423	0.0233657	0	0	0	0	0	0	0	0	0	0	0	0	0	0	0	0	0	0	0	0	0	0	0	0	0
BIALITE_bin261	d__Bacteria;p__Patescibacteria;c__Saccharimonadia;o__Saccharimonadales;f__;g__;s__	medium	50	0	0	0.0113777	0.00207959	0.0134573	0	0	0	0	0	0	0	0	0	0	0	0	0	0	0	0	0	0	0	0	0	0	0	0	0
BIALITE_bin265	d__Bacteria;p__Bacteroidota;c__Bacteroidia;o__Flavobacteriales;f__Vicingaceae;g__UBA5081;s__	medium	56.36	1.72414	0.00168502	0.0117409	0.00831172	0.0217376	0	0	0	0	0	0	0	0	0	0	0	0	0	0	0	0	0	0	0	0	0	0	0	0	0
BIALITE_bin268	d__Bacteria;p__Bacteroidota;c__Kapabacteria;o__Kapabacteriales;f__UBA2268;g__PGYR01;s__	high	92.68	4.50737	0.00544909	0.0161785	0.00312604	0.0247536	0	0	0	0	0	0	0	0	0	0	0	0	0	0	0	0	0	0	0	0	0	0	0	0	0
BIALITE_bin27	d__Bacteria;p__Spirochaetota;c__Spirochaetia;o__DSM-27196;f__PWMO01;g__JAAAOH01;s__	medium	55.56	0	0.215575	0.265801	0.323931	0.805307	0	0	0	0	0	0	0	0	0	0	0	0	0	0	0	0	0	0	0	0	0	0	0	0	0
BIALITE_bin270	d__Bacteria;p__Pseudomonadota;c__Gammaproteobacteria;o__Arenicellales;f__JAANXG01;g__JAANXG01;s__	medium	58.5	6.01015	0.0042641	0.0748963	0.0294882	0.108649	0	0	0	0	0	0	0	0	0	0	0	0	0	0	0	0	0	0	0	0	0	0	0	0	0
BIALITE_bin271	d__Bacteria;p__Bdellovibrionota;c__UBA2394;o__UBA2394;f__UBA2394;g__;s__	medium	87.65	2.57353	0	0.0222438	0.00762963	0.0298734	0	0	0	0	0	0	0	0	0	0	0	0	0	0	0	0	0	0	0	0	0	0	0	0	0
BIALITE_bin272	d__Bacteria;p__Verrucomicrobiota;c__Verrucomicrobiae;o__Opitutales;f__Opitutaceae;g__;s__	medium	63.33	2.02703	0.00237185	0.0104051	0.00519718	0.0179741	0	0	0	0	0	0	0	0	0	0	0	0	0	0	0	0	0	0	0	0	0	0	0	0	0
BIALITE_bin273	d__Bacteria;p__Myxococcota;c__Bradymonadia;o__Bradymonadales;f__Bradymonadaceae;g__;s__	medium	68.98	6.30252	0	0.00991883	0.0110251	0.020944	0	0	0	0	0	0	0	0	0	0	0	0	0	0	0	0	0	0	0	0	0	0	0	0	0
BIALITE_bin274	d__Bacteria;p__Planctomycetota;c__UBA8742;o__UBA2392;f__JABWBM01;g__;s__	medium	82.91	1.57025	0	0.0107143	0.00130906	0.0120233	0	0	0	0	0	0	0	0	0	0	0	0	0	0	0	0	0	0	0	0	0	0	0	0	0
BIALITE_bin276	d__Bacteria;p__Bacteroidota;c__Bacteroidia;o__Chitinophagales;f__Saprospiraceae;g__PWJY01;s__	medium	81.85	1.65017	0.00165972	0.0190368	0.00596896	0.0266655	0	0	0	0	0	0	0	0	0	0	0	0	0	0	0	0	0	0	0	0	0	0	0	0	0
BIALITE_bin277	d__Bacteria;p__Bdellovibrionota;c__UBA2394;o__UBA2394;f__UBA2394;g__;s__	medium	73.02	2.77778	0.00110156	0.0112105	0.00304201	0.0153541	0	0	0	0	0	0	0	0	0	0	0	0	0	0	0	0	0	0	0	0	0	0	0	0	0
BIALITE_bin279	d__Bacteria;p__Bacillota_H;c__UBA994;o__PWPR01;f__PWPR01;g__PWPR01;s__	medium	69.48	6.77966	0.00393174	0.0108339	0.0131817	0.0279473	0	0	0	0	0	0	0	0	0	0	0	0	0	0	0	0	0	0	0	0	0	0	0	0	0
BIALITE_bin28	d__Bacteria;p__Bacteroidota;c__Bacteroidia;o__Flavobacteriales;f__Flavobacteriaceae;g__Psychroflexus;s__	medium	76.93	0.570342	0.106802	0.0448684	0.139804	0.291475	0	0	0	0	0	0	0	0	0	0	0	0	0	0	0	0	0	0	0	0	0	0	0	0	0
BIALITE_bin280	d__Bacteria;p__Planctomycetota;c__Phycisphaerae;o__Phycisphaerales;f__SM1A02;g__SLJD01;s__	medium	80.97	8.23864	0.00240004	0.037314	0.016355	0.056069	0	0	0	0	0	0	0	0	0	0	0	0	0	0	0	0	0	0	0	0	0	0	0	0	0
BIALITE_bin282	d__Bacteria;p__Actinomycetota;c__Acidimicrobiia;o__IMCC26256;f__JAGPDB01;g__JAGPDB01;s__	medium	81.37	2.99145	0	0.0108888	0.00147133	0.0123601	0	0	0	0	0	0	0	0	0	0	0	0	0	0	0	0	0	0	0	0	0	0	0	0	0
BIALITE_bin285	d__Bacteria;p__Verrucomicrobiota;c__Verrucomicrobiae;o__Opitutales;f__T3Sed10-336;g__;s__	medium	71.23	5.74324	0.00505832	0.00992241	0.00473592	0.0197167	0	0	0	0	0	0	0	0	0	0	0	0	0	0	0	0	0	0	0	0	0	0	0	0	0
BIALITE_bin288	d__Bacteria;p__Bacteroidota;c__Rhodothermia;o__Balneolales;f__Natronogracilivirgulaceae;g__SLQC01;s__	medium	63.2	8.46995	0.00181012	0.012484	0.00924336	0.0235375	0	0	0	0	0	0	0	0	0	0	0	0	0	0	0	0	0	0	0	0	0	0	0	0	0
BIALITE_bin289	d__Bacteria;p__Spirochaetota;c__Spirochaetia;o__DSM-27196;f__Alkalispirochaetaceae;g__;s__	medium	51.82	1.2	0	0.0101648	0.00625797	0.0164227	0	0	0	0	0	0	0	0	0	0	0	0	0	0	0	0	0	0	0	0	0	0	0	0	0
BIALITE_bin29	d__Bacteria;p__Bacteroidota;c__Rhodothermia;o__Rhodothermales;f__Salinibacteraceae;g__Tc-Br11-B2g6-7;s__	medium	67.01	1.12994	1.04486	0.797936	1.78182	3.62461	0	0	0	0	0	0	0	0	0	0	0	0	0	0	0	0	0	0	0	0	0	0	0	0	0
BIALITE_bin291	d__Bacteria;p__Verrucomicrobiota;c__Verrucomicrobiae;o__Opitutales;f__DSM-45221;g__WN38;s__	medium	51.31	3.94277	0.00356217	0.0136856	0.00285623	0.020104	0	0	0	0	0	0	0	0	0	0	0	0	0	0	0	0	0	0	0	0	0	0	0	0	0
BIALITE_bin293	d__Bacteria;p__Planctomycetota;c__Phycisphaerae;o__Phycisphaerales;f__SM1A02;g__;s__	medium	84.99	1.70455	0	0.0134536	0.00489853	0.0183521	0	0	0	0	0	0	0	0	0	0	0	0	0	0	0	0	0	0	0	0	0	0	0	0	0
BIALITE_bin294	d__Bacteria;p__Myxococcota;c__Bradymonadia;o__Bradymonadales;f__Bradymonadaceae;g__SLJM01;s__	medium	76.86	2.77778	0.00494642	0.00441078	0.0236888	0.033046	0	0	0	0	0	0	0	0	0	0	0	0	0	0	0	0	0	0	0	0	0	0	0	0	0
BIALITE_bin295	d__Bacteria;p__Patescibacteria;c__Paceibacteria;o__Paceibacterales;f__PWPS01;g__T1SED10-78;s__	medium	52.43	4.70219	0.00183107	0.0133036	0.00887117	0.0240059	0	0	0	0	0	0	0	0	0	0	0	0	0	0	0	0	0	0	0	0	0	0	0	0	0
BIALITE_bin296	d__Archaea;p__Nanoarchaeota;c__Nanoarchaeia;o__Woesearchaeales;f__21-14-0-10-32-9;g__21-14-0-10-32-9;s__	medium	66.12	2.80374	0.00343861	0.0114663	0.00776379	0.0226687	0	0	0	0	0	0	0	0	0	0	0	0	0	0	0	0	0	0	0	0	0	0	0	0	0
BIALITE_bin297	d__Bacteria;p__Pseudomonadota;c__Gammaproteobacteria;o__Xanthomonadales;f__S139-57;g__;s__	medium	55.17	8.62069	0.00641662	0.00973568	0.0109485	0.0271008	0	0	0	0	0	0	0	0	0	0	0	0	0	0	0	0	0	0	0	0	0	0	0	0	0
BIALITE_bin298	d__Bacteria;p__Patescibacteria;c__Paceibacteria;o__Moranbacterales;f__UBA2193;g__;s__	medium	56.17	3.08642	0.00194735	0.0153182	0.00705118	0.0243168	0	0	0	0	0	0	0	0	0	0	0	0	0	0	0	0	0	0	0	0	0	0	0	0	0
BIALITE_bin3	d__Bacteria;p__Pseudomonadota;c__Gammaproteobacteria;o__Pseudomonadales;f__HTCC2089;g__UBA7803;s__	medium	53.45	1.72414	0.109843	0.413158	0.290411	0.813411	0	0	0	0	0	0	0	0	0	0	0	0	0	0	0	0	0	0	0	0	0	0	0	0	0
BIALITE_bin300	d__Bacteria;p__Pseudomonadota;c__Gammaproteobacteria;o__Xanthomonadales;f__Wenzhouxiangellaceae;g__Wenzhouxiangella;s__	medium	56.9	5.17241	0.0312165	0.0946246	0.0658632	0.191704	0	0	0	0	0	0	0	0	0	0	0	0	0	0	0	0	0	0	0	0	0	0	0	0	0
BIALITE_bin301	d__Bacteria;p__Spirochaetota;c__Spirochaetia;o__DSM-27196;f__SKKC01;g__SLAN01;s__	medium	88.59	8.99608	0.00284134	0.0121245	0.00750587	0.0224717	0	0	0	0	0	0	0	0	0	0	0	0	0	0	0	0	0	0	0	0	0	0	0	0	0
BIALITE_bin302	d__Bacteria;p__Pseudomonadota;c__Alphaproteobacteria;o__UBA1280;f__RI-95;g__;s__	medium	77.96	0	0	0.0113122	0.00234555	0.0136578	0	0	0	0	0	0	0	0	0	0	0	0	0	0	0	0	0	0	0	0	0	0	0	0	0
BIALITE_bin303	d__Bacteria;p__Verrucomicrobiota;c__Kiritimatiellia;o__SS1-B-03-39;f__UBA6053;g__UBA6053;s__	medium	65.31	3.71622	0.00269053	0.0107389	0.00162602	0.0150554	0	0	0	0	0	0	0	0	0	0	0	0	0	0	0	0	0	0	0	0	0	0	0	0	0
BIALITE_bin305	d__Bacteria;p__Patescibacteria;c__Paceibacteria;o__UBA9983_A;f__;g__;s__	medium	75.05	5.17241	0	0.0132267	0.0013517	0.0145784	0	0	0	0	0	0	0	0	0	0	0	0	0	0	0	0	0	0	0	0	0	0	0	0	0
BIALITE_bin306	d__Bacteria;p__Patescibacteria;c__Paceibacteria;o__UBA9983_A;f__UBA918;g__;s__	medium	60.23	1.7094	0	0.0267251	0.00350207	0.0302271	0	0	0	0	0	0	0	0	0	0	0	0	0	0	0	0	0	0	0	0	0	0	0	0	0
BIALITE_bin311	d__Bacteria;p__Cloacimonadota;c__Cloacimonadia;o__Cloacimonadales;f__TCS61;g__;s__	medium	56.13	6.69331	0.0072381	0.0158381	0.0171854	0.0402617	0	0	0	0	0	0	0	0	0	0	0	0	0	0	0	0	0	0	0	0	0	0	0	0	0
BIALITE_bin317	d__Bacteria;p__Bdellovibrionota;c__Bdellovibrionia;o__Bdellovibrionales;f__UBA6776;g__;s__	medium	74.5	3.57143	0	0.0105795	0.00305842	0.0136379	0	0	0	0	0	0	0	0	0	0	0	0	0	0	0	0	0	0	0	0	0	0	0	0	0
BIALITE_bin319	d__Bacteria;p__Bacteroidota;c__Bacteroidia;o__Flavobacteriales;f__Flavobacteriaceae;g__Psychroflexus;s__	medium	81.01	6.1239	0.00496789	0.0052018	0.0202933	0.030463	0	0	0	0	0	0	0	0	0	0	0	0	0	0	0	0	0	0	0	0	0	0	0	0	0
BIALITE_bin320	d__Bacteria;p__Bacteroidota;c__Bacteroidia;o__Flavobacteriales;f__Salibacteraceae;g__;s__	medium	79	2.77778	0	0.012164	0.00167536	0.0138394	0	0	0	0	0	0	0	0	0	0	0	0	0	0	0	0	0	0	0	0	0	0	0	0	0
BIALITE_bin321	d__Bacteria;p__Bacteroidota;c__Bacteroidia;o__Bacteroidales;f__UBA7960;g__SKTA01;s__	medium	64.29	8.57527	0.00645454	0.0121885	0.0127322	0.0313752	0	0	0	0	0	0	0	0	0	0	0	0	0	0	0	0	0	0	0	0	0	0	0	0	0
BIALITE_bin323	d__Bacteria;p__Spirochaetota;c__Spirochaetia;o__DSM-27196;f__SLST01;g__SLST01;s__	medium	50.1	5.2	0.00216507	0.0147248	0.00808553	0.0249754	0	0	0	0	0	0	0	0	0	0	0	0	0	0	0	0	0	0	0	0	0	0	0	0	0
BIALITE_bin327	d__Bacteria;p__Myxococcota;c__UBA9042;o__PHBI01;f__JACKFB01;g__;s__	medium	83.84	3.83717	0.00234893	0.0152558	0.00637165	0.0239764	0	0	0	0	0	0	0	0	0	0	0	0	0	0	0	0	0	0	0	0	0	0	0	0	0
BIALITE_bin33	d__Bacteria;p__Patescibacteria;c__WWE3;o__UBA101185;f__UBA10185;g__;s__	medium	73.82	4.31034	0.00361537	0.0210112	0.0181274	0.0427539	0	0	0	0	0	0	0	0	0	0	0	0	0	0	0	0	0	0	0	0	0	0	0	0	0
BIALITE_bin331	d__Bacteria;p__Planctomycetota;c__Planctomycetia;o__Pirellulales;f__JAGQOS01;g__;s__	high	98.21	4.84664	0.00233372	0.0150989	0.00788385	0.0253165	0	0	0	0	0	0	0	0	0	0	0	0	0	0	0	0	0	0	0	0	0	0	0	0	0
BIALITE_bin38	d__Bacteria;p__Bacteroidota;c__Rhodothermia;o__Balneolales;f__Balneolaceae;g__SW132;s__	medium	62.84	0.819672	0.2567	0.195253	0.340718	0.792671	0	0	0	0	0	0	0	0	0	0	0	0	0	0	0	0	0	0	0	0	0	0	0	0	0
BIALITE_bin39	d__Bacteria;p__Spirochaetota;c__Spirochaetia;o__DSM-27196;f__Salinispiraceae;g__Salinispira;s__	high	100	0.4	0.0442797	0.0307843	0.0506648	0.125729	0	0	0	0	0	0	0	0	0	0	0	0	0	0	0	0	0	0	0	0	0	0	0	0	0
BIALITE_bin40	d__Bacteria;p__Patescibacteria;c__Gracilibacteria;o__UBA1369;f__PNNO01;g__PNNO01;s__	medium	66.17	0	0	0.0156253	0.0153784	0.0310037	0	0	0	0	0	0	0	0	0	0	0	0	0	0	0	0	0	0	0	0	0	0	0	0	0
BIALITE_bin42	d__Bacteria;p__Patescibacteria;c__Saccharimonadia;o__Saccharimonadales;f__SLHW01;g__SLHW01;s__	medium	59.54	0	0.0116272	0.0355391	0.0262993	0.0734656	0	0	0	0	0	0	0	0	0	0	0	0	0	0	0	0	0	0	0	0	0	0	0	0	0
BIALITE_bin47	d__Archaea;p__Nanoarchaeota;c__Nanoarchaeia;o__Woesearchaeales;f__JACJVV01;g__;s__	medium	71.89	1.86916	0.00164387	0.0155285	0.0070364	0.0242087	0	0	0	0	0	0	0	0	0	0	0	0	0	0	0	0	0	0	0	0	0	0	0	0	0
BIALITE_bin48	d__Bacteria;p__Bacteroidota;c__Bacteroidia;o__Bacteroidales;f__UBA12077;g__;s__	medium	68.89	0.952381	0.095679	0.105556	0.148855	0.35009	0	0	0	0	0	0	0	0	0	0	0	0	0	0	0	0	0	0	0	0	0	0	0	0	0
BIALITE_bin51	d__Bacteria;p__Bacteroidota;c__Bacteroidia;o__Flavobacteriales;f__SKUL01;g__SKUL01;s__	medium	59.01	4.30108	0.0182344	0.0698659	0.032879	0.120979	0	0	0	0	0	0	0	0	0	0	0	0	0	0	0	0	0	0	0	0	0	0	0	0	0
BIALITE_bin55	d__Bacteria;p__Patescibacteria;c__Paceibacteria;o__UBA9983_A;f__UBA2100;g__;s__	medium	52.82	0.854701	0.0194511	0.038412	0.0506559	0.108519	0	0	0	0	0	0	0	0	0	0	0	0	0	0	0	0	0	0	0	0	0	0	0	0	0
BIALITE_bin56	d__Bacteria;p__Gemmatimonadota;c__Gemmatimonadetes;o__Longimicrobiales;f__UBA6960;g__REBX01;s__	high	95.79	4.3956	0.0188747	0.0223181	0.0281396	0.0693324	0	0	0	0	0	0	0	0	0	0	0	0	0	0	0	0	0	0	0	0	0	0	0	0	0
BIALITE_bin58	d__Bacteria;p__Bacillota;c__Bacilli;o__Izemoplasmatales;f__Izemoplasmataceae;g__B1SED10-225;s__	high	98.67	0	0.00525223	0.0310836	0.0234914	0.0598272	0	0	0	0	0	0	0	0	0	0	0	0	0	0	0	0	0	0	0	0	0	0	0	0	0
BIALITE_bin60	d__Bacteria;p__Bacteroidota;c__Bacteroidia;o__Bacteroidales;f__Marinilabiliaceae;g__Marinilabilia;s__	medium	68.77	0	0.0332027	0.021017	0.0514285	0.105648	0	0	0	0	0	0	0	0	0	0	0	0	0	0	0	0	0	0	0	0	0	0	0	0	0
BIALITE_bin61	d__Bacteria;p__Nitrospinota;c__Nitrospinia;o__Nitrospinales;f__Nitrospinaceae;g__Nitrospina;s__	medium	65.6	0.854701	0	0.0459073	0.00788327	0.0537906	0	0	0	0	0	0	0	0	0	0	0	0	0	0	0	0	0	0	0	0	0	0	0	0	0
BIALITE_bin63	d__Bacteria;p__Patescibacteria;c__Paceibacteria;o__UBA9983_A;f__UBA918;g__OLB19;s__	medium	50.66	2.99145	0.00568955	0.0220564	0.0104031	0.038149	0	0	0	0	0	0	0	0	0	0	0	0	0	0	0	0	0	0	0	0	0	0	0	0	0
BIALITE_bin64	d__Bacteria;p__Spirochaetota;c__Spirochaetia;o__DSM-16054;f__Sediminispirochaetaceae;g__;s__	medium	78.2	2.27273	0.00603565	0.0209588	0.0174886	0.044483	0	0	0	0	0	0	0	0	0	0	0	0	0	0	0	0	0	0	0	0	0	0	0	0	0
BIALITE_bin66	d__Archaea;p__Nanoarchaeota;c__Nanoarchaeia;o__Woesearchaeales;f__SKIA01;g__SKIA01;s__	medium	80.37	3.73832	0.00608225	0.030689	0.0133047	0.050076	0	0	0	0	0	0	0	0	0	0	0	0	0	0	0	0	0	0	0	0	0	0	0	0	0
BIALITE_bin68	d__Bacteria;p__Bacteroidota;c__Rhodothermia;o__Balneolales;f__Balneolaceae;g__Rhodohalobacter;s__	medium	60.66	0.819672	0.0174772	0.255605	0.139957	0.413039	0	0	0	0	0	0	0	0	0	0	0	0	0	0	0	0	0	0	0	0	0	0	0	0	0
BIALITE_bin70	d__Bacteria;p__Patescibacteria;c__Paceibacteria;o__Paceibacterales;f__;g__;s__	medium	60	0	0.00487534	0.0173427	0.0159814	0.0381994	0	0	0	0	0	0	0	0	0	0	0	0	0	0	0	0	0	0	0	0	0	0	0	0	0
BIALITE_bin71	d__Bacteria;p__Pseudomonadota;c__Gammaproteobacteria;o__Pseudomonadales;f__Porticoccaceae;g__Porticoccus;s__Porticoccus sp002707685	medium	67.47	1.48148	0.0261762	0.0288524	0.0267817	0.0818103	0	0	0	0	0	0	0	0	0	0	0	0	0	0	0	0	0	0	0	0	0	0	0	0	0
BIALITE_bin73	d__Bacteria;p__Bacteroidota;c__Bacteroidia;o__Flavobacteriales;f__Vicingaceae;g__;s__	high	94.62	1.6129	0.013019	0.0347949	0.0194455	0.0672595	0	0	0	0	0	0	0	0	0	0	0	0	0	0	0	0	0	0	0	0	0	0	0	0	0
BIALITE_bin76	d__Bacteria;p__Spirochaetota;c__Spirochaetia;o__DSM-27196;f__PWMO01;g__PWMO01;s__PWMO01 sp007123465	high	96.8	2.26667	0.00260677	0.027404	0.0169128	0.0469236	0	0	0	0	0	0	0	0	0	0	0	0	0	0	0	0	0	0	0	0	0	0	0	0	0
BIALITE_bin78	d__Bacteria;p__Hydrogenedentota;c__Hydrogenedentia;o__Hydrogenedentiales;f__WGMK01;g__;s__	medium	54.55	0	0.0067956	0.0258917	0.0136492	0.0463365	0	0	0	0	0	0	0	0	0	0	0	0	0	0	0	0	0	0	0	0	0	0	0	0	0
BIALITE_bin81	d__Bacteria;p__Verrucomicrobiota;c__Kiritimatiellia;o__SS1-B-03-39;f__;g__;s__	high	93.41	0.705053	0.0975392	0.0283176	0.0471957	0.173053	0	0	0	0	0	0	0	0	0	0	0	0	0	0	0	0	0	0	0	0	0	0	0	0	0
BIALITE_bin83	d__Bacteria;p__Patescibacteria;c__Paceibacteria;o__UBA9983_A;f__UBA918;g__OLB19;s__	medium	60.94	0.854701	0.00119841	0.0437912	0.00786805	0.0528576	0	0	0	0	0	0	0	0	0	0	0	0	0	0	0	0	0	0	0	0	0	0	0	0	0
BIALITE_bin84	d__Archaea;p__Nanoarchaeota;c__Nanoarchaeia;o__Woesearchaeales;f__21-14-0-10-32-9;g__;s__	medium	79.91	0.311526	0.0163074	0.0238974	0.0399082	0.080113	0	0	0	0	0	0	0	0	0	0	0	0	0	0	0	0	0	0	0	0	0	0	0	0	0
BIALITE_bin87	d__Bacteria;p__Bacteroidota;c__Bacteroidia;o__UBA10329;f__UBA10329;g__;s__	medium	52.46	0.537634	0.016755	0.0405051	0.0387453	0.0960054	0	0	0	0	0	0	0	0	0	0	0	0	0	0	0	0	0	0	0	0	0	0	0	0	0
BIALITE_bin89	d__Bacteria;p__Spirochaetota;c__Spirochaetia;o__DSM-16054;f__Sediminispirochaetaceae;g__DSBN01;s__	high	93.11	3.78788	0.0059483	0.0438975	0.0489334	0.0987792	0	0	0	0	0	0	0	0	0	0	0	0	0	0	0	0	0	0	0	0	0	0	0	0	0
BIALITE_bin90	d__Bacteria;p__Pseudomonadota;c__Alphaproteobacteria;o__Rhodobacterales;f__Rhodobacteraceae;g__Roseovarius;s__	medium	54.62	5.17241	0.198843	0.180225	0.455327	0.834395	0	0	0	0	0	0	0	0	0	0	0	0	0	0	0	0	0	0	0	0	0	0	0	0	0
BIALITE_bin91	d__Bacteria;p__Bacteroidota;c__Bacteroidia;o__Flavobacteriales;f__Schleiferiaceae;g__;s__	high	98.92	0.537634	0	0.0246999	0.0250175	0.0497174	0	0	0	0	0	0	0	0	0	0	0	0	0	0	0	0	0	0	0	0	0	0	0	0	0
BIALITE_bin92	d__Archaea;p__Nanoarchaeota;c__Nanoarchaeia;o__Woesearchaeales;f__SKIA01;g__SKIA01;s__	medium	54.92	0	0.00116778	0.0138734	0.00473446	0.0197757	0	0	0	0	0	0	0	0	0	0	0	0	0	0	0	0	0	0	0	0	0	0	0	0	0
BIALITE_bin94	d__Bacteria;p__Spirochaetota;c__Spirochaetia;o__DSM-27196;f__SKKC01;g__SKKC01;s__	high	98.37	1.6	0.0217852	0.0340659	0.0505423	0.106393	0	0	0	0	0	0	0	0	0	0	0	0	0	0	0	0	0	0	0	0	0	0	0	0	0
BIALITE_bin97	d__Bacteria;p__Bacteroidota;c__Bacteroidia;o__Flavobacteriales;f__Schleiferiaceae;g__CAJXMS01;s__	medium	72.13	0.0179211	0.00680139	0.0232753	0.0134035	0.0434802	0	0	0	0	0	0	0	0	0	0	0	0	0	0	0	0	0	0	0	0	0	0	0	0	0
BIALITE_bin98	d__Bacteria;p__Bacteroidota;c__Bacteroidia;o__Bacteroidales;f__UBA7960;g__;s__	high	91.4	0	0.047364	0.0298991	0.0600357	0.137299	0	0	0	0	0	0	0	0	0	0	0	0	0	0	0	0	0	0	0	0	0	0	0	0	0

## Sheet: Chemosynthetic PP
MAG	Classification	Genome quality (%)			Estimated Relative Abudance (%)				Carbon fixation							Trace Gas metabolism							Sulfur Cycle						Nitrogen cycle			Alternative Electron donors
		quality	completeness	contamination	Sample A AVG	Sample B AVG	Sample C AVG	Total	AclB	AcsB	HbsC	HbsT	Mcr	RbcL	CF TOT	CooS	CoxL	NiFe.G1	NiFe.G2	NiFe.G3	NiFe.G4	PmoA	FCC	Sqr	SoxB	SoxC	rDsrA	Sor	AmoA	HzsA	NxrA	ARO	Cyc2	FdhA
BIALITE_bin1	d__Bacteria;p__Pseudomonadota;c__Gammaproteobacteria;o__Ectothiorhodospirales;f__Thioalkalivibrionaceae;g__Thioalkalivibrio_B;s__	medium	53.45	1.72414	0.373706	0.364335	0.348071	1.08611	0	0	0	0	0	1	1	0	0	0	0	1	0	0	0	1	1	0	0	1	0	0	0	0	0	0
BIALITE_bin2	d__Bacteria;p__Desulfobacterota_F;c__Desulfuromonadia;o__Desulfuromonadales;f__Geopsychrobacteraceae;g__Pelovirga;s__	medium	67.02	1.75439	0.0818577	0.120695	0.127458	0.330011	0	0	0	0	0	0	0	0	0	0	0	0	0	0	0	0	0	0	0	0	0	0	0	0	0	1
BIALITE_bin3	d__Bacteria;p__Pseudomonadota;c__Gammaproteobacteria;o__Pseudomonadales;f__HTCC2089;g__UBA7803;s__	medium	53.45	1.72414	0.109843	0.413158	0.290411	0.813411	0	0	0	0	0	0	0	0	0	0	0	0	0	0	0	0	0	0	0	0	0	0	0	0	0	0
BIALITE_bin4	d__Bacteria;p__Pseudomonadota;c__Gammaproteobacteria;o__Xanthomonadales;f__Wenzhouxiangellaceae;g__Wenzhouxiangella;s__	medium	62.24	3.7931	0.172337	0.208804	0.223711	0.604852	0	0	0	0	0	0	0	0	0	0	0	0	0	0	0	1	0	0	0	0	0	0	0	0	1	0
BIALITE_bin5	d__Bacteria;p__Pseudomonadota;c__Gammaproteobacteria;o__Xanthomonadales;f__Wenzhouxiangellaceae;g__Wenzhouxiangella;s__Wenzhouxiangella sp003560975	medium	80.17	1.72414	0.0643044	0.107199	0.125429	0.296932	0	0	0	0	0	0	0	0	0	0	0	0	0	0	0	2	0	0	0	0	0	0	0	0	0	0
BIALITE_bin6	d__Bacteria;p__Pseudomonadota;c__Alphaproteobacteria;o__Rhodobacterales;f__Rhodobacteraceae;g__Marivita;s__	medium	67.24	1.72414	0.256839	0.184882	0.425133	0.866855	0	0	0	0	0	0	0	0	0	0	0	0	0	0	3	2	1	0	0	0	0	0	0	0	0	2
BIALITE_bin7	d__Archaea;p__Asgardarchaeota;c__Heimdallarchaeia;o__UBA460;f__UBA460;g__;s__	high	92.99	2.33645	0.109633	0.00982688	0.0133132	0.132773	0	0	0	0	0	0	0	0	0	0	0	2	0	0	0	0	0	0	0	0	0	0	0	0	0	0
BIALITE_bin8	d__Bacteria;p__Bacillota_D;c__Dethiobacteria;o__DTU022;f__DTU022;g__T3SED10-7;s__T3SED10-7 sp007126465	medium	66.23	1.41243	0.119836	0.245505	0.245287	0.610628	0	0	0	0	0	0	0	1	0	0	0	0	0	0	0	0	0	0	0	0	0	0	0	0	0	0
BIALITE_bin9	d__Bacteria;p__Pseudomonadota;c__Alphaproteobacteria;o__Rhodobacterales;f__Rhodobacteraceae;g__Roseovarius;s__	medium	50.63	0.862069	0.159328	0.326502	0.393465	0.879295	0	0	0	0	0	0	0	0	0	0	0	0	0	0	1	0	0	0	0	0	0	0	0	0	0	0
BIALITE_bin10	d__Bacteria;p__Planctomycetota;c__Phycisphaerae;o__Phycisphaerales;f__SM1A02;g__;s__	high	91.82	0.568182	0.0546309	0.280666	0.0641704	0.399467	0	0	0	0	0	0	0	0	0	0	0	0	0	0	0	0	0	0	0	0	0	0	0	0	0	0
BIALITE_bin11	d__Bacteria;p__Verrucomicrobiota;c__Verrucomicrobiae;o__Opitutales;f__JABSRG01;g__;s__	medium	69.44	0	0.0150581	0.00285449	0.0124966	0.0304092	0	0	0	0	0	0	0	0	0	0	0	0	0	0	0	0	0	0	0	0	0	0	0	0	0	0
BIALITE_bin12	d__Bacteria;p__Bacteroidota;c__Bacteroidia;o__Bacteroidales;f__PUMT01;g__PXAP01;s__	medium	88.07	2.38095	0.0421745	0.119665	0.0783317	0.240171	0	0	0	0	0	0	0	0	0	0	0	1	0	0	0	0	0	0	0	0	0	0	0	0	1	0
BIALITE_bin13	d__Bacteria;p__Chloroflexota;c__Anaerolineae;o__B4-G1;f__B4-G1;g__SKLM01;s__	medium	54.7	1.81818	0.59333	0.973135	1.12789	2.69436	0	1	0	0	0	0	1	1	0	0	0	1	0	0	0	0	0	0	0	0	0	0	0	0	0	1
BIALITE_bin14	d__Bacteria;p__Deinococcota;c__Deinococci;o__Deinococcales;f__Trueperaceae;g__SLSQ01;s__	medium	80.1	2.33051	0.0449627	0.218931	0.139866	0.403761	0	0	0	0	0	0	0	0	0	1	0	1	0	0	0	1	0	0	0	0	0	0	0	0	0	0
BIALITE_bin15	d__Bacteria;p__Pseudomonadota;c__Alphaproteobacteria;o__Rhodospirillales_A;f__UXAT02;g__REEP01;s__	medium	80.51	4.47761	1.78995	2.01893	2.48368	6.29256	0	0	0	0	0	0	0	0	0	1	0	1	0	0	0	1	0	0	0	0	0	0	0	0	0	0
BIALITE_bin16	d__Bacteria;p__Bacteroidota;c__Bacteroidia;o__Chitinophagales;f__Saprospiraceae;g__;s__	medium	74.88	0.990099	0.0376246	0.0391635	0.0728951	0.149683	0	0	0	0	0	0	0	0	0	0	0	0	0	0	0	0	0	0	0	0	0	0	0	0	0	0
BIALITE_bin17	d__Bacteria;p__Spirochaetota;c__Spirochaetia;o__JAIPGG01;f__;g__;s__	high	94.4	1.86667	0.0309845	0.00654847	0.0133497	0.0508827	0	0	0	0	0	0	0	0	0	0	0	1	0	0	0	0	0	0	0	0	0	0	0	0	0	0
BIALITE_bin18	d__Bacteria;p__Spirochaetota;c__UBA12135;o__COTS27;f__;g__;s__	high	96.13	0.4	0.0338001	0.0033541	0.0106494	0.0478036	0	0	0	0	0	0	0	0	0	0	0	0	0	0	0	0	0	0	0	0	0	0	0	0	0	0
BIALITE_bin19	d__Bacteria;p__Chloroflexota;c__Anaerolineae;o__Anaerolineales;f__UBA11858;g__B10-G9;s__	medium	68.64	1.81818	0.0959643	0.465592	0.42374	0.985296	0	0	0	0	0	0	0	0	0	0	0	2	0	0	0	0	0	0	0	0	0	0	0	0	0	2
BIALITE_bin20	d__Bacteria;p__Verrucomicrobiota;c__Verrucomicrobiae;o__Opitutales;f__DSM-45221;g__UBA7441;s__	medium	81.76	0	0.0471829	0.0413044	0.0725183	0.161006	0	0	0	0	0	0	0	0	0	0	0	0	0	0	0	0	0	0	0	0	0	0	0	0	0	0
BIALITE_bin21	d__Bacteria;p__Desulfobacterota;c__Desulfobacteria;o__Desulfobacterales;f__Desulfococcaceae;g__JAABSQ01;s__	medium	87.42	1.93548	0.0391714	0.0127438	0.0332003	0.0851155	0	1	0	0	0	0	1	2	0	1	1	1	0	0	0	0	0	0	0	0	0	0	0	0	0	2
BIALITE_bin22	d__Bacteria;p__Verrucomicrobiota;c__Verrucomicrobiae;o__Opitutales;f__Verruco-01;g__Oceanipulchritudo;s__	high	95.92	0	0.081208	0.0580186	0.0912173	0.230444	0	0	0	0	0	0	0	0	0	0	0	0	0	0	0	0	0	0	0	0	0	0	0	0	0	0
BIALITE_bin23	d__Bacteria;p__Bacteroidota;c__Rhodothermia;o__Balneolales;f__Balneolaceae;g__SW132;s__	medium	52.4	0	0.0505861	0.0941532	0.108065	0.252804	0	0	0	0	0	0	0	0	0	0	0	0	0	0	0	0	0	0	0	0	0	0	0	0	0	0
BIALITE_bin24	d__Bacteria;p__Pseudomonadota;c__Gammaproteobacteria;o__Ectothiorhodospirales;f__Thioalkalivibrionaceae;g__Thioalkalivibrio_B;s__Thioalkalivibrio_B nitratireducens_A	medium	60.38	0	0.248134	1.1049	0.605324	1.95835	0	0	0	0	0	1	1	0	0	1	0	1	0	0	1	1	1	0	1	0	0	0	0	0	0	1
BIALITE_bin25	d__Bacteria;p__Bacteroidota;c__Bacteroidia;o__Flavobacteriales;f__SKUL01;g__SKUL01;s__	medium	79.57	5.91398	0.0819004	0.103154	0.115548	0.300603	0	0	0	0	0	0	0	0	0	0	0	0	0	0	0	1	0	0	0	0	0	0	0	0	0	0
BIALITE_bin26	d__Bacteria;p__Pseudomonadota;c__Alphaproteobacteria;o__Rhizobiales;f__Rhodomicrobiaceae;g__Dichotomicrobium;s__	medium	88.27	1.6129	0.167238	0.18106	0.215323	0.563621	0	0	0	0	0	1	1	0	0	0	0	0	0	0	0	1	0	0	0	0	0	0	0	0	0	1
BIALITE_bin27	d__Bacteria;p__Spirochaetota;c__Spirochaetia;o__DSM-27196;f__PWMO01;g__JAAAOH01;s__	medium	55.56	0	0.215575	0.265801	0.323931	0.805307	0	0	0	0	0	0	0	0	0	0	0	0	0	0	0	0	0	0	0	0	0	0	0	0	0	0
BIALITE_bin28	d__Bacteria;p__Bacteroidota;c__Bacteroidia;o__Flavobacteriales;f__Flavobacteriaceae;g__Psychroflexus;s__	medium	76.93	0.570342	0.106802	0.0448684	0.139804	0.291475	0	0	0	0	0	0	0	0	0	0	0	0	0	0	0	0	0	0	0	0	0	0	0	0	0	0
BIALITE_bin29	d__Bacteria;p__Bacteroidota;c__Rhodothermia;o__Rhodothermales;f__Salinibacteraceae;g__Tc-Br11-B2g6-7;s__	medium	67.01	1.12994	1.04486	0.797936	1.78182	3.62461	0	0	0	0	0	0	0	0	0	0	0	0	0	0	0	0	0	0	0	0	0	0	0	0	0	0
BIALITE_bin30	d__Bacteria;p__Pseudomonadota;c__Alphaproteobacteria;o__DSM-16000;f__Inquilinaceae;g__;s__	medium	78.25	0.218341	0.0655025	0.0404607	0.0983415	0.204305	0	0	0	0	0	0	0	0	0	1	0	1	0	0	0	0	0	0	0	0	0	0	0	0	0	0
BIALITE_bin31	d__Bacteria;p__Planctomycetota;c__Planctomycetia;o__Pirellulales;f__Pirellulaceae;g__;s__	medium	64.39	2.35294	0.0285787	0.0788698	0.0390561	0.146505	0	0	0	0	0	0	0	0	0	0	0	1	0	0	0	0	0	0	0	0	0	0	0	0	0	0
BIALITE_bin32	d__Bacteria;p__Pseudomonadota;c__Alphaproteobacteria;o__Rhodobacterales;f__Rhodobacteraceae;g__Rhodosalinus;s__	medium	79.59	0.702811	0.0570173	0.0923906	0.12085	0.270257	0	0	0	0	0	0	0	0	0	0	0	0	0	0	1	1	1	0	0	0	0	0	0	0	0	1
BIALITE_bin33	d__Bacteria;p__Patescibacteria;c__WWE3;o__UBA101185;f__UBA10185;g__;s__	medium	73.82	4.31034	0.00361537	0.0210112	0.0181274	0.0427539	0	0	0	0	0	0	0	0	0	0	0	0	0	0	0	0	0	0	0	0	0	0	0	0	0	0
BIALITE_bin34	d__Bacteria;p__Pseudomonadota;c__Gammaproteobacteria;o__Pseudomonadales;f__Halieaceae;g__NZNC01;s__	medium	62.07	1.72414	0.0033572	0.0376099	0.020536	0.0615031	0	0	0	0	0	0	0	0	0	0	0	0	0	0	1	1	0	0	0	0	0	0	0	0	0	1
BIALITE_bin35	d__Bacteria;p__Pseudomonadota;c__Alphaproteobacteria;o__Rhodobacterales;f__Rhodobacteraceae;g__Aliishimia;s__	medium	82.48	1.11948	0.0492617	0.0709806	0.109737	0.229979	0	0	0	0	0	0	0	0	0	0	0	0	0	0	1	1	0	0	0	0	0	0	0	0	0	0
BIALITE_bin36	d__Bacteria;p__Desulfobacterota;c__Desulfobulbia;o__Desulfobulbales;f__Desulfocapsaceae;g__Desulfopila_A;s__	medium	67.86	0.595238	0.159685	0.0801173	0.171585	0.411388	0	1	0	0	0	0	1	3	0	1	0	3	0	0	0	1	0	0	0	0	0	0	0	0	0	1
BIALITE_bin37	d__Bacteria;p__Pseudomonadota;c__Gammaproteobacteria;o__Chromatiales;f__Chromatiaceae;g__Halochromatium;s__	medium	82.35	1.09195	0.362625	0.327647	0.544861	1.23513	0	0	0	0	0	1	1	0	0	1	0	2	0	0	2	2	1	0	1	1	0	0	0	0	0	0
BIALITE_bin38	d__Bacteria;p__Bacteroidota;c__Rhodothermia;o__Balneolales;f__Balneolaceae;g__SW132;s__	medium	62.84	0.819672	0.2567	0.195253	0.340718	0.792671	0	0	0	0	0	0	0	0	0	0	0	0	0	0	0	0	0	0	0	0	0	0	0	0	0	0
BIALITE_bin39	d__Bacteria;p__Spirochaetota;c__Spirochaetia;o__DSM-27196;f__Salinispiraceae;g__Salinispira;s__	high	100	0.4	0.0442797	0.0307843	0.0506648	0.125729	0	0	0	0	0	0	0	0	0	0	0	0	0	0	0	0	0	0	0	0	0	0	0	0	0	0
BIALITE_bin40	d__Bacteria;p__Patescibacteria;c__Gracilibacteria;o__UBA1369;f__PNNO01;g__PNNO01;s__	medium	66.17	0	0	0.0156253	0.0153784	0.0310037	0	0	0	0	0	0	0	0	0	0	0	0	0	0	0	0	0	0	0	0	0	0	0	0	0	0
BIALITE_bin41	d__Bacteria;p__Verrucomicrobiota;c__Kiritimatiellia;o__SLAD01;f__SLAD01;g__SKZA01;s__	high	90.07	1.35135	0.0019728	0.0312511	0.0157498	0.0489738	0	0	0	0	0	0	0	0	0	0	0	2	0	0	1	0	0	0	0	0	0	0	0	0	0	0
BIALITE_bin42	d__Bacteria;p__Patescibacteria;c__Saccharimonadia;o__Saccharimonadales;f__SLHW01;g__SLHW01;s__	medium	59.54	0	0.0116272	0.0355391	0.0262993	0.0734656	0	0	0	0	0	0	0	0	0	0	0	0	0	0	0	0	0	0	0	0	0	0	0	0	0	0
BIALITE_bin43	d__Bacteria;p__Planctomycetota;c__Phycisphaerae;o__FEN-1346;f__FEN-1346;g__;s__	medium	75	1.13636	0.237433	0.493134	0.332231	1.0628	0	1	0	0	0	0	1	1	0	1	0	0	0	0	0	0	0	0	0	0	0	0	0	0	0	2
BIALITE_bin44	d__Bacteria;p__Desulfobacterota;c__Desulfobacteria;o__Desulfobacterales;f__SKZT01;g__SKZT01;s__	medium	63.31	0.860215	0.0438489	0.248424	0.211468	0.503741	0	1	0	0	0	0	1	4	0	1	0	1	0	0	0	0	0	0	0	0	0	0	0	0	0	0
BIALITE_bin45	d__Bacteria;p__Desulfobacterota;c__Desulfovibrionia;o__Desulfovibrionales;f__Desulfohalobiaceae;g__;s__	medium	87.9	1.78571	0.0201123	0.126916	0.111347	0.258375	0	1	0	0	0	0	1	1	0	1	0	0	0	0	0	0	0	0	0	0	0	0	0	0	0	4
BIALITE_bin46	d__Bacteria;p__Bacillota_D;c__Dethiobacteria;o__DTU022;f__DTU022;g__SKPH01;s__	medium	87.08	2.04802	1.40213	0.0238903	0.0354213	1.46144	0	1	0	0	0	0	1	2	0	0	0	0	0	0	0	0	0	0	0	0	0	0	0	0	0	2
BIALITE_bin47	d__Archaea;p__Nanoarchaeota;c__Nanoarchaeia;o__Woesearchaeales;f__JACJVV01;g__;s__	medium	71.89	1.86916	0.00164387	0.0155285	0.0070364	0.0242087	0	0	0	0	0	0	0	0	0	0	0	0	0	0	0	0	0	0	0	0	0	0	0	0	0	0
BIALITE_bin48	d__Bacteria;p__Bacteroidota;c__Bacteroidia;o__Bacteroidales;f__UBA12077;g__;s__	medium	68.89	0.952381	0.095679	0.105556	0.148855	0.35009	0	0	0	0	0	0	0	0	0	0	0	0	0	0	0	0	0	0	0	0	0	0	0	0	0	0
BIALITE_bin49	d__Bacteria;p__Pseudomonadota;c__Gammaproteobacteria;o__Woeseiales;f__Woeseiaceae;g__;s__	medium	65.52	0	0.031379	0.0495886	0.0516368	0.132604	0	0	0	0	0	0	0	0	0	1	0	0	0	0	0	0	0	0	0	0	0	0	0	0	0	0
BIALITE_bin50	d__Bacteria;p__Gemmatimonadota;c__Gemmatimonadetes;o__Longimicrobiales;f__UBA6960;g__PWLA01;s__	high	94.51	3.2967	0.0267183	0.0552342	0.0390407	0.120993	0	0	0	0	0	1	1	0	0	0	0	0	0	0	0	1	0	0	0	0	0	0	0	0	0	0
BIALITE_bin51	d__Bacteria;p__Bacteroidota;c__Bacteroidia;o__Flavobacteriales;f__SKUL01;g__SKUL01;s__	medium	59.01	4.30108	0.0182344	0.0698659	0.032879	0.120979	0	0	0	0	0	0	0	0	0	0	0	0	0	0	0	0	0	0	0	0	0	0	0	0	0	0
BIALITE_bin52	d__Bacteria;p__Spirochaetota;c__Spirochaetia;o__SPDA01;f__SPDA01;g__;s__	medium	81.2	2.8	0.00431374	0.0188203	0.0186804	0.0418145	0	0	0	0	0	0	0	0	0	0	0	1	0	0	0	0	0	0	0	0	0	0	0	0	0	1
BIALITE_bin53	d__Archaea;p__Nanoarchaeota;c__Nanoarchaeia;o__Woesearchaeales;f__DSVV01;g__;s__	medium	84.36	1.86916	0.00172501	0.0199941	0.0117987	0.0335178	0	0	0	0	0	1	1	0	0	0	0	1	0	0	0	0	0	0	0	0	0	0	0	0	0	0
BIALITE_bin54	d__Bacteria;p__Desulfobacterota;c__Desulfovibrionia;o__Desulfovibrionales;f__Desulfonatronovibrionaceae;g__Desulfonatronovibrio;s__	high	93.45	1.19048	0.0552834	0.0404679	0.0950032	0.190755	0	0	0	0	0	0	0	1	0	2	0	3	1	0	0	0	0	0	0	0	0	0	0	0	0	0
BIALITE_bin55	d__Bacteria;p__Patescibacteria;c__Paceibacteria;o__UBA9983_A;f__UBA2100;g__;s__	medium	52.82	0.854701	0.0194511	0.038412	0.0506559	0.108519	0	0	0	0	0	0	0	0	0	0	0	0	0	0	0	0	0	0	0	0	0	0	0	0	0	0
BIALITE_bin56	d__Bacteria;p__Gemmatimonadota;c__Gemmatimonadetes;o__Longimicrobiales;f__UBA6960;g__REBX01;s__	high	95.79	4.3956	0.0188747	0.0223181	0.0281396	0.0693324	0	0	0	0	0	0	0	0	0	0	0	0	0	0	0	0	0	0	0	0	0	0	0	0	0	0
BIALITE_bin57	d__Bacteria;p__Pseudomonadota;c__Gammaproteobacteria;o__Pseudomonadales;f__Halieaceae;g__Congregibacter;s__	high	96.38	2.12121	0.0613334	0.0214824	0.0622542	0.14507	0	0	0	0	0	0	0	0	0	0	0	1	0	0	1	1	0	0	0	0	0	0	0	0	0	0
BIALITE_bin58	d__Bacteria;p__Bacillota;c__Bacilli;o__Izemoplasmatales;f__Izemoplasmataceae;g__B1SED10-225;s__	high	98.67	0	0.00525223	0.0310836	0.0234914	0.0598272	0	0	0	0	0	0	0	0	0	0	0	0	0	0	0	0	0	0	0	0	0	0	0	0	0	0
BIALITE_bin59	d__Bacteria;p__Pseudomonadota;c__Alphaproteobacteria;o__DSM-16000;f__Inquilinaceae;g__JAAAOG01;s__	medium	69.85	2.62009	19.5897	0.238461	0.362529	20.1907	0	0	0	0	0	0	0	0	0	1	0	1	0	0	0	0	0	0	0	0	0	0	0	0	0	0
BIALITE_bin60	d__Bacteria;p__Bacteroidota;c__Bacteroidia;o__Bacteroidales;f__Marinilabiliaceae;g__Marinilabilia;s__	medium	68.77	0	0.0332027	0.021017	0.0514285	0.105648	0	0	0	0	0	0	0	0	0	0	0	0	0	0	0	0	0	0	0	0	0	0	0	0	0	0
BIALITE_bin61	d__Bacteria;p__Nitrospinota;c__Nitrospinia;o__Nitrospinales;f__Nitrospinaceae;g__Nitrospina;s__	medium	65.6	0.854701	0	0.0459073	0.00788327	0.0537906	0	0	0	0	0	0	0	0	0	0	0	0	0	0	0	0	0	0	0	0	0	0	0	0	0	0
BIALITE_bin62	d__Bacteria;p__Cyanobacteriota;c__Cyanobacteriia;o__Cyanobacteriales;f__Rubidibacteraceae;g__Halothece;s__	medium	78.1	1.11359	1.14833	0.719832	1.2412	3.10936	0	0	0	0	0	1	1	0	0	0	0	1	0	0	0	1	0	0	0	0	0	0	0	0	0	0
BIALITE_bin63	d__Bacteria;p__Patescibacteria;c__Paceibacteria;o__UBA9983_A;f__UBA918;g__OLB19;s__	medium	50.66	2.99145	0.00568955	0.0220564	0.0104031	0.038149	0	0	0	0	0	0	0	0	0	0	0	0	0	0	0	0	0	0	0	0	0	0	0	0	0	0
BIALITE_bin64	d__Bacteria;p__Spirochaetota;c__Spirochaetia;o__DSM-16054;f__Sediminispirochaetaceae;g__;s__	medium	78.2	2.27273	0.00603565	0.0209588	0.0174886	0.044483	0	0	0	0	0	0	0	0	0	0	0	0	0	0	0	0	0	0	0	0	0	0	0	0	0	1
BIALITE_bin65	d__Bacteria;p__Campylobacterota;c__Campylobacteria;o__Campylobacterales;f__SZUA-545;g__CSSED11-302;s__	medium	87.46	1.47436	0.00619394	0.0151201	0.0111278	0.0324418	1	0	0	0	0	0	1	0	0	0	0	1	0	0	0	0	0	0	0	0	0	0	0	0	0	0
BIALITE_bin66	d__Archaea;p__Nanoarchaeota;c__Nanoarchaeia;o__Woesearchaeales;f__SKIA01;g__SKIA01;s__	medium	80.37	3.73832	0.00608225	0.030689	0.0133047	0.050076	0	0	0	0	0	0	0	0	0	0	0	0	0	0	0	0	0	0	0	0	0	0	0	0	0	0
BIALITE_bin67	d__Bacteria;p__Bacteroidota;c__Bacteroidia;o__Bacteroidales;f__Marinilabiliaceae;g__Marinilabilia;s__	medium	70.13	0.815217	0.0291554	0.0402409	0.0684577	0.137854	0	0	0	0	0	0	0	0	0	0	0	1	0	0	0	0	0	0	0	0	0	0	0	0	0	0
BIALITE_bin68	d__Bacteria;p__Bacteroidota;c__Rhodothermia;o__Balneolales;f__Balneolaceae;g__Rhodohalobacter;s__	medium	60.66	0.819672	0.0174772	0.255605	0.139957	0.413039	0	0	0	0	0	0	0	0	0	0	0	0	0	0	0	0	0	0	0	0	0	0	0	0	0	0
BIALITE_bin69	d__Bacteria;p__Pseudomonadota;c__Gammaproteobacteria;o__Pseudomonadales;f__Pseudohongiellaceae;g__PWQG01;s__	medium	56.53	0.740741	0.00398711	0.0233346	0.0161898	0.0435115	0	0	0	0	0	0	0	0	0	0	0	0	0	0	0	1	0	0	0	0	0	0	0	0	0	0
BIALITE_bin70	d__Bacteria;p__Patescibacteria;c__Paceibacteria;o__Paceibacterales;f__;g__;s__	medium	60	0	0.00487534	0.0173427	0.0159814	0.0381994	0	0	0	0	0	0	0	0	0	0	0	0	0	0	0	0	0	0	0	0	0	0	0	0	0	0
BIALITE_bin71	d__Bacteria;p__Pseudomonadota;c__Gammaproteobacteria;o__Pseudomonadales;f__Porticoccaceae;g__Porticoccus;s__Porticoccus sp002707685	medium	67.47	1.48148	0.0261762	0.0288524	0.0267817	0.0818103	0	0	0	0	0	0	0	0	0	0	0	0	0	0	0	0	0	0	0	0	0	0	0	0	0	0
BIALITE_bin72	d__Bacteria;p__Desulfobacterota_F;c__Desulfuromonadia;o__Desulfuromonadales;f__Geopsychrobacteraceae;g__BM522;s__	medium	67.74	0.645161	0.00527558	0.0406909	0.0233701	0.0693365	0	0	0	0	0	0	0	0	0	0	0	1	0	0	0	0	0	0	0	0	0	0	0	0	0	0
BIALITE_bin73	d__Bacteria;p__Bacteroidota;c__Bacteroidia;o__Flavobacteriales;f__Vicingaceae;g__;s__	high	94.62	1.6129	0.013019	0.0347949	0.0194455	0.0672595	0	0	0	0	0	0	0	0	0	0	0	0	0	0	0	0	0	0	0	0	0	0	0	0	0	0
BIALITE_bin74	d__Bacteria;p__Pseudomonadota;c__Gammaproteobacteria;o__Burkholderiales;f__Nitrosomonadaceae;g__Nitrosomonas;s__	medium	81.82	1.50376	0.00106233	0.0731205	0.0167517	0.0909345	0	0	0	0	0	1	1	0	0	0	0	0	0	0	0	1	0	0	0	0	0	0	0	0	0	0
BIALITE_bin75	d__Bacteria;p__Fermentibacterota;c__Fermentibacteria;o__Fermentibacterales;f__Fermentibacteraceae;g__Sabulitectum;s__	high	90.66	1.28205	0.00231156	0.0504836	0.0576829	0.110478	0	0	0	0	0	0	0	0	0	0	0	1	0	0	0	0	0	0	0	0	0	0	0	0	0	0
BIALITE_bin76	d__Bacteria;p__Spirochaetota;c__Spirochaetia;o__DSM-27196;f__PWMO01;g__PWMO01;s__PWMO01 sp007123465	high	96.8	2.26667	0.00260677	0.027404	0.0169128	0.0469236	0	0	0	0	0	0	0	0	0	0	0	0	0	0	0	0	0	0	0	0	0	0	0	0	0	1
BIALITE_bin77	d__Bacteria;p__Planctomycetota;c__Planctomycetia;o__Pirellulales;f__Pirellulaceae;g__;s__	medium	87.7	1.17647	0.00257255	0.0231495	0.00716829	0.0328903	0	0	0	0	0	0	0	0	0	0	0	1	0	0	0	0	0	0	0	0	0	0	0	0	0	0
BIALITE_bin78	d__Bacteria;p__Hydrogenedentota;c__Hydrogenedentia;o__Hydrogenedentiales;f__WGMK01;g__;s__	medium	54.55	0	0.0067956	0.0258917	0.0136492	0.0463365	0	0	0	0	0	0	0	0	0	0	0	0	0	0	0	0	0	0	0	0	0	0	0	0	0	1
BIALITE_bin79	d__Bacteria;p__Pseudomonadota;c__Alphaproteobacteria;o__Rhodobacterales;f__Rhodobacteraceae;g__Tranquillimonas;s__	medium	72.68	3.0303	0.0148669	0.0511006	0.0351191	0.101087	0	0	0	0	0	0	0	0	1	0	0	0	0	0	0	0	0	0	0	0	0	0	0	0	0	1
BIALITE_bin80	d__Bacteria;p__Desulfobacterota;c__Desulfobacteria;o__Desulfobacterales;f__Desulfosalsimonadaceae;g__B1SED10-16;s__	high	91.61	2.58065	0.00862017	0.0611803	0.0370351	0.106836	0	1	0	0	0	0	1	3	0	0	0	0	0	0	0	0	0	0	0	0	0	0	0	0	0	4
BIALITE_bin81	d__Bacteria;p__Verrucomicrobiota;c__Kiritimatiellia;o__SS1-B-03-39;f__;g__;s__	high	93.41	0.705053	0.0975392	0.0283176	0.0471957	0.173053	0	0	0	0	0	0	0	0	0	0	0	0	0	0	0	0	0	0	0	0	0	0	0	0	0	0
BIALITE_bin82	d__Bacteria;p__Pseudomonadota;c__Alphaproteobacteria;o__Rhodobacterales;f__Rhodobacteraceae;g__GCA-2748265;s__	medium	51.72	0	0.0369029	0.0642011	0.0862337	0.187338	0	0	0	0	0	0	0	0	0	0	0	1	0	0	1	2	1	0	0	0	0	0	0	0	0	0
BIALITE_bin83	d__Bacteria;p__Patescibacteria;c__Paceibacteria;o__UBA9983_A;f__UBA918;g__OLB19;s__	medium	60.94	0.854701	0.00119841	0.0437912	0.00786805	0.0528576	0	0	0	0	0	0	0	0	0	0	0	0	0	0	0	0	0	0	0	0	0	0	0	0	0	0
BIALITE_bin84	d__Archaea;p__Nanoarchaeota;c__Nanoarchaeia;o__Woesearchaeales;f__21-14-0-10-32-9;g__;s__	medium	79.91	0.311526	0.0163074	0.0238974	0.0399082	0.080113	0	0	0	0	0	0	0	0	0	0	0	0	0	0	0	0	0	0	0	0	0	0	0	0	0	0
BIALITE_bin85	d__Bacteria;p__Deinococcota;c__Deinococci;o__Deinococcales;f__Trueperaceae;g__SLSQ01;s__	medium	77.75	1.27119	0.00602663	0.107445	0.0450199	0.158491	0	0	0	0	0	0	0	0	0	1	0	1	0	0	0	1	0	0	0	0	0	0	0	0	0	0
BIALITE_bin86	d__Bacteria;p__Deinococcota;c__Deinococci;o__Deinococcales;f__Trueperaceae;g__;s__	medium	89.41	0.423729	0.0313855	0.0223945	0.0796688	0.133449	0	0	0	0	0	0	0	0	0	0	0	0	0	0	0	1	0	0	0	0	0	0	0	0	0	0
BIALITE_bin87	d__Bacteria;p__Bacteroidota;c__Bacteroidia;o__UBA10329;f__UBA10329;g__;s__	medium	52.46	0.537634	0.016755	0.0405051	0.0387453	0.0960054	0	0	0	0	0	0	0	0	0	0	0	0	0	0	0	0	0	0	0	0	0	0	0	0	0	0
BIALITE_bin88	d__Bacteria;p__Bacteroidota;c__Bacteroidia;o__Flavobacteriales;f__Cryomorphaceae;g__T3Sed10-241;s__	medium	73.94	0	0.102345	0.091537	0.127865	0.321747	0	0	0	0	0	0	0	0	0	0	0	0	0	0	0	1	0	0	0	0	0	0	0	0	0	0
BIALITE_bin89	d__Bacteria;p__Spirochaetota;c__Spirochaetia;o__DSM-16054;f__Sediminispirochaetaceae;g__DSBN01;s__	high	93.11	3.78788	0.0059483	0.0438975	0.0489334	0.0987792	0	0	0	0	0	0	0	0	0	0	0	0	0	0	0	0	0	0	0	0	0	0	0	0	0	2
BIALITE_bin90	d__Bacteria;p__Pseudomonadota;c__Alphaproteobacteria;o__Rhodobacterales;f__Rhodobacteraceae;g__Roseovarius;s__	medium	54.62	5.17241	0.198843	0.180225	0.455327	0.834395	0	0	0	0	0	0	0	0	0	0	0	0	0	0	0	0	0	0	0	0	0	0	0	0	0	2
BIALITE_bin91	d__Bacteria;p__Bacteroidota;c__Bacteroidia;o__Flavobacteriales;f__Schleiferiaceae;g__;s__	high	98.92	0.537634	0	0.0246999	0.0250175	0.0497174	0	0	0	0	0	0	0	0	0	0	0	0	0	0	0	0	0	0	0	0	0	0	0	0	0	0
BIALITE_bin92	d__Archaea;p__Nanoarchaeota;c__Nanoarchaeia;o__Woesearchaeales;f__SKIA01;g__SKIA01;s__	medium	54.92	0	0.00116778	0.0138734	0.00473446	0.0197757	0	0	0	0	0	0	0	0	0	0	0	0	0	0	0	0	0	0	0	0	0	0	0	0	0	0
BIALITE_bin93	d__Bacteria;p__Myxococcota;c__Bradymonadia;o__Bradymonadales;f__Bradymonadaceae;g__Persicimonas;s__	medium	71.48	2.70968	0.00362167	0.105456	0.0286638	0.137742	0	0	0	0	0	0	0	0	0	0	0	0	0	0	0	0	0	0	0	0	0	0	1	0	0	0
BIALITE_bin94	d__Bacteria;p__Spirochaetota;c__Spirochaetia;o__DSM-27196;f__SKKC01;g__SKKC01;s__	high	98.37	1.6	0.0217852	0.0340659	0.0505423	0.106393	0	0	0	0	0	0	0	0	0	0	0	0	0	0	0	0	0	0	0	0	0	0	0	0	0	0
BIALITE_bin95	d__Bacteria;p__Spirochaetota;c__Spirochaetia;o__SPDA01;f__B32-G16;g__;s__	medium	75.22	2.29885	0.00377388	0.0180384	0.0200143	0.0418266	0	0	0	0	0	0	0	0	0	0	0	1	0	0	0	0	0	0	0	0	0	0	0	0	0	1
BIALITE_bin96	d__Archaea;p__Thermoplasmatota;c__E2;o__DHVEG-1;f__DHVEG-1;g__EX4572-165;s__	medium	78.53	3.2	0.0280386	0.117867	0.181571	0.327476	1	0	0	0	0	0	1	0	0	0	0	1	0	0	0	0	0	0	0	0	0	0	0	0	0	0
BIALITE_bin97	d__Bacteria;p__Bacteroidota;c__Bacteroidia;o__Flavobacteriales;f__Schleiferiaceae;g__CAJXMS01;s__	medium	72.13	0.0179211	0.00680139	0.0232753	0.0134035	0.0434802	0	0	0	0	0	0	0	0	0	0	0	0	0	0	0	0	0	0	0	0	0	0	0	0	0	0
BIALITE_bin98	d__Bacteria;p__Bacteroidota;c__Bacteroidia;o__Bacteroidales;f__UBA7960;g__;s__	high	91.4	0	0.047364	0.0298991	0.0600357	0.137299	0	0	0	0	0	0	0	0	0	0	0	0	0	0	0	0	0	0	0	0	0	0	0	0	0	0
BIALITE_bin99	d__Archaea;p__Thermoplasmatota;c__E2;o__DHVEG-1;f__DHVEG-1;g__;s__	high	92.8	0.8	0.00453943	0.0398951	0.0534965	0.0979311	1	0	0	0	0	0	1	0	0	0	0	2	0	0	0	0	0	0	0	0	0	0	0	0	0	0
BIALITE_bin100	d__Bacteria;p__Spirochaetota;c__UBA4802;o__UBA4802;f__UBA5550;g__;s__	high	96.56	3.37079	0.01734	0.0642553	0.0783035	0.159899	0	1	0	0	0	0	1	1	0	0	0	1	1	0	0	0	0	0	0	0	0	0	0	0	0	0
BIALITE_bin101	d__Bacteria;p__Verrucomicrobiota;c__Verrucomicrobiae;o__Verrucomicrobiales;f__DEV007;g__Arctic95D-9;s__	medium	75.93	2.04082	0.00834934	0.016201	0.0106906	0.0352409	0	0	0	0	0	0	0	0	0	0	0	0	0	0	0	0	0	0	0	0	0	0	0	0	0	1
BIALITE_bin102	d__Bacteria;p__Desulfobacterota;c__Desulfobulbia;o__Desulfobulbales;f__Desulfocapsaceae;g__Desulfopila_A;s__	medium	59.81	0.892857	0.108621	0.0390177	0.0847453	0.232384	0	0	0	0	0	0	0	0	0	0	0	2	0	0	0	1	0	0	0	0	0	0	0	0	0	4
BIALITE_bin103	d__Bacteria;p__Myxococcota;c__Polyangia;o__HGW-17;f__SLPX01;g__SLPX01;s__	medium	61.16	1.31336	0.00641933	0.0319312	0.0349433	0.0732938	1	0	0	0	0	0	1	0	0	0	0	2	0	0	0	0	0	0	0	0	0	0	0	0	0	0
BIALITE_bin104	d__Bacteria;p__Actinomycetota;c__Acidimicrobiia;o__Acidimicrobiales;f__SKKL01;g__SKKL01;s__	medium	88.03	1.7094	0.00364997	0.0548643	0.0120275	0.0705418	0	0	0	0	0	0	0	0	1	0	0	0	0	0	0	1	0	0	0	0	0	0	0	0	0	0
BIALITE_bin105	d__Archaea;p__Thermoplasmatota;c__E2;o__DHVEG-1;f__DHVEG-1;g__;s__	high	90.8	0	0.0771963	0.0287942	0.0595769	0.165567	1	0	0	0	0	0	1	0	0	0	0	1	1	0	0	0	0	0	0	0	0	0	0	0	0	0
BIALITE_bin106	d__Bacteria;p__Verrucomicrobiota;c__Lentisphaeria;o__UBA1407;f__;g__;s__	medium	89.19	3.06992	0.202669	0.0337173	0.17219	0.408577	0	0	0	0	0	0	0	0	0	0	0	0	0	0	0	0	0	0	0	0	0	0	0	0	0	0
BIALITE_bin107	d__Bacteria;p__Actinomycetota;c__Actinomycetia;o__Euzebyales;f__Egibacteraceae;g__T1Sed10-49;s__	medium	89.74	0.854701	0.0130302	0.043901	0.0407157	0.0976468	0	0	0	0	0	0	0	0	0	0	0	3	0	0	0	0	0	0	0	0	0	0	0	0	0	0
BIALITE_bin108	d__Bacteria;p__Hydrogenedentota;c__Hydrogenedentia;o__Hydrogenedentiales;f__SLHB01;g__SKRY01;s__	medium	64.91	0	0.0120911	0.0356045	0.0311138	0.0788093	0	0	0	0	0	0	0	0	0	0	0	2	0	0	0	0	0	0	0	0	0	0	0	0	0	0
BIALITE_bin109	d__Bacteria;p__Bdellovibrionota;c__Oligoflexia;o__Oligoflexales;f__RGVZ01;g__;s__	medium	72.57	7.89474	0	0.021786	0.00183955	0.0236255	0	0	0	0	0	0	0	0	0	0	0	1	0	0	0	1	0	0	0	0	0	0	0	0	0	0
BIALITE_bin110	d__Bacteria;p__Omnitrophota;c__Koll11;o__Duberdicusellales;f__4484-171;g__PXAH01;s__	medium	74.57	7.52688	0.0151451	0.0784396	0.0521781	0.145763	0	0	0	0	0	0	0	0	0	0	0	1	0	0	0	0	0	0	0	0	0	0	0	0	0	0
BIALITE_bin111	d__Bacteria;p__Bacteroidota;c__Ignavibacteria;o__Ignavibacteriales;f__Melioribacteraceae;g__;s__	medium	75.53	0.27933	0.027211	0.32867	0.12923	0.48511	0	0	0	0	0	0	0	0	0	0	0	0	0	0	0	0	0	0	0	0	0	0	0	0	1	0
BIALITE_bin112	d__Bacteria;p__Bacteroidota;c__Bacteroidia;o__Bacteroidales;f__VadinHA17;g__UBA9300;s__	high	95.7	1.88172	0.00296758	0.0377735	0.0105837	0.0513248	0	0	0	0	0	0	0	0	0	0	0	0	0	0	0	1	0	0	0	0	0	0	0	0	0	2
BIALITE_bin113	d__Bacteria;p__Spirochaetota;c__UBA4802;o__UBA4802;f__UB4802;g__M55B154;s__	medium	76.87	1.1236	0	0.0167185	0.0225769	0.0392954	0	0	0	0	0	0	0	0	0	1	0	0	0	0	0	0	0	0	0	0	0	0	0	0	0	0
BIALITE_bin114	d__Bacteria;p__Pseudomonadota;c__Alphaproteobacteria;o__Bin95;f__Bin95;g__JACKII01;s__	medium	55.17	0	0.0274561	0.0647188	0.0487326	0.140907	0	0	0	0	0	0	0	0	0	0	0	0	0	0	0	0	0	0	0	0	0	0	0	0	0	1
BIALITE_bin115	d__Bacteria;p__Hydrogenedentota;c__Hydrogenedentia;o__Hydrogenedentiales;f__JAEUWI01;g__JAEUWI01;s__	medium	88.83	1.0989	0.012173	0.0498589	0.0309683	0.0930001	0	0	0	0	0	0	0	0	0	0	0	1	0	0	0	0	0	0	0	0	0	0	0	0	0	0
BIALITE_bin116	d__Archaea;p__Halobacteriota;c__Halobacteria;o__Halobacteriales;f__Haloferacaceae;g__Halorubrum;s__	medium	70.2	5.13308	0.00240424	0.0235737	0.0266695	0.0526474	0	0	0	0	0	0	0	0	0	0	0	0	0	0	0	1	0	0	0	0	0	0	0	0	0	0
BIALITE_bin117	d__Bacteria;p__Gemmatimonadota;c__Gemmatimonadetes;o__Longimicrobiales;f__UBA6960;g__SLBA01;s__	medium	73.63	2.1978	0.0229014	0.166582	0.0907337	0.280217	0	0	0	0	0	0	0	0	0	0	0	0	0	0	0	0	0	0	0	0	0	0	0	0	0	1
BIALITE_bin118	d__Bacteria;p__Pseudomonadota;c__Alphaproteobacteria;o__Rhodobacterales;f__Rhodobacteraceae;g__Muriiphilus;s__	medium	50	0	0.0198462	0.0874932	0.0518971	0.159236	0	0	0	0	0	1	1	0	0	0	0	1	0	0	1	1	0	0	0	0	0	0	0	0	0	1
BIALITE_bin119	d__Bacteria;p__Planctomycetota;c__Planctomycetia;o__Pirellulales;f__Pirellulaceae;g__Aureliella;s__	medium	67.41	1.17647	0.0131374	0.061449	0.033445	0.108031	0	0	0	0	0	0	0	0	0	0	0	0	0	0	0	0	0	0	0	0	0	0	0	0	0	0
BIALITE_bin120	d__Bacteria;p__Planctomycetota;c__Planctomycetia;o__Planctomycetales;f__Planctomycetaceae;g__;s__	medium	57.73	2.28758	0.00345059	0.0669844	0.0273458	0.0977807	0	0	0	0	0	0	0	0	0	0	0	1	0	0	0	0	0	0	0	0	0	0	0	0	0	0
BIALITE_bin121	d__Bacteria;p__Spirochaetota;c__Leptospirae;o__Leptospirales;f__Leptonemataceae;g__;s__	high	91.18	0	0.00338629	0.0180526	0.00892982	0.0303687	0	0	0	0	0	0	0	0	0	0	0	0	0	0	0	1	0	0	0	0	0	0	0	0	0	0
BIALITE_bin122	d__Bacteria;p__Pseudomonadota;c__Gammaproteobacteria;o__UBA5335;f__UBA5335;g__SLRW01;s__	medium	74.93	1.93662	0.00521292	0.12513	0.0442522	0.174595	0	0	0	0	0	0	0	0	0	0	0	0	0	0	0	0	0	0	0	0	0	0	0	0	0	0
BIALITE_bin123	d__Bacteria;p__Verrucomicrobiota;c__Verrucomicrobiae;o__Opitutales;f__Puniceicoccaceae;g__Puniceicoccus;s__	medium	65.17	1.68919	0.0112314	0.0194754	0.00918596	0.0398928	0	0	0	0	0	0	0	0	0	0	0	0	0	0	0	0	0	0	0	0	0	0	0	0	0	0
BIALITE_bin124	d__Bacteria;p__Omnitrophota;c__Koll11;o__SKK-01;f__SKK-01;g__;s__	medium	91.3	6.51486	0.0041539	0.0223927	0.0104581	0.0370047	0	0	0	0	0	0	0	0	0	0	0	0	0	0	0	0	0	0	0	0	0	0	0	0	0	0
BIALITE_bin125	d__Bacteria;p__Bacteroidota;c__Bacteroidia;o__Chitinophagales;f__Saprospiraceae;g__;s__	medium	85.6	0	0.103854	0.360459	0.235026	0.69934	0	0	0	0	0	0	0	0	0	0	0	0	0	0	0	0	0	0	0	0	0	0	0	0	0	0
BIALITE_bin126	d__Bacteria;p__Bacteroidota;c__Kapabacteria;o__Kapabacteriales;f__UBA2268;g__;s__	medium	53.45	0	0.0144636	0.0170987	0.0227212	0.0542835	0	0	0	0	0	0	0	0	0	0	0	1	0	0	0	0	0	0	0	0	0	0	0	0	1	0
BIALITE_bin127	d__Bacteria;p__Pseudomonadota;c__Gammaproteobacteria;o__Pseudomonadales;f__DT-91;g__DT-91;s__	medium	65.52	0	0.00386549	0.0131235	0.013788	0.030777	0	0	0	0	0	0	0	0	0	0	0	0	0	0	0	0	0	0	0	0	0	0	0	0	0	0
BIALITE_bin128	d__Bacteria;p__Pseudomonadota;c__Gammaproteobacteria;o__Xanthomonadales;f__Wenzhouxiangellaceae;g__Wenzhouxiangella;s__	high	92.36	2.2494	0.0104284	0.121903	0.0642834	0.196614	0	0	0	0	0	0	0	0	0	1	0	0	0	0	0	0	0	0	0	0	0	0	0	0	0	1
BIALITE_bin129	d__Bacteria;p__Bacteroidota;c__Bacteroidia;o__Bacteroidales;f__Tenuifilaceae;g__Perlabentimonas;s__	medium	84.05	2.61905	0.202443	0.135581	0.246559	0.584583	0	0	0	0	0	0	0	0	0	0	0	0	0	0	0	0	0	0	0	0	0	0	0	0	0	1
BIALITE_bin130	d__Bacteria;p__Pseudomonadota;c__Gammaproteobacteria;o__Nitrococcales;f__Aquisalimonadaceae;g__Aquisalimonas;s__	medium	55.17	0	0.00402312	0.0278219	0.0165609	0.0484059	0	0	0	0	0	0	0	0	1	0	0	0	0	0	0	0	0	0	0	0	0	0	0	0	0	2
BIALITE_bin131	d__Bacteria;p__Pseudomonadota;c__Gammaproteobacteria;o__UBA4486;f__UBA4486;g__Methylohalomonas;s__	medium	89.79	3.73631	0.00336006	0.0361482	0.018615	0.0581233	0	0	0	0	0	0	0	0	0	0	0	0	0	0	1	1	0	1	0	0	0	0	0	0	0	1
BIALITE_bin132	d__Bacteria;p__Planctomycetota;c__Planctomycetia;o__Pirellulales;f__Pirellulaceae;g__Aureliella;s__	medium	51.23	0	0.0175347	0.0440793	0.0260509	0.0876649	0	0	0	0	0	0	0	0	0	0	0	1	0	0	0	0	0	0	0	0	0	0	0	0	0	0
BIALITE_bin133	d__Bacteria;p__Patescibacteria;c__Paceibacteria;o__Paceibacterales;f__PWMZ01;g__;s__	medium	61.08	1.1236	0.0105809	0.0609293	0.0377607	0.109271	0	0	0	0	0	0	0	0	0	0	0	0	0	0	0	0	0	0	0	0	0	0	0	0	0	0
BIALITE_bin134	d__Bacteria;p__Planctomycetota;c__Planctomycetia;o__Pirellulales;f__Pirellulaceae;g__JAAYDI01;s__	medium	84.94	2.29885	0.0141247	0.0999149	0.0686784	0.182718	0	0	0	0	0	0	0	0	0	0	0	2	0	0	0	0	0	0	0	0	0	0	0	0	0	0
BIALITE_bin135	d__Bacteria;p__Desulfobacterota;c__Desulfobacteria;o__Desulfobacterales;f__Desulfosalsimonadaceae;g__Desulfosalsimonas;s__Desulfosalsimonas propionicica	medium	68.06	1.29032	0.0273031	0.121718	0.130728	0.279749	0	1	0	0	0	0	1	2	0	0	0	0	0	0	0	1	0	0	0	0	0	0	0	0	0	3
BIALITE_bin136	d__Bacteria;p__Pseudomonadota;c__Gammaproteobacteria;o__UBA4486;f__UBA4486;g__Methylohalomonas;s__	medium	73.26	1.40845	0.0120883	0.0450927	0.0334107	0.0905917	0	0	0	0	0	0	0	0	0	0	0	0	0	0	1	0	0	1	0	0	0	0	0	0	0	1
BIALITE_bin137	d__Bacteria;p__Bacteroidota;c__Bacteroidia;o__Bacteroidales;f__JAGXLC01;g__;s__	medium	80.26	1.66667	0.00432128	0.0175928	0.0174315	0.0393456	0	0	0	0	0	0	0	0	0	0	0	1	0	0	0	0	0	0	0	0	0	0	0	0	1	0
BIALITE_bin138	d__Bacteria;p__Deinococcota;c__Deinococci;o__Deinococcales;f__Trueperaceae;g__SLSQ01;s__	medium	56.71	9.74576	0.00489013	0.047007	0.0278424	0.0797395	0	0	0	0	0	0	0	0	0	1	0	0	0	0	0	1	0	0	0	0	0	0	0	0	0	0
BIALITE_bin139	d__Bacteria;p__Spirochaetota;c__B62-G9;o__B62-G9;f__B62-G9;g__;s__	medium	87.6	5.6	0.0666587	0.0221239	0.0166917	0.105474	0	1	0	0	0	0	1	1	0	1	0	0	0	0	0	0	0	0	0	0	0	0	0	0	0	1
BIALITE_bin140	d__Bacteria;p__Patescibacteria;c__Paceibacteria;o__Paceibacterales;f__UBA10102;g__;s__	medium	68.12	0	0	0.0199585	0.00629443	0.026253	0	0	0	0	0	0	0	0	0	0	0	0	0	0	0	0	0	0	0	0	0	0	0	0	0	0
BIALITE_bin141	d__Bacteria;p__Acidobacteriota;c__Aminicenantia;o__Aminicenantales;f__Aminicenantaceae;g__;s__	medium	87.43	1.28205	0.0149722	0.0399762	0.0507204	0.105669	0	0	0	0	0	0	0	0	0	0	0	1	0	0	0	0	0	0	0	0	0	0	0	0	0	0
BIALITE_bin142	d__Bacteria;p__Pseudomonadota;c__Alphaproteobacteria;o__Rickettsiales;f__;g__;s__	high	94.51	0	0.00391181	0.0474548	0.0252496	0.0766162	0	0	0	0	0	0	0	0	0	0	0	0	0	0	0	0	0	0	0	0	0	0	0	0	0	0
BIALITE_bin143	d__Bacteria;p__Bacteroidota;c__Bacteroidia;o__Bacteroidales;f__Prolixibacteraceae;g__Tangfeifania;s__	medium	81.83	2.95699	0.00507532	0.0214271	0.0160176	0.04252	0	0	0	0	0	0	0	0	0	0	0	0	0	0	0	0	0	0	0	0	0	0	0	0	0	0
BIALITE_bin144	d__Bacteria;p__Pseudomonadota;c__Gammaproteobacteria;o__PWYM01;f__PWYM01;g__PWYM01;s__	medium	73.54	0.880282	0.00744868	0.0231954	0.0139949	0.044639	0	0	0	0	0	1	1	0	0	0	0	0	0	0	0	1	0	0	0	0	0	0	0	0	0	0
BIALITE_bin145	d__Bacteria;p__Patescibacteria;c__Gracilibacteria;o__UBA1369;f__PNNO01;g__;s__	medium	79.7	0	0.00785185	0.0719939	0.0968544	0.1767	0	0	0	0	0	1	1	0	0	0	0	0	0	0	0	0	0	0	0	0	0	0	0	0	0	0
BIALITE_bin146	d__Bacteria;p__Bacillota_A;c__Clostridia;o__Acetivibrionales;f__;g__;s__	medium	51.75	0	0.0138882	0.00710056	0.0186965	0.0396853	0	0	0	0	0	0	0	0	0	0	0	0	0	0	0	0	0	0	0	0	0	0	0	0	0	0
BIALITE_bin147	d__Bacteria;p__Bacillota_F;c__Halanaerobiia;o__Halanaerobiales;f__Halarsenatibacteraceae;g__SLSL01;s__	medium	78.25	2.48538	0.0148655	0.043731	0.0333368	0.0919332	0	0	0	0	0	0	0	0	0	0	0	0	0	0	0	0	0	0	0	0	0	0	0	0	0	3
BIALITE_bin148	d__Bacteria;p__Patescibacteria;c__Paceibacteria;o__Paceibacterales;f__PWPS01;g__PWHW01;s__	medium	77.87	6.89655	0.00737699	0.0440898	0.0393284	0.0907952	0	0	0	0	0	0	0	0	0	0	0	0	0	0	0	0	0	0	0	0	0	0	0	0	0	0
BIALITE_bin149	d__Bacteria;p__Planctomycetota;c__UBA8742;o__UBA2392;f__UBA2392;g__JADJRK01;s__	medium	78.91	2.84091	0.00775772	0.0920274	0.0536737	0.153459	0	0	0	0	0	0	0	0	0	0	0	1	0	0	0	0	0	0	0	0	0	0	0	0	0	2
BIALITE_bin150	d__Bacteria;p__Gemmatimonadota;c__Gemmatimonadetes;o__Longimicrobiales;f__UBA6960;g__;s__	medium	96.7	7.69231	0.00605831	0.0594134	0.0225818	0.0880536	0	0	0	0	0	0	0	0	0	0	0	0	0	0	0	0	0	0	0	0	0	0	0	0	0	0
BIALITE_bin151	d__Bacteria;p__Spirochaetota;c__Spirochaetia;o__DSM-27196;f__Alkalispirochaetaceae;g__Alkalispirochaeta;s__	high	91.2	0	0.0121085	0.0933779	0.0525627	0.158049	0	0	0	0	0	0	0	0	0	0	0	1	0	0	0	0	0	0	0	0	0	0	0	0	0	2
BIALITE_bin152	d__Bacteria;p__Deinococcota;c__Deinococci;o__Deinococcales;f__Trueperaceae;g__CSSed10-48;s__	medium	86.27	0.847458	0.00442828	0.038176	0.0306496	0.0732539	0	0	0	0	0	0	0	0	0	1	0	2	0	0	0	1	0	0	0	0	0	0	0	0	0	0
BIALITE_bin153	d__Bacteria;p__Bacteroidota;c__Bacteroidia;o__Bacteroidales;f__GCA-2748055;g__;s__	high	90.24	1.66667	0.00760454	0.0442074	0.0383147	0.0901266	0	0	0	0	0	0	0	0	0	0	0	0	0	0	0	0	0	0	0	0	0	0	0	0	1	0
BIALITE_bin154	d__Bacteria;p__Patescibacteria;c__Microgenomatia;o__UBA1400;f__PJMF01;g__WJLO01;s__	medium	61.7	9.97617	0.00862862	0.0850935	0.0715584	0.165281	0	0	0	0	0	0	0	0	0	0	0	0	0	0	0	0	0	0	0	0	0	0	0	0	0	0
BIALITE_bin155	d__Bacteria;p__Pseudomonadota;c__Gammaproteobacteria;o__Xanthomonadales;f__Wenzhouxiangellaceae;g__Wenzhouxiangella;s__	medium	60.52	0	0.143442	0.76281	0.386346	1.2926	0	0	0	0	0	0	0	0	0	0	0	0	0	0	0	2	0	0	0	0	0	0	0	0	0	0
BIALITE_bin156	d__Bacteria;p__Verrucomicrobiota;c__Lentisphaeria;o__UBA1407;f__PUNB01;g__SLSR01;s__	medium	59.76	0.705053	0.280584	1.84676	1.39545	3.5228	0	0	0	0	0	0	0	0	0	0	0	0	0	0	0	0	0	0	0	0	0	0	0	0	0	0
BIALITE_bin157	d__Archaea;p__Nanoarchaeota;c__Nanoarchaeia;o__Pacearchaeales;f__GW2011-AR1;g__WJLC01;s__	medium	50	0	0.00260181	0.0374069	0.0256137	0.0656225	0	0	0	0	0	1	1	0	0	0	0	0	0	0	0	0	0	0	0	0	0	0	0	0	0	0
BIALITE_bin158	d__Bacteria;p__Bacteroidota;c__Bacteroidia;o__Flavobacteriales;f__Cryomorphaceae;g__T3Sed10-241;s__	high	90.27	0	0.0354521	0.0636307	0.104634	0.203716	0	0	0	0	0	0	0	0	0	0	0	0	0	0	0	0	0	0	0	0	0	0	0	0	0	0
BIALITE_bin159	d__Bacteria;p__Bacteroidota;c__Rhodothermia;o__Balneolales;f__Balneolaceae;g__SW132;s__	medium	68.49	0	0.11384	0.207519	0.161694	0.483054	0	0	0	0	0	0	0	0	0	0	0	0	0	0	0	0	0	0	0	0	0	0	0	0	0	0
BIALITE_bin160	d__Bacteria;p__Pseudomonadota;c__Gammaproteobacteria;o__Pseudomonadales;f__HTCC2089;g__UBA7803;s__	medium	65.52	0	0.0207609	0.156174	0.097336	0.274271	0	0	0	0	0	0	0	0	0	0	0	0	0	0	0	1	0	1	0	0	0	0	0	0	1	0
BIALITE_bin161	d__Bacteria;p__Bacteroidota;c__Bacteroidia;o__Bacteroidales;f__B18-G4;g__M55B132;s__M55B132 sp018400295	medium	76.88	3.22581	0.00894411	0.0351668	0.040093	0.084204	0	0	0	0	0	0	0	0	0	0	0	1	0	0	0	0	0	0	0	0	0	0	0	0	0	0
BIALITE_bin162	d__Bacteria;p__Chlamydiota;c__Chlamydiia;o__Chlamydiales;f__SM23-39;g__;s__	medium	89.86	0.810811	0.00821347	0.060128	0.0299271	0.0982686	0	0	0	0	0	0	0	0	0	0	0	0	0	0	0	0	0	0	0	0	0	0	0	0	0	0
BIALITE_bin163	d__Bacteria;p__Planctomycetota;c__Phycisphaerae;o__Phycisphaerales;f__SM1A02;g__SLJD01;s__	medium	88.87	1.70455	0.00621315	0.141455	0.0368889	0.184557	0	0	0	0	0	0	0	0	0	0	0	0	0	0	0	0	0	0	0	0	0	0	0	0	0	0
BIALITE_bin164	d__Bacteria;p__Chloroflexota;c__Chloroflexia;o__Thermomicrobiales;f__Thermomicrobiaceae;g__SLMJ01;s__	high	90.65	0	0.0240404	0.0521603	0.0378547	0.114055	0	0	0	0	0	0	0	0	0	0	0	0	0	0	0	0	0	0	0	0	0	0	0	0	0	0
BIALITE_bin165	d__Bacteria;p__Desulfobacterota;c__Desulfovibrionia;o__Desulfovibrionales;f__Desulfonatronovibrionaceae;g__Desulfonatronovibrio;s__	medium	71.13	2.57937	0.00581264	0.0376736	0.0428656	0.0863518	0	0	0	0	0	0	0	0	0	1	0	3	1	0	0	1	0	0	0	0	0	0	0	0	0	0
BIALITE_bin166	d__Bacteria;p__Bacteroidota;c__Rhodothermia;o__Balneolales;f__Balneolaceae;g__Fodinibius;s__	medium	63.79	0	0.00252592	0.0359378	0.0547622	0.0932259	0	0	0	0	0	0	0	0	0	0	0	0	0	0	0	1	0	0	0	0	0	0	0	0	0	0
BIALITE_bin167	d__Bacteria;p__Pseudomonadota;c__Gammaproteobacteria;o__Pseudomonadales;f__Oleiphilaceae;g__Marinobacter;s__	medium	57.76	1.72414	0.015883	0.041108	0.053531	0.110522	0	0	0	0	0	0	0	0	0	0	0	0	0	0	0	0	0	0	0	0	0	0	0	0	0	0
BIALITE_bin168	d__Bacteria;p__Patescibacteria;c__Saccharimonadia;o__Saccharimonadales;f__SZUA-47;g__SZUA-47;s__	medium	65.25	0	0.0118526	0.0655093	0.0320645	0.109426	0	0	0	0	0	0	0	0	0	0	0	0	0	0	0	0	0	0	0	0	0	0	0	0	0	0
BIALITE_bin169	d__Bacteria;p__Desulfobacterota;c__Desulfobacteria;o__Desulfobacterales;f__Desulfosalsimonadaceae;g__B1SED10-16;s__	medium	72.58	9.03226	0.0253792	0.109399	0.110143	0.244922	0	0	0	0	0	0	0	1	0	0	0	0	0	0	0	0	0	0	0	0	0	0	0	0	0	2
BIALITE_bin170	d__Bacteria;p__Spirochaetota;c__Spirochaetia;o__DSM-27196;f__Alkalispirochaetaceae;g__Alkalispirochaeta;s__	medium	51.67	1.85185	0.0222311	0.0264233	0.0446896	0.093344	0	0	0	0	0	0	0	0	0	0	0	0	0	0	0	0	0	0	0	0	0	0	0	0	0	0
BIALITE_bin171	d__Bacteria;p__Pseudomonadota;c__Alphaproteobacteria;o__Rhodobacterales;f__Rhodobacteraceae;g__Roseovarius;s__	medium	58.86	0.862069	0.0370805	0.0687419	0.119094	0.224916	0	0	0	0	0	0	0	0	0	0	0	0	0	0	1	0	1	1	0	0	0	0	0	0	0	1
BIALITE_bin172	d__Bacteria;p__Bacteroidota;c__Rhodothermia;o__Balneolales;f__Natronogracilivirgulaceae;g__SKNL01;s__	medium	64.21	0	0.144451	0.542556	0.391018	1.07802	0	0	0	0	0	0	0	0	0	0	0	0	0	0	0	0	0	0	0	0	0	0	0	0	0	0
BIALITE_bin173	d__Bacteria;p__UBP6;c__UBA1177;o__UBA1177;f__;g__;s__	medium	74.53	2.64228	0.00534732	0.0230633	0.0377364	0.0661471	0	0	0	0	0	0	0	0	0	0	0	0	0	0	0	0	0	0	0	0	0	0	0	0	0	0
BIALITE_bin174	d__Bacteria;p__Armatimonadota;c__UBA5377;o__UBA5377;f__UBA5352;g__UBA5352;s__	medium	59.36	0	0.00696914	0.0323724	0.0422245	0.0815661	0	0	0	0	0	0	0	0	0	0	0	1	0	0	0	0	0	0	0	0	0	0	0	0	0	0
BIALITE_bin175	d__Bacteria;p__Bacteroidota;c__Bacteroidia;o__Flavobacteriales;f__Salibacteraceae;g__Salibacter;s__	medium	86.09	0	0.0109333	0.0120764	0.0285854	0.0515951	0	0	0	0	0	0	0	0	0	0	0	0	0	0	0	0	0	0	0	0	0	0	0	0	0	0
BIALITE_bin176	d__Bacteria;p__Bacteroidota;c__Bacteroidia;o__Bacteroidales;f__F082;g__UBA6192;s__	high	91.94	1.07527	0.02742	0.0968966	0.0791616	0.203478	0	0	0	0	0	0	0	0	0	0	0	1	0	0	0	0	0	0	0	0	0	0	0	0	0	0
BIALITE_bin177	d__Bacteria;p__Chloroflexota;c__Dehalococcoidia;o__GIF9;f__AB-539-J10;g__SKVJ01;s__	medium	85.81	1.9802	0.00901909	0.0435674	0.0404446	0.0930311	0	0	0	0	0	0	0	0	0	0	0	0	1	0	0	0	0	0	0	0	0	0	0	0	0	0
BIALITE_bin178	d__Bacteria;p__Pseudomonadota;c__Alphaproteobacteria;o__Caedimonadales;f__UBA9215;g__;s__	medium	87.41	0	0.0107306	0.00687745	0.0281275	0.0457356	0	0	0	0	0	0	0	0	0	0	0	0	0	0	0	0	0	0	0	0	0	0	0	0	0	0
BIALITE_bin179	d__Bacteria;p__Pseudomonadota;c__Alphaproteobacteria;o__Geminicoccales;f__Geminicoccaceae;g__SLRI01;s__	medium	60.34	0	0.307729	0.294246	0.365389	0.967363	0	0	0	0	0	0	0	0	0	1	0	0	0	0	0	0	0	0	0	0	0	0	0	1	0	0
BIALITE_bin180	d__Bacteria;p__Planctomycetota;c__Phycisphaerae;o__Phycisphaerales;f__UBA1924;g__RECQ01;s__	high	90.91	0	0.287025	0.948672	0.481381	1.71708	0	0	0	0	0	0	0	0	0	0	0	0	0	0	0	0	0	0	0	0	0	0	0	0	0	0
BIALITE_bin181	d__Bacteria;p__Bacteroidota;c__Bacteroidia;o__Bacteroidales;f__UBA7960;g__;s__	high	93.82	1.07527	0.00651958	0.11631	0.129795	0.252625	0	0	0	0	0	0	0	0	0	0	0	1	0	0	0	0	0	0	0	0	0	0	0	0	0	1
BIALITE_bin182	d__Bacteria;p__Bacteroidota;c__Bacteroidia;o__Flavobacteriales;f__Schleiferiaceae;g__;s__	medium	70.05	0	0.014223	0.0101402	0.0193736	0.0437368	0	0	0	0	0	0	0	0	0	0	0	0	0	0	0	1	0	0	0	0	0	0	0	0	0	0
BIALITE_bin183	d__Bacteria;p__Pseudomonadota;c__Gammaproteobacteria;o__Arenicellales;f__JAANXG01;g__JAANXG01;s__	medium	63.41	4.7561	0.0089915	0.217385	0.0525049	0.278881	0	0	0	0	0	0	0	0	0	0	0	0	0	0	0	0	0	0	0	0	0	0	0	0	0	1
BIALITE_bin184	d__Bacteria;p__Pseudomonadota;c__Gammaproteobacteria;o__Xanthomonadales;f__Wenzhouxiangellaceae;g__Wenzhouxiangella;s__	medium	68.04	3.38164	0.107434	0.0799821	0.143622	0.331038	0	0	0	0	0	0	0	0	0	0	0	0	0	0	0	2	0	0	0	0	0	0	0	0	0	0
BIALITE_bin185	d__Bacteria;p__Actinomycetota;c__Acidimicrobiia;o__Acidimicrobiales;f__Ilumatobacteraceae;g__SKSP01;s__	medium	57.85	0	0.0161635	0.0890843	0.0384217	0.14367	0	0	0	0	0	0	0	0	0	0	0	0	0	0	0	0	0	0	0	0	0	0	0	0	0	0
BIALITE_bin186	d__Bacteria;p__JAHJDO01;c__JAHJDO01;o__;f__;g__;s__	high	96.77	2.15054	0.0188287	0.0594907	0.0653323	0.143652	0	1	0	0	0	0	1	1	0	0	0	0	0	0	0	0	0	0	0	0	0	0	0	0	0	0
BIALITE_bin187	d__Bacteria;p__Pseudomonadota;c__Gammaproteobacteria;o__Nitrococcales;f__Nitrococcaceae;g__;s__	medium	71.55	0	0.0112415	0.0830626	0.0359512	0.130255	0	0	0	0	0	0	0	0	0	0	0	0	0	0	1	0	0	0	0	0	0	0	0	0	0	0
BIALITE_bin188	d__Bacteria;p__Chloroflexota;c__Anaerolineae;o__Anaerolineales;f__UBA11858;g__B10-G9;s__B10-G9 sp018335275	medium	78.18	2.82828	0.00552677	0.0345766	0.040076	0.0801793	0	0	0	0	0	0	0	0	0	0	0	1	0	0	0	0	0	0	0	0	0	0	0	0	0	0
BIALITE_bin189	d__Bacteria;p__Pseudomonadota;c__Gammaproteobacteria;o__Xanthomonadales;f__Wenzhouxiangellaceae;g__GCA-2722315;s__	medium	68.97	1.72414	0.106019	0.212566	0.167433	0.486018	0	0	0	0	0	0	0	0	0	1	0	0	0	0	0	1	0	0	0	0	0	0	0	0	0	0
BIALITE_bin190	d__Bacteria;p__Gemmatimonadota;c__Gemmatimonadetes;o__Longimicrobiales;f__UBA6960;g__SLBA01;s__	medium	62.07	0	0.00509804	0.144519	0.0418922	0.191509	0	0	0	0	0	0	0	0	0	1	0	0	0	0	0	0	0	0	0	0	0	0	0	0	0	0
BIALITE_bin191	d__Bacteria;p__Actinomycetota;c__Acidimicrobiia;o__Acidimicrobiales;f__SKKL01;g__SKKL01;s__	medium	68.97	2.58621	0.0129902	0.125915	0.0413406	0.180246	0	0	0	0	0	0	0	0	1	0	0	0	0	0	0	0	0	0	0	0	0	0	0	0	0	0
BIALITE_bin192	d__Bacteria;p__Fermentibacterota;c__Fermentibacteria;o__Fermentibacterales;f__Fermentibacteraceae;g__Aegiribacteria;s__	high	93.96	1.0989	0.0665447	0.0822406	0.113114	0.261899	0	0	0	0	0	0	0	0	0	0	0	1	0	0	0	0	0	0	0	0	0	0	0	0	0	0
BIALITE_bin193	d__Bacteria;p__Pseudomonadota;c__Gammaproteobacteria;o__Pseudomonadales;f__Alcanivoracaceae;g__SLJS01;s__	medium	51.86	0.37037	0.00191403	0.0356571	0.0289658	0.0665369	0	0	0	0	0	0	0	0	0	0	0	0	0	0	0	2	0	0	0	0	0	0	0	0	1	0
BIALITE_bin194	d__Bacteria;p__Planctomycetota;c__Phycisphaerae;o__Phycisphaerales;f__SM1A02;g__PWVT01;s__	high	96.59	0.94697	0.00367944	0.0195688	0.0294361	0.0526844	0	0	0	0	0	0	0	0	0	0	0	0	0	0	0	0	0	0	0	0	0	0	0	0	0	0
BIALITE_bin195	d__Bacteria;p__Desulfobacterota;c__Desulfobacteria;o__Desulfobacterales;f__Desulfosalsimonadaceae;g__B1SED10-16;s__	medium	84.29	2.58065	0.0196491	0.0728235	0.060315	0.152788	0	0	0	0	0	0	0	1	0	0	0	1	0	0	0	0	0	0	0	0	0	0	0	0	0	4
BIALITE_bin196	d__Bacteria;p__Verrucomicrobiota;c__Kiritimatiellia;o__SLAD01;f__SLAD01;g__;s__	medium	64.12	1.38073	0.046416	0.101058	0.0800186	0.227493	0	0	0	0	0	0	0	0	0	0	0	1	0	0	0	0	0	0	0	0	0	0	0	0	0	0
BIALITE_bin197	d__Bacteria;p__Planctomycetota;c__Phycisphaerae;o__Phycisphaerales;f__UBA1924;g__JACKHC01;s__	medium	82.73	0	0.0138167	0.0662726	0.0290485	0.109138	0	0	0	0	0	0	0	0	0	0	0	0	0	0	0	0	0	0	0	0	0	0	0	0	0	0
BIALITE_bin198	d__Bacteria;p__Pseudomonadota;c__Gammaproteobacteria;o__Chromatiales;f__Chromatiaceae;g__Halochromatium;s__	medium	63.08	0.0574713	0.134547	0.190099	0.156403	0.481049	0	0	0	0	0	0	0	0	0	1	0	2	0	0	1	2	1	0	1	0	0	0	0	1	0	0
BIALITE_bin199	d__Bacteria;p__Pseudomonadota;c__Gammaproteobacteria;o__XJ16;f__Halofilaceae;g__SLKC01;s__	medium	68.63	0.792254	0.0156312	0.0616433	0.102066	0.179341	0	0	0	0	0	0	0	0	1	0	0	0	0	0	0	0	0	0	0	0	0	0	0	0	0	1
BIALITE_bin200	d__Bacteria;p__Krumholzibacteriota;c__Krumholzibacteria;o__LZORAL124-64-63;f__LZORAL124-64-63;g__Glo-17;s__	high	94.51	1.0989	0.00277249	0.0357843	0.0453975	0.0839544	0	0	0	0	0	0	0	0	0	0	0	0	0	0	0	0	0	0	0	0	0	0	0	0	0	0
BIALITE_bin201	d__Bacteria;p__Desulfobacterota;c__Desulfobacteria;o__Desulfobacterales;f__Desulfosalsimonadaceae;g__Desulfosalsimonas;s__Desulfosalsimonas sp011389605	medium	62.5	0.892857	0.014607	0.0748193	0.074576	0.164002	0	1	0	0	0	0	1	1	0	0	0	1	0	0	0	0	0	0	0	0	0	0	0	0	0	4
BIALITE_bin202	d__Bacteria;p__Pseudomonadota;c__Alphaproteobacteria;o__Sphingomonadales;f__Sphingomonadaceae;g__Erythrobacter;s__	high	92.17	0.455063	0.00750658	0.0291389	0.0773195	0.113965	0	0	0	0	0	0	0	0	0	0	0	0	0	0	0	1	0	0	0	0	0	0	0	0	0	0
BIALITE_bin203	d__Bacteria;p__Pseudomonadota;c__Gammaproteobacteria;o__UBA4575;f__UBA4575;g__UBA1858;s__	medium	83.54	0.988506	0.0112302	0.0143865	0.0252427	0.0508593	0	0	0	0	0	0	0	0	0	0	0	1	0	0	1	2	1	0	1	0	0	0	0	0	0	0
BIALITE_bin204	d__Bacteria;p__Gemmatimonadota;c__Gemmatimonadetes;o__Longimicrobiales;f__UBA6960;g__;s__	medium	79.31	0	0.0506931	0.192959	0.0857155	0.329367	0	0	0	0	0	0	0	0	0	0	0	0	0	0	0	0	0	0	0	0	0	0	0	0	0	0
BIALITE_bin205	d__Bacteria;p__Pseudomonadota;c__Gammaproteobacteria;o__Ectothiorhodospirales;f__Thioalkalivibrionaceae;g__Thioalkalivibrio;s__	medium	85.49	0.447455	0.00881518	0.0612475	0.0794004	0.149463	0	0	0	0	0	1	1	0	0	0	0	1	0	0	1	0	1	0	0	0	0	0	0	0	0	0
BIALITE_bin206	d__Bacteria;p__Actinomycetota;c__Actinomycetia;o__Nitriliruptorales;f__Nitriliruptoraceae;g__SKJO01;s__	medium	67.24	1.72414	0.0239878	0.0435849	0.0692324	0.136805	0	0	0	0	0	0	0	0	0	0	0	1	0	0	0	1	0	0	0	0	0	0	0	0	0	0
BIALITE_bin207	d__Bacteria;p__Myxococcota;c__Bradymonadia;o__Bradymonadales;f__Bradymonadaceae;g__;s__	medium	87.42	2.87097	0.152985	0.128059	0.13217	0.413214	0	0	0	0	0	0	0	0	0	0	0	0	0	0	0	0	0	0	0	0	0	0	0	0	0	0
BIALITE_bin208	d__Bacteria;p__Pseudomonadota;c__Gammaproteobacteria;o__Competibacterales;f__Competibacteraceae;g__SKOM01;s__	medium	82.96	0.997653	0.0425627	0.0421382	0.0894587	0.17416	0	0	0	0	0	0	0	0	0	0	0	0	0	0	1	1	0	0	0	0	0	0	0	0	0	0
BIALITE_bin209	d__Bacteria;p__Bacteroidota;c__Rhodothermia;o__Rhodothermales;f__Salinibacteraceae;g__Longimonas;s__	medium	76.74	2.03488	0.272979	0.205628	0.114707	0.593314	0	0	0	0	0	0	0	0	0	0	0	0	0	0	0	1	0	0	0	0	0	0	0	0	0	0
BIALITE_bin210	d__Bacteria;p__Verrucomicrobiota;c__Verrucomicrobiae;o__Opitutales;f__DSM-45221;g__UBA7441;s__	medium	62.4	0.675676	0.0046157	0.0348606	0.0592038	0.0986801	0	0	0	0	0	0	0	0	0	0	0	0	0	0	0	0	0	0	0	0	0	0	0	0	0	0
BIALITE_bin211	d__Bacteria;p__Pseudomonadota;c__Alphaproteobacteria;o__Rhodobacterales;f__Rhodobacteraceae;g__HLUCCA09;s__	medium	67.24	0	0.0372406	0.0465282	0.0733262	0.157095	0	0	0	0	0	0	0	0	0	0	0	0	0	0	1	1	1	0	0	0	0	0	0	0	0	1
BIALITE_bin212	d__Bacteria;p__Planctomycetota;c__Phycisphaerae;o__Phycisphaerales;f__UBA1924;g__JACKHF01;s__	high	95.45	0	0.0482352	0.056975	0.0745902	0.1798	0	0	0	0	0	0	0	0	0	0	0	0	0	0	0	0	0	0	0	0	0	0	0	0	0	0
BIALITE_bin213	d__Bacteria;p__Sumerlaeota;c__Sumerlaeia;o__SLMS01;f__SLMS01;g__;s__	high	91.76	2.1978	0.00615636	0.0367135	0.035082	0.0779518	0	0	0	0	0	0	0	0	0	0	0	0	0	0	0	0	0	0	0	0	0	0	0	0	0	0
BIALITE_bin214	d__Bacteria;p__Bacteroidota;c__Bacteroidia;o__Bacteroidales;f__JAIPAH01;g__JAIPAH01;s__	medium	58.62	1.72414	0.0500135	0.101511	0.12766	0.279185	0	0	0	0	0	0	0	0	0	0	0	0	0	0	0	0	0	0	0	0	0	0	0	0	0	0
BIALITE_bin215	d__Bacteria;p__Bdellovibrionota;c__UBA2394;o__UBA2394;f__UBA2394;g__;s__	medium	84.71	1.73319	0.00474496	0.058877	0.0232194	0.0868414	0	0	0	0	0	0	0	0	0	0	0	0	0	0	0	0	0	0	0	0	0	0	0	0	0	0
BIALITE_bin216	d__Bacteria;p__Pseudomonadota;c__Gammaproteobacteria;o__Pseudomonadales;f__Halomonadaceae;g__Halomonas;s__	high	91.67	2.33477	0.00474314	0.0148961	0.0976561	0.117295	0	0	0	0	0	0	0	0	0	0	0	0	0	0	0	1	0	0	0	0	0	0	0	0	0	0
BIALITE_bin217	d__Bacteria;p__Pseudomonadota;c__Gammaproteobacteria;o__Xanthomonadales;f__Wenzhouxiangellaceae;g__Wenzhouxiangella;s__	medium	82.72	0.694444	0.0365916	0.100685	0.114117	0.251394	0	0	0	0	0	0	0	0	0	0	0	0	0	0	0	1	0	0	0	0	0	0	0	0	0	0
BIALITE_bin218	d__Bacteria;p__Spirochaetota;c__Spirochaetia;o__SPDA01;f__JAJSAL01;g__;s__	medium	71.06	1.14943	0.0102	0.0574522	0.038672	0.106324	0	1	0	0	0	0	1	1	0	0	0	0	0	0	0	0	0	0	0	0	0	0	0	0	0	0
BIALITE_bin219	d__Bacteria;p__Chloroflexota;c__Dehalococcoidia;o__Tepidiformales;f__Tepidiformaceae;g__;s__	medium	76.83	0.990099	0.00987283	0.0141769	0.029724	0.0537737	0	0	0	0	0	0	0	0	0	0	0	0	0	0	0	0	0	0	0	0	0	0	0	0	0	0
BIALITE_bin220	d__Bacteria;p__Pseudomonadota;c__Alphaproteobacteria;o__Rhizobiales;f__Rhodomicrobiaceae;g__Dichotomicrobium;s__	medium	82.41	0.403226	0.0344113	0.128797	0.154657	0.317865	0	0	0	0	0	0	0	0	0	1	0	0	0	0	0	1	0	0	0	0	0	0	0	1	0	1
BIALITE_bin221	d__Bacteria;p__Planctomycetota;c__Phycisphaerae;o__Phycisphaerales;f__SM1A02;g__SLJD01;s__	medium	56.95	1.13636	0.00890116	0.0479891	0.0383691	0.0952593	0	0	0	0	0	0	0	0	0	0	0	0	0	0	0	0	0	0	0	0	0	0	0	0	0	0
BIALITE_bin222	d__Bacteria;p__Bacteroidota;c__Bacteroidia;o__Bacteroidales;f__UBA7960;g__SKVR01;s__	medium	58.66	1.07527	0.0153818	0.0164652	0.0294244	0.0612715	0	0	0	0	0	0	0	0	0	0	0	0	0	0	0	0	0	0	0	0	0	0	0	0	0	1
BIALITE_bin223	d__Archaea;p__Nanoarchaeota;c__Nanoarchaeia;o__Woesearchaeales;f__SKIA01;g__SKIA01;s__	medium	60.28	1.86916	0	0.0233982	0.00571118	0.0291094	0	0	0	0	0	0	0	0	0	0	0	0	0	0	0	0	0	0	0	0	0	0	0	0	0	0
BIALITE_bin224	d__Bacteria;p__Pseudomonadota;c__Gammaproteobacteria;o__Pseudomonadales;f__Halieaceae;g__Haliea;s__	medium	74.61	3.84889	0.0112468	0.0715433	0.0402559	0.123046	0	0	0	0	0	0	0	0	0	0	0	0	0	0	0	1	0	0	0	0	0	0	0	0	0	1
BIALITE_bin225	d__Bacteria;p__Planctomycetota;c__Brocadiia;o__CAIUPP01;f__;g__;s__	medium	72.62	0	0.00389491	0.0174974	0.0282746	0.0496668	0	0	0	0	0	0	0	0	0	0	0	2	0	0	0	0	0	0	0	0	0	0	0	0	0	1
BIALITE_bin226	d__Bacteria;p__Spirochaetota;c__Spirochaetia;o__DSM-27196;f__Alkalispirochaetaceae;g__;s__	medium	52.4	0	0.00859552	0.0517142	0.0328802	0.09319	0	0	0	0	0	0	0	0	0	0	0	0	0	0	0	0	0	0	0	0	0	0	0	0	0	0
BIALITE_bin227	d__Bacteria;p__Bacteroidota;c__Bacteroidia;o__Bacteroidales;f__UBA1556;g__;s__	medium	60.43	0.537634	0.0152666	0.0116395	0.0214115	0.0483176	0	0	0	0	0	0	0	0	0	0	0	2	0	0	0	1	0	0	0	0	0	0	0	0	0	1
BIALITE_bin228	d__Bacteria;p__Verrucomicrobiota;c__Verrucomicrobiae;o__Verrucomicrobiales;f__DEV007;g__Arctic95D-9;s__	high	99.32	1.36054	0.0056679	0.0148338	0.0417191	0.0622207	0	0	0	0	0	0	0	0	0	0	0	1	0	0	0	0	0	0	0	0	0	0	0	0	0	0
BIALITE_bin229	d__Bacteria;p__Patescibacteria;c__Microgenomatia;o__Levybacterales;f__GWA1-39-11;g__;s__	medium	63.64	1.88088	0.00169563	0.0130524	0.00237984	0.0171279	0	0	0	0	0	0	0	0	0	0	0	0	0	0	0	0	0	0	0	0	0	0	0	0	0	0
BIALITE_bin230	d__Bacteria;p__Campylobacterota;c__Campylobacteria;o__Campylobacterales;f__Sulfurovaceae;g__TCS-49;s__	high	91.62	0.948509	0.0116581	0.0155882	0.0322857	0.0595321	1	0	0	0	0	0	1	0	0	0	1	1	1	0	0	2	0	0	0	0	0	0	0	0	0	0
BIALITE_bin231	d__Bacteria;p__Omnitrophota;c__Koll11;o__SKK-01;f__SKK-01;g__;s__	medium	66.81	4.30108	0.00160888	0.00965265	0.00713794	0.0183995	0	0	0	0	0	0	0	0	0	0	0	0	0	0	0	0	0	0	0	0	0	0	0	0	0	0
BIALITE_bin232	d__Bacteria;p__Pseudomonadota;c__Alphaproteobacteria;o__Rhodobacterales;f__Rhodobacteraceae;g__Yoonia;s__	medium	69.39	0.757576	0.184488	0.0712399	0.235371	0.491099	0	0	0	0	0	0	0	0	1	0	0	0	0	0	0	0	1	0	0	0	0	0	0	0	0	0
BIALITE_bin233	d__Bacteria;p__Bacteroidota;c__Rhodothermia;o__Balneolales;f__Balneolaceae;g__;s__	medium	67.7	0.561798	0.010775	0.0452276	0.0260091	0.0820117	0	0	0	0	0	0	0	0	0	0	0	1	0	0	0	0	0	0	0	0	0	0	0	0	0	0
BIALITE_bin234	d__Archaea;p__Nanoarchaeota;c__Nanoarchaeia;o__Woesearchaeales;f__SKIA01;g__SKIA01;s__	medium	74.3	0	0	0.0125295	0.00448075	0.0170103	0	0	0	0	0	0	0	0	0	0	0	0	0	0	0	0	0	0	0	0	0	0	0	0	0	0
BIALITE_bin235	d__Bacteria;p__Bacteroidota;c__Bacteroidia;o__Chitinophagales;f__Saprospiraceae;g__SLDF01;s__	medium	67.9	0.990099	0.0126737	0.0182782	0.0297153	0.0606672	0	0	0	0	0	0	0	0	0	0	0	0	0	0	0	0	0	0	0	0	0	0	0	0	0	0
BIALITE_bin236	d__Bacteria;p__Desulfobacterota;c__Desulfovibrionia;o__Desulfovibrionales;f__Desulfonatronovibrionaceae;g__Desulfonatronovibrio;s__	medium	89.95	2.38095	0.0170735	0.037592	0.0560637	0.110729	0	0	0	0	0	0	0	1	0	2	0	3	1	0	0	0	0	0	0	0	0	0	0	0	0	0
BIALITE_bin237	d__Bacteria;p__Spirochaetota;c__Spirochaetia;o__DSM-27196;f__SLST01;g__;s__	medium	72.69	9.34118	0.00444388	0.0118641	0.00955871	0.0258667	0	0	0	0	0	0	0	0	0	0	0	0	0	0	0	0	0	0	0	0	0	0	0	0	0	0
BIALITE_bin238	d__Bacteria;p__Bacteroidota;c__Rhodothermia;o__Balneolales;f__Balneolaceae;g__;s__	medium	77.05	4.37158	0.0294049	0.153143	0.0869368	0.269484	0	0	0	0	0	0	0	0	0	0	0	0	0	0	0	1	0	0	0	0	0	0	0	0	0	0
BIALITE_bin239	d__Bacteria;p__Patescibacteria;c__Paceibacteria;o__UBA9983_A;f__CSBR16-193;g__;s__	medium	81.85	6.89655	0	0.0134369	0.00724432	0.0206812	0	0	0	0	0	0	0	0	0	0	0	0	0	0	0	0	0	0	0	0	0	0	0	0	0	0
BIALITE_bin240	d__Bacteria;p__Pseudomonadota;c__Alphaproteobacteria;o__Rhodobacterales;f__Rhodobacteraceae;g__Salibaculum;s__Salibaculum sp009908505	medium	86.26	2.57576	0.114009	0.0522917	0.107022	0.273323	0	0	0	0	0	0	0	0	0	0	0	0	0	0	1	1	1	0	0	0	0	0	0	0	0	0
BIALITE_bin241	d__Bacteria;p__Planctomycetota;c__Phycisphaerae;o__SM23-33;f__SM23-33;g__JAGXKT01;s__	high	95.45	0	0.00919201	0.0737238	0.0417101	0.124626	0	0	0	0	0	0	0	0	0	0	0	0	0	0	0	0	0	0	0	0	0	0	0	0	0	0
BIALITE_bin242	d__Bacteria;p__Omnitrophota;c__Koll11;o__Duberdicusellales;f__4484-171;g__;s__	medium	62	2.53004	0.00150603	0.00994623	0.00735609	0.0188084	0	0	0	0	0	0	0	0	0	0	0	0	0	0	0	0	0	0	0	0	0	0	0	0	0	0
BIALITE_bin243	d__Archaea;p__Asgardarchaeota;c__Thorarchaeia;o__Thorarchaeales;f__Thorarchaeaceae;g__TEKIR-12S;s__	medium	69.43	9.81308	0.0011248	0.00940129	0.00704927	0.0175754	0	0	0	0	0	0	0	0	0	0	0	1	0	0	0	0	0	0	0	0	0	0	0	0	0	0
BIALITE_bin244	d__Bacteria;p__Pseudomonadota;c__Gammaproteobacteria;o__Xanthomonadales;f__Wenzhouxiangellaceae;g__GCA-2722315;s__	medium	76.79	0.905797	0.229626	0.173049	0.156291	0.558965	0	0	0	0	0	0	0	0	0	0	0	0	0	0	0	0	0	0	0	0	0	0	0	0	0	0
BIALITE_bin245	d__Bacteria;p__Planctomycetota;c__Planctomycetia;o__Pirellulales;f__Pirellulaceae;g__Roseimaritima;s__	high	98.75	0	0.0460812	0.0418735	0.0799706	0.167925	0	0	0	0	0	0	0	0	0	0	0	0	0	0	0	1	0	0	0	0	0	0	0	0	0	0
BIALITE_bin246	d__Archaea;p__Nanoarchaeota;c__Nanoarchaeia;o__Woesearchaeales;f__21-14-0-10-32-9;g__;s__	medium	76.17	2.33645	0.00150761	0.0170382	0.00616185	0.0247077	0	0	0	0	0	0	0	0	0	0	0	0	0	0	0	0	0	0	0	0	0	0	0	0	0	0
BIALITE_bin247	d__Bacteria;p__Pseudomonadota;c__Alphaproteobacteria;o__Rhodobacterales;f__Rhodobacteraceae;g__Roseovarius;s__	medium	74.57	0.903614	0.0337784	0.112941	0.0943564	0.241076	0	0	0	0	0	0	0	0	2	0	0	0	0	0	0	0	0	0	0	0	0	0	0	0	0	1
BIALITE_bin248	d__Bacteria;p__Pseudomonadota;c__Gammaproteobacteria;o__Pseudomonadales;f__Natronospirillaceae;g__Saccharospirillum;s__	medium	59.48	8.62069	0.00367846	0.0131223	0.00802884	0.0248296	0	0	0	0	0	0	0	0	0	0	0	0	0	0	1	1	0	0	0	0	0	0	0	0	0	1
BIALITE_bin249	d__Bacteria;p__Bacteroidota;c__Bacteroidia;o__Flavobacteriales;f__Flavobacteriaceae;g__Psychroflexus;s__Psychroflexus sp020164535	medium	89.75	0.108637	0.0248468	0.0126056	0.0507884	0.0882407	0	0	0	0	0	0	0	0	0	0	0	0	0	0	0	0	0	0	0	0	0	0	0	0	0	0
BIALITE_bin250	d__Bacteria;p__Desulfobacterota;c__Desulfovibrionia;o__Desulfovibrionales;f__Desulfonatronaceae;g__Desulfonatronum;s__	medium	59.03	4.16667	0.00200609	0.00899732	0.0146039	0.0256073	0	0	0	0	0	1	1	1	0	2	0	0	1	0	0	1	0	0	0	0	0	0	0	0	0	0
BIALITE_bin251	d__Bacteria;p__Pseudomonadota;c__Alphaproteobacteria;o__UBA1280;f__UBA6503;g__;s__	medium	78.45	3.44828	0	0.0121648	0.00312692	0.0152918	0	0	0	0	0	0	0	0	0	0	0	0	0	0	0	0	0	0	0	0	0	0	0	0	0	0
BIALITE_bin252	d__Bacteria;p__Bacteroidota;c__Rhodothermia;o__Balneolales;f__Balneolaceae;g__Halalkalibaculum;s__	medium	62.73	4.06193	0	0.0172321	0.00571479	0.0229469	0	0	0	0	0	0	0	0	0	0	0	0	0	0	0	0	0	0	0	0	0	0	0	0	0	0
BIALITE_bin253	d__Bacteria;p__Planctomycetota;c__Brocadiia;o__CAIUPP01;f__;g__;s__	medium	60.35	6.06061	0.00146405	0.0095063	0.00722167	0.018192	0	1	0	0	0	0	1	2	0	0	0	3	0	0	0	0	0	0	0	0	0	0	0	0	0	0
BIALITE_bin254	d__Bacteria;p__Planctomycetota;c__Phycisphaerae;o__Sedimentisphaerales;f__Sedimentisphaeraceae;g__;s__	medium	51.99	2.60695	0.00354628	0.0114568	0.0126405	0.0276435	0	0	0	0	0	0	0	0	0	0	0	0	0	0	0	0	0	0	0	0	0	0	0	0	0	0
BIALITE_bin255	d__Bacteria;p__Actinomycetota;c__Humimicrobiia;o__Humimicrobiales;f__Humimicrobiaceae;g__Halolacustris;s__Halolacustris primus	medium	87.11	9.94949	0.00209108	0.00605024	0.0167931	0.0249345	0	2	0	0	0	0	2	1	0	0	0	2	0	0	0	0	0	0	0	0	0	0	0	0	0	1
BIALITE_bin256	d__Bacteria;p__Pseudomonadota;c__Gammaproteobacteria;o__Competibacterales;f__Competibacteraceae;g__;s__	medium	52.59	0	0	0.0313672	0.0100342	0.0414014	0	0	0	0	0	0	0	0	0	0	0	0	0	0	2	0	0	1	0	0	0	0	0	0	0	0
BIALITE_bin257	d__Bacteria;p__Chloroflexota;c__Chloroflexia;o__Thermomicrobiales;f__Thermomicrobiaceae;g__SLMJ01;s__	medium	76.64	0	0.0275525	0.227767	0.0916019	0.346921	0	0	0	0	0	0	0	0	0	0	0	0	0	0	0	0	0	0	0	0	0	0	0	0	0	1
BIALITE_bin258	d__Bacteria;p__Pseudomonadota;c__Alphaproteobacteria;o__Rhodobacterales;f__Rhodobacteraceae;g__Salibaculum;s__	medium	50.39	6.11285	0.0308	0.0534656	0.0747918	0.159057	0	0	0	0	0	0	0	0	0	0	0	0	0	0	1	1	1	0	0	0	0	0	0	1	0	1
BIALITE_bin259	d__Bacteria;p__Patescibacteria;c__Paceibacteria;o__UBA6257;f__JAGOQP01;g__DYGB01;s__	medium	69.49	3.31971	0.00123816	0.0171227	0.00608909	0.02445	0	0	0	0	0	0	0	0	0	0	0	0	0	0	0	0	0	0	0	0	0	0	0	0	0	0
BIALITE_bin260	d__Bacteria;p__Bacteroidota;c__Bacteroidia;o__Bacteroidales;f__JAIPAH01;g__JAIPAH01;s__	medium	55.87	3.22581	0.00341902	0.00980435	0.0101423	0.0233657	0	0	0	0	0	0	0	0	0	0	0	0	0	0	0	0	0	0	0	0	0	0	0	0	0	0
BIALITE_bin261	d__Bacteria;p__Patescibacteria;c__Saccharimonadia;o__Saccharimonadales;f__;g__;s__	medium	50	0	0	0.0113777	0.00207959	0.0134573	0	0	0	0	0	0	0	0	0	0	0	0	0	0	0	0	0	0	0	0	0	0	0	0	0	0
BIALITE_bin262	d__Bacteria;p__Pseudomonadota;c__Alphaproteobacteria;o__Rhodobacterales;f__Rhodobacteraceae;g__IMCC34051;s__	medium	50.88	5.40476	0.0142747	0.0296951	0.0354464	0.0794162	0	0	0	0	0	0	0	0	0	0	0	0	0	0	1	1	1	0	0	0	0	0	0	0	0	2
BIALITE_bin263	d__Bacteria;p__Spirochaetota;c__Spirochaetia;o__DSM-27196;f__SLAA01;g__SLAA01;s__	high	99.2	3.6	0.0366713	0.0366067	0.0849546	0.158233	0	0	0	0	0	0	0	0	0	0	0	1	0	0	0	0	0	0	0	0	0	0	0	0	0	0
BIALITE_bin264	d__Bacteria;p__Bacillota_E;c__SLMV01;o__SLMV01;f__SLMV01;g__CSSED11-154;s__	medium	56.51	2.47525	0.00140268	0.00871593	0.00752932	0.0176479	0	0	0	0	0	0	0	0	0	0	0	1	0	0	0	0	0	0	0	0	0	0	0	0	0	2
BIALITE_bin265	d__Bacteria;p__Bacteroidota;c__Bacteroidia;o__Flavobacteriales;f__Vicingaceae;g__UBA5081;s__	medium	56.36	1.72414	0.00168502	0.0117409	0.00831172	0.0217376	0	0	0	0	0	0	0	0	0	0	0	0	0	0	0	0	0	0	0	0	0	0	0	0	0	0
BIALITE_bin266	d__Archaea;p__Iainarchaeota;c__Iainarchaeia;o__Iainarchaeales;f__JAAZKV01;g__JABIDZ01;s__	medium	71.03	0.359454	0.00166793	0.0158967	0.00915617	0.0267208	0	0	0	0	0	1	1	0	0	0	0	0	0	0	0	0	0	0	0	0	0	0	0	0	0	0
BIALITE_bin267	d__Bacteria;p__Actinomycetota;c__Actinomycetia;o__Nitriliruptorales;f__Nitriliruptoraceae;g__;s__	medium	52.14	6.07787	0.00244339	0.018304	0.00837565	0.029123	0	0	0	0	0	0	0	0	0	0	0	1	0	0	0	1	0	0	0	0	0	0	0	0	0	0
BIALITE_bin268	d__Bacteria;p__Bacteroidota;c__Kapabacteria;o__Kapabacteriales;f__UBA2268;g__PGYR01;s__	high	92.68	4.50737	0.00544909	0.0161785	0.00312604	0.0247536	0	0	0	0	0	0	0	0	0	0	0	0	0	0	0	0	0	0	0	0	0	0	0	0	0	0
BIALITE_bin269	d__Archaea;p__Thermoproteota;c__Bathyarchaeia;o__TCS64;f__TCS64;g__RBG-16-57-9;s__RBG-16-57-9 sp014729945	medium	52.49	8.41121	0.00307083	0.0118359	0.0155666	0.0304733	0	0	0	0	0	0	0	0	0	0	0	1	0	0	0	0	0	0	0	0	0	0	0	0	0	1
BIALITE_bin270	d__Bacteria;p__Pseudomonadota;c__Gammaproteobacteria;o__Arenicellales;f__JAANXG01;g__JAANXG01;s__	medium	58.5	6.01015	0.0042641	0.0748963	0.0294882	0.108649	0	0	0	0	0	0	0	0	0	0	0	0	0	0	0	0	0	0	0	0	0	0	0	0	0	0
BIALITE_bin271	d__Bacteria;p__Bdellovibrionota;c__UBA2394;o__UBA2394;f__UBA2394;g__;s__	medium	87.65	2.57353	0	0.0222438	0.00762963	0.0298734	0	0	0	0	0	0	0	0	0	0	0	0	0	0	0	0	0	0	0	0	0	0	0	0	0	0
BIALITE_bin272	d__Bacteria;p__Verrucomicrobiota;c__Verrucomicrobiae;o__Opitutales;f__Opitutaceae;g__;s__	medium	63.33	2.02703	0.00237185	0.0104051	0.00519718	0.0179741	0	0	0	0	0	0	0	0	0	0	0	0	0	0	0	0	0	0	0	0	0	0	0	0	0	0
BIALITE_bin273	d__Bacteria;p__Myxococcota;c__Bradymonadia;o__Bradymonadales;f__Bradymonadaceae;g__;s__	medium	68.98	6.30252	0	0.00991883	0.0110251	0.020944	0	0	0	0	0	0	0	0	0	0	0	0	0	0	0	0	0	0	0	0	0	0	0	0	0	0
BIALITE_bin274	d__Bacteria;p__Planctomycetota;c__UBA8742;o__UBA2392;f__JABWBM01;g__;s__	medium	82.91	1.57025	0	0.0107143	0.00130906	0.0120233	0	0	0	0	0	0	0	0	0	0	0	0	0	0	0	0	0	0	0	0	0	0	0	0	0	0
BIALITE_bin275	d__Bacteria;p__Bacteroidota;c__Bacteroidia;o__Cytophagales;f__Cyclobacteriaceae;g__Tunicatimonas;s__	high	92.41	0.992063	0.00273081	0.00128975	0.0236313	0.0276518	0	0	0	0	0	0	0	0	0	0	1	0	0	0	0	1	0	0	0	0	0	0	0	0	0	0
BIALITE_bin276	d__Bacteria;p__Bacteroidota;c__Bacteroidia;o__Chitinophagales;f__Saprospiraceae;g__PWJY01;s__	medium	81.85	1.65017	0.00165972	0.0190368	0.00596896	0.0266655	0	0	0	0	0	0	0	0	0	0	0	0	0	0	0	0	0	0	0	0	0	0	0	0	0	1
BIALITE_bin277	d__Bacteria;p__Bdellovibrionota;c__UBA2394;o__UBA2394;f__UBA2394;g__;s__	medium	73.02	2.77778	0.00110156	0.0112105	0.00304201	0.0153541	0	0	0	0	0	0	0	0	0	0	0	0	0	0	0	0	0	0	0	0	0	0	0	0	0	0
BIALITE_bin278	d__Bacteria;p__Pseudomonadota;c__Gammaproteobacteria;o__Francisellales;f__Francisellaceae;g__CAJXRW01;s__	medium	80.03	2.10728	0	0.00239007	0.0157381	0.0181281	0	0	0	0	0	0	0	0	0	0	0	1	0	0	0	0	0	0	0	0	0	0	0	0	0	0
BIALITE_bin279	d__Bacteria;p__Bacillota_H;c__UBA994;o__PWPR01;f__PWPR01;g__PWPR01;s__	medium	69.48	6.77966	0.00393174	0.0108339	0.0131817	0.0279473	0	0	0	0	0	0	0	0	0	0	0	0	0	0	0	0	0	0	0	0	0	0	0	0	0	2
BIALITE_bin280	d__Bacteria;p__Planctomycetota;c__Phycisphaerae;o__Phycisphaerales;f__SM1A02;g__SLJD01;s__	medium	80.97	8.23864	0.00240004	0.037314	0.016355	0.056069	0	0	0	0	0	0	0	0	0	0	0	0	0	0	0	0	0	0	0	0	0	0	0	0	0	0
BIALITE_bin281	d__Bacteria;p__Pseudomonadota;c__Gammaproteobacteria;o__Chromatiales;f__Chromatiaceae;g__Halochromatium;s__	medium	67.28	2.62931	0.00876644	0.0514874	0.0430229	0.103277	0	0	0	0	0	0	0	0	0	3	1	0	0	0	2	2	1	0	1	0	0	0	0	0	0	0
BIALITE_bin282	d__Bacteria;p__Actinomycetota;c__Acidimicrobiia;o__IMCC26256;f__JAGPDB01;g__JAGPDB01;s__	medium	81.37	2.99145	0	0.0108888	0.00147133	0.0123601	0	0	0	0	0	0	0	0	0	0	0	0	0	0	0	0	0	0	0	0	0	0	0	0	0	0
BIALITE_bin283	d__Bacteria;p__Pseudomonadota;c__Gammaproteobacteria;o__Thiohalospirales;f__Thiohalospiraceae;g__Thiohalospira;s__	medium	58.76	5.71129	0.109886	0.0207596	0.0238667	0.154513	0	0	0	0	0	1	1	0	0	0	0	1	0	0	0	0	0	0	0	0	0	0	0	0	1	0
BIALITE_bin284	d__Bacteria;p__Actinomycetota;c__Coriobacteriia;o__OPB41;f__SLCP01;g__SLCP01;s__	medium	52.29	0.277778	0	0.00887846	0.00327924	0.0121577	0	0	0	0	0	0	0	0	0	1	0	0	0	0	0	0	0	0	0	0	0	0	0	0	0	0
BIALITE_bin285	d__Bacteria;p__Verrucomicrobiota;c__Verrucomicrobiae;o__Opitutales;f__T3Sed10-336;g__;s__	medium	71.23	5.74324	0.00505832	0.00992241	0.00473592	0.0197167	0	0	0	0	0	0	0	0	0	0	0	0	0	0	0	0	0	0	0	0	0	0	0	0	0	0
BIALITE_bin286	d__Bacteria;p__Desulfobacterota;c__Desulfobulbia;o__Desulfobulbales;f__Desulfocapsaceae;g__Desulfopila_A;s__	medium	59.97	3.27381	0.00894008	0.00544057	0.0169985	0.0313791	0	1	0	0	0	0	1	1	0	0	0	2	0	0	0	0	0	0	0	0	0	0	0	0	0	0
BIALITE_bin287	d__Bacteria;p__Pseudomonadota;c__Gammaproteobacteria;o__Xanthomonadales;f__Wenzhouxiangellaceae;g__GCA-2722315;s__	medium	80.44	8.53462	0.0105747	0.0173434	0.025365	0.0532832	0	0	0	0	0	0	0	0	0	0	0	0	0	0	0	1	0	0	0	0	0	0	0	0	0	0
BIALITE_bin288	d__Bacteria;p__Bacteroidota;c__Rhodothermia;o__Balneolales;f__Natronogracilivirgulaceae;g__SLQC01;s__	medium	63.2	8.46995	0.00181012	0.012484	0.00924336	0.0235375	0	0	0	0	0	0	0	0	0	0	0	0	0	0	0	0	0	0	0	0	0	0	0	0	0	0
BIALITE_bin289	d__Bacteria;p__Spirochaetota;c__Spirochaetia;o__DSM-27196;f__Alkalispirochaetaceae;g__;s__	medium	51.82	1.2	0	0.0101648	0.00625797	0.0164227	0	0	0	0	0	0	0	0	0	0	0	0	0	0	0	0	0	0	0	0	0	0	0	0	0	0
BIALITE_bin290	d__Bacteria;p__Planctomycetota;c__Phycisphaerae;o__Phycisphaerales;f__Phycisphaeraceae;g__;s__	medium	58.88	7.38636	0.00206458	0.0116397	0.00691043	0.0206147	0	0	0	0	0	1	1	0	0	0	0	0	0	0	0	0	0	0	0	0	0	0	0	0	0	1
BIALITE_bin291	d__Bacteria;p__Verrucomicrobiota;c__Verrucomicrobiae;o__Opitutales;f__DSM-45221;g__WN38;s__	medium	51.31	3.94277	0.00356217	0.0136856	0.00285623	0.020104	0	0	0	0	0	0	0	0	0	0	0	0	0	0	0	0	0	0	0	0	0	0	0	0	0	0
BIALITE_bin292	d__Bacteria;p__Pseudomonadota;c__Gammaproteobacteria;o__Nitrococcales;f__Nitrococcaceae;g__Nitrococcus;s__	high	96.6	4.54368	0	0.0327801	0.00547609	0.0382562	0	0	0	0	0	1	1	0	0	0	0	1	0	0	1	1	0	0	0	0	0	0	1	0	0	0
BIALITE_bin293	d__Bacteria;p__Planctomycetota;c__Phycisphaerae;o__Phycisphaerales;f__SM1A02;g__;s__	medium	84.99	1.70455	0	0.0134536	0.00489853	0.0183521	0	0	0	0	0	0	0	0	0	0	0	0	0	0	0	0	0	0	0	0	0	0	0	0	0	0
BIALITE_bin294	d__Bacteria;p__Myxococcota;c__Bradymonadia;o__Bradymonadales;f__Bradymonadaceae;g__SLJM01;s__	medium	76.86	2.77778	0.00494642	0.00441078	0.0236888	0.033046	0	0	0	0	0	0	0	0	0	0	0	0	0	0	0	0	0	0	0	0	0	0	0	0	0	0
BIALITE_bin295	d__Bacteria;p__Patescibacteria;c__Paceibacteria;o__Paceibacterales;f__PWPS01;g__T1SED10-78;s__	medium	52.43	4.70219	0.00183107	0.0133036	0.00887117	0.0240059	0	0	0	0	0	0	0	0	0	0	0	0	0	0	0	0	0	0	0	0	0	0	0	0	0	0
BIALITE_bin296	d__Archaea;p__Nanoarchaeota;c__Nanoarchaeia;o__Woesearchaeales;f__21-14-0-10-32-9;g__21-14-0-10-32-9;s__	medium	66.12	2.80374	0.00343861	0.0114663	0.00776379	0.0226687	0	0	0	0	0	0	0	0	0	0	0	0	0	0	0	0	0	0	0	0	0	0	0	0	0	0
BIALITE_bin297	d__Bacteria;p__Pseudomonadota;c__Gammaproteobacteria;o__Xanthomonadales;f__S139-57;g__;s__	medium	55.17	8.62069	0.00641662	0.00973568	0.0109485	0.0271008	0	0	0	0	0	0	0	0	0	0	0	0	0	0	0	0	0	0	0	0	0	0	0	0	0	0
BIALITE_bin298	d__Bacteria;p__Patescibacteria;c__Paceibacteria;o__Moranbacterales;f__UBA2193;g__;s__	medium	56.17	3.08642	0.00194735	0.0153182	0.00705118	0.0243168	0	0	0	0	0	0	0	0	0	0	0	0	0	0	0	0	0	0	0	0	0	0	0	0	0	0
BIALITE_bin299	d__Bacteria;p__Pseudomonadota;c__Gammaproteobacteria;o__Pseudomonadales;f__HTCC2089;g__HKST-UBA223;s__	medium	93.02	8.04012	0	0.0237637	0.00582935	0.0295931	0	0	0	0	0	0	0	0	0	0	0	0	0	0	1	0	0	0	1	0	0	0	0	0	0	1
BIALITE_bin300	d__Bacteria;p__Pseudomonadota;c__Gammaproteobacteria;o__Xanthomonadales;f__Wenzhouxiangellaceae;g__Wenzhouxiangella;s__	medium	56.9	5.17241	0.0312165	0.0946246	0.0658632	0.191704	0	0	0	0	0	0	0	0	0	0	0	0	0	0	0	0	0	0	0	0	0	0	0	0	0	0
BIALITE_bin301	d__Bacteria;p__Spirochaetota;c__Spirochaetia;o__DSM-27196;f__SKKC01;g__SLAN01;s__	medium	88.59	8.99608	0.00284134	0.0121245	0.00750587	0.0224717	0	0	0	0	0	0	0	0	0	0	0	0	0	0	0	0	0	0	0	0	0	0	0	0	0	0
BIALITE_bin302	d__Bacteria;p__Pseudomonadota;c__Alphaproteobacteria;o__UBA1280;f__RI-95;g__;s__	medium	77.96	0	0	0.0113122	0.00234555	0.0136578	0	0	0	0	0	0	0	0	0	0	0	0	0	0	0	0	0	0	0	0	0	0	0	0	0	0
BIALITE_bin303	d__Bacteria;p__Verrucomicrobiota;c__Kiritimatiellia;o__SS1-B-03-39;f__UBA6053;g__UBA6053;s__	medium	65.31	3.71622	0.00269053	0.0107389	0.00162602	0.0150554	0	0	0	0	0	0	0	0	0	0	0	0	0	0	0	0	0	0	0	0	0	0	0	0	0	0
BIALITE_bin304	d__Bacteria;p__Pseudomonadota;c__Alphaproteobacteria;o__Rhizobiales;f__Kaistiaceae;g__JADLGL01;s__	medium	79.13	6.72021	0.00551695	0.0201016	0.0146053	0.0402239	0	0	0	0	0	0	0	0	0	0	0	0	0	0	1	1	0	1	0	0	0	0	0	0	0	0
BIALITE_bin305	d__Bacteria;p__Patescibacteria;c__Paceibacteria;o__UBA9983_A;f__;g__;s__	medium	75.05	5.17241	0	0.0132267	0.0013517	0.0145784	0	0	0	0	0	0	0	0	0	0	0	0	0	0	0	0	0	0	0	0	0	0	0	0	0	0
BIALITE_bin306	d__Bacteria;p__Patescibacteria;c__Paceibacteria;o__UBA9983_A;f__UBA918;g__;s__	medium	60.23	1.7094	0	0.0267251	0.00350207	0.0302271	0	0	0	0	0	0	0	0	0	0	0	0	0	0	0	0	0	0	0	0	0	0	0	0	0	0
BIALITE_bin307	d__Bacteria;p__Verrucomicrobiota;c__Kiritimatiellia;o__SS1-B-03-39;f__UBA6053;g__UBA6053;s__	medium	89.7	4.9574	0.00446218	0.0135108	0.00225046	0.0202235	0	0	0	0	0	0	0	0	0	0	0	1	0	0	0	0	0	0	0	0	0	0	0	0	0	0
BIALITE_bin308	d__Bacteria;p__Chlamydiota;c__Chlamydiia;o__Chlamydiales;f__Criblamydiaceae;g__JAJFMC01;s__	medium	63.08	6.41892	0.00236838	0.0121046	0.00858355	0.0230566	0	0	0	0	0	0	0	0	0	0	0	1	0	0	0	0	0	0	0	0	0	0	0	0	0	0
BIALITE_bin309	d__Bacteria;p__Spirochaetota;c__Spirochaetia;o__SPDA01;f__B32-G16;g__;s__	medium	81.54	8.62069	0.00703145	0.0461662	0.0619655	0.115163	0	2	0	0	0	0	2	1	0	0	0	1	0	0	0	0	0	0	0	0	0	0	0	0	0	1
BIALITE_bin310	d__Bacteria;p__Pseudomonadota;c__Gammaproteobacteria;o__Pseudomonadales;f__Pseudohongiellaceae;g__UBA9145;s__	medium	65.63	7.60802	0.00201974	0.0141987	0.00882304	0.0250415	0	0	0	0	0	0	0	0	0	0	0	1	0	0	0	2	0	0	0	0	0	0	0	0	0	0
BIALITE_bin311	d__Bacteria;p__Cloacimonadota;c__Cloacimonadia;o__Cloacimonadales;f__TCS61;g__;s__	medium	56.13	6.69331	0.0072381	0.0158381	0.0171854	0.0402617	0	0	0	0	0	0	0	0	0	0	0	0	0	0	0	0	0	0	0	0	0	0	0	0	0	0
BIALITE_bin312	d__Bacteria;p__Bacteroidota;c__Rhodothermia;o__Balneolales;f__Balneolaceae;g__UBA2664;s__	medium	91.38	6.33229	0.00600595	0.0243065	0.0140004	0.0443129	0	0	0	0	0	0	0	0	0	0	0	0	0	0	0	1	0	0	0	0	0	0	0	0	0	0
BIALITE_bin313	d__Bacteria;p__Hydrogenedentota;c__Hydrogenedentia;o__Hydrogenedentiales;f__SLHB01;g__;s__	high	90.81	4.4955	0.00172711	0.0140956	0.00416107	0.0199838	0	0	0	0	0	0	0	0	0	0	0	1	0	0	0	0	0	0	0	0	0	0	0	0	0	0
BIALITE_bin314	d__Bacteria;p__Pseudomonadota;c__Gammaproteobacteria;o__UBA6429;f__UBA6429;g__Thiohalophilus;s__	medium	63.45	1.72414	0.00615707	0.105352	0.0326496	0.144159	0	0	0	0	0	1	1	0	0	1	0	0	0	0	1	1	1	0	1	0	0	0	0	0	1	0
BIALITE_bin315	d__Bacteria;p__Pseudomonadota;c__Alphaproteobacteria;o__Rhodobacterales;f__Rhodobacteraceae;g__Roseovarius;s__	medium	82.6	8.69042	0.0334073	0.0746319	0.0750192	0.183058	0	0	0	0	0	0	0	0	1	0	0	0	0	0	0	0	2	0	0	0	0	0	0	0	0	2
BIALITE_bin316	d__Bacteria;p__Pseudomonadota;c__Gammaproteobacteria;o__Woeseiales;f__Woeseiaceae;g__;s__	medium	65.48	3.17772	0	0.0124701	0.00393497	0.0164051	0	0	0	0	0	0	0	0	0	0	0	0	0	0	0	1	0	0	0	0	0	0	0	0	0	2
BIALITE_bin317	d__Bacteria;p__Bdellovibrionota;c__Bdellovibrionia;o__Bdellovibrionales;f__UBA6776;g__;s__	medium	74.5	3.57143	0	0.0105795	0.00305842	0.0136379	0	0	0	0	0	0	0	0	0	0	0	0	0	0	0	0	0	0	0	0	0	0	0	0	0	0
BIALITE_bin318	d__Bacteria;p__Chloroflexota;c__Dehalococcoidia;o__GIF9;f__AB-539-J10;g__SKVJ01;s__	medium	61.84	4.78548	0.00247962	0.0105746	0.00925737	0.0223116	0	0	0	0	0	0	0	0	0	0	0	2	1	0	0	0	0	0	0	0	0	0	0	0	0	0
BIALITE_bin319	d__Bacteria;p__Bacteroidota;c__Bacteroidia;o__Flavobacteriales;f__Flavobacteriaceae;g__Psychroflexus;s__	medium	81.01	6.1239	0.00496789	0.0052018	0.0202933	0.030463	0	0	0	0	0	0	0	0	0	0	0	0	0	0	0	0	0	0	0	0	0	0	0	0	0	0
BIALITE_bin320	d__Bacteria;p__Bacteroidota;c__Bacteroidia;o__Flavobacteriales;f__Salibacteraceae;g__;s__	medium	79	2.77778	0	0.012164	0.00167536	0.0138394	0	0	0	0	0	0	0	0	0	0	0	0	0	0	0	0	0	0	0	0	0	0	0	0	0	0
BIALITE_bin321	d__Bacteria;p__Bacteroidota;c__Bacteroidia;o__Bacteroidales;f__UBA7960;g__SKTA01;s__	medium	64.29	8.57527	0.00645454	0.0121885	0.0127322	0.0313752	0	0	0	0	0	0	0	0	0	0	0	0	0	0	0	0	0	0	0	0	0	0	0	0	0	0
BIALITE_bin322	d__Bacteria;p__Planctomycetota;c__Phycisphaerae;o__Phycisphaerales;f__Phycisphaeraceae;g__;s__	medium	65.06	7.95455	0.00249692	0.0135504	0.00948168	0.025529	0	0	0	0	0	0	0	0	0	0	0	4	0	0	0	0	0	0	0	0	0	0	0	0	0	0
BIALITE_bin323	d__Bacteria;p__Spirochaetota;c__Spirochaetia;o__DSM-27196;f__SLST01;g__SLST01;s__	medium	50.1	5.2	0.00216507	0.0147248	0.00808553	0.0249754	0	0	0	0	0	0	0	0	0	0	0	0	0	0	0	0	0	0	0	0	0	0	0	0	0	0
BIALITE_bin324	d__Bacteria;p__Planctomycetota;c__Brocadiia;o__CAIUPP01;f__;g__;s__	medium	50.14	3.40909	0.0027086	0.0101227	0.0105336	0.0233649	0	1	0	0	0	0	1	1	0	0	0	1	0	0	0	0	0	0	0	0	0	0	0	0	0	0
BIALITE_bin325	d__Bacteria;p__Bacteroidota;c__Rhodothermia;o__Rhodothermales;f__VXPQ01;g__;s__	high	90.38	2.25989	0	0.0163558	0.00462476	0.0209806	0	0	0	0	0	0	0	0	0	0	0	0	0	0	0	1	0	0	0	0	0	0	0	0	0	0
BIALITE_bin326	d__Bacteria;p__Chloroflexota;c__Chloroflexia;o__Thermomicrobiales;f__Thermomicrobiaceae;g__;s__	medium	82.8	5.7066	0.00308835	0.0146274	0.00624667	0.0239624	0	0	0	0	0	0	0	0	1	0	0	0	0	0	0	0	0	0	0	0	0	0	0	0	0	1
BIALITE_bin327	d__Bacteria;p__Myxococcota;c__UBA9042;o__PHBI01;f__JACKFB01;g__;s__	medium	83.84	3.83717	0.00234893	0.0152558	0.00637165	0.0239764	0	0	0	0	0	0	0	0	0	0	0	0	0	0	0	0	0	0	0	0	0	0	0	0	0	0
BIALITE_bin328	d__Bacteria;p__Pseudomonadota;c__Gammaproteobacteria;o__Pseudomonadales;f__DSM-6294;g__Bacterioplanes;s__	medium	71.19	2.70563	0.00187733	0.00584207	0.0201914	0.0279108	0	0	0	0	0	0	0	0	0	0	0	0	0	0	0	1	0	0	0	0	0	0	0	0	0	0
BIALITE_bin329	d__Bacteria;p__Bacteroidota;c__Bacteroidia;o__Flavobacteriales;f__Flavobacteriaceae;g__Psychroflexus;s__	medium	90.32	8.90761	0.00243925	0.0084492	0.0308071	0.0416955	0	0	0	0	0	0	0	0	0	0	0	0	0	0	0	1	0	0	0	0	0	0	0	0	0	0
BIALITE_bin330	d__Bacteria;p__Pseudomonadota;c__Gammaproteobacteria;o__Thiomicrospirales;f__Thiomicrospiraceae;g__Thiomicrorhabdus;s__	high	94.67	1.32114	0.0048562	0.0011937	0.0219115	0.0279614	0	0	0	0	0	2	2	0	0	0	0	0	0	0	3	3	1	0	0	0	0	0	0	0	0	0
BIALITE_bin331	d__Bacteria;p__Planctomycetota;c__Planctomycetia;o__Pirellulales;f__JAGQOS01;g__;s__	high	98.21	4.84664	0.00233372	0.0150989	0.00788385	0.0253165	0	0	0	0	0	0	0	0	0	0	0	0	0	0	0	0	0	0	0	0	0	0	0	0	0	0

## Sheet: MAGS_classification
BIALITE_bin106	d__Bacteria	p__Verrucomicrobiota	c__Lentisphaeria	o__UBA1407	f__	g__	s__
BIALITE_bin22	d__Bacteria	p__Verrucomicrobiota	c__Verrucomicrobiae	o__Opitutales	f__Verruco-01	g__Oceanipulchritudo	s__
BIALITE_bin156	d__Bacteria	p__Verrucomicrobiota	c__Lentisphaeria	o__UBA1407	f__PUNB01	g__SLSR01	s__
BIALITE_bin272	d__Bacteria	p__Verrucomicrobiota	c__Verrucomicrobiae	o__Opitutales	f__Opitutaceae	g__	s__
BIALITE_bin285	d__Bacteria	p__Verrucomicrobiota	c__Verrucomicrobiae	o__Opitutales	f__T3Sed10-336	g__	s__
BIALITE_bin11	d__Bacteria	p__Verrucomicrobiota	c__Verrucomicrobiae	o__Opitutales	f__JABSRG01	g__	s__
BIALITE_bin20	d__Bacteria	p__Verrucomicrobiota	c__Verrucomicrobiae	o__Opitutales	f__DSM-45221	g__UBA7441	s__
BIALITE_bin41	d__Bacteria	p__Verrucomicrobiota	c__Kiritimatiellia	o__SLAD01	f__SLAD01	g__SKZA01	s__
BIALITE_bin81	d__Bacteria	p__Verrucomicrobiota	c__Kiritimatiellia	o__SS1-B-03-39	f__	g__	s__
BIALITE_bin101	d__Bacteria	p__Verrucomicrobiota	c__Verrucomicrobiae	o__Verrucomicrobiales	f__DEV007	g__Arctic95D-9	s__
BIALITE_bin123	d__Bacteria	p__Verrucomicrobiota	c__Verrucomicrobiae	o__Opitutales	f__Puniceicoccaceae	g__Puniceicoccus	s__
BIALITE_bin196	d__Bacteria	p__Verrucomicrobiota	c__Kiritimatiellia	o__SLAD01	f__SLAD01	g__	s__
BIALITE_bin210	d__Bacteria	p__Verrucomicrobiota	c__Verrucomicrobiae	o__Opitutales	f__DSM-45221	g__UBA7441	s__
BIALITE_bin228	d__Bacteria	p__Verrucomicrobiota	c__Verrucomicrobiae	o__Verrucomicrobiales	f__DEV007	g__Arctic95D-9	s__
BIALITE_bin291	d__Bacteria	p__Verrucomicrobiota	c__Verrucomicrobiae	o__Opitutales	f__DSM-45221	g__WN38	s__
BIALITE_bin303	d__Bacteria	p__Verrucomicrobiota	c__Kiritimatiellia	o__SS1-B-03-39	f__UBA6053	g__UBA6053	s__
BIALITE_bin307	d__Bacteria	p__Verrucomicrobiota	c__Kiritimatiellia	o__SS1-B-03-39	f__UBA6053	g__UBA6053	s__
BIALITE_bin173	d__Bacteria	p__UBP6	c__UBA1177	o__UBA1177	f__	g__	s__
BIALITE_bin269	d__Archaea	p__Thermoproteota	c__Bathyarchaeia	o__TCS64	f__TCS64	g__RBG-16-57-9	s__RBG-16-57-9 sp014729945
BIALITE_bin96	d__Archaea	p__Thermoplasmatota	c__E2	o__DHVEG-1	f__DHVEG-1	g__EX4572-165	s__
BIALITE_bin99	d__Archaea	p__Thermoplasmatota	c__E2	o__DHVEG-1	f__DHVEG-1	g__	s__
BIALITE_bin105	d__Archaea	p__Thermoplasmatota	c__E2	o__DHVEG-1	f__DHVEG-1	g__	s__
BIALITE_bin213	d__Bacteria	p__Sumerlaeota	c__Sumerlaeia	o__SLMS01	f__SLMS01	g__	s__
BIALITE_bin139	d__Bacteria	p__Spirochaetota	c__B62-G9	o__B62-G9	f__B62-G9	g__	s__
BIALITE_bin113	d__Bacteria	p__Spirochaetota	c__UBA4802	o__UBA4802	f__UB4802	g__M55B154	s__
BIALITE_bin64	d__Bacteria	p__Spirochaetota	c__Spirochaetia	o__DSM-16054	f__Sediminispirochaetaceae	g__	s__
BIALITE_bin89	d__Bacteria	p__Spirochaetota	c__Spirochaetia	o__DSM-16054	f__Sediminispirochaetaceae	g__DSBN01	s__
BIALITE_bin309	d__Bacteria	p__Spirochaetota	c__Spirochaetia	o__SPDA01	f__B32-G16	g__	s__
BIALITE_bin17	d__Bacteria	p__Spirochaetota	c__Spirochaetia	o__JAIPGG01	f__	g__	s__
BIALITE_bin27	d__Bacteria	p__Spirochaetota	c__Spirochaetia	o__DSM-27196	f__PWMO01	g__JAAAOH01	s__
BIALITE_bin52	d__Bacteria	p__Spirochaetota	c__Spirochaetia	o__SPDA01	f__SPDA01	g__	s__
BIALITE_bin76	d__Bacteria	p__Spirochaetota	c__Spirochaetia	o__DSM-27196	f__PWMO01	g__PWMO01	s__PWMO01 sp007123465
BIALITE_bin151	d__Bacteria	p__Spirochaetota	c__Spirochaetia	o__DSM-27196	f__Alkalispirochaetaceae	g__Alkalispirochaeta	s__
BIALITE_bin226	d__Bacteria	p__Spirochaetota	c__Spirochaetia	o__DSM-27196	f__Alkalispirochaetaceae	g__	s__
BIALITE_bin323	d__Bacteria	p__Spirochaetota	c__Spirochaetia	o__DSM-27196	f__SLST01	g__SLST01	s__
BIALITE_bin39	d__Bacteria	p__Spirochaetota	c__Spirochaetia	o__DSM-27196	f__Salinispiraceae	g__Salinispira	s__
BIALITE_bin95	d__Bacteria	p__Spirochaetota	c__Spirochaetia	o__SPDA01	f__B32-G16	g__	s__
BIALITE_bin170	d__Bacteria	p__Spirochaetota	c__Spirochaetia	o__DSM-27196	f__Alkalispirochaetaceae	g__Alkalispirochaeta	s__
BIALITE_bin263	d__Bacteria	p__Spirochaetota	c__Spirochaetia	o__DSM-27196	f__SLAA01	g__SLAA01	s__
BIALITE_bin289	d__Bacteria	p__Spirochaetota	c__Spirochaetia	o__DSM-27196	f__Alkalispirochaetaceae	g__	s__
BIALITE_bin301	d__Bacteria	p__Spirochaetota	c__Spirochaetia	o__DSM-27196	f__SKKC01	g__SLAN01	s__
BIALITE_bin100	d__Bacteria	p__Spirochaetota	c__UBA4802	o__UBA4802	f__UBA5550	g__	s__
BIALITE_bin218	d__Bacteria	p__Spirochaetota	c__Spirochaetia	o__SPDA01	f__JAJSAL01	g__	s__
BIALITE_bin18	d__Bacteria	p__Spirochaetota	c__UBA12135	o__COTS27	f__	g__	s__
BIALITE_bin94	d__Bacteria	p__Spirochaetota	c__Spirochaetia	o__DSM-27196	f__SKKC01	g__SKKC01	s__
BIALITE_bin121	d__Bacteria	p__Spirochaetota	c__Leptospirae	o__Leptospirales	f__Leptonemataceae	g__	s__
BIALITE_bin237	d__Bacteria	p__Spirochaetota	c__Spirochaetia	o__DSM-27196	f__SLST01	g__	s__
BIALITE_bin330	d__Bacteria	p__Pseudomonadota	c__Gammaproteobacteria	o__Thiomicrospirales	f__Thiomicrospiraceae	g__Thiomicrorhabdus	s__
BIALITE_bin24	d__Bacteria	p__Pseudomonadota	c__Gammaproteobacteria	o__Ectothiorhodospirales	f__Thioalkalivibrionaceae	g__Thioalkalivibrio_B	s__Thioalkalivibrio_B nitratireducens_A
BIALITE_bin37	d__Bacteria	p__Pseudomonadota	c__Gammaproteobacteria	o__Chromatiales	f__Chromatiaceae	g__Halochromatium	s__
BIALITE_bin314	d__Bacteria	p__Pseudomonadota	c__Gammaproteobacteria	o__UBA6429	f__UBA6429	g__Thiohalophilus	s__
BIALITE_bin1	d__Bacteria	p__Pseudomonadota	c__Gammaproteobacteria	o__Ectothiorhodospirales	f__Thioalkalivibrionaceae	g__Thioalkalivibrio_B	s__
BIALITE_bin26	d__Bacteria	p__Pseudomonadota	c__Alphaproteobacteria	o__Rhizobiales	f__Rhodomicrobiaceae	g__Dichotomicrobium	s__
BIALITE_bin74	d__Bacteria	p__Pseudomonadota	c__Gammaproteobacteria	o__Burkholderiales	f__Nitrosomonadaceae	g__Nitrosomonas	s__
BIALITE_bin118	d__Bacteria	p__Pseudomonadota	c__Alphaproteobacteria	o__Rhodobacterales	f__Rhodobacteraceae	g__Muriiphilus	s__
BIALITE_bin144	d__Bacteria	p__Pseudomonadota	c__Gammaproteobacteria	o__PWYM01	f__PWYM01	g__PWYM01	s__
BIALITE_bin205	d__Bacteria	p__Pseudomonadota	c__Gammaproteobacteria	o__Ectothiorhodospirales	f__Thioalkalivibrionaceae	g__Thioalkalivibrio	s__
BIALITE_bin283	d__Bacteria	p__Pseudomonadota	c__Gammaproteobacteria	o__Thiohalospirales	f__Thiohalospiraceae	g__Thiohalospira	s__
BIALITE_bin292	d__Bacteria	p__Pseudomonadota	c__Gammaproteobacteria	o__Nitrococcales	f__Nitrococcaceae	g__Nitrococcus	s__
BIALITE_bin281	d__Bacteria	p__Pseudomonadota	c__Gammaproteobacteria	o__Chromatiales	f__Chromatiaceae	g__Halochromatium	s__
BIALITE_bin15	d__Bacteria	p__Pseudomonadota	c__Alphaproteobacteria	o__Rhodospirillales_A	f__UXAT02	g__REEP01	s__
BIALITE_bin30	d__Bacteria	p__Pseudomonadota	c__Alphaproteobacteria	o__DSM-16000	f__Inquilinaceae	g__	s__
BIALITE_bin49	d__Bacteria	p__Pseudomonadota	c__Gammaproteobacteria	o__Woeseiales	f__Woeseiaceae	g__	s__
BIALITE_bin59	d__Bacteria	p__Pseudomonadota	c__Alphaproteobacteria	o__DSM-16000	f__Inquilinaceae	g__JAAAOG01	s__
BIALITE_bin128	d__Bacteria	p__Pseudomonadota	c__Gammaproteobacteria	o__Xanthomonadales	f__Wenzhouxiangellaceae	g__Wenzhouxiangella	s__
BIALITE_bin179	d__Bacteria	p__Pseudomonadota	c__Alphaproteobacteria	o__Geminicoccales	f__Geminicoccaceae	g__SLRI01	s__
BIALITE_bin189	d__Bacteria	p__Pseudomonadota	c__Gammaproteobacteria	o__Xanthomonadales	f__Wenzhouxiangellaceae	g__GCA-2722315	s__
BIALITE_bin198	d__Bacteria	p__Pseudomonadota	c__Gammaproteobacteria	o__Chromatiales	f__Chromatiaceae	g__Halochromatium	s__
BIALITE_bin220	d__Bacteria	p__Pseudomonadota	c__Alphaproteobacteria	o__Rhizobiales	f__Rhodomicrobiaceae	g__Dichotomicrobium	s__
BIALITE_bin247	d__Bacteria	p__Pseudomonadota	c__Alphaproteobacteria	o__Rhodobacterales	f__Rhodobacteraceae	g__Roseovarius	s__
BIALITE_bin79	d__Bacteria	p__Pseudomonadota	c__Alphaproteobacteria	o__Rhodobacterales	f__Rhodobacteraceae	g__Tranquillimonas	s__
BIALITE_bin130	d__Bacteria	p__Pseudomonadota	c__Gammaproteobacteria	o__Nitrococcales	f__Aquisalimonadaceae	g__Aquisalimonas	s__
BIALITE_bin199	d__Bacteria	p__Pseudomonadota	c__Gammaproteobacteria	o__XJ16	f__Halofilaceae	g__SLKC01	s__
BIALITE_bin232	d__Bacteria	p__Pseudomonadota	c__Alphaproteobacteria	o__Rhodobacterales	f__Rhodobacteraceae	g__Yoonia	s__
BIALITE_bin315	d__Bacteria	p__Pseudomonadota	c__Alphaproteobacteria	o__Rhodobacterales	f__Rhodobacteraceae	g__Roseovarius	s__
BIALITE_bin3	d__Bacteria	p__Pseudomonadota	c__Gammaproteobacteria	o__Pseudomonadales	f__HTCC2089	g__UBA7803	s__
BIALITE_bin4	d__Bacteria	p__Pseudomonadota	c__Gammaproteobacteria	o__Xanthomonadales	f__Wenzhouxiangellaceae	g__Wenzhouxiangella	s__
BIALITE_bin5	d__Bacteria	p__Pseudomonadota	c__Gammaproteobacteria	o__Xanthomonadales	f__Wenzhouxiangellaceae	g__Wenzhouxiangella	s__Wenzhouxiangella sp003560975
BIALITE_bin6	d__Bacteria	p__Pseudomonadota	c__Alphaproteobacteria	o__Rhodobacterales	f__Rhodobacteraceae	g__Marivita	s__
BIALITE_bin9	d__Bacteria	p__Pseudomonadota	c__Alphaproteobacteria	o__Rhodobacterales	f__Rhodobacteraceae	g__Roseovarius	s__
BIALITE_bin32	d__Bacteria	p__Pseudomonadota	c__Alphaproteobacteria	o__Rhodobacterales	f__Rhodobacteraceae	g__Rhodosalinus	s__
BIALITE_bin34	d__Bacteria	p__Pseudomonadota	c__Gammaproteobacteria	o__Pseudomonadales	f__Halieaceae	g__NZNC01	s__
BIALITE_bin35	d__Bacteria	p__Pseudomonadota	c__Alphaproteobacteria	o__Rhodobacterales	f__Rhodobacteraceae	g__Aliishimia	s__
BIALITE_bin57	d__Bacteria	p__Pseudomonadota	c__Gammaproteobacteria	o__Pseudomonadales	f__Halieaceae	g__Congregibacter	s__
BIALITE_bin69	d__Bacteria	p__Pseudomonadota	c__Gammaproteobacteria	o__Pseudomonadales	f__Pseudohongiellaceae	g__PWQG01	s__
BIALITE_bin71	d__Bacteria	p__Pseudomonadota	c__Gammaproteobacteria	o__Pseudomonadales	f__Porticoccaceae	g__Porticoccus	s__Porticoccus sp002707685
BIALITE_bin82	d__Bacteria	p__Pseudomonadota	c__Alphaproteobacteria	o__Rhodobacterales	f__Rhodobacteraceae	g__GCA-2748265	s__
BIALITE_bin90	d__Bacteria	p__Pseudomonadota	c__Alphaproteobacteria	o__Rhodobacterales	f__Rhodobacteraceae	g__Roseovarius	s__
BIALITE_bin114	d__Bacteria	p__Pseudomonadota	c__Alphaproteobacteria	o__Bin95	f__Bin95	g__JACKII01	s__
BIALITE_bin122	d__Bacteria	p__Pseudomonadota	c__Gammaproteobacteria	o__UBA5335	f__UBA5335	g__SLRW01	s__
BIALITE_bin127	d__Bacteria	p__Pseudomonadota	c__Gammaproteobacteria	o__Pseudomonadales	f__DT-91	g__DT-91	s__
BIALITE_bin131	d__Bacteria	p__Pseudomonadota	c__Gammaproteobacteria	o__UBA4486	f__UBA4486	g__Methylohalomonas	s__
BIALITE_bin136	d__Bacteria	p__Pseudomonadota	c__Gammaproteobacteria	o__UBA4486	f__UBA4486	g__Methylohalomonas	s__
BIALITE_bin142	d__Bacteria	p__Pseudomonadota	c__Alphaproteobacteria	o__Rickettsiales	f__	g__	s__
BIALITE_bin155	d__Bacteria	p__Pseudomonadota	c__Gammaproteobacteria	o__Xanthomonadales	f__Wenzhouxiangellaceae	g__Wenzhouxiangella	s__
BIALITE_bin160	d__Bacteria	p__Pseudomonadota	c__Gammaproteobacteria	o__Pseudomonadales	f__HTCC2089	g__UBA7803	s__
BIALITE_bin167	d__Bacteria	p__Pseudomonadota	c__Gammaproteobacteria	o__Pseudomonadales	f__Oleiphilaceae	g__Marinobacter	s__
BIALITE_bin171	d__Bacteria	p__Pseudomonadota	c__Alphaproteobacteria	o__Rhodobacterales	f__Rhodobacteraceae	g__Roseovarius	s__
BIALITE_bin178	d__Bacteria	p__Pseudomonadota	c__Alphaproteobacteria	o__Caedimonadales	f__UBA9215	g__	s__
BIALITE_bin183	d__Bacteria	p__Pseudomonadota	c__Gammaproteobacteria	o__Arenicellales	f__JAANXG01	g__JAANXG01	s__
BIALITE_bin184	d__Bacteria	p__Pseudomonadota	c__Gammaproteobacteria	o__Xanthomonadales	f__Wenzhouxiangellaceae	g__Wenzhouxiangella	s__
BIALITE_bin187	d__Bacteria	p__Pseudomonadota	c__Gammaproteobacteria	o__Nitrococcales	f__Nitrococcaceae	g__	s__
BIALITE_bin193	d__Bacteria	p__Pseudomonadota	c__Gammaproteobacteria	o__Pseudomonadales	f__Alcanivoracaceae	g__SLJS01	s__
BIALITE_bin202	d__Bacteria	p__Pseudomonadota	c__Alphaproteobacteria	o__Sphingomonadales	f__Sphingomonadaceae	g__Erythrobacter	s__
BIALITE_bin203	d__Bacteria	p__Pseudomonadota	c__Gammaproteobacteria	o__UBA4575	f__UBA4575	g__UBA1858	s__
BIALITE_bin208	d__Bacteria	p__Pseudomonadota	c__Gammaproteobacteria	o__Competibacterales	f__Competibacteraceae	g__SKOM01	s__
BIALITE_bin211	d__Bacteria	p__Pseudomonadota	c__Alphaproteobacteria	o__Rhodobacterales	f__Rhodobacteraceae	g__HLUCCA09	s__
BIALITE_bin216	d__Bacteria	p__Pseudomonadota	c__Gammaproteobacteria	o__Pseudomonadales	f__Halomonadaceae	g__Halomonas	s__
BIALITE_bin217	d__Bacteria	p__Pseudomonadota	c__Gammaproteobacteria	o__Xanthomonadales	f__Wenzhouxiangellaceae	g__Wenzhouxiangella	s__
BIALITE_bin224	d__Bacteria	p__Pseudomonadota	c__Gammaproteobacteria	o__Pseudomonadales	f__Halieaceae	g__Haliea	s__
BIALITE_bin240	d__Bacteria	p__Pseudomonadota	c__Alphaproteobacteria	o__Rhodobacterales	f__Rhodobacteraceae	g__Salibaculum	s__Salibaculum sp009908505
BIALITE_bin244	d__Bacteria	p__Pseudomonadota	c__Gammaproteobacteria	o__Xanthomonadales	f__Wenzhouxiangellaceae	g__GCA-2722315	s__
BIALITE_bin248	d__Bacteria	p__Pseudomonadota	c__Gammaproteobacteria	o__Pseudomonadales	f__Natronospirillaceae	g__Saccharospirillum	s__
BIALITE_bin251	d__Bacteria	p__Pseudomonadota	c__Alphaproteobacteria	o__UBA1280	f__UBA6503	g__	s__
BIALITE_bin256	d__Bacteria	p__Pseudomonadota	c__Gammaproteobacteria	o__Competibacterales	f__Competibacteraceae	g__	s__
BIALITE_bin258	d__Bacteria	p__Pseudomonadota	c__Alphaproteobacteria	o__Rhodobacterales	f__Rhodobacteraceae	g__Salibaculum	s__
BIALITE_bin262	d__Bacteria	p__Pseudomonadota	c__Alphaproteobacteria	o__Rhodobacterales	f__Rhodobacteraceae	g__IMCC34051	s__
BIALITE_bin270	d__Bacteria	p__Pseudomonadota	c__Gammaproteobacteria	o__Arenicellales	f__JAANXG01	g__JAANXG01	s__
BIALITE_bin278	d__Bacteria	p__Pseudomonadota	c__Gammaproteobacteria	o__Francisellales	f__Francisellaceae	g__CAJXRW01	s__
BIALITE_bin287	d__Bacteria	p__Pseudomonadota	c__Gammaproteobacteria	o__Xanthomonadales	f__Wenzhouxiangellaceae	g__GCA-2722315	s__
BIALITE_bin297	d__Bacteria	p__Pseudomonadota	c__Gammaproteobacteria	o__Xanthomonadales	f__S139-57	g__	s__
BIALITE_bin299	d__Bacteria	p__Pseudomonadota	c__Gammaproteobacteria	o__Pseudomonadales	f__HTCC2089	g__HKST-UBA223	s__
BIALITE_bin300	d__Bacteria	p__Pseudomonadota	c__Gammaproteobacteria	o__Xanthomonadales	f__Wenzhouxiangellaceae	g__Wenzhouxiangella	s__
BIALITE_bin302	d__Bacteria	p__Pseudomonadota	c__Alphaproteobacteria	o__UBA1280	f__RI-95	g__	s__
BIALITE_bin304	d__Bacteria	p__Pseudomonadota	c__Alphaproteobacteria	o__Rhizobiales	f__Kaistiaceae	g__JADLGL01	s__
BIALITE_bin310	d__Bacteria	p__Pseudomonadota	c__Gammaproteobacteria	o__Pseudomonadales	f__Pseudohongiellaceae	g__UBA9145	s__
BIALITE_bin316	d__Bacteria	p__Pseudomonadota	c__Gammaproteobacteria	o__Woeseiales	f__Woeseiaceae	g__	s__
BIALITE_bin328	d__Bacteria	p__Pseudomonadota	c__Gammaproteobacteria	o__Pseudomonadales	f__DSM-6294	g__Bacterioplanes	s__
BIALITE_bin290	d__Bacteria	p__Planctomycetota	c__Phycisphaerae	o__Phycisphaerales	f__Phycisphaeraceae	g__	s__
BIALITE_bin43	d__Bacteria	p__Planctomycetota	c__Phycisphaerae	o__FEN-1346	f__FEN-1346	g__	s__
BIALITE_bin241	d__Bacteria	p__Planctomycetota	c__Phycisphaerae	o__SM23-33	f__SM23-33	g__JAGXKT01	s__
BIALITE_bin254	d__Bacteria	p__Planctomycetota	c__Phycisphaerae	o__Sedimentisphaerales	f__Sedimentisphaeraceae	g__	s__
BIALITE_bin253	d__Bacteria	p__Planctomycetota	c__Brocadiia	o__CAIUPP01	f__	g__	s__
BIALITE_bin134	d__Bacteria	p__Planctomycetota	c__Planctomycetia	o__Pirellulales	f__Pirellulaceae	g__JAAYDI01	s__
BIALITE_bin324	d__Bacteria	p__Planctomycetota	c__Brocadiia	o__CAIUPP01	f__	g__	s__
BIALITE_bin10	d__Bacteria	p__Planctomycetota	c__Phycisphaerae	o__Phycisphaerales	f__SM1A02	g__	s__
BIALITE_bin31	d__Bacteria	p__Planctomycetota	c__Planctomycetia	o__Pirellulales	f__Pirellulaceae	g__	s__
BIALITE_bin77	d__Bacteria	p__Planctomycetota	c__Planctomycetia	o__Pirellulales	f__Pirellulaceae	g__	s__
BIALITE_bin119	d__Bacteria	p__Planctomycetota	c__Planctomycetia	o__Pirellulales	f__Pirellulaceae	g__Aureliella	s__
BIALITE_bin120	d__Bacteria	p__Planctomycetota	c__Planctomycetia	o__Planctomycetales	f__Planctomycetaceae	g__	s__
BIALITE_bin132	d__Bacteria	p__Planctomycetota	c__Planctomycetia	o__Pirellulales	f__Pirellulaceae	g__Aureliella	s__
BIALITE_bin149	d__Bacteria	p__Planctomycetota	c__UBA8742	o__UBA2392	f__UBA2392	g__JADJRK01	s__
BIALITE_bin163	d__Bacteria	p__Planctomycetota	c__Phycisphaerae	o__Phycisphaerales	f__SM1A02	g__SLJD01	s__
BIALITE_bin180	d__Bacteria	p__Planctomycetota	c__Phycisphaerae	o__Phycisphaerales	f__UBA1924	g__RECQ01	s__
BIALITE_bin194	d__Bacteria	p__Planctomycetota	c__Phycisphaerae	o__Phycisphaerales	f__SM1A02	g__PWVT01	s__
BIALITE_bin197	d__Bacteria	p__Planctomycetota	c__Phycisphaerae	o__Phycisphaerales	f__UBA1924	g__JACKHC01	s__
BIALITE_bin212	d__Bacteria	p__Planctomycetota	c__Phycisphaerae	o__Phycisphaerales	f__UBA1924	g__JACKHF01	s__
BIALITE_bin221	d__Bacteria	p__Planctomycetota	c__Phycisphaerae	o__Phycisphaerales	f__SM1A02	g__SLJD01	s__
BIALITE_bin225	d__Bacteria	p__Planctomycetota	c__Brocadiia	o__CAIUPP01	f__	g__	s__
BIALITE_bin245	d__Bacteria	p__Planctomycetota	c__Planctomycetia	o__Pirellulales	f__Pirellulaceae	g__Roseimaritima	s__
BIALITE_bin274	d__Bacteria	p__Planctomycetota	c__UBA8742	o__UBA2392	f__JABWBM01	g__	s__
BIALITE_bin280	d__Bacteria	p__Planctomycetota	c__Phycisphaerae	o__Phycisphaerales	f__SM1A02	g__SLJD01	s__
BIALITE_bin293	d__Bacteria	p__Planctomycetota	c__Phycisphaerae	o__Phycisphaerales	f__SM1A02	g__	s__
BIALITE_bin322	d__Bacteria	p__Planctomycetota	c__Phycisphaerae	o__Phycisphaerales	f__Phycisphaeraceae	g__	s__
BIALITE_bin331	d__Bacteria	p__Planctomycetota	c__Planctomycetia	o__Pirellulales	f__JAGQOS01	g__	s__
BIALITE_bin145	d__Bacteria	p__Patescibacteria	c__Gracilibacteria	o__UBA1369	f__PNNO01	g__	s__
BIALITE_bin33	d__Bacteria	p__Patescibacteria	c__WWE3	o__UBA101185	f__UBA10185	g__	s__
BIALITE_bin40	d__Bacteria	p__Patescibacteria	c__Gracilibacteria	o__UBA1369	f__PNNO01	g__PNNO01	s__
BIALITE_bin42	d__Bacteria	p__Patescibacteria	c__Saccharimonadia	o__Saccharimonadales	f__SLHW01	g__SLHW01	s__
BIALITE_bin55	d__Bacteria	p__Patescibacteria	c__Paceibacteria	o__UBA9983_A	f__UBA2100	g__	s__
BIALITE_bin63	d__Bacteria	p__Patescibacteria	c__Paceibacteria	o__UBA9983_A	f__UBA918	g__OLB19	s__
BIALITE_bin70	d__Bacteria	p__Patescibacteria	c__Paceibacteria	o__Paceibacterales	f__	g__	s__
BIALITE_bin83	d__Bacteria	p__Patescibacteria	c__Paceibacteria	o__UBA9983_A	f__UBA918	g__OLB19	s__
BIALITE_bin133	d__Bacteria	p__Patescibacteria	c__Paceibacteria	o__Paceibacterales	f__PWMZ01	g__	s__
BIALITE_bin140	d__Bacteria	p__Patescibacteria	c__Paceibacteria	o__Paceibacterales	f__UBA10102	g__	s__
BIALITE_bin148	d__Bacteria	p__Patescibacteria	c__Paceibacteria	o__Paceibacterales	f__PWPS01	g__PWHW01	s__
BIALITE_bin154	d__Bacteria	p__Patescibacteria	c__Microgenomatia	o__UBA1400	f__PJMF01	g__WJLO01	s__
BIALITE_bin168	d__Bacteria	p__Patescibacteria	c__Saccharimonadia	o__Saccharimonadales	f__SZUA-47	g__SZUA-47	s__
BIALITE_bin229	d__Bacteria	p__Patescibacteria	c__Microgenomatia	o__Levybacterales	f__GWA1-39-11	g__	s__
BIALITE_bin239	d__Bacteria	p__Patescibacteria	c__Paceibacteria	o__UBA9983_A	f__CSBR16-193	g__	s__
BIALITE_bin259	d__Bacteria	p__Patescibacteria	c__Paceibacteria	o__UBA6257	f__JAGOQP01	g__DYGB01	s__
BIALITE_bin261	d__Bacteria	p__Patescibacteria	c__Saccharimonadia	o__Saccharimonadales	f__	g__	s__
BIALITE_bin295	d__Bacteria	p__Patescibacteria	c__Paceibacteria	o__Paceibacterales	f__PWPS01	g__T1SED10-78	s__
BIALITE_bin298	d__Bacteria	p__Patescibacteria	c__Paceibacteria	o__Moranbacterales	f__UBA2193	g__	s__
BIALITE_bin305	d__Bacteria	p__Patescibacteria	c__Paceibacteria	o__UBA9983_A	f__	g__	s__
BIALITE_bin306	d__Bacteria	p__Patescibacteria	c__Paceibacteria	o__UBA9983_A	f__UBA918	g__	s__
BIALITE_bin124	d__Bacteria	p__Omnitrophota	c__Koll11	o__SKK-01	f__SKK-01	g__	s__
BIALITE_bin110	d__Bacteria	p__Omnitrophota	c__Koll11	o__Duberdicusellales	f__4484-171	g__PXAH01	s__
BIALITE_bin231	d__Bacteria	p__Omnitrophota	c__Koll11	o__SKK-01	f__SKK-01	g__	s__
BIALITE_bin242	d__Bacteria	p__Omnitrophota	c__Koll11	o__Duberdicusellales	f__4484-171	g__	s__
BIALITE_bin61	d__Bacteria	p__Nitrospinota	c__Nitrospinia	o__Nitrospinales	f__Nitrospinaceae	g__Nitrospina	s__
BIALITE_bin53	d__Archaea	p__Nanoarchaeota	c__Nanoarchaeia	o__Woesearchaeales	f__DSVV01	g__	s__
BIALITE_bin157	d__Archaea	p__Nanoarchaeota	c__Nanoarchaeia	o__Pacearchaeales	f__GW2011-AR1	g__WJLC01	s__
BIALITE_bin47	d__Archaea	p__Nanoarchaeota	c__Nanoarchaeia	o__Woesearchaeales	f__JACJVV01	g__	s__
BIALITE_bin66	d__Archaea	p__Nanoarchaeota	c__Nanoarchaeia	o__Woesearchaeales	f__SKIA01	g__SKIA01	s__
BIALITE_bin84	d__Archaea	p__Nanoarchaeota	c__Nanoarchaeia	o__Woesearchaeales	f__21-14-0-10-32-9	g__	s__
BIALITE_bin92	d__Archaea	p__Nanoarchaeota	c__Nanoarchaeia	o__Woesearchaeales	f__SKIA01	g__SKIA01	s__
BIALITE_bin223	d__Archaea	p__Nanoarchaeota	c__Nanoarchaeia	o__Woesearchaeales	f__SKIA01	g__SKIA01	s__
BIALITE_bin234	d__Archaea	p__Nanoarchaeota	c__Nanoarchaeia	o__Woesearchaeales	f__SKIA01	g__SKIA01	s__
BIALITE_bin246	d__Archaea	p__Nanoarchaeota	c__Nanoarchaeia	o__Woesearchaeales	f__21-14-0-10-32-9	g__	s__
BIALITE_bin296	d__Archaea	p__Nanoarchaeota	c__Nanoarchaeia	o__Woesearchaeales	f__21-14-0-10-32-9	g__21-14-0-10-32-9	s__
BIALITE_bin93	d__Bacteria	p__Myxococcota	c__Bradymonadia	o__Bradymonadales	f__Bradymonadaceae	g__Persicimonas	s__
BIALITE_bin103	d__Bacteria	p__Myxococcota	c__Polyangia	o__HGW-17	f__SLPX01	g__SLPX01	s__
BIALITE_bin207	d__Bacteria	p__Myxococcota	c__Bradymonadia	o__Bradymonadales	f__Bradymonadaceae	g__	s__
BIALITE_bin273	d__Bacteria	p__Myxococcota	c__Bradymonadia	o__Bradymonadales	f__Bradymonadaceae	g__	s__
BIALITE_bin294	d__Bacteria	p__Myxococcota	c__Bradymonadia	o__Bradymonadales	f__Bradymonadaceae	g__SLJM01	s__
BIALITE_bin327	d__Bacteria	p__Myxococcota	c__UBA9042	o__PHBI01	f__JACKFB01	g__	s__
BIALITE_bin200	d__Bacteria	p__Krumholzibacteriota	c__Krumholzibacteria	o__LZORAL124-64-63	f__LZORAL124-64-63	g__Glo-17	s__
BIALITE_bin186	d__Bacteria	p__JAHJDO01	c__JAHJDO01	o__	f__	g__	s__
BIALITE_bin266	d__Archaea	p__Iainarchaeota	c__Iainarchaeia	o__Iainarchaeales	f__JAAZKV01	g__JABIDZ01	s__
BIALITE_bin313	d__Bacteria	p__Hydrogenedentota	c__Hydrogenedentia	o__Hydrogenedentiales	f__SLHB01	g__	s__
BIALITE_bin78	d__Bacteria	p__Hydrogenedentota	c__Hydrogenedentia	o__Hydrogenedentiales	f__WGMK01	g__	s__
BIALITE_bin108	d__Bacteria	p__Hydrogenedentota	c__Hydrogenedentia	o__Hydrogenedentiales	f__SLHB01	g__SKRY01	s__
BIALITE_bin115	d__Bacteria	p__Hydrogenedentota	c__Hydrogenedentia	o__Hydrogenedentiales	f__JAEUWI01	g__JAEUWI01	s__
BIALITE_bin116	d__Archaea	p__Halobacteriota	c__Halobacteria	o__Halobacteriales	f__Haloferacaceae	g__Halorubrum	s__
BIALITE_bin50	d__Bacteria	p__Gemmatimonadota	c__Gemmatimonadetes	o__Longimicrobiales	f__UBA6960	g__PWLA01	s__
BIALITE_bin190	d__Bacteria	p__Gemmatimonadota	c__Gemmatimonadetes	o__Longimicrobiales	f__UBA6960	g__SLBA01	s__
BIALITE_bin56	d__Bacteria	p__Gemmatimonadota	c__Gemmatimonadetes	o__Longimicrobiales	f__UBA6960	g__REBX01	s__
BIALITE_bin117	d__Bacteria	p__Gemmatimonadota	c__Gemmatimonadetes	o__Longimicrobiales	f__UBA6960	g__SLBA01	s__
BIALITE_bin150	d__Bacteria	p__Gemmatimonadota	c__Gemmatimonadetes	o__Longimicrobiales	f__UBA6960	g__	s__
BIALITE_bin204	d__Bacteria	p__Gemmatimonadota	c__Gemmatimonadetes	o__Longimicrobiales	f__UBA6960	g__	s__
BIALITE_bin75	d__Bacteria	p__Fermentibacterota	c__Fermentibacteria	o__Fermentibacterales	f__Fermentibacteraceae	g__Sabulitectum	s__
BIALITE_bin192	d__Bacteria	p__Fermentibacterota	c__Fermentibacteria	o__Fermentibacterales	f__Fermentibacteraceae	g__Aegiribacteria	s__
BIALITE_bin2	d__Bacteria	p__Desulfobacterota_F	c__Desulfuromonadia	o__Desulfuromonadales	f__Geopsychrobacteraceae	g__Pelovirga	s__
BIALITE_bin72	d__Bacteria	p__Desulfobacterota_F	c__Desulfuromonadia	o__Desulfuromonadales	f__Geopsychrobacteraceae	g__BM522	s__
BIALITE_bin250	d__Bacteria	p__Desulfobacterota	c__Desulfovibrionia	o__Desulfovibrionales	f__Desulfonatronaceae	g__Desulfonatronum	s__
BIALITE_bin21	d__Bacteria	p__Desulfobacterota	c__Desulfobacteria	o__Desulfobacterales	f__Desulfococcaceae	g__JAABSQ01	s__
BIALITE_bin54	d__Bacteria	p__Desulfobacterota	c__Desulfovibrionia	o__Desulfovibrionales	f__Desulfonatronovibrionaceae	g__Desulfonatronovibrio	s__
BIALITE_bin236	d__Bacteria	p__Desulfobacterota	c__Desulfovibrionia	o__Desulfovibrionales	f__Desulfonatronovibrionaceae	g__Desulfonatronovibrio	s__
BIALITE_bin36	d__Bacteria	p__Desulfobacterota	c__Desulfobulbia	o__Desulfobulbales	f__Desulfocapsaceae	g__Desulfopila_A	s__
BIALITE_bin44	d__Bacteria	p__Desulfobacterota	c__Desulfobacteria	o__Desulfobacterales	f__SKZT01	g__SKZT01	s__
BIALITE_bin45	d__Bacteria	p__Desulfobacterota	c__Desulfovibrionia	o__Desulfovibrionales	f__Desulfohalobiaceae	g__	s__
BIALITE_bin165	d__Bacteria	p__Desulfobacterota	c__Desulfovibrionia	o__Desulfovibrionales	f__Desulfonatronovibrionaceae	g__Desulfonatronovibrio	s__
BIALITE_bin80	d__Bacteria	p__Desulfobacterota	c__Desulfobacteria	o__Desulfobacterales	f__Desulfosalsimonadaceae	g__B1SED10-16	s__
BIALITE_bin201	d__Bacteria	p__Desulfobacterota	c__Desulfobacteria	o__Desulfobacterales	f__Desulfosalsimonadaceae	g__Desulfosalsimonas	s__Desulfosalsimonas sp011389605
BIALITE_bin195	d__Bacteria	p__Desulfobacterota	c__Desulfobacteria	o__Desulfobacterales	f__Desulfosalsimonadaceae	g__B1SED10-16	s__
BIALITE_bin135	d__Bacteria	p__Desulfobacterota	c__Desulfobacteria	o__Desulfobacterales	f__Desulfosalsimonadaceae	g__Desulfosalsimonas	s__Desulfosalsimonas propionicica
BIALITE_bin286	d__Bacteria	p__Desulfobacterota	c__Desulfobulbia	o__Desulfobulbales	f__Desulfocapsaceae	g__Desulfopila_A	s__
BIALITE_bin102	d__Bacteria	p__Desulfobacterota	c__Desulfobulbia	o__Desulfobulbales	f__Desulfocapsaceae	g__Desulfopila_A	s__
BIALITE_bin169	d__Bacteria	p__Desulfobacterota	c__Desulfobacteria	o__Desulfobacterales	f__Desulfosalsimonadaceae	g__B1SED10-16	s__
BIALITE_bin14	d__Bacteria	p__Deinococcota	c__Deinococci	o__Deinococcales	f__Trueperaceae	g__SLSQ01	s__
BIALITE_bin85	d__Bacteria	p__Deinococcota	c__Deinococci	o__Deinococcales	f__Trueperaceae	g__SLSQ01	s__
BIALITE_bin138	d__Bacteria	p__Deinococcota	c__Deinococci	o__Deinococcales	f__Trueperaceae	g__SLSQ01	s__
BIALITE_bin152	d__Bacteria	p__Deinococcota	c__Deinococci	o__Deinococcales	f__Trueperaceae	g__CSSed10-48	s__
BIALITE_bin86	d__Bacteria	p__Deinococcota	c__Deinococci	o__Deinococcales	f__Trueperaceae	g__	s__
BIALITE_bin62	d__Bacteria	p__Cyanobacteriota	c__Cyanobacteriia	o__Cyanobacteriales	f__Rubidibacteraceae	g__Halothece	s__
BIALITE_bin311	d__Bacteria	p__Cloacimonadota	c__Cloacimonadia	o__Cloacimonadales	f__TCS61	g__	s__
BIALITE_bin326	d__Bacteria	p__Chloroflexota	c__Chloroflexia	o__Thermomicrobiales	f__Thermomicrobiaceae	g__	s__
BIALITE_bin13	d__Bacteria	p__Chloroflexota	c__Anaerolineae	o__B4-G1	f__B4-G1	g__SKLM01	s__
BIALITE_bin19	d__Bacteria	p__Chloroflexota	c__Anaerolineae	o__Anaerolineales	f__UBA11858	g__B10-G9	s__
BIALITE_bin164	d__Bacteria	p__Chloroflexota	c__Chloroflexia	o__Thermomicrobiales	f__Thermomicrobiaceae	g__SLMJ01	s__
BIALITE_bin177	d__Bacteria	p__Chloroflexota	c__Dehalococcoidia	o__GIF9	f__AB-539-J10	g__SKVJ01	s__
BIALITE_bin188	d__Bacteria	p__Chloroflexota	c__Anaerolineae	o__Anaerolineales	f__UBA11858	g__B10-G9	s__B10-G9 sp018335275
BIALITE_bin219	d__Bacteria	p__Chloroflexota	c__Dehalococcoidia	o__Tepidiformales	f__Tepidiformaceae	g__	s__
BIALITE_bin257	d__Bacteria	p__Chloroflexota	c__Chloroflexia	o__Thermomicrobiales	f__Thermomicrobiaceae	g__SLMJ01	s__
BIALITE_bin318	d__Bacteria	p__Chloroflexota	c__Dehalococcoidia	o__GIF9	f__AB-539-J10	g__SKVJ01	s__
BIALITE_bin162	d__Bacteria	p__Chlamydiota	c__Chlamydiia	o__Chlamydiales	f__SM23-39	g__	s__
BIALITE_bin308	d__Bacteria	p__Chlamydiota	c__Chlamydiia	o__Chlamydiales	f__Criblamydiaceae	g__JAJFMC01	s__
BIALITE_bin230	d__Bacteria	p__Campylobacterota	c__Campylobacteria	o__Campylobacterales	f__Sulfurovaceae	g__TCS-49	s__
BIALITE_bin65	d__Bacteria	p__Campylobacterota	c__Campylobacteria	o__Campylobacterales	f__SZUA-545	g__CSSED11-302	s__
BIALITE_bin109	d__Bacteria	p__Bdellovibrionota	c__Oligoflexia	o__Oligoflexales	f__RGVZ01	g__	s__
BIALITE_bin215	d__Bacteria	p__Bdellovibrionota	c__UBA2394	o__UBA2394	f__UBA2394	g__	s__
BIALITE_bin271	d__Bacteria	p__Bdellovibrionota	c__UBA2394	o__UBA2394	f__UBA2394	g__	s__
BIALITE_bin277	d__Bacteria	p__Bdellovibrionota	c__UBA2394	o__UBA2394	f__UBA2394	g__	s__
BIALITE_bin317	d__Bacteria	p__Bdellovibrionota	c__Bdellovibrionia	o__Bdellovibrionales	f__UBA6776	g__	s__
BIALITE_bin275	d__Bacteria	p__Bacteroidota	c__Bacteroidia	o__Cytophagales	f__Cyclobacteriaceae	g__Tunicatimonas	s__
BIALITE_bin60	d__Bacteria	p__Bacteroidota	c__Bacteroidia	o__Bacteroidales	f__Marinilabiliaceae	g__Marinilabilia	s__
BIALITE_bin67	d__Bacteria	p__Bacteroidota	c__Bacteroidia	o__Bacteroidales	f__Marinilabiliaceae	g__Marinilabilia	s__
BIALITE_bin12	d__Bacteria	p__Bacteroidota	c__Bacteroidia	o__Bacteroidales	f__PUMT01	g__PXAP01	s__
BIALITE_bin48	d__Bacteria	p__Bacteroidota	c__Bacteroidia	o__Bacteroidales	f__UBA12077	g__	s__
BIALITE_bin111	d__Bacteria	p__Bacteroidota	c__Ignavibacteria	o__Ignavibacteriales	f__Melioribacteraceae	g__	s__
BIALITE_bin129	d__Bacteria	p__Bacteroidota	c__Bacteroidia	o__Bacteroidales	f__Tenuifilaceae	g__Perlabentimonas	s__
BIALITE_bin153	d__Bacteria	p__Bacteroidota	c__Bacteroidia	o__Bacteroidales	f__GCA-2748055	g__	s__
BIALITE_bin98	d__Bacteria	p__Bacteroidota	c__Bacteroidia	o__Bacteroidales	f__UBA7960	g__	s__
BIALITE_bin112	d__Bacteria	p__Bacteroidota	c__Bacteroidia	o__Bacteroidales	f__VadinHA17	g__UBA9300	s__
BIALITE_bin137	d__Bacteria	p__Bacteroidota	c__Bacteroidia	o__Bacteroidales	f__JAGXLC01	g__	s__
BIALITE_bin214	d__Bacteria	p__Bacteroidota	c__Bacteroidia	o__Bacteroidales	f__JAIPAH01	g__JAIPAH01	s__
BIALITE_bin222	d__Bacteria	p__Bacteroidota	c__Bacteroidia	o__Bacteroidales	f__UBA7960	g__SKVR01	s__
BIALITE_bin260	d__Bacteria	p__Bacteroidota	c__Bacteroidia	o__Bacteroidales	f__JAIPAH01	g__JAIPAH01	s__
BIALITE_bin143	d__Bacteria	p__Bacteroidota	c__Bacteroidia	o__Bacteroidales	f__Prolixibacteraceae	g__Tangfeifania	s__
BIALITE_bin176	d__Bacteria	p__Bacteroidota	c__Bacteroidia	o__Bacteroidales	f__F082	g__UBA6192	s__
BIALITE_bin321	d__Bacteria	p__Bacteroidota	c__Bacteroidia	o__Bacteroidales	f__UBA7960	g__SKTA01	s__
BIALITE_bin16	d__Bacteria	p__Bacteroidota	c__Bacteroidia	o__Chitinophagales	f__Saprospiraceae	g__	s__
BIALITE_bin23	d__Bacteria	p__Bacteroidota	c__Rhodothermia	o__Balneolales	f__Balneolaceae	g__SW132	s__
BIALITE_bin25	d__Bacteria	p__Bacteroidota	c__Bacteroidia	o__Flavobacteriales	f__SKUL01	g__SKUL01	s__
BIALITE_bin28	d__Bacteria	p__Bacteroidota	c__Bacteroidia	o__Flavobacteriales	f__Flavobacteriaceae	g__Psychroflexus	s__
BIALITE_bin29	d__Bacteria	p__Bacteroidota	c__Rhodothermia	o__Rhodothermales	f__Salinibacteraceae	g__Tc-Br11-B2g6-7	s__
BIALITE_bin38	d__Bacteria	p__Bacteroidota	c__Rhodothermia	o__Balneolales	f__Balneolaceae	g__SW132	s__
BIALITE_bin51	d__Bacteria	p__Bacteroidota	c__Bacteroidia	o__Flavobacteriales	f__SKUL01	g__SKUL01	s__
BIALITE_bin68	d__Bacteria	p__Bacteroidota	c__Rhodothermia	o__Balneolales	f__Balneolaceae	g__Rhodohalobacter	s__
BIALITE_bin73	d__Bacteria	p__Bacteroidota	c__Bacteroidia	o__Flavobacteriales	f__Vicingaceae	g__	s__
BIALITE_bin87	d__Bacteria	p__Bacteroidota	c__Bacteroidia	o__UBA10329	f__UBA10329	g__	s__
BIALITE_bin88	d__Bacteria	p__Bacteroidota	c__Bacteroidia	o__Flavobacteriales	f__Cryomorphaceae	g__T3Sed10-241	s__
BIALITE_bin91	d__Bacteria	p__Bacteroidota	c__Bacteroidia	o__Flavobacteriales	f__Schleiferiaceae	g__	s__
BIALITE_bin97	d__Bacteria	p__Bacteroidota	c__Bacteroidia	o__Flavobacteriales	f__Schleiferiaceae	g__CAJXMS01	s__
BIALITE_bin125	d__Bacteria	p__Bacteroidota	c__Bacteroidia	o__Chitinophagales	f__Saprospiraceae	g__	s__
BIALITE_bin126	d__Bacteria	p__Bacteroidota	c__Kapabacteria	o__Kapabacteriales	f__UBA2268	g__	s__
BIALITE_bin158	d__Bacteria	p__Bacteroidota	c__Bacteroidia	o__Flavobacteriales	f__Cryomorphaceae	g__T3Sed10-241	s__
BIALITE_bin159	d__Bacteria	p__Bacteroidota	c__Rhodothermia	o__Balneolales	f__Balneolaceae	g__SW132	s__
BIALITE_bin161	d__Bacteria	p__Bacteroidota	c__Bacteroidia	o__Bacteroidales	f__B18-G4	g__M55B132	s__M55B132 sp018400295
BIALITE_bin166	d__Bacteria	p__Bacteroidota	c__Rhodothermia	o__Balneolales	f__Balneolaceae	g__Fodinibius	s__
BIALITE_bin172	d__Bacteria	p__Bacteroidota	c__Rhodothermia	o__Balneolales	f__Natronogracilivirgulaceae	g__SKNL01	s__
BIALITE_bin175	d__Bacteria	p__Bacteroidota	c__Bacteroidia	o__Flavobacteriales	f__Salibacteraceae	g__Salibacter	s__
BIALITE_bin181	d__Bacteria	p__Bacteroidota	c__Bacteroidia	o__Bacteroidales	f__UBA7960	g__	s__
BIALITE_bin182	d__Bacteria	p__Bacteroidota	c__Bacteroidia	o__Flavobacteriales	f__Schleiferiaceae	g__	s__
BIALITE_bin209	d__Bacteria	p__Bacteroidota	c__Rhodothermia	o__Rhodothermales	f__Salinibacteraceae	g__Longimonas	s__
BIALITE_bin227	d__Bacteria	p__Bacteroidota	c__Bacteroidia	o__Bacteroidales	f__UBA1556	g__	s__
BIALITE_bin233	d__Bacteria	p__Bacteroidota	c__Rhodothermia	o__Balneolales	f__Balneolaceae	g__	s__
BIALITE_bin235	d__Bacteria	p__Bacteroidota	c__Bacteroidia	o__Chitinophagales	f__Saprospiraceae	g__SLDF01	s__
BIALITE_bin238	d__Bacteria	p__Bacteroidota	c__Rhodothermia	o__Balneolales	f__Balneolaceae	g__	s__
BIALITE_bin249	d__Bacteria	p__Bacteroidota	c__Bacteroidia	o__Flavobacteriales	f__Flavobacteriaceae	g__Psychroflexus	s__Psychroflexus sp020164535
BIALITE_bin252	d__Bacteria	p__Bacteroidota	c__Rhodothermia	o__Balneolales	f__Balneolaceae	g__Halalkalibaculum	s__
BIALITE_bin265	d__Bacteria	p__Bacteroidota	c__Bacteroidia	o__Flavobacteriales	f__Vicingaceae	g__UBA5081	s__
BIALITE_bin268	d__Bacteria	p__Bacteroidota	c__Kapabacteria	o__Kapabacteriales	f__UBA2268	g__PGYR01	s__
BIALITE_bin276	d__Bacteria	p__Bacteroidota	c__Bacteroidia	o__Chitinophagales	f__Saprospiraceae	g__PWJY01	s__
BIALITE_bin288	d__Bacteria	p__Bacteroidota	c__Rhodothermia	o__Balneolales	f__Natronogracilivirgulaceae	g__SLQC01	s__
BIALITE_bin312	d__Bacteria	p__Bacteroidota	c__Rhodothermia	o__Balneolales	f__Balneolaceae	g__UBA2664	s__
BIALITE_bin319	d__Bacteria	p__Bacteroidota	c__Bacteroidia	o__Flavobacteriales	f__Flavobacteriaceae	g__Psychroflexus	s__
BIALITE_bin320	d__Bacteria	p__Bacteroidota	c__Bacteroidia	o__Flavobacteriales	f__Salibacteraceae	g__	s__
BIALITE_bin325	d__Bacteria	p__Bacteroidota	c__Rhodothermia	o__Rhodothermales	f__VXPQ01	g__	s__
BIALITE_bin329	d__Bacteria	p__Bacteroidota	c__Bacteroidia	o__Flavobacteriales	f__Flavobacteriaceae	g__Psychroflexus	s__
BIALITE_bin279	d__Bacteria	p__Bacillota_H	c__UBA994	o__PWPR01	f__PWPR01	g__PWPR01	s__
BIALITE_bin147	d__Bacteria	p__Bacillota_F	c__Halanaerobiia	o__Halanaerobiales	f__Halarsenatibacteraceae	g__SLSL01	s__
BIALITE_bin264	d__Bacteria	p__Bacillota_E	c__SLMV01	o__SLMV01	f__SLMV01	g__CSSED11-154	s__
BIALITE_bin46	d__Bacteria	p__Bacillota_D	c__Dethiobacteria	o__DTU022	f__DTU022	g__SKPH01	s__
BIALITE_bin8	d__Bacteria	p__Bacillota_D	c__Dethiobacteria	o__DTU022	f__DTU022	g__T3SED10-7	s__T3SED10-7 sp007126465
BIALITE_bin146	d__Bacteria	p__Bacillota_A	c__Clostridia	o__Acetivibrionales	f__	g__	s__
BIALITE_bin58	d__Bacteria	p__Bacillota	c__Bacilli	o__Izemoplasmatales	f__Izemoplasmataceae	g__B1SED10-225	s__
BIALITE_bin7	d__Archaea	p__Asgardarchaeota	c__Heimdallarchaeia	o__UBA460	f__UBA460	g__	s__
BIALITE_bin243	d__Archaea	p__Asgardarchaeota	c__Thorarchaeia	o__Thorarchaeales	f__Thorarchaeaceae	g__TEKIR-12S	s__
BIALITE_bin174	d__Bacteria	p__Armatimonadota	c__UBA5377	o__UBA5377	f__UBA5352	g__UBA5352	s__
BIALITE_bin284	d__Bacteria	p__Actinomycetota	c__Coriobacteriia	o__OPB41	f__SLCP01	g__SLCP01	s__
BIALITE_bin104	d__Bacteria	p__Actinomycetota	c__Acidimicrobiia	o__Acidimicrobiales	f__SKKL01	g__SKKL01	s__
BIALITE_bin191	d__Bacteria	p__Actinomycetota	c__Acidimicrobiia	o__Acidimicrobiales	f__SKKL01	g__SKKL01	s__
BIALITE_bin255	d__Bacteria	p__Actinomycetota	c__Humimicrobiia	o__Humimicrobiales	f__Humimicrobiaceae	g__Halolacustris	s__Halolacustris primus
BIALITE_bin107	d__Bacteria	p__Actinomycetota	c__Actinomycetia	o__Euzebyales	f__Egibacteraceae	g__T1Sed10-49	s__
BIALITE_bin185	d__Bacteria	p__Actinomycetota	c__Acidimicrobiia	o__Acidimicrobiales	f__Ilumatobacteraceae	g__SKSP01	s__
BIALITE_bin206	d__Bacteria	p__Actinomycetota	c__Actinomycetia	o__Nitriliruptorales	f__Nitriliruptoraceae	g__SKJO01	s__
BIALITE_bin267	d__Bacteria	p__Actinomycetota	c__Actinomycetia	o__Nitriliruptorales	f__Nitriliruptoraceae	g__	s__
BIALITE_bin282	d__Bacteria	p__Actinomycetota	c__Acidimicrobiia	o__IMCC26256	f__JAGPDB01	g__JAGPDB01	s__
BIALITE_bin141	d__Bacteria	p__Acidobacteriota	c__Aminicenantia	o__Aminicenantales	f__Aminicenantaceae	g__	s__

## Sheet: subgroups
MAG	classification	AmoA AOA	AmoA AOB-1	AmoA AOB-2	AmoA Comammox	NosZ Atypical	NosZ Typical	NosZ Halobacterial	NxrA Nitrospira-type	NxrA Comammox-type	NxrA Nitrospina-type	NxrA Nitrobacter-type	NxrA Nitrotoga-type	NxrA Thiocapsa-type	CoxL Actinobacterial	CoxL Proteobacterial	CoxL Halobacterial	CoxL Mixed 1	CoxL Mixed 2	IsoA Actinobacteriota-type	IsoA Proteobacteria-type	PmoA Alphaproteobacteria	PmoA Gammaproteobacteria	PmoA Gemmatimonadota	PmoA Methylomirabilota	PmoA Verrucomicrobia	PmoA PxmA	McrA Oxidative	McrA Reductive	McrA McrA-like	NiFe Group 1a	NiFe Group 1b	NiFe Group 1c	NiFe Group 1d	NiFe Group 1e	NiFe Group 1f	NiFe Group 1g	NiFe Group 1h	NiFe Group 1i	NiFe Group 1j	NiFe Group 1k	NiFe Group 1l	NiFe Group 2a	NiFe Group 2b	NiFe Group 2c	NiFe Group 2d	NiFe Group 2e	NiFe Group 3a	NiFe Group 3b
BIALITE_bin1	d__Bacteria;p__Pseudomonadota;c__Gammaproteobacteria;o__Ectothiorhodospirales;f__Thioalkalivibrionaceae;g__Thioalkalivibrio_B;s__	0	0	0	0	0	0	0	0	0	0	0	0	0	0	0	0	0	0	0	0	0	0	0	0	0	0	0	0	0	0	0	0	0	0	0	0	0	0	0	0	0	0	0	0	0	0	0	1
BIALITE_bin10	d__Bacteria;p__Planctomycetota;c__Phycisphaerae;o__Phycisphaerales;f__SM1A02;g__;s__	0	0	0	0	1	0	0	0	0	0	0	0	0	0	0	0	0	0	0	0	0	0	0	0	0	0	0	0	0	0	0	0	0	0	0	0	0	0	0	0	0	0	0	0	0	0	0	0
BIALITE_bin100	d__Bacteria;p__Spirochaetota;c__UBA4802;o__UBA4802;f__UBA5550;g__;s__	0	0	0	0	0	0	0	0	0	0	0	0	0	0	0	0	0	0	0	0	0	0	0	0	0	0	0	0	0	0	0	0	0	0	0	0	0	0	0	0	0	0	0	0	0	0	0	0
BIALITE_bin101	d__Bacteria;p__Verrucomicrobiota;c__Verrucomicrobiae;o__Verrucomicrobiales;f__DEV007;g__Arctic95D-9;s__	0	0	0	0	0	0	0	0	0	0	0	0	0	0	0	0	0	0	0	0	0	0	0	0	0	0	0	0	0	0	0	0	0	0	0	0	0	0	0	0	0	0	0	0	0	0	0	0
BIALITE_bin102	d__Bacteria;p__Desulfobacterota;c__Desulfobulbia;o__Desulfobulbales;f__Desulfocapsaceae;g__Desulfopila_A;s__	0	0	0	0	0	0	0	0	0	0	0	0	0	0	0	0	0	0	0	0	0	0	0	0	0	0	0	0	0	0	0	0	0	0	0	0	0	0	0	0	0	0	0	0	0	0	0	0
BIALITE_bin103	d__Bacteria;p__Myxococcota;c__Polyangia;o__HGW-17;f__SLPX01;g__SLPX01;s__	0	0	0	0	0	0	0	0	0	0	0	0	0	0	0	0	0	0	0	0	0	0	0	0	0	0	0	0	0	0	0	0	0	0	0	0	0	0	0	0	0	0	0	0	0	0	0	0
BIALITE_bin104	d__Bacteria;p__Actinomycetota;c__Acidimicrobiia;o__Acidimicrobiales;f__SKKL01;g__SKKL01;s__	0	0	0	0	0	0	0	0	0	0	0	0	0	0	0	0	0	1	0	0	0	0	0	0	0	0	0	0	0	0	0	0	0	0	0	0	0	0	0	0	0	0	0	0	0	0	0	0
BIALITE_bin105	d__Archaea;p__Thermoplasmatota;c__E2;o__DHVEG-1;f__DHVEG-1;g__;s__	0	0	0	0	0	0	0	0	0	0	0	0	0	0	0	0	0	0	0	0	0	0	0	0	0	0	0	0	0	0	0	0	0	0	0	0	0	0	0	0	0	0	0	0	0	0	0	1
BIALITE_bin106	d__Bacteria;p__Verrucomicrobiota;c__Lentisphaeria;o__UBA1407;f__;g__;s__	0	0	0	0	0	0	0	0	0	0	0	0	0	0	0	0	0	0	0	0	0	0	0	0	0	0	0	0	0	0	0	0	0	0	0	0	0	0	0	0	0	0	0	0	0	0	0	0
BIALITE_bin107	d__Bacteria;p__Actinomycetota;c__Actinomycetia;o__Euzebyales;f__Egibacteraceae;g__T1Sed10-49;s__	0	0	0	0	0	0	0	0	0	0	0	0	0	0	0	0	0	0	0	0	0	0	0	0	0	0	0	0	0	0	0	0	0	0	0	0	0	0	0	0	0	0	0	0	0	0	0	2
BIALITE_bin108	d__Bacteria;p__Hydrogenedentota;c__Hydrogenedentia;o__Hydrogenedentiales;f__SLHB01;g__SKRY01;s__	0	0	0	0	0	0	0	0	0	0	0	0	0	0	0	0	0	0	0	0	0	0	0	0	0	0	0	0	0	0	0	0	0	0	0	0	0	0	0	0	0	0	0	0	0	0	0	1
BIALITE_bin109	d__Bacteria;p__Bdellovibrionota;c__Oligoflexia;o__Oligoflexales;f__RGVZ01;g__;s__	0	0	0	0	0	0	0	0	0	0	0	0	0	0	0	0	0	0	0	0	0	0	0	0	0	0	0	0	0	0	0	0	0	0	0	0	0	0	0	0	0	0	0	0	0	0	0	1
BIALITE_bin11	d__Bacteria;p__Verrucomicrobiota;c__Verrucomicrobiae;o__Opitutales;f__JABSRG01;g__;s__	0	0	0	0	0	0	0	0	0	0	0	0	0	0	0	0	0	0	0	0	0	0	0	0	0	0	0	0	0	0	0	0	0	0	0	0	0	0	0	0	0	0	0	0	0	0	0	0
BIALITE_bin110	d__Bacteria;p__Omnitrophota;c__Koll11;o__Duberdicusellales;f__4484-171;g__PXAH01;s__	0	0	0	0	0	0	0	0	0	0	0	0	0	0	0	0	0	0	0	0	0	0	0	0	0	0	0	0	0	0	0	0	0	0	0	0	0	0	0	0	0	0	0	0	0	0	0	1
BIALITE_bin111	d__Bacteria;p__Bacteroidota;c__Ignavibacteria;o__Ignavibacteriales;f__Melioribacteraceae;g__;s__	0	0	0	0	0	0	0	0	0	0	0	0	0	0	0	0	0	0	0	0	0	0	0	0	0	0	0	0	0	0	0	0	0	0	0	0	0	0	0	0	0	0	0	0	0	0	0	0
BIALITE_bin112	d__Bacteria;p__Bacteroidota;c__Bacteroidia;o__Bacteroidales;f__VadinHA17;g__UBA9300;s__	0	0	0	0	0	0	0	0	0	0	0	0	0	0	0	0	0	0	0	0	0	0	0	0	0	0	0	0	0	0	0	0	0	0	0	0	0	0	0	0	0	0	0	0	0	0	0	0
BIALITE_bin113	d__Bacteria;p__Spirochaetota;c__UBA4802;o__UBA4802;f__UB4802;g__M55B154;s__	0	0	0	0	0	0	0	0	0	0	0	0	0	0	0	0	0	0	0	0	0	0	0	0	0	0	0	0	0	1	0	0	0	0	0	0	0	0	0	0	0	0	0	0	0	0	0	0
BIALITE_bin114	d__Bacteria;p__Pseudomonadota;c__Alphaproteobacteria;o__Bin95;f__Bin95;g__JACKII01;s__	0	0	0	0	0	0	0	0	0	0	0	0	0	0	0	0	0	0	0	0	0	0	0	0	0	0	0	0	0	0	0	0	0	0	0	0	0	0	0	0	0	0	0	0	0	0	0	0
BIALITE_bin115	d__Bacteria;p__Hydrogenedentota;c__Hydrogenedentia;o__Hydrogenedentiales;f__JAEUWI01;g__JAEUWI01;s__	0	0	0	0	0	0	0	0	0	0	0	0	0	0	0	0	0	0	0	0	0	0	0	0	0	0	0	0	0	0	0	0	0	0	0	0	0	0	0	0	0	0	0	0	0	0	0	0
BIALITE_bin116	d__Archaea;p__Halobacteriota;c__Halobacteria;o__Halobacteriales;f__Haloferacaceae;g__Halorubrum;s__	0	0	0	0	0	0	1	0	0	0	0	0	0	0	0	0	0	0	0	0	0	0	0	0	0	0	0	0	0	0	0	0	0	0	0	0	0	0	0	0	0	0	0	0	0	0	0	0
BIALITE_bin117	d__Bacteria;p__Gemmatimonadota;c__Gemmatimonadetes;o__Longimicrobiales;f__UBA6960;g__SLBA01;s__	0	0	0	0	0	0	0	0	0	0	0	0	0	0	0	0	0	0	0	0	0	0	0	0	0	0	0	0	0	0	0	0	0	0	0	0	0	0	0	0	0	0	0	0	0	0	0	0
BIALITE_bin118	d__Bacteria;p__Pseudomonadota;c__Alphaproteobacteria;o__Rhodobacterales;f__Rhodobacteraceae;g__Muriiphilus;s__	0	0	0	0	0	0	0	0	0	0	0	0	0	0	0	0	0	0	0	0	0	0	0	0	0	0	0	0	0	0	0	0	0	0	0	0	0	0	0	0	0	0	0	0	0	0	0	1
BIALITE_bin119	d__Bacteria;p__Planctomycetota;c__Planctomycetia;o__Pirellulales;f__Pirellulaceae;g__Aureliella;s__	0	0	0	0	0	0	0	0	0	0	0	0	0	0	0	0	0	0	0	0	0	0	0	0	0	0	0	0	0	0	0	0	0	0	0	0	0	0	0	0	0	0	0	0	0	0	0	0
BIALITE_bin12	d__Bacteria;p__Bacteroidota;c__Bacteroidia;o__Bacteroidales;f__PUMT01;g__PXAP01;s__	0	0	0	0	0	0	0	0	0	0	0	0	0	0	0	0	0	0	0	0	0	0	0	0	0	0	0	0	0	0	0	0	0	0	0	0	0	0	0	0	0	0	0	0	0	0	0	0
BIALITE_bin120	d__Bacteria;p__Planctomycetota;c__Planctomycetia;o__Planctomycetales;f__Planctomycetaceae;g__;s__	0	0	0	0	0	0	0	0	0	0	0	0	0	0	0	0	0	0	0	0	0	0	0	0	0	0	0	0	0	0	0	0	0	0	0	0	0	0	0	0	0	0	0	0	0	0	0	1
BIALITE_bin121	d__Bacteria;p__Spirochaetota;c__Leptospirae;o__Leptospirales;f__Leptonemataceae;g__;s__	0	0	0	0	1	0	0	0	0	0	0	0	0	0	0	0	0	0	0	0	0	0	0	0	0	0	0	0	0	0	0	0	0	0	0	0	0	0	0	0	0	0	0	0	0	0	0	0
BIALITE_bin122	d__Bacteria;p__Pseudomonadota;c__Gammaproteobacteria;o__UBA5335;f__UBA5335;g__SLRW01;s__	0	0	0	0	0	0	0	0	0	0	0	0	0	0	0	0	0	0	0	0	0	0	0	0	0	0	0	0	0	0	0	0	0	0	0	0	0	0	0	0	0	0	0	0	0	0	0	0
BIALITE_bin123	d__Bacteria;p__Verrucomicrobiota;c__Verrucomicrobiae;o__Opitutales;f__Puniceicoccaceae;g__Puniceicoccus;s__	0	0	0	0	0	0	0	0	0	0	0	0	0	0	0	0	0	0	0	0	0	0	0	0	0	0	0	0	0	0	0	0	0	0	0	0	0	0	0	0	0	0	0	0	0	0	0	0
BIALITE_bin124	d__Bacteria;p__Omnitrophota;c__Koll11;o__SKK-01;f__SKK-01;g__;s__	0	0	0	0	0	0	0	0	0	0	0	0	0	0	0	0	0	0	0	0	0	0	0	0	0	0	0	0	0	0	0	0	0	0	0	0	0	0	0	0	0	0	0	0	0	0	0	0
BIALITE_bin125	d__Bacteria;p__Bacteroidota;c__Bacteroidia;o__Chitinophagales;f__Saprospiraceae;g__;s__	0	0	0	0	1	0	0	0	0	0	0	0	0	0	0	0	0	0	0	0	0	0	0	0	0	0	0	0	0	0	0	0	0	0	0	0	0	0	0	0	0	0	0	0	0	0	0	0
BIALITE_bin126	d__Bacteria;p__Bacteroidota;c__Kapabacteria;o__Kapabacteriales;f__UBA2268;g__;s__	0	0	0	0	0	0	0	0	0	0	0	0	0	0	0	0	0	0	0	0	0	0	0	0	0	0	0	0	0	0	0	0	0	0	0	0	0	0	0	0	0	0	0	0	0	0	0	0
BIALITE_bin127	d__Bacteria;p__Pseudomonadota;c__Gammaproteobacteria;o__Pseudomonadales;f__DT-91;g__DT-91;s__	0	0	0	0	0	0	0	0	0	0	0	0	0	0	0	0	0	0	0	0	0	0	0	0	0	0	0	0	0	0	0	0	0	0	0	0	0	0	0	0	0	0	0	0	0	0	0	0
BIALITE_bin128	d__Bacteria;p__Pseudomonadota;c__Gammaproteobacteria;o__Xanthomonadales;f__Wenzhouxiangellaceae;g__Wenzhouxiangella;s__	0	0	0	0	0	0	0	0	0	0	0	0	0	0	0	0	0	0	0	0	0	0	0	0	0	0	0	0	0	0	0	0	0	1	0	0	0	0	0	0	0	0	0	0	0	0	0	0
BIALITE_bin129	d__Bacteria;p__Bacteroidota;c__Bacteroidia;o__Bacteroidales;f__Tenuifilaceae;g__Perlabentimonas;s__	0	0	0	0	0	0	0	0	0	0	0	0	0	0	0	0	0	0	0	0	0	0	0	0	0	0	0	0	0	0	0	0	0	0	0	0	0	0	0	0	0	0	0	0	0	0	0	0
BIALITE_bin13	d__Bacteria;p__Chloroflexota;c__Anaerolineae;o__B4-G1;f__B4-G1;g__SKLM01;s__	0	0	0	0	0	0	0	0	0	0	0	0	0	0	0	0	0	0	0	0	0	0	0	0	0	0	0	0	0	0	0	0	0	0	0	0	0	0	0	0	0	0	0	0	0	0	0	1
BIALITE_bin130	d__Bacteria;p__Pseudomonadota;c__Gammaproteobacteria;o__Nitrococcales;f__Aquisalimonadaceae;g__Aquisalimonas;s__	0	0	0	0	0	0	0	0	0	0	0	0	0	0	1	0	0	0	0	0	0	0	0	0	0	0	0	0	0	0	0	0	0	0	0	0	0	0	0	0	0	0	0	0	0	0	0	0
BIALITE_bin131	d__Bacteria;p__Pseudomonadota;c__Gammaproteobacteria;o__UBA4486;f__UBA4486;g__Methylohalomonas;s__	0	0	0	0	0	0	0	0	0	0	0	0	0	0	0	0	0	0	0	0	0	0	0	0	0	0	0	0	0	0	0	0	0	0	0	0	0	0	0	0	0	0	0	0	0	0	0	0
BIALITE_bin132	d__Bacteria;p__Planctomycetota;c__Planctomycetia;o__Pirellulales;f__Pirellulaceae;g__Aureliella;s__	0	0	0	0	0	0	0	0	0	0	0	0	0	0	0	0	0	0	0	0	0	0	0	0	0	0	0	0	0	0	0	0	0	0	0	0	0	0	0	0	0	0	0	0	0	0	0	1
BIALITE_bin134	d__Bacteria;p__Planctomycetota;c__Planctomycetia;o__Pirellulales;f__Pirellulaceae;g__JAAYDI01;s__	0	0	0	0	0	0	0	0	0	0	0	0	0	0	0	0	0	0	0	0	0	0	0	0	0	0	0	0	0	0	0	0	0	0	0	0	0	0	0	0	0	0	0	0	0	0	0	1
BIALITE_bin135	d__Bacteria;p__Desulfobacterota;c__Desulfobacteria;o__Desulfobacterales;f__Desulfosalsimonadaceae;g__Desulfosalsimonas;s__Desulfosalsimonas propionicica	0	0	0	0	0	0	0	0	0	0	0	0	0	0	0	0	0	0	0	0	0	0	0	0	0	0	0	0	0	0	0	0	0	0	0	0	0	0	0	0	0	0	0	0	0	0	0	0
BIALITE_bin136	d__Bacteria;p__Pseudomonadota;c__Gammaproteobacteria;o__UBA4486;f__UBA4486;g__Methylohalomonas;s__	0	0	0	0	0	0	0	0	0	0	0	0	0	0	0	0	0	0	0	0	0	0	0	0	0	0	0	0	0	0	0	0	0	0	0	0	0	0	0	0	0	0	0	0	0	0	0	0
BIALITE_bin137	d__Bacteria;p__Bacteroidota;c__Bacteroidia;o__Bacteroidales;f__JAGXLC01;g__;s__	0	0	0	0	0	0	0	0	0	0	0	0	0	0	0	0	0	0	0	0	0	0	0	0	0	0	0	0	0	0	0	0	0	0	0	0	0	0	0	0	0	0	0	0	0	0	0	0
BIALITE_bin138	d__Bacteria;p__Deinococcota;c__Deinococci;o__Deinococcales;f__Trueperaceae;g__SLSQ01;s__	0	0	0	0	0	0	0	0	0	0	0	0	0	0	0	0	0	0	0	0	0	0	0	0	0	0	0	0	0	0	1	0	0	0	0	0	0	0	0	0	0	0	0	0	0	0	0	0
BIALITE_bin139	d__Bacteria;p__Spirochaetota;c__B62-G9;o__B62-G9;f__B62-G9;g__;s__	0	0	0	0	0	0	0	0	0	0	0	0	0	0	0	0	0	0	0	0	0	0	0	0	0	0	0	0	0	1	0	0	0	0	0	0	0	0	0	0	0	0	0	0	0	0	0	0
BIALITE_bin14	d__Bacteria;p__Deinococcota;c__Deinococci;o__Deinococcales;f__Trueperaceae;g__SLSQ01;s__	0	0	0	0	0	0	0	0	0	0	0	0	0	0	0	0	0	0	0	0	0	0	0	0	0	0	0	0	0	0	1	0	0	0	0	0	0	0	0	0	0	0	0	0	0	0	0	1
BIALITE_bin141	d__Bacteria;p__Acidobacteriota;c__Aminicenantia;o__Aminicenantales;f__Aminicenantaceae;g__;s__	0	0	0	0	0	0	0	0	0	0	0	0	0	0	0	0	0	0	0	0	0	0	0	0	0	0	0	0	0	0	0	0	0	0	0	0	0	0	0	0	0	0	0	0	0	0	0	0
BIALITE_bin142	d__Bacteria;p__Pseudomonadota;c__Alphaproteobacteria;o__Rickettsiales;f__;g__;s__	0	0	0	0	0	0	0	0	0	0	0	0	0	0	0	0	0	0	0	0	0	0	0	0	0	0	0	0	0	0	0	0	0	0	0	0	0	0	0	0	0	0	0	0	0	0	0	0
BIALITE_bin143	d__Bacteria;p__Bacteroidota;c__Bacteroidia;o__Bacteroidales;f__Prolixibacteraceae;g__Tangfeifania;s__	0	0	0	0	0	0	0	0	0	0	0	0	0	0	0	0	0	0	0	0	0	0	0	0	0	0	0	0	0	0	0	0	0	0	0	0	0	0	0	0	0	0	0	0	0	0	0	0
BIALITE_bin144	d__Bacteria;p__Pseudomonadota;c__Gammaproteobacteria;o__PWYM01;f__PWYM01;g__PWYM01;s__	0	0	0	0	0	0	0	0	0	0	0	0	0	0	0	0	0	0	0	0	0	0	0	0	0	0	0	0	0	0	0	0	0	0	0	0	0	0	0	0	0	0	0	0	0	0	0	0
BIALITE_bin145	d__Bacteria;p__Patescibacteria;c__Gracilibacteria;o__UBA1369;f__PNNO01;g__;s__	0	0	0	0	0	0	0	0	0	0	0	0	0	0	0	0	0	0	0	0	0	0	0	0	0	0	0	0	0	0	0	0	0	0	0	0	0	0	0	0	0	0	0	0	0	0	0	0
BIALITE_bin146	d__Bacteria;p__Bacillota_A;c__Clostridia;o__Acetivibrionales;f__;g__;s__	0	0	0	0	0	0	0	0	0	0	0	0	0	0	0	0	0	0	0	0	0	0	0	0	0	0	0	0	0	0	0	0	0	0	0	0	0	0	0	0	0	0	0	0	0	0	0	0
BIALITE_bin147	d__Bacteria;p__Bacillota_F;c__Halanaerobiia;o__Halanaerobiales;f__Halarsenatibacteraceae;g__SLSL01;s__	0	0	0	0	0	0	0	0	0	0	0	0	0	0	0	0	0	0	0	0	0	0	0	0	0	0	0	0	0	0	0	0	0	0	0	0	0	0	0	0	0	0	0	0	0	0	0	0
BIALITE_bin149	d__Bacteria;p__Planctomycetota;c__UBA8742;o__UBA2392;f__UBA2392;g__JADJRK01;s__	0	0	0	0	0	0	0	0	0	0	0	0	0	0	0	0	0	0	0	0	0	0	0	0	0	0	0	0	0	0	0	0	0	0	0	0	0	0	0	0	0	0	0	0	0	0	0	1
BIALITE_bin15	d__Bacteria;p__Pseudomonadota;c__Alphaproteobacteria;o__Rhodospirillales_A;f__UXAT02;g__REEP01;s__	0	0	0	0	0	0	0	0	0	0	0	0	0	0	0	0	0	0	0	0	0	0	0	0	0	0	0	0	0	0	0	1	0	0	0	0	0	0	0	0	0	0	0	0	0	0	0	1
BIALITE_bin150	d__Bacteria;p__Gemmatimonadota;c__Gemmatimonadetes;o__Longimicrobiales;f__UBA6960;g__;s__	0	0	0	0	0	0	0	0	0	0	0	0	0	0	0	0	0	0	0	0	0	0	0	0	0	0	0	0	0	0	0	0	0	0	0	0	0	0	0	0	0	0	0	0	0	0	0	0
BIALITE_bin151	d__Bacteria;p__Spirochaetota;c__Spirochaetia;o__DSM-27196;f__Alkalispirochaetaceae;g__Alkalispirochaeta;s__	0	0	0	0	0	0	0	0	0	0	0	0	0	0	0	0	0	0	0	0	0	0	0	0	0	0	0	0	0	0	0	0	0	0	0	0	0	0	0	0	0	0	0	0	0	0	0	0
BIALITE_bin152	d__Bacteria;p__Deinococcota;c__Deinococci;o__Deinococcales;f__Trueperaceae;g__CSSed10-48;s__	0	0	0	0	0	0	0	0	0	0	0	0	0	0	0	0	0	0	0	0	0	0	0	0	0	0	0	0	0	0	1	0	0	0	0	0	0	0	0	0	0	0	0	0	0	0	0	1
BIALITE_bin153	d__Bacteria;p__Bacteroidota;c__Bacteroidia;o__Bacteroidales;f__GCA-2748055;g__;s__	0	0	0	0	0	0	0	0	0	0	0	0	0	0	0	0	0	0	0	0	0	0	0	0	0	0	0	0	0	0	0	0	0	0	0	0	0	0	0	0	0	0	0	0	0	0	0	0
BIALITE_bin155	d__Bacteria;p__Pseudomonadota;c__Gammaproteobacteria;o__Xanthomonadales;f__Wenzhouxiangellaceae;g__Wenzhouxiangella;s__	0	0	0	0	0	0	0	0	0	0	0	0	0	0	0	0	0	0	0	0	0	0	0	0	0	0	0	0	0	0	0	0	0	0	0	0	0	0	0	0	0	0	0	0	0	0	0	0
BIALITE_bin156	d__Bacteria;p__Verrucomicrobiota;c__Lentisphaeria;o__UBA1407;f__PUNB01;g__SLSR01;s__	0	0	0	0	0	0	0	0	0	0	0	0	0	0	0	0	0	0	0	0	0	0	0	0	0	0	0	0	0	0	0	0	0	0	0	0	0	0	0	0	0	0	0	0	0	0	0	0
BIALITE_bin157	d__Archaea;p__Nanoarchaeota;c__Nanoarchaeia;o__Pacearchaeales;f__GW2011-AR1;g__WJLC01;s__	0	0	0	0	0	0	0	0	0	0	0	0	0	0	0	0	0	0	0	0	0	0	0	0	0	0	0	0	0	0	0	0	0	0	0	0	0	0	0	0	0	0	0	0	0	0	0	0
BIALITE_bin158	d__Bacteria;p__Bacteroidota;c__Bacteroidia;o__Flavobacteriales;f__Cryomorphaceae;g__T3Sed10-241;s__	0	0	0	0	0	0	0	0	0	0	0	0	0	0	0	0	0	0	0	0	0	0	0	0	0	0	0	0	0	0	0	0	0	0	0	0	0	0	0	0	0	0	0	0	0	0	0	0
BIALITE_bin159	d__Bacteria;p__Bacteroidota;c__Rhodothermia;o__Balneolales;f__Balneolaceae;g__SW132;s__	0	0	0	0	0	0	0	0	0	0	0	0	0	0	0	0	0	0	0	0	0	0	0	0	0	0	0	0	0	0	0	0	0	0	0	0	0	0	0	0	0	0	0	0	0	0	0	0
BIALITE_bin16	d__Bacteria;p__Bacteroidota;c__Bacteroidia;o__Chitinophagales;f__Saprospiraceae;g__;s__	0	0	0	0	0	0	0	0	0	0	0	0	0	0	0	0	0	0	0	0	0	0	0	0	0	0	0	0	0	0	0	0	0	0	0	0	0	0	0	0	0	0	0	0	0	0	0	0
BIALITE_bin161	d__Bacteria;p__Bacteroidota;c__Bacteroidia;o__Bacteroidales;f__B18-G4;g__M55B132;s__M55B132 sp018400295	0	0	0	0	0	0	0	0	0	0	0	0	0	0	0	0	0	0	0	0	0	0	0	0	0	0	0	0	0	0	0	0	0	0	0	0	0	0	0	0	0	0	0	0	0	0	0	0
BIALITE_bin162	d__Bacteria;p__Chlamydiota;c__Chlamydiia;o__Chlamydiales;f__SM23-39;g__;s__	0	0	0	0	0	0	0	0	0	0	0	0	0	0	0	0	0	0	0	0	0	0	0	0	0	0	0	0	0	0	0	0	0	0	0	0	0	0	0	0	0	0	0	0	0	0	0	0
BIALITE_bin163	d__Bacteria;p__Planctomycetota;c__Phycisphaerae;o__Phycisphaerales;f__SM1A02;g__SLJD01;s__	0	0	0	0	2	0	0	0	0	0	0	0	0	0	0	0	0	0	0	0	0	0	0	0	0	0	0	0	0	0	0	0	0	0	0	0	0	0	0	0	0	0	0	0	0	0	0	0
BIALITE_bin164	d__Bacteria;p__Chloroflexota;c__Chloroflexia;o__Thermomicrobiales;f__Thermomicrobiaceae;g__SLMJ01;s__	0	0	0	0	0	0	0	0	0	0	0	0	0	0	0	0	0	0	0	0	0	0	0	0	0	0	0	0	0	0	0	0	0	0	0	0	0	0	0	0	0	0	0	0	0	0	0	0
BIALITE_bin165	d__Bacteria;p__Desulfobacterota;c__Desulfovibrionia;o__Desulfovibrionales;f__Desulfonatronovibrionaceae;g__Desulfonatronovibrio;s__	0	0	0	0	0	0	0	0	0	0	0	0	0	0	0	0	0	0	0	0	0	0	0	0	0	0	0	0	0	0	1	0	0	0	0	0	0	0	0	0	0	0	0	0	0	0	0	1
BIALITE_bin166	d__Bacteria;p__Bacteroidota;c__Rhodothermia;o__Balneolales;f__Balneolaceae;g__Fodinibius;s__	0	0	0	0	1	0	0	0	0	0	0	0	0	0	0	0	0	0	0	0	0	0	0	0	0	0	0	0	0	0	0	0	0	0	0	0	0	0	0	0	0	0	0	0	0	0	0	0
BIALITE_bin167	d__Bacteria;p__Pseudomonadota;c__Gammaproteobacteria;o__Pseudomonadales;f__Oleiphilaceae;g__Marinobacter;s__	0	0	0	0	0	0	0	0	0	0	0	0	0	0	0	0	0	0	0	0	0	0	0	0	0	0	0	0	0	0	0	0	0	0	0	0	0	0	0	0	0	0	0	0	0	0	0	0
BIALITE_bin169	d__Bacteria;p__Desulfobacterota;c__Desulfobacteria;o__Desulfobacterales;f__Desulfosalsimonadaceae;g__B1SED10-16;s__	0	0	0	0	0	0	0	0	0	0	0	0	0	0	0	0	0	0	0	0	0	0	0	0	0	0	0	0	0	0	0	0	0	0	0	0	0	0	0	0	0	0	0	0	0	0	0	0
BIALITE_bin17	d__Bacteria;p__Spirochaetota;c__Spirochaetia;o__JAIPGG01;f__;g__;s__	0	0	0	0	0	0	0	0	0	0	0	0	0	0	0	0	0	0	0	0	0	0	0	0	0	0	0	0	0	0	0	0	0	0	0	0	0	0	0	0	0	0	0	0	0	0	0	0
BIALITE_bin170	d__Bacteria;p__Spirochaetota;c__Spirochaetia;o__DSM-27196;f__Alkalispirochaetaceae;g__Alkalispirochaeta;s__	0	0	0	0	0	0	0	0	0	0	0	0	0	0	0	0	0	0	0	0	0	0	0	0	0	0	0	0	0	0	0	0	0	0	0	0	0	0	0	0	0	0	0	0	0	0	0	0
BIALITE_bin171	d__Bacteria;p__Pseudomonadota;c__Alphaproteobacteria;o__Rhodobacterales;f__Rhodobacteraceae;g__Roseovarius;s__	0	0	0	0	0	1	0	0	0	0	0	0	0	0	0	0	0	0	0	0	0	0	0	0	0	0	0	0	0	0	0	0	0	0	0	0	0	0	0	0	0	0	0	0	0	0	0	0
BIALITE_bin172	d__Bacteria;p__Bacteroidota;c__Rhodothermia;o__Balneolales;f__Natronogracilivirgulaceae;g__SKNL01;s__	0	0	0	0	0	0	0	0	0	0	0	0	0	0	0	0	0	0	0	0	0	0	0	0	0	0	0	0	0	0	0	0	0	0	0	0	0	0	0	0	0	0	0	0	0	0	0	0
BIALITE_bin173	d__Bacteria;p__UBP6;c__UBA1177;o__UBA1177;f__;g__;s__	0	0	0	0	0	0	0	0	0	0	0	0	0	0	0	0	0	0	0	0	0	0	0	0	0	0	0	0	0	0	0	0	0	0	0	0	0	0	0	0	0	0	0	0	0	0	0	0
BIALITE_bin174	d__Bacteria;p__Armatimonadota;c__UBA5377;o__UBA5377;f__UBA5352;g__UBA5352;s__	0	0	0	0	0	0	0	0	0	0	0	0	0	0	0	0	0	0	0	0	0	0	0	0	0	0	0	0	0	0	0	0	0	0	0	0	0	0	0	0	0	0	0	0	0	0	0	1
BIALITE_bin175	d__Bacteria;p__Bacteroidota;c__Bacteroidia;o__Flavobacteriales;f__Salibacteraceae;g__Salibacter;s__	0	0	0	0	0	0	0	0	0	0	0	0	0	0	0	0	0	0	0	0	0	0	0	0	0	0	0	0	0	0	0	0	0	0	0	0	0	0	0	0	0	0	0	0	0	0	0	0
BIALITE_bin176	d__Bacteria;p__Bacteroidota;c__Bacteroidia;o__Bacteroidales;f__F082;g__UBA6192;s__	0	0	0	0	0	0	0	0	0	0	0	0	0	0	0	0	0	0	0	0	0	0	0	0	0	0	0	0	0	0	0	0	0	0	0	0	0	0	0	0	0	0	0	0	0	0	0	0
BIALITE_bin177	d__Bacteria;p__Chloroflexota;c__Dehalococcoidia;o__GIF9;f__AB-539-J10;g__SKVJ01;s__	0	0	0	0	0	0	0	0	0	0	0	0	0	0	0	0	0	0	0	0	0	0	0	0	0	0	0	0	0	0	0	0	0	0	0	0	0	0	0	0	0	0	0	0	0	0	0	0
BIALITE_bin178	d__Bacteria;p__Pseudomonadota;c__Alphaproteobacteria;o__Caedimonadales;f__UBA9215;g__;s__	0	0	0	0	0	0	0	0	0	0	0	0	0	0	0	0	0	0	0	0	0	0	0	0	0	0	0	0	0	0	0	0	0	0	0	0	0	0	0	0	0	0	0	0	0	0	0	0
BIALITE_bin179	d__Bacteria;p__Pseudomonadota;c__Alphaproteobacteria;o__Geminicoccales;f__Geminicoccaceae;g__SLRI01;s__	0	0	0	0	0	1	0	0	0	0	0	0	0	0	0	0	0	0	0	0	0	0	0	0	0	0	0	0	0	0	0	0	1	0	0	0	0	0	0	0	0	0	0	0	0	0	0	0
BIALITE_bin18	d__Bacteria;p__Spirochaetota;c__UBA12135;o__COTS27;f__;g__;s__	0	0	0	0	0	0	0	0	0	0	0	0	0	0	0	0	0	0	0	0	0	0	0	0	0	0	0	0	0	0	0	0	0	0	0	0	0	0	0	0	0	0	0	0	0	0	0	0
BIALITE_bin180	d__Bacteria;p__Planctomycetota;c__Phycisphaerae;o__Phycisphaerales;f__UBA1924;g__RECQ01;s__	0	0	0	0	0	0	0	0	0	0	0	0	0	0	0	0	0	0	0	0	0	0	0	0	0	0	0	0	0	0	0	0	0	0	0	0	0	0	0	0	0	0	0	0	0	0	0	0
BIALITE_bin181	d__Bacteria;p__Bacteroidota;c__Bacteroidia;o__Bacteroidales;f__UBA7960;g__;s__	0	0	0	0	0	0	0	0	0	0	0	0	0	0	0	0	0	0	0	0	0	0	0	0	0	0	0	0	0	0	0	0	0	0	0	0	0	0	0	0	0	0	0	0	0	0	0	0
BIALITE_bin182	d__Bacteria;p__Bacteroidota;c__Bacteroidia;o__Flavobacteriales;f__Schleiferiaceae;g__;s__	0	0	0	0	0	0	0	0	0	0	0	0	0	0	0	0	0	0	0	0	0	0	0	0	0	0	0	0	0	0	0	0	0	0	0	0	0	0	0	0	0	0	0	0	0	0	0	0
BIALITE_bin183	d__Bacteria;p__Pseudomonadota;c__Gammaproteobacteria;o__Arenicellales;f__JAANXG01;g__JAANXG01;s__	0	0	0	0	0	0	0	0	0	0	0	0	0	0	0	0	0	0	0	0	0	0	0	0	0	0	0	0	0	0	0	0	0	0	0	0	0	0	0	0	0	0	0	0	0	0	0	0
BIALITE_bin184	d__Bacteria;p__Pseudomonadota;c__Gammaproteobacteria;o__Xanthomonadales;f__Wenzhouxiangellaceae;g__Wenzhouxiangella;s__	0	0	0	0	0	0	0	0	0	0	0	0	0	0	0	0	0	0	0	0	0	0	0	0	0	0	0	0	0	0	0	0	0	0	0	0	0	0	0	0	0	0	0	0	0	0	0	0
BIALITE_bin187	d__Bacteria;p__Pseudomonadota;c__Gammaproteobacteria;o__Nitrococcales;f__Nitrococcaceae;g__;s__	0	0	0	0	0	0	0	0	0	0	0	0	0	0	0	0	0	0	0	0	0	0	0	0	0	0	0	0	0	0	0	0	0	0	0	0	0	0	0	0	0	0	0	0	0	0	0	0
BIALITE_bin188	d__Bacteria;p__Chloroflexota;c__Anaerolineae;o__Anaerolineales;f__UBA11858;g__B10-G9;s__B10-G9 sp018335275	0	0	0	0	0	0	0	0	0	0	0	0	0	0	0	0	0	0	0	0	0	0	0	0	0	0	0	0	0	0	0	0	0	0	0	0	0	0	0	0	0	0	0	0	0	0	0	0
BIALITE_bin189	d__Bacteria;p__Pseudomonadota;c__Gammaproteobacteria;o__Xanthomonadales;f__Wenzhouxiangellaceae;g__GCA-2722315;s__	0	0	0	0	0	0	0	0	0	0	0	0	0	0	0	0	0	0	0	0	0	0	0	0	0	0	0	0	0	0	0	0	0	1	0	0	0	0	0	0	0	0	0	0	0	0	0	0
BIALITE_bin19	d__Bacteria;p__Chloroflexota;c__Anaerolineae;o__Anaerolineales;f__UBA11858;g__B10-G9;s__	0	0	0	0	0	0	0	0	0	0	0	0	0	0	0	0	0	0	0	0	0	0	0	0	0	0	0	0	0	0	0	0	0	0	0	0	0	0	0	0	0	0	0	0	0	0	0	0
BIALITE_bin190	d__Bacteria;p__Gemmatimonadota;c__Gemmatimonadetes;o__Longimicrobiales;f__UBA6960;g__SLBA01;s__	0	0	0	0	0	0	0	0	0	0	0	0	0	0	0	0	0	0	0	0	0	0	0	0	0	0	0	0	0	0	0	0	0	0	1	0	0	0	0	0	0	0	0	0	0	0	0	0
BIALITE_bin191	d__Bacteria;p__Actinomycetota;c__Acidimicrobiia;o__Acidimicrobiales;f__SKKL01;g__SKKL01;s__	0	0	0	0	0	0	0	0	0	0	0	0	0	0	0	0	0	1	0	0	0	0	0	0	0	0	0	0	0	0	0	0	0	0	0	0	0	0	0	0	0	0	0	0	0	0	0	0
BIALITE_bin192	d__Bacteria;p__Fermentibacterota;c__Fermentibacteria;o__Fermentibacterales;f__Fermentibacteraceae;g__Aegiribacteria;s__	0	0	0	0	0	0	0	0	0	0	0	0	0	0	0	0	0	0	0	0	0	0	0	0	0	0	0	0	0	0	0	0	0	0	0	0	0	0	0	0	0	0	0	0	0	0	0	0
BIALITE_bin194	d__Bacteria;p__Planctomycetota;c__Phycisphaerae;o__Phycisphaerales;f__SM1A02;g__PWVT01;s__	0	0	0	0	0	0	0	0	0	0	0	0	0	0	0	0	0	0	0	0	0	0	0	0	0	0	0	0	0	0	0	0	0	0	0	0	0	0	0	0	0	0	0	0	0	0	0	0
BIALITE_bin195	d__Bacteria;p__Desulfobacterota;c__Desulfobacteria;o__Desulfobacterales;f__Desulfosalsimonadaceae;g__B1SED10-16;s__	0	0	0	0	0	0	0	0	0	0	0	0	0	0	0	0	0	0	0	0	0	0	0	0	0	0	0	0	0	0	0	0	0	0	0	0	0	0	0	0	0	0	0	0	0	0	0	0
BIALITE_bin196	d__Bacteria;p__Verrucomicrobiota;c__Kiritimatiellia;o__SLAD01;f__SLAD01;g__;s__	0	0	0	0	0	0	0	0	0	0	0	0	0	0	0	0	0	0	0	0	0	0	0	0	0	0	0	0	0	0	0	0	0	0	0	0	0	0	0	0	0	0	0	0	0	0	0	0
BIALITE_bin197	d__Bacteria;p__Planctomycetota;c__Phycisphaerae;o__Phycisphaerales;f__UBA1924;g__JACKHC01;s__	0	0	0	0	1	0	0	0	0	0	0	0	0	0	0	0	0	0	0	0	0	0	0	0	0	0	0	0	0	0	0	0	0	0	0	0	0	0	0	0	0	0	0	0	0	0	0	0
BIALITE_bin198	d__Bacteria;p__Pseudomonadota;c__Gammaproteobacteria;o__Chromatiales;f__Chromatiaceae;g__Halochromatium;s__	0	0	0	0	0	0	0	0	0	0	0	0	0	0	0	0	0	0	0	0	0	0	0	0	0	0	0	0	0	0	0	0	0	1	0	0	0	0	0	0	0	0	0	0	0	0	0	0
BIALITE_bin199	d__Bacteria;p__Pseudomonadota;c__Gammaproteobacteria;o__XJ16;f__Halofilaceae;g__SLKC01;s__	0	0	0	0	0	0	0	0	0	0	0	0	0	0	1	0	0	0	0	0	0	0	0	0	0	0	0	0	0	0	0	0	0	0	0	0	0	0	0	0	0	0	0	0	0	0	0	0
BIALITE_bin2	d__Bacteria;p__Desulfobacterota_F;c__Desulfuromonadia;o__Desulfuromonadales;f__Geopsychrobacteraceae;g__Pelovirga;s__	0	0	0	0	0	0	0	0	0	0	0	0	0	0	0	0	0	0	0	0	0	0	0	0	0	0	0	0	0	0	0	0	0	0	0	0	0	0	0	0	0	0	0	0	0	0	0	0
BIALITE_bin20	d__Bacteria;p__Verrucomicrobiota;c__Verrucomicrobiae;o__Opitutales;f__DSM-45221;g__UBA7441;s__	0	0	0	0	0	0	0	0	0	0	0	0	0	0	0	0	0	0	0	0	0	0	0	0	0	0	0	0	0	0	0	0	0	0	0	0	0	0	0	0	0	0	0	0	0	0	0	0
BIALITE_bin200	d__Bacteria;p__Krumholzibacteriota;c__Krumholzibacteria;o__LZORAL124-64-63;f__LZORAL124-64-63;g__Glo-17;s__	0	0	0	0	0	0	0	0	0	0	0	0	0	0	0	0	0	0	0	0	0	0	0	0	0	0	0	0	0	0	0	0	0	0	0	0	0	0	0	0	0	0	0	0	0	0	0	0
BIALITE_bin201	d__Bacteria;p__Desulfobacterota;c__Desulfobacteria;o__Desulfobacterales;f__Desulfosalsimonadaceae;g__Desulfosalsimonas;s__Desulfosalsimonas sp011389605	0	0	0	0	0	0	0	0	0	0	0	0	0	0	0	0	0	0	0	0	0	0	0	0	0	0	0	0	0	0	0	0	0	0	0	0	0	0	0	0	0	0	0	0	0	0	0	0
BIALITE_bin202	d__Bacteria;p__Pseudomonadota;c__Alphaproteobacteria;o__Sphingomonadales;f__Sphingomonadaceae;g__Erythrobacter;s__	0	0	0	0	0	0	0	0	0	0	0	0	0	0	0	0	0	0	0	0	0	0	0	0	0	0	0	0	0	0	0	0	0	0	0	0	0	0	0	0	0	0	0	0	0	0	0	0
BIALITE_bin203	d__Bacteria;p__Pseudomonadota;c__Gammaproteobacteria;o__UBA4575;f__UBA4575;g__UBA1858;s__	0	0	0	0	0	0	0	0	0	0	0	0	0	0	0	0	0	0	0	0	0	0	0	0	0	0	0	0	0	0	0	0	0	0	0	0	0	0	0	0	0	0	0	0	0	0	0	1
BIALITE_bin205	d__Bacteria;p__Pseudomonadota;c__Gammaproteobacteria;o__Ectothiorhodospirales;f__Thioalkalivibrionaceae;g__Thioalkalivibrio;s__	0	0	0	0	0	0	0	0	0	0	0	0	0	0	0	0	0	0	0	0	0	0	0	0	0	0	0	0	0	0	0	0	0	0	0	0	0	0	0	0	0	0	0	0	0	0	0	1
BIALITE_bin206	d__Bacteria;p__Actinomycetota;c__Actinomycetia;o__Nitriliruptorales;f__Nitriliruptoraceae;g__SKJO01;s__	0	0	0	0	0	0	0	0	0	0	0	0	0	0	0	0	0	0	0	0	0	0	0	0	0	0	0	0	0	0	0	0	0	0	0	0	0	0	0	0	0	0	0	0	0	0	0	1
BIALITE_bin207	d__Bacteria;p__Myxococcota;c__Bradymonadia;o__Bradymonadales;f__Bradymonadaceae;g__;s__	0	0	0	0	0	0	0	0	0	0	0	0	0	0	0	0	0	0	0	0	0	0	0	0	0	0	0	0	0	0	0	0	0	0	0	0	0	0	0	0	0	0	0	0	0	0	0	0
BIALITE_bin208	d__Bacteria;p__Pseudomonadota;c__Gammaproteobacteria;o__Competibacterales;f__Competibacteraceae;g__SKOM01;s__	0	0	0	0	0	0	0	0	0	0	0	0	0	0	0	0	0	0	0	0	0	0	0	0	0	0	0	0	0	0	0	0	0	0	0	0	0	0	0	0	0	0	0	0	0	0	0	0
BIALITE_bin209	d__Bacteria;p__Bacteroidota;c__Rhodothermia;o__Rhodothermales;f__Salinibacteraceae;g__Longimonas;s__	0	0	0	0	2	0	0	0	0	0	0	0	0	0	0	0	0	0	0	0	0	0	0	0	0	0	0	0	0	0	0	0	0	0	0	0	0	0	0	0	0	0	0	0	0	0	0	0
BIALITE_bin21	d__Bacteria;p__Desulfobacterota;c__Desulfobacteria;o__Desulfobacterales;f__Desulfococcaceae;g__JAABSQ01;s__	0	0	0	0	0	0	0	0	0	0	0	0	0	0	0	0	0	0	0	0	0	0	0	0	0	0	0	0	0	0	1	0	0	0	0	0	0	0	0	0	0	0	0	1	0	0	0	1
BIALITE_bin210	d__Bacteria;p__Verrucomicrobiota;c__Verrucomicrobiae;o__Opitutales;f__DSM-45221;g__UBA7441;s__	0	0	0	0	0	0	0	0	0	0	0	0	0	0	0	0	0	0	0	0	0	0	0	0	0	0	0	0	0	0	0	0	0	0	0	0	0	0	0	0	0	0	0	0	0	0	0	0
BIALITE_bin211	d__Bacteria;p__Pseudomonadota;c__Alphaproteobacteria;o__Rhodobacterales;f__Rhodobacteraceae;g__HLUCCA09;s__	0	0	0	0	0	0	0	0	0	0	0	0	0	0	0	0	0	0	0	0	0	0	0	0	0	0	0	0	0	0	0	0	0	0	0	0	0	0	0	0	0	0	0	0	0	0	0	0
BIALITE_bin212	d__Bacteria;p__Planctomycetota;c__Phycisphaerae;o__Phycisphaerales;f__UBA1924;g__JACKHF01;s__	0	0	0	0	0	0	0	0	0	0	0	0	0	0	0	0	0	0	0	0	0	0	0	0	0	0	0	0	0	0	0	0	0	0	0	0	0	0	0	0	0	0	0	0	0	0	0	0
BIALITE_bin213	d__Bacteria;p__Sumerlaeota;c__Sumerlaeia;o__SLMS01;f__SLMS01;g__;s__	0	0	0	0	0	0	0	0	0	0	0	0	0	0	0	0	0	0	0	0	0	0	0	0	0	0	0	0	0	0	0	0	0	0	0	0	0	0	0	0	0	0	0	0	0	0	0	0
BIALITE_bin214	d__Bacteria;p__Bacteroidota;c__Bacteroidia;o__Bacteroidales;f__JAIPAH01;g__JAIPAH01;s__	0	0	0	0	0	0	0	0	0	0	0	0	0	0	0	0	0	0	0	0	0	0	0	0	0	0	0	0	0	0	0	0	0	0	0	0	0	0	0	0	0	0	0	0	0	0	0	0
BIALITE_bin215	d__Bacteria;p__Bdellovibrionota;c__UBA2394;o__UBA2394;f__UBA2394;g__;s__	0	0	0	0	0	0	0	0	0	0	0	0	0	0	0	0	0	0	0	0	0	0	0	0	0	0	0	0	0	0	0	0	0	0	0	0	0	0	0	0	0	0	0	0	0	0	0	0
BIALITE_bin216	d__Bacteria;p__Pseudomonadota;c__Gammaproteobacteria;o__Pseudomonadales;f__Halomonadaceae;g__Halomonas;s__	0	0	0	0	0	0	0	0	0	0	0	0	0	0	0	0	0	0	0	0	0	0	0	0	0	0	0	0	0	0	0	0	0	0	0	0	0	0	0	0	0	0	0	0	0	0	0	0
BIALITE_bin217	d__Bacteria;p__Pseudomonadota;c__Gammaproteobacteria;o__Xanthomonadales;f__Wenzhouxiangellaceae;g__Wenzhouxiangella;s__	0	0	0	0	0	0	0	0	0	0	0	0	0	0	0	0	0	0	0	0	0	0	0	0	0	0	0	0	0	0	0	0	0	0	0	0	0	0	0	0	0	0	0	0	0	0	0	0
BIALITE_bin219	d__Bacteria;p__Chloroflexota;c__Dehalococcoidia;o__Tepidiformales;f__Tepidiformaceae;g__;s__	0	0	0	0	0	0	0	0	0	0	0	0	0	0	0	0	0	0	0	0	0	0	0	0	0	0	0	0	0	0	0	0	0	0	0	0	0	0	0	0	0	0	0	0	0	0	0	0
BIALITE_bin22	d__Bacteria;p__Verrucomicrobiota;c__Verrucomicrobiae;o__Opitutales;f__Verruco-01;g__Oceanipulchritudo;s__	0	0	0	0	0	0	0	0	0	0	0	0	0	0	0	0	0	0	0	0	0	0	0	0	0	0	0	0	0	0	0	0	0	0	0	0	0	0	0	0	0	0	0	0	0	0	0	0
BIALITE_bin220	d__Bacteria;p__Pseudomonadota;c__Alphaproteobacteria;o__Rhizobiales;f__Rhodomicrobiaceae;g__Dichotomicrobium;s__	0	0	0	0	0	0	0	0	0	0	0	0	0	0	0	0	0	0	0	0	0	0	0	0	0	0	0	0	0	0	0	0	0	1	0	0	0	0	0	0	0	0	0	0	0	0	0	0
BIALITE_bin221	d__Bacteria;p__Planctomycetota;c__Phycisphaerae;o__Phycisphaerales;f__SM1A02;g__SLJD01;s__	0	0	0	0	1	0	0	0	0	0	0	0	0	0	0	0	0	0	0	0	0	0	0	0	0	0	0	0	0	0	0	0	0	0	0	0	0	0	0	0	0	0	0	0	0	0	0	0
BIALITE_bin222	d__Bacteria;p__Bacteroidota;c__Bacteroidia;o__Bacteroidales;f__UBA7960;g__SKVR01;s__	0	0	0	0	0	0	0	0	0	0	0	0	0	0	0	0	0	0	0	0	0	0	0	0	0	0	0	0	0	0	0	0	0	0	0	0	0	0	0	0	0	0	0	0	0	0	0	0
BIALITE_bin224	d__Bacteria;p__Pseudomonadota;c__Gammaproteobacteria;o__Pseudomonadales;f__Halieaceae;g__Haliea;s__	0	0	0	0	0	0	0	0	0	0	0	0	0	0	0	0	0	0	0	0	0	0	0	0	0	0	0	0	0	0	0	0	0	0	0	0	0	0	0	0	0	0	0	0	0	0	0	0
BIALITE_bin225	d__Bacteria;p__Planctomycetota;c__Brocadiia;o__CAIUPP01;f__;g__;s__	0	0	0	0	0	0	0	0	0	0	0	0	0	0	0	0	0	0	0	0	0	0	0	0	0	0	0	0	0	0	0	0	0	0	0	0	0	0	0	0	0	0	0	0	0	0	0	1
BIALITE_bin226	d__Bacteria;p__Spirochaetota;c__Spirochaetia;o__DSM-27196;f__Alkalispirochaetaceae;g__;s__	0	0	0	0	0	0	0	0	0	0	0	0	0	0	0	0	0	0	0	0	0	0	0	0	0	0	0	0	0	0	0	0	0	0	0	0	0	0	0	0	0	0	0	0	0	0	0	0
BIALITE_bin227	d__Bacteria;p__Bacteroidota;c__Bacteroidia;o__Bacteroidales;f__UBA1556;g__;s__	0	0	0	0	0	0	0	0	0	0	0	0	0	0	0	0	0	0	0	0	0	0	0	0	0	0	0	0	0	0	0	0	0	0	0	0	0	0	0	0	0	0	0	0	0	0	0	0
BIALITE_bin228	d__Bacteria;p__Verrucomicrobiota;c__Verrucomicrobiae;o__Verrucomicrobiales;f__DEV007;g__Arctic95D-9;s__	0	0	0	0	0	0	0	0	0	0	0	0	0	0	0	0	0	0	0	0	0	0	0	0	0	0	0	0	0	0	0	0	0	0	0	0	0	0	0	0	0	0	0	0	0	0	0	1
BIALITE_bin23	d__Bacteria;p__Bacteroidota;c__Rhodothermia;o__Balneolales;f__Balneolaceae;g__SW132;s__	0	0	0	0	0	0	0	0	0	0	0	0	0	0	0	0	0	0	0	0	0	0	0	0	0	0	0	0	0	0	0	0	0	0	0	0	0	0	0	0	0	0	0	0	0	0	0	0
BIALITE_bin230	d__Bacteria;p__Campylobacterota;c__Campylobacteria;o__Campylobacterales;f__Sulfurovaceae;g__TCS-49;s__	0	0	0	0	0	0	0	0	0	0	0	0	0	0	0	0	0	0	0	0	0	0	0	0	0	0	0	0	0	0	0	0	0	0	0	0	0	0	0	0	0	0	0	0	1	0	0	0
BIALITE_bin232	d__Bacteria;p__Pseudomonadota;c__Alphaproteobacteria;o__Rhodobacterales;f__Rhodobacteraceae;g__Yoonia;s__	0	0	0	0	0	0	0	0	0	0	0	0	0	0	1	0	0	0	0	0	0	0	0	0	0	0	0	0	0	0	0	0	0	0	0	0	0	0	0	0	0	0	0	0	0	0	0	0
BIALITE_bin233	d__Bacteria;p__Bacteroidota;c__Rhodothermia;o__Balneolales;f__Balneolaceae;g__;s__	0	0	0	0	2	0	0	0	0	0	0	0	0	0	0	0	0	0	0	0	0	0	0	0	0	0	0	0	0	0	0	0	0	0	0	0	0	0	0	0	0	0	0	0	0	0	0	0
BIALITE_bin235	d__Bacteria;p__Bacteroidota;c__Bacteroidia;o__Chitinophagales;f__Saprospiraceae;g__SLDF01;s__	0	0	0	0	0	0	0	0	0	0	0	0	0	0	0	0	0	0	0	0	0	0	0	0	0	0	0	0	0	0	0	0	0	0	0	0	0	0	0	0	0	0	0	0	0	0	0	0
BIALITE_bin236	d__Bacteria;p__Desulfobacterota;c__Desulfovibrionia;o__Desulfovibrionales;f__Desulfonatronovibrionaceae;g__Desulfonatronovibrio;s__	0	0	0	0	0	0	0	0	0	0	0	0	0	0	0	0	0	0	0	0	0	0	0	0	0	0	0	0	0	1	1	0	0	0	0	0	0	0	0	0	0	0	0	0	0	0	0	1
BIALITE_bin237	d__Bacteria;p__Spirochaetota;c__Spirochaetia;o__DSM-27196;f__SLST01;g__;s__	0	0	0	0	0	0	0	0	0	0	0	0	0	0	0	0	0	0	0	0	0	0	0	0	0	0	0	0	0	0	0	0	0	0	0	0	0	0	0	0	0	0	0	0	0	0	0	0
BIALITE_bin238	d__Bacteria;p__Bacteroidota;c__Rhodothermia;o__Balneolales;f__Balneolaceae;g__;s__	0	0	0	0	1	0	0	0	0	0	0	0	0	0	0	0	0	0	0	0	0	0	0	0	0	0	0	0	0	0	0	0	0	0	0	0	0	0	0	0	0	0	0	0	0	0	0	0
BIALITE_bin24	d__Bacteria;p__Pseudomonadota;c__Gammaproteobacteria;o__Ectothiorhodospirales;f__Thioalkalivibrionaceae;g__Thioalkalivibrio_B;s__Thioalkalivibrio_B nitratireducens_A	0	0	0	0	0	0	0	0	0	0	0	0	0	0	0	0	0	0	0	0	0	0	0	0	0	0	0	0	0	0	0	0	0	1	0	0	0	0	0	0	0	0	0	0	0	0	0	1
BIALITE_bin240	d__Bacteria;p__Pseudomonadota;c__Alphaproteobacteria;o__Rhodobacterales;f__Rhodobacteraceae;g__Salibaculum;s__Salibaculum sp009908505	0	0	0	0	0	0	0	0	0	0	0	0	0	0	0	0	0	0	0	0	0	0	0	0	0	0	0	0	0	0	0	0	0	0	0	0	0	0	0	0	0	0	0	0	0	0	0	0
BIALITE_bin241	d__Bacteria;p__Planctomycetota;c__Phycisphaerae;o__SM23-33;f__SM23-33;g__JAGXKT01;s__	0	0	0	0	0	0	0	0	0	0	0	0	0	0	0	0	0	0	0	0	0	0	0	0	0	0	0	0	0	0	0	0	0	0	0	0	0	0	0	0	0	0	0	0	0	0	0	0
BIALITE_bin243	d__Archaea;p__Asgardarchaeota;c__Thorarchaeia;o__Thorarchaeales;f__Thorarchaeaceae;g__TEKIR-12S;s__	0	0	0	0	0	0	0	0	0	0	0	0	0	0	0	0	0	0	0	0	0	0	0	0	0	0	0	0	0	0	0	0	0	0	0	0	0	0	0	0	0	0	0	0	0	0	0	0
BIALITE_bin244	d__Bacteria;p__Pseudomonadota;c__Gammaproteobacteria;o__Xanthomonadales;f__Wenzhouxiangellaceae;g__GCA-2722315;s__	0	0	0	0	0	0	0	0	0	0	0	0	0	0	0	0	0	0	0	0	0	0	0	0	0	0	0	0	0	0	0	0	0	0	0	0	0	0	0	0	0	0	0	0	0	0	0	0
BIALITE_bin245	d__Bacteria;p__Planctomycetota;c__Planctomycetia;o__Pirellulales;f__Pirellulaceae;g__Roseimaritima;s__	0	0	0	0	0	0	0	0	0	0	0	0	0	0	0	0	0	0	0	0	0	0	0	0	0	0	0	0	0	0	0	0	0	0	0	0	0	0	0	0	0	0	0	0	0	0	0	0
BIALITE_bin247	d__Bacteria;p__Pseudomonadota;c__Alphaproteobacteria;o__Rhodobacterales;f__Rhodobacteraceae;g__Roseovarius;s__	0	0	0	0	0	0	0	0	0	0	0	0	0	0	2	0	0	0	0	0	0	0	0	0	0	0	0	0	0	0	0	0	0	0	0	0	0	0	0	0	0	0	0	0	0	0	0	0
BIALITE_bin248	d__Bacteria;p__Pseudomonadota;c__Gammaproteobacteria;o__Pseudomonadales;f__Natronospirillaceae;g__Saccharospirillum;s__	0	0	0	0	0	0	0	0	0	0	0	0	0	0	0	0	0	0	0	0	0	0	0	0	0	0	0	0	0	0	0	0	0	0	0	0	0	0	0	0	0	0	0	0	0	0	0	0
BIALITE_bin249	d__Bacteria;p__Bacteroidota;c__Bacteroidia;o__Flavobacteriales;f__Flavobacteriaceae;g__Psychroflexus;s__Psychroflexus sp020164535	0	0	0	0	0	0	0	0	0	0	0	0	0	0	0	0	0	0	0	0	0	0	0	0	0	0	0	0	0	0	0	0	0	0	0	0	0	0	0	0	0	0	0	0	0	0	0	0
BIALITE_bin25	d__Bacteria;p__Bacteroidota;c__Bacteroidia;o__Flavobacteriales;f__SKUL01;g__SKUL01;s__	0	0	0	0	1	0	0	0	0	0	0	0	0	0	0	0	0	0	0	0	0	0	0	0	0	0	0	0	0	0	0	0	0	0	0	0	0	0	0	0	0	0	0	0	0	0	0	0
BIALITE_bin250	d__Bacteria;p__Desulfobacterota;c__Desulfovibrionia;o__Desulfovibrionales;f__Desulfonatronaceae;g__Desulfonatronum;s__	0	0	0	0	0	0	0	0	0	0	0	0	0	0	0	0	0	0	0	0	0	0	0	0	0	0	0	0	0	0	2	0	0	0	0	0	0	0	0	0	0	0	0	0	0	0	0	0
BIALITE_bin251	d__Bacteria;p__Pseudomonadota;c__Alphaproteobacteria;o__UBA1280;f__UBA6503;g__;s__	0	0	0	0	0	0	0	0	0	0	0	0	0	0	0	0	0	0	0	0	0	0	0	0	0	0	0	0	0	0	0	0	0	0	0	0	0	0	0	0	0	0	0	0	0	0	0	0
BIALITE_bin252	d__Bacteria;p__Bacteroidota;c__Rhodothermia;o__Balneolales;f__Balneolaceae;g__Halalkalibaculum;s__	0	0	0	0	1	0	0	0	0	0	0	0	0	0	0	0	0	0	0	0	0	0	0	0	0	0	0	0	0	0	0	0	0	0	0	0	0	0	0	0	0	0	0	0	0	0	0	0
BIALITE_bin253	d__Bacteria;p__Planctomycetota;c__Brocadiia;o__CAIUPP01;f__;g__;s__	0	0	0	0	0	0	0	0	0	0	0	0	0	0	0	0	0	0	0	0	0	0	0	0	0	0	0	0	0	0	0	0	0	0	0	0	0	0	0	0	0	0	0	0	0	0	0	1
BIALITE_bin254	d__Bacteria;p__Planctomycetota;c__Phycisphaerae;o__Sedimentisphaerales;f__Sedimentisphaeraceae;g__;s__	0	0	0	0	0	0	0	0	0	0	0	0	0	0	0	0	0	0	0	0	0	0	0	0	0	0	0	0	0	0	0	0	0	0	0	0	0	0	0	0	0	0	0	0	0	0	0	0
BIALITE_bin255	d__Bacteria;p__Actinomycetota;c__Humimicrobiia;o__Humimicrobiales;f__Humimicrobiaceae;g__Halolacustris;s__Halolacustris primus	0	0	0	0	0	0	0	0	0	0	0	0	0	0	0	0	0	0	0	0	0	0	0	0	0	0	0	0	0	0	0	0	0	0	0	0	0	0	0	0	0	0	0	0	0	0	0	2
BIALITE_bin257	d__Bacteria;p__Chloroflexota;c__Chloroflexia;o__Thermomicrobiales;f__Thermomicrobiaceae;g__SLMJ01;s__	0	0	0	0	0	0	0	0	0	0	0	0	0	0	0	0	0	0	0	0	0	0	0	0	0	0	0	0	0	0	0	0	0	0	0	0	0	0	0	0	0	0	0	0	0	0	0	0
BIALITE_bin258	d__Bacteria;p__Pseudomonadota;c__Alphaproteobacteria;o__Rhodobacterales;f__Rhodobacteraceae;g__Salibaculum;s__	0	0	0	0	0	0	0	0	0	0	0	0	0	0	0	0	0	0	0	0	0	0	0	0	0	0	0	0	0	0	0	0	0	0	0	0	0	0	0	0	0	0	0	0	0	0	0	0
BIALITE_bin26	d__Bacteria;p__Pseudomonadota;c__Alphaproteobacteria;o__Rhizobiales;f__Rhodomicrobiaceae;g__Dichotomicrobium;s__	0	0	0	0	0	0	0	0	0	0	0	0	0	0	0	0	0	0	0	0	0	0	0	0	0	0	0	0	0	0	0	0	0	0	0	0	0	0	0	0	0	0	0	0	0	0	0	0
BIALITE_bin260	d__Bacteria;p__Bacteroidota;c__Bacteroidia;o__Bacteroidales;f__JAIPAH01;g__JAIPAH01;s__	0	0	0	0	0	0	0	0	0	0	0	0	0	0	0	0	0	0	0	0	0	0	0	0	0	0	0	0	0	0	0	0	0	0	0	0	0	0	0	0	0	0	0	0	0	0	0	0
BIALITE_bin262	d__Bacteria;p__Pseudomonadota;c__Alphaproteobacteria;o__Rhodobacterales;f__Rhodobacteraceae;g__IMCC34051;s__	0	0	0	0	0	0	0	0	0	0	0	0	0	0	0	0	0	0	0	0	0	0	0	0	0	0	0	0	0	0	0	0	0	0	0	0	0	0	0	0	0	0	0	0	0	0	0	0
BIALITE_bin263	d__Bacteria;p__Spirochaetota;c__Spirochaetia;o__DSM-27196;f__SLAA01;g__SLAA01;s__	0	0	0	0	0	0	0	0	0	0	0	0	0	0	0	0	0	0	0	0	0	0	0	0	0	0	0	0	0	0	0	0	0	0	0	0	0	0	0	0	0	0	0	0	0	0	0	0
BIALITE_bin264	d__Bacteria;p__Bacillota_E;c__SLMV01;o__SLMV01;f__SLMV01;g__CSSED11-154;s__	0	0	0	0	0	0	0	0	0	0	0	0	0	0	0	0	0	0	0	0	0	0	0	0	0	0	0	0	0	0	0	0	0	0	0	0	0	0	0	0	0	0	0	0	0	0	0	1
BIALITE_bin265	d__Bacteria;p__Bacteroidota;c__Bacteroidia;o__Flavobacteriales;f__Vicingaceae;g__UBA5081;s__	0	0	0	0	1	0	0	0	0	0	0	0	0	0	0	0	0	0	0	0	0	0	0	0	0	0	0	0	0	0	0	0	0	0	0	0	0	0	0	0	0	0	0	0	0	0	0	0
BIALITE_bin266	d__Archaea;p__Iainarchaeota;c__Iainarchaeia;o__Iainarchaeales;f__JAAZKV01;g__JABIDZ01;s__	0	0	0	0	0	0	0	0	0	0	0	0	0	0	0	0	0	0	0	0	0	0	0	0	0	0	0	0	0	0	0	0	0	0	0	0	0	0	0	0	0	0	0	0	0	0	0	0
BIALITE_bin267	d__Bacteria;p__Actinomycetota;c__Actinomycetia;o__Nitriliruptorales;f__Nitriliruptoraceae;g__;s__	0	0	0	0	0	0	0	0	0	0	0	0	0	0	0	0	0	0	0	0	0	0	0	0	0	0	0	0	0	0	0	0	0	0	0	0	0	0	0	0	0	0	0	0	0	0	0	1
BIALITE_bin268	d__Bacteria;p__Bacteroidota;c__Kapabacteria;o__Kapabacteriales;f__UBA2268;g__PGYR01;s__	0	0	0	0	1	0	0	0	0	0	0	0	0	0	0	0	0	0	0	0	0	0	0	0	0	0	0	0	0	0	0	0	0	0	0	0	0	0	0	0	0	0	0	0	0	0	0	0
BIALITE_bin269	d__Archaea;p__Thermoproteota;c__Bathyarchaeia;o__TCS64;f__TCS64;g__RBG-16-57-9;s__RBG-16-57-9 sp014729945	0	0	0	0	0	0	0	0	0	0	0	0	0	0	0	0	0	0	0	0	0	0	0	0	0	0	0	0	0	0	0	0	0	0	0	0	0	0	0	0	0	0	0	0	0	0	0	0
BIALITE_bin27	d__Bacteria;p__Spirochaetota;c__Spirochaetia;o__DSM-27196;f__PWMO01;g__JAAAOH01;s__	0	0	0	0	0	0	0	0	0	0	0	0	0	0	0	0	0	0	0	0	0	0	0	0	0	0	0	0	0	0	0	0	0	0	0	0	0	0	0	0	0	0	0	0	0	0	0	0
BIALITE_bin270	d__Bacteria;p__Pseudomonadota;c__Gammaproteobacteria;o__Arenicellales;f__JAANXG01;g__JAANXG01;s__	0	0	0	0	0	0	0	0	0	0	0	0	0	0	0	0	0	0	0	0	0	0	0	0	0	0	0	0	0	0	0	0	0	0	0	0	0	0	0	0	0	0	0	0	0	0	0	0
BIALITE_bin271	d__Bacteria;p__Bdellovibrionota;c__UBA2394;o__UBA2394;f__UBA2394;g__;s__	0	0	0	0	0	0	0	0	0	0	0	0	0	0	0	0	0	0	0	0	0	0	0	0	0	0	0	0	0	0	0	0	0	0	0	0	0	0	0	0	0	0	0	0	0	0	0	0
BIALITE_bin272	d__Bacteria;p__Verrucomicrobiota;c__Verrucomicrobiae;o__Opitutales;f__Opitutaceae;g__;s__	0	0	0	0	0	0	0	0	0	0	0	0	0	0	0	0	0	0	0	0	0	0	0	0	0	0	0	0	0	0	0	0	0	0	0	0	0	0	0	0	0	0	0	0	0	0	0	0
BIALITE_bin273	d__Bacteria;p__Myxococcota;c__Bradymonadia;o__Bradymonadales;f__Bradymonadaceae;g__;s__	0	0	0	0	0	0	0	0	0	0	0	0	0	0	0	0	0	0	0	0	0	0	0	0	0	0	0	0	0	0	0	0	0	0	0	0	0	0	0	0	0	0	0	0	0	0	0	0
BIALITE_bin274	d__Bacteria;p__Planctomycetota;c__UBA8742;o__UBA2392;f__JABWBM01;g__;s__	0	0	0	0	0	0	0	0	0	0	0	0	0	0	0	0	0	0	0	0	0	0	0	0	0	0	0	0	0	0	0	0	0	0	0	0	0	0	0	0	0	0	0	0	0	0	0	0
BIALITE_bin275	d__Bacteria;p__Bacteroidota;c__Bacteroidia;o__Cytophagales;f__Cyclobacteriaceae;g__Tunicatimonas;s__	0	0	0	0	0	0	0	0	0	0	0	0	0	0	0	0	0	0	0	0	0	0	0	0	0	0	0	0	0	0	0	0	0	0	0	0	0	0	0	0	0	1	0	0	0	0	0	0
BIALITE_bin276	d__Bacteria;p__Bacteroidota;c__Bacteroidia;o__Chitinophagales;f__Saprospiraceae;g__PWJY01;s__	0	0	0	0	1	0	0	0	0	0	0	0	0	0	0	0	0	0	0	0	0	0	0	0	0	0	0	0	0	0	0	0	0	0	0	0	0	0	0	0	0	0	0	0	0	0	0	0
BIALITE_bin277	d__Bacteria;p__Bdellovibrionota;c__UBA2394;o__UBA2394;f__UBA2394;g__;s__	0	0	0	0	0	0	0	0	0	0	0	0	0	0	0	0	0	0	0	0	0	0	0	0	0	0	0	0	0	0	0	0	0	0	0	0	0	0	0	0	0	0	0	0	0	0	0	0
BIALITE_bin278	d__Bacteria;p__Pseudomonadota;c__Gammaproteobacteria;o__Francisellales;f__Francisellaceae;g__CAJXRW01;s__	0	0	0	0	0	0	0	0	0	0	0	0	0	0	0	0	0	0	0	0	0	0	0	0	0	0	0	0	0	0	0	0	0	0	0	0	0	0	0	0	0	0	0	0	0	0	0	1
BIALITE_bin28	d__Bacteria;p__Bacteroidota;c__Bacteroidia;o__Flavobacteriales;f__Flavobacteriaceae;g__Psychroflexus;s__	0	0	0	0	0	0	0	0	0	0	0	0	0	0	0	0	0	0	0	0	0	0	0	0	0	0	0	0	0	0	0	0	0	0	0	0	0	0	0	0	0	0	0	0	0	0	0	0
BIALITE_bin280	d__Bacteria;p__Planctomycetota;c__Phycisphaerae;o__Phycisphaerales;f__SM1A02;g__SLJD01;s__	0	0	0	0	0	0	0	0	0	0	0	0	0	0	0	0	0	0	0	0	0	0	0	0	0	0	0	0	0	0	0	0	0	0	0	0	0	0	0	0	0	0	0	0	0	0	0	0
BIALITE_bin281	d__Bacteria;p__Pseudomonadota;c__Gammaproteobacteria;o__Chromatiales;f__Chromatiaceae;g__Halochromatium;s__	0	0	0	0	0	0	0	0	0	0	0	0	0	0	0	0	0	0	0	0	0	0	0	0	0	0	0	0	0	0	0	0	1	2	0	0	0	0	0	0	0	0	1	0	0	0	0	0
BIALITE_bin282	d__Bacteria;p__Actinomycetota;c__Acidimicrobiia;o__IMCC26256;f__JAGPDB01;g__JAGPDB01;s__	0	0	0	0	0	0	0	0	0	0	0	0	0	0	0	0	0	0	0	0	0	0	0	0	0	0	0	0	0	0	0	0	0	0	0	0	0	0	0	0	0	0	0	0	0	0	0	0
BIALITE_bin283	d__Bacteria;p__Pseudomonadota;c__Gammaproteobacteria;o__Thiohalospirales;f__Thiohalospiraceae;g__Thiohalospira;s__	0	0	0	0	0	0	0	0	0	0	0	0	0	0	0	0	0	0	0	0	0	0	0	0	0	0	0	0	0	0	0	0	0	0	0	0	0	0	0	0	0	0	0	0	0	0	0	1
BIALITE_bin284	d__Bacteria;p__Actinomycetota;c__Coriobacteriia;o__OPB41;f__SLCP01;g__SLCP01;s__	0	0	0	0	0	0	0	0	0	0	0	0	0	0	0	0	0	0	0	0	0	0	0	0	0	0	0	0	0	0	0	0	0	0	0	0	0	1	0	0	0	0	0	0	0	0	0	0
BIALITE_bin285	d__Bacteria;p__Verrucomicrobiota;c__Verrucomicrobiae;o__Opitutales;f__T3Sed10-336;g__;s__	0	0	0	0	0	0	0	0	0	0	0	0	0	0	0	0	0	0	0	0	0	0	0	0	0	0	0	0	0	0	0	0	0	0	0	0	0	0	0	0	0	0	0	0	0	0	0	0
BIALITE_bin286	d__Bacteria;p__Desulfobacterota;c__Desulfobulbia;o__Desulfobulbales;f__Desulfocapsaceae;g__Desulfopila_A;s__	0	0	0	0	0	0	0	0	0	0	0	0	0	0	0	0	0	0	0	0	0	0	0	0	0	0	0	0	0	0	0	0	0	0	0	0	0	0	0	0	0	0	0	0	0	0	0	0
BIALITE_bin287	d__Bacteria;p__Pseudomonadota;c__Gammaproteobacteria;o__Xanthomonadales;f__Wenzhouxiangellaceae;g__GCA-2722315;s__	0	0	0	0	0	0	0	0	0	0	0	0	0	0	0	0	0	0	0	0	0	0	0	0	0	0	0	0	0	0	0	0	0	0	0	0	0	0	0	0	0	0	0	0	0	0	0	0
BIALITE_bin289	d__Bacteria;p__Spirochaetota;c__Spirochaetia;o__DSM-27196;f__Alkalispirochaetaceae;g__;s__	0	0	0	0	0	0	0	0	0	0	0	0	0	0	0	0	0	0	0	0	0	0	0	0	0	0	0	0	0	0	0	0	0	0	0	0	0	0	0	0	0	0	0	0	0	0	0	0
BIALITE_bin29	d__Bacteria;p__Bacteroidota;c__Rhodothermia;o__Rhodothermales;f__Salinibacteraceae;g__Tc-Br11-B2g6-7;s__	0	0	0	0	0	0	0	0	0	0	0	0	0	0	0	0	0	0	0	0	0	0	0	0	0	0	0	0	0	0	0	0	0	0	0	0	0	0	0	0	0	0	0	0	0	0	0	0
BIALITE_bin290	d__Bacteria;p__Planctomycetota;c__Phycisphaerae;o__Phycisphaerales;f__Phycisphaeraceae;g__;s__	0	0	0	0	0	0	0	0	0	0	0	0	0	0	0	0	0	0	0	0	0	0	0	0	0	0	0	0	0	0	0	0	0	0	0	0	0	0	0	0	0	0	0	0	0	0	0	0
BIALITE_bin291	d__Bacteria;p__Verrucomicrobiota;c__Verrucomicrobiae;o__Opitutales;f__DSM-45221;g__WN38;s__	0	0	0	0	1	0	0	0	0	0	0	0	0	0	0	0	0	0	0	0	0	0	0	0	0	0	0	0	0	0	0	0	0	0	0	0	0	0	0	0	0	0	0	0	0	0	0	0
BIALITE_bin292	d__Bacteria;p__Pseudomonadota;c__Gammaproteobacteria;o__Nitrococcales;f__Nitrococcaceae;g__Nitrococcus;s__	0	0	0	0	0	0	0	0	0	0	1	0	0	0	0	0	0	0	0	0	0	0	0	0	0	0	0	0	0	0	0	0	0	0	0	0	0	0	0	0	0	0	0	0	0	0	0	1
BIALITE_bin293	d__Bacteria;p__Planctomycetota;c__Phycisphaerae;o__Phycisphaerales;f__SM1A02;g__;s__	0	0	0	0	1	0	0	0	0	0	0	0	0	0	0	0	0	0	0	0	0	0	0	0	0	0	0	0	0	0	0	0	0	0	0	0	0	0	0	0	0	0	0	0	0	0	0	0
BIALITE_bin294	d__Bacteria;p__Myxococcota;c__Bradymonadia;o__Bradymonadales;f__Bradymonadaceae;g__SLJM01;s__	0	0	0	0	0	0	0	0	0	0	0	0	0	0	0	0	0	0	0	0	0	0	0	0	0	0	0	0	0	0	0	0	0	0	0	0	0	0	0	0	0	0	0	0	0	0	0	0
BIALITE_bin297	d__Bacteria;p__Pseudomonadota;c__Gammaproteobacteria;o__Xanthomonadales;f__S139-57;g__;s__	0	0	0	0	0	0	0	0	0	0	0	0	0	0	0	0	0	0	0	0	0	0	0	0	0	0	0	0	0	0	0	0	0	0	0	0	0	0	0	0	0	0	0	0	0	0	0	0
BIALITE_bin299	d__Bacteria;p__Pseudomonadota;c__Gammaproteobacteria;o__Pseudomonadales;f__HTCC2089;g__HKST-UBA223;s__	0	0	0	0	0	0	0	0	0	0	0	0	0	0	0	0	0	0	0	0	0	0	0	0	0	0	0	0	0	0	0	0	0	0	0	0	0	0	0	0	0	0	0	0	0	0	0	0
BIALITE_bin30	d__Bacteria;p__Pseudomonadota;c__Alphaproteobacteria;o__DSM-16000;f__Inquilinaceae;g__;s__	0	0	0	0	0	0	0	0	0	0	0	0	0	0	0	0	0	0	0	0	0	0	0	0	0	0	0	0	0	0	0	1	0	0	0	0	0	0	0	0	0	0	0	0	0	0	0	1
BIALITE_bin301	d__Bacteria;p__Spirochaetota;c__Spirochaetia;o__DSM-27196;f__SKKC01;g__SLAN01;s__	0	0	0	0	0	0	0	0	0	0	0	0	0	0	0	0	0	0	0	0	0	0	0	0	0	0	0	0	0	0	0	0	0	0	0	0	0	0	0	0	0	0	0	0	0	0	0	0
BIALITE_bin302	d__Bacteria;p__Pseudomonadota;c__Alphaproteobacteria;o__UBA1280;f__RI-95;g__;s__	0	0	0	0	0	0	0	0	0	0	0	0	0	0	0	0	0	0	0	0	0	0	0	0	0	0	0	0	0	0	0	0	0	0	0	0	0	0	0	0	0	0	0	0	0	0	0	0
BIALITE_bin303	d__Bacteria;p__Verrucomicrobiota;c__Kiritimatiellia;o__SS1-B-03-39;f__UBA6053;g__UBA6053;s__	0	0	0	0	0	0	0	0	0	0	0	0	0	0	0	0	0	0	0	0	0	0	0	0	0	0	0	0	0	0	0	0	0	0	0	0	0	0	0	0	0	0	0	0	0	0	0	0
BIALITE_bin304	d__Bacteria;p__Pseudomonadota;c__Alphaproteobacteria;o__Rhizobiales;f__Kaistiaceae;g__JADLGL01;s__	0	0	0	0	0	0	0	0	0	0	0	0	0	0	0	0	0	0	0	0	0	0	0	0	0	0	0	0	0	0	0	0	0	0	0	0	0	0	0	0	0	0	0	0	0	0	0	0
BIALITE_bin307	d__Bacteria;p__Verrucomicrobiota;c__Kiritimatiellia;o__SS1-B-03-39;f__UBA6053;g__UBA6053;s__	0	0	0	0	0	0	0	0	0	0	0	0	0	0	0	0	0	0	0	0	0	0	0	0	0	0	0	0	0	0	0	0	0	0	0	0	0	0	0	0	0	0	0	0	0	0	0	1
BIALITE_bin308	d__Bacteria;p__Chlamydiota;c__Chlamydiia;o__Chlamydiales;f__Criblamydiaceae;g__JAJFMC01;s__	0	0	0	0	0	0	0	0	0	0	0	0	0	0	0	0	0	0	0	0	0	0	0	0	0	0	0	0	0	0	0	0	0	0	0	0	0	0	0	0	0	0	0	0	0	0	0	1
BIALITE_bin309	d__Bacteria;p__Spirochaetota;c__Spirochaetia;o__SPDA01;f__B32-G16;g__;s__	0	0	0	0	0	0	0	0	0	0	0	0	0	0	0	0	0	0	0	0	0	0	0	0	0	0	0	0	0	0	0	0	0	0	0	0	0	0	0	0	0	0	0	0	0	0	0	0
BIALITE_bin31	d__Bacteria;p__Planctomycetota;c__Planctomycetia;o__Pirellulales;f__Pirellulaceae;g__;s__	0	0	0	0	0	0	0	0	0	0	0	0	0	0	0	0	0	0	0	0	0	0	0	0	0	0	0	0	0	0	0	0	0	0	0	0	0	0	0	0	0	0	0	0	0	0	0	1
BIALITE_bin310	d__Bacteria;p__Pseudomonadota;c__Gammaproteobacteria;o__Pseudomonadales;f__Pseudohongiellaceae;g__UBA9145;s__	0	0	0	0	0	1	0	0	0	0	0	0	0	0	0	0	0	0	0	0	0	0	0	0	0	0	0	0	0	0	0	0	0	0	0	0	0	0	0	0	0	0	0	0	0	0	0	1
BIALITE_bin311	d__Bacteria;p__Cloacimonadota;c__Cloacimonadia;o__Cloacimonadales;f__TCS61;g__;s__	0	0	0	0	0	0	0	0	0	0	0	0	0	0	0	0	0	0	0	0	0	0	0	0	0	0	0	0	0	0	0	0	0	0	0	0	0	0	0	0	0	0	0	0	0	0	0	0
BIALITE_bin312	d__Bacteria;p__Bacteroidota;c__Rhodothermia;o__Balneolales;f__Balneolaceae;g__UBA2664;s__	0	0	0	0	0	0	0	0	0	0	0	0	0	0	0	0	0	0	0	0	0	0	0	0	0	0	0	0	0	0	0	0	0	0	0	0	0	0	0	0	0	0	0	0	0	0	0	0
BIALITE_bin313	d__Bacteria;p__Hydrogenedentota;c__Hydrogenedentia;o__Hydrogenedentiales;f__SLHB01;g__;s__	0	0	0	0	0	0	0	0	0	0	0	0	0	0	0	0	0	0	0	0	0	0	0	0	0	0	0	0	0	0	0	0	0	0	0	0	0	0	0	0	0	0	0	0	0	0	0	0
[truncated: 81 more rows]
[truncated: 53 more columns]
