# Supplementary material for: Chemosynthesis enhances net primary production and nutrient cycling in a hypersaline microbial mat
Source: ISME J. 2025 Jun 9;19(1):wraf117. doi: 10.1093/ismejo/wraf117 (PMC12218205; doi:10.1093/ismejo/wraf117)
Supplement: Supp_Data_4_-_pathways_completeness_wraf117 [file supp_data_4_-_pathways_completeness_wraf117.xlsx]

## Sheet: DRAM_KO_module_abundance
Order	Gene	KO	Module	Module_name	Path	Product_ids	Product_names	Substrate_ids	Substrate_names	S1C20017_sub	S1C20157	S2C4472	S2C3179	S2C3316	S2C3250	S2C4549	S2C4838	S2C4430	S2C4818	S2C5954	S2C4883	S1C10863	S2C5492	S2C3191	S2C3777	S2C5709	S2C6895	S2C5167	S2C4768	S2C6418	S2C7634_sub	S2C3972	S1C4120	S2C3033	S2C36581	S2C5339	S2C6226	S2C73970	S2C46795	S2C8820	S2C8585	S2C48843	S2C6516	S1C3138	S2C9470	S2C54923	S2C5432	S2C9804	S2C3187
										BIALITE_bin1	BIALITE_bin10	BIALITE_bin100	BIALITE_bin101	BIALITE_bin102	BIALITE_bin103	BIALITE_bin104	BIALITE_bin105	BIALITE_bin106	BIALITE_bin107	BIALITE_bin108	BIALITE_bin109	BIALITE_bin11	BIALITE_bin110	BIALITE_bin111	BIALITE_bin112	BIALITE_bin113	BIALITE_bin114	BIALITE_bin115	BIALITE_bin116	BIALITE_bin117	BIALITE_bin118	BIALITE_bin119	BIALITE_bin12	BIALITE_bin120	BIALITE_bin121	BIALITE_bin122	BIALITE_bin123	BIALITE_bin124	BIALITE_bin125	BIALITE_bin126	BIALITE_bin127	BIALITE_bin128	BIALITE_bin129	BIALITE_bin13	BIALITE_bin130	BIALITE_bin131	BIALITE_bin132	BIALITE_bin133	BIALITE_bin134
										53.45	91.82	96.56	75.93	59.81	61.16	88.03	90.8	89.19	89.74	64.91	72.57	69.44	74.57	75.53	95.7	76.87	55.17	88.83	70.2	73.63	50	67.41	88.07	57.73	91.18	74.93	65.17	91.3	85.6	53.45	65.52	92.36	84.05	54.7	55.17	89.79	51.23	61.08	84.94
									AclB	0	0	0	0	0	1	0	1	0	0	0	0	0	0	0	0	0	0	0	0	0	0	0	0	0	0	0	0	0	0	0	0	0	0	0	0	0	0	0	0
									AcsB	0	0	1	0	0	0	0	0	0	0	0	0	0	0	0	0	0	0	0	0	0	0	0	0	0	0	0	0	0	0	0	0	0	0	1	0	0	0	0	0
									HbsC	0	0	0	0	0	0	0	0	0	0	0	0	0	0	0	0	0	0	0	0	0	0	0	0	0	0	0	0	0	0	0	0	0	0	0	0	0	0	0	0
									HbsT	0	0	0	0	0	0	0	0	0	0	0	0	0	0	0	0	0	0	0	0	0	0	0	0	0	0	0	0	0	0	0	0	0	0	0	0	0	0	0	0
									Mcr	0	0	0	0	0	0	0	0	0	0	0	0	0	0	0	0	0	0	0	0	0	0	0	0	0	0	0	0	0	0	0	0	0	0	0	0	0	0	0	0
									RbcL	1	0	0	0	0	0	0	0	0	0	0	0	0	0	0	0	0	0	0	0	0	1	0	0	0	0	0	0	0	0	0	0	0	0	0	0	0	0	0	0
									CooS	0	0	1	0	0	0	0	0	0	0	0	0	0	0	0	0	0	0	0	0	0	0	0	0	0	0	0	0	0	0	0	0	0	0	1	0	0	0	0	0
									CoxL	0	0	0	0	0	0	1	0	0	0	0	0	0	0	0	0	0	0	0	0	0	0	0	0	0	0	0	0	0	0	0	0	0	0	0	1	0	0	0	0
									NiFe.G1	0	0	0	0	0	0	0	0	0	0	0	0	0	0	0	0	1	0	0	0	0	0	0	0	0	0	0	0	0	0	0	0	1	0	0	0	0	0	0	0
									NiFe.G2	0	0	0	0	0	0	0	0	0	0	0	0	0	0	0	0	0	0	0	0	0	0	0	0	0	0	0	0	0	0	0	0	0	0	0	0	0	0	0	0
									NiFe.G3	1	0	1	0	2	2	0	1	0	3	2	1	0	1	0	0	0	0	1	0	0	1	0	1	1	0	0	0	0	0	1	0	0	0	1	0	0	1	0	2
									Sqr	1	0	0	0	1	0	1	0	0	0	0	1	0	0	0	1	0	0	0	1	0	1	0	0	0	1	0	0	0	0	0	0	0	0	0	0	1	0	0	0
									SoxB	1	0	0	0	0	0	0	0	0	0	0	0	0	0	0	0	0	0	0	0	0	0	0	0	0	0	0	0	0	0	0	0	0	0	0	0	0	0	0	0
									SoxC	0	0	0	0	0	0	0	0	0	0	0	0	0	0	0	0	0	0	0	0	0	0	0	0	0	0	0	0	0	0	0	0	0	0	0	0	1	0	0	0
									rDsrA	0	0	0	0	0	0	0	0	0	0	0	0	0	0	0	0	0	0	0	0	0	0	0	0	0	0	0	0	0	0	0	0	0	0	0	0	0	0	0	0
									AmoA	0	0	0	0	0	0	0	0	0	0	0	0	0	0	0	0	0	0	0	0	0	0	0	0	0	0	0	0	0	0	0	0	0	0	0	0	0	0	0	0
									NxrA	0	0	0	0	0	0	0	0	0	0	0	0	0	0	0	0	0	0	0	0	0	0	0	0	0	0	0	0	0	0	0	0	0	0	0	0	0	0	0	0
									ARO	0	0	0	0	0	0	0	0	0	0	0	0	0	0	0	0	0	0	0	0	0	0	0	0	0	0	0	0	0	0	0	0	0	0	0	0	0	0	0	0
									Cyc2	0	0	0	0	0	0	0	0	0	0	0	0	0	0	1	0	0	0	0	0	0	0	0	1	0	0	0	0	0	0	1	0	0	0	0	0	0	0	0	0
									PsaA	0	0	0	0	0	0	0	0	0	0	0	0	0	0	0	0	0	0	0	0	0	0	0	0	0	0	0	0	0	0	0	0	0	0	0	0	0	0	0	0
									PsbA	0	0	0	0	0	0	0	0	0	0	0	0	0	0	0	0	0	0	0	0	1	0	0	0	0	0	0	0	0	0	0	0	0	0	0	0	0	0	0	0
									RHO	0	0	0	0	0	0	0	0	0	0	0	0	1	0	0	0	0	0	0	0	0	0	0	0	0	0	0	1	0	0	0	0	0	0	0	0	0	0	0	0
1354	psbA; photosystem II reaction center D1 protein [EC:1.10.3.9]	K02703	M00161	Photosystem II	0,0					0	0	0	0	0	0	0	0	0	0	0	0	0	0	0	0	0	0	0	0	0	0	0	0	0	0	0	0	0	0	0	0	0	0	0	0	0	0	0	0
1355	psbD; photosystem II reaction center D2 protein [EC:1.10.3.9]	K02706	M00161	Photosystem II	0,0					0	0	0	0	0	0	0	0	0	0	0	0	0	0	0	0	0	0	0	0	0	0	0	0	0	0	0	0	0	0	0	0	0	0	0	0	0	0	0	0
1356	psbC; photosystem II CP43 chlorophyll apoprotein	K02705	M00161	Photosystem II	0,0					0	0	0	0	0	0	0	0	0	0	0	0	0	0	0	0	0	0	0	0	0	0	0	0	0	0	0	0	0	0	0	0	0	0	0	0	0	0	0	0
1357	psbB; photosystem II CP47 chlorophyll apoprotein	K02704	M00161	Photosystem II	0,0					0	0	0	0	0	0	0	0	0	0	0	0	0	0	0	0	0	0	0	0	0	0	0	0	0	0	0	0	0	0	0	0	0	0	0	0	0	0	0	0
1358	psbE; photosystem II cytochrome b559 subunit alpha	K02707	M00161	Photosystem II	0,0					0	0	0	0	0	0	0	0	0	0	0	0	0	0	0	0	0	0	0	0	0	0	0	0	0	0	0	0	0	0	0	0	0	0	0	0	0	0	0	0
1359	psbF; photosystem II cytochrome b559 subunit beta	K02708	M00161	Photosystem II	0,0					0	0	0	0	0	0	0	0	0	0	0	0	0	0	0	0	0	0	0	0	0	0	0	0	0	0	0	0	0	0	0	0	0	0	0	0	0	0	0	0
1368	psaA; photosystem I P700 chlorophyll a apoprotein A1	K02689	M00163	Photosystem I	0,0					0	0	0	0	0	0	0	0	0	0	0	0	0	0	0	0	0	0	0	0	0	0	0	0	0	0	0	0	0	0	0	0	0	0	0	0	0	0	0	0
1369	psaB; photosystem I P700 chlorophyll a apoprotein A2	K02690	M00163	Photosystem I	0,0					0	0	0	0	0	0	0	0	0	0	0	0	0	0	0	0	0	0	0	0	0	0	0	0	0	0	0	0	0	0	0	0	0	0	0	0	0	0	0	0
1370	psaC; photosystem I subunit VII	K02691	M00163	Photosystem I	0,0					0	0	0	0	0	0	0	0	0	0	0	0	0	0	0	0	0	0	0	0	0	0	0	0	0	0	0	0	0	0	0	0	0	0	0	0	0	0	0	0
1371	psaD; photosystem I subunit II	K02692	M00163	Photosystem I	0,0					0	0	0	0	0	0	0	0	0	0	0	0	0	0	0	0	0	0	0	0	0	0	0	0	0	0	0	0	0	0	0	0	0	0	0	0	0	0	0	0
1372	psaE; photosystem I subunit IV	K02693	M00163	Photosystem I	0,0					0	0	0	0	0	0	0	0	0	0	0	0	0	0	0	0	0	0	0	0	0	0	0	0	0	0	0	0	0	0	0	0	0	0	0	0	0	0	0	0
1373	psaF; photosystem I subunit III	K02694	M00163	Photosystem I	0,0					0	0	0	0	0	0	0	0	0	0	0	0	0	0	0	0	0	0	0	0	0	0	0	0	0	0	0	0	0	0	0	0	0	0	0	0	0	0	0	0
1374	phosphoribulokinase [EC:2.7.1.19] [RN:R01523]	K00855	M00165	Reductive pentose phosphate cycle (Calvin cycle)	0,0	C01182	D-Ribulose 1,5-bisphosphate	C00199	D-Ribulose 5-phosphate	1	0	0	0	0	0	0	0	0	0	0	0	0	0	0	0	0	0	0	0	0	0	0	0	0	0	0	0	0	0	0	0	0	0	0	0	1	0	0	0
1375	ribulose-bisphosphate carboxylase [EC:4.1.1.39] [RN:R00024]	K01601	M00165	Reductive pentose phosphate cycle (Calvin cycle)	1,0	C00197	3-Phospho-D-glycerate	C01182,C00011	D-Ribulose 1,5-bisphosphate,CO2	1	0	0	0	0	0	0	0	0	0	0	0	0	0	0	0	0	0	0	0	0	1	0	0	0	0	0	0	0	0	0	0	0	0	0	0	0	0	0	0
1376	ribulose-bisphosphate carboxylase [EC:4.1.1.39] [RN:R00024]	K01602	M00165	Reductive pentose phosphate cycle (Calvin cycle)	1,0	C00197	3-Phospho-D-glycerate	C01182,C00011	D-Ribulose 1,5-bisphosphate,CO2	1	0	0	0	0	0	0	0	0	0	0	0	0	0	0	0	0	0	0	0	0	1	0	0	0	0	0	0	0	0	0	0	0	0	0	0	0	0	0	0
1377	phosphoglycerate kinase [EC:2.7.2.3] [RN:R01512]	K00927	M00165	Reductive pentose phosphate cycle (Calvin cycle)	2,0	C00236	3-Phospho-D-glyceroyl phosphate	C00197	3-Phospho-D-glycerate	0	0	0	0	1	1	1	1	0	1	2	0	1	0	1	1	0	1	1	1	1	1	1	1	1	2	0	0	1	1	1	1	1	1	1	1	1	1	1	1
1379	glyceraldehyde-3-phosphate dehydrogenase (phosphorylating) [EC:1.2.1.13 1.2.1.59 1.2.1.12] [RN:R01061 R01063]	K00150	M00165	Reductive pentose phosphate cycle (Calvin cycle)	3,1	C00118	D-Glyceraldehyde 3-phosphate	C00236	3-Phospho-D-glyceroyl phosphate	0	0	0	0	0	0	0	0	0	0	0	0	0	0	0	0	0	0	0	0	0	0	0	0	0	0	0	0	0	0	0	0	0	0	0	0	0	0	0	0
1380	glyceraldehyde-3-phosphate dehydrogenase (phosphorylating) [EC:1.2.1.13 1.2.1.59 1.2.1.12] [RN:R01061 R01063]	K00134	M00165	Reductive pentose phosphate cycle (Calvin cycle)	3,2	C00118	D-Glyceraldehyde 3-phosphate	C00236	3-Phospho-D-glyceroyl phosphate	0	1	1	1	2	1	1	1	1	1	1	2	0	1	1	2	0	0	1	1	1	1	0	1	1	2	1	1	1	2	0	1	1	0	1	2	1	0	1	1
1381	fructose-bisphosphate aldolase [EC:4.1.2.13] [RN:R01068 R01829]	K01623	M00165	Reductive pentose phosphate cycle (Calvin cycle)	4,0	C00447	Sedoheptulose 1,7-bisphosphate	C00279	D-Erythrose 4-phosphate	0	0	0	0	0	0	1	0	0	0	0	0	0	0	0	0	0	0	0	0	0	1	0	0	0	0	0	0	0	0	0	0	1	0	0	0	1	0	0	0
1382	fructose-bisphosphate aldolase [EC:4.1.2.13] [RN:R01068 R01829]	K01624	M00165	Reductive pentose phosphate cycle (Calvin cycle)	4,1	C00447	Sedoheptulose 1,7-bisphosphate	C00279	D-Erythrose 4-phosphate	0	0	1	1	1	1	0	0	1	0	1	0	1	1	1	1	1	0	1	0	1	0	0	1	0	1	0	0	1	1	0	1	0	0	2	0	0	1	0	3
1383	fructose-1,6-bisphosphatase [EC:3.1.3.11] [RN:R00762]	K03841	M00165	Reductive pentose phosphate cycle (Calvin cycle)	5,0	C00085	D-Fructose 6-phosphate	C00354	D-Fructose 1,6-bisphosphate	1	1	0	0	1	0	0	0	0	0	0	0	0	0	1	1	0	0	0	1	1	0	0	0	0	0	1	0	0	1	1	0	1	1	1	0	0	0	0	0
1384	fructose-1,6-bisphosphatase [EC:3.1.3.11] [RN:R00762]	K02446	M00165	Reductive pentose phosphate cycle (Calvin cycle)	5,1	C00085	D-Fructose 6-phosphate	C00354	D-Fructose 1,6-bisphosphate	0	0	0	0	1	0	1	0	0	1	0	0	0	0	0	0	0	0	0	0	1	0	0	0	0	1	0	0	0	0	0	0	0	0	0	0	0	0	0	0
1385	fructose-1,6-bisphosphatase [EC:3.1.3.11] [RN:R00762]	K11532	M00165	Reductive pentose phosphate cycle (Calvin cycle)	5,2	C00085	D-Fructose 6-phosphate	C00354	D-Fructose 1,6-bisphosphate	0	0	0	0	0	0	0	0	0	0	0	1	0	0	0	0	0	1	0	0	0	1	0	0	0	0	0	0	0	0	0	0	0	0	0	0	0	0	0	0
1386	fructose-1,6-bisphosphatase [EC:3.1.3.11] [RN:R00762]	K01086	M00165	Reductive pentose phosphate cycle (Calvin cycle)	5,3	C00085	D-Fructose 6-phosphate	C00354	D-Fructose 1,6-bisphosphate	0	0	0	0	0	0	0	0	0	0	0	0	0	0	0	0	0	0	0	0	0	0	0	0	0	0	0	0	0	0	0	0	0	0	0	0	0	0	0	0
1387	fructose-1,6-bisphosphatase [EC:3.1.3.11] [RN:R00762]	K04041	M00165	Reductive pentose phosphate cycle (Calvin cycle)	5,4	C00085	D-Fructose 6-phosphate	C00354	D-Fructose 1,6-bisphosphate	0	0	1	0	1	0	0	0	0	0	0	0	0	0	0	0	1	0	0	0	0	0	0	0	0	0	0	0	0	0	0	0	0	0	0	0	0	0	0	0
1388	transketolase [EC:2.2.1.1] [RN:R01067 R01641]	K00615	M00165	Reductive pentose phosphate cycle (Calvin cycle)	6,0	C00117	D-Ribose 5-phosphate	C05382	Sedoheptulose 7-phosphate	0	0	3	1	0	1	1	2	1	1	0	1	2	2	1	1	2	0	0	0	0	1	1	1	2	2	1	4	2	2	2	1	1	2	0	1	1	0	0	0
1389	fructose-bisphosphate aldolase [EC:4.1.2.13] [RN:R01068 R01829]	K01623	M00165	Reductive pentose phosphate cycle (Calvin cycle)	7,0	C00447	Sedoheptulose 1,7-bisphosphate	C00279	D-Erythrose 4-phosphate	0	0	0	0	0	0	1	0	0	0	0	0	0	0	0	0	0	0	0	0	0	1	0	0	0	0	0	0	0	0	0	0	1	0	0	0	1	0	0	0
1390	fructose-bisphosphate aldolase [EC:4.1.2.13] [RN:R01068 R01829]	K01624	M00165	Reductive pentose phosphate cycle (Calvin cycle)	7,1	C00447	Sedoheptulose 1,7-bisphosphate	C00279	D-Erythrose 4-phosphate	0	0	1	1	1	1	0	0	1	0	1	0	1	1	1	1	1	0	1	0	1	0	0	1	0	1	0	0	1	1	0	1	0	0	2	0	0	1	0	3
1392	fructose-1,6-bisphosphatase [EC:3.1.3.11] [RN:R00762]	K11532	M00165	Reductive pentose phosphate cycle (Calvin cycle)	8,1	C00085	D-Fructose 6-phosphate	C00354	D-Fructose 1,6-bisphosphate	0	0	0	0	0	0	0	0	0	0	0	1	0	0	0	0	0	1	0	0	0	1	0	0	0	0	0	0	0	0	0	0	0	0	0	0	0	0	0	0
1393	fructose-1,6-bisphosphatase [EC:3.1.3.11] [RN:R00762]	K01086	M00165	Reductive pentose phosphate cycle (Calvin cycle)	8,2	C00085	D-Fructose 6-phosphate	C00354	D-Fructose 1,6-bisphosphate	0	0	0	0	0	0	0	0	0	0	0	0	0	0	0	0	0	0	0	0	0	0	0	0	0	0	0	0	0	0	0	0	0	0	0	0	0	0	0	0
1394	transketolase [EC:2.2.1.1] [RN:R01067 R01641]	K00615	M00165	Reductive pentose phosphate cycle (Calvin cycle)	9,0	C00117	D-Ribose 5-phosphate	C05382	Sedoheptulose 7-phosphate	0	0	3	1	0	1	1	2	1	1	0	1	2	2	1	1	2	0	0	0	0	1	1	1	2	2	1	4	2	2	2	1	1	2	0	1	1	0	0	0
1395	ribose 5-phosphate isomerase [EC:5.3.1.6] [RN:R01056]	K01807	M00165	Reductive pentose phosphate cycle (Calvin cycle)	10,0	C00199	D-Ribulose 5-phosphate	C00117	D-Ribose 5-phosphate	1	0	0	0	0	0	0	1	0	0	1	0	0	0	1	0	0	0	0	2	1	1	0	0	0	1	1	0	0	0	0	1	1	0	0	1	1	0	0	0
1396	ribose 5-phosphate isomerase [EC:5.3.1.6] [RN:R01056]	K01808	M00165	Reductive pentose phosphate cycle (Calvin cycle)	10,1	C00199	D-Ribulose 5-phosphate	C00117	D-Ribose 5-phosphate	0	1	1	0	1	1	2	0	0	2	0	1	0	1	1	1	2	0	1	0	0	0	1	3	3	0	0	1	1	1	1	0	0	1	0	0	0	2	0	2
1397	phosphoribulokinase [EC:2.7.1.19] [RN:R01523]	K00855	M00166	Reductive pentose phosphate cycle, ribulose-5P => glyceraldehyde-3P	0,0	C01182	D-Ribulose 1,5-bisphosphate	C00199	D-Ribulose 5-phosphate	1	0	0	0	0	0	0	0	0	0	0	0	0	0	0	0	0	0	0	0	0	0	0	0	0	0	0	0	0	0	0	0	0	0	0	0	1	0	0	0
1398	ribulose-bisphosphate carboxylase [EC:4.1.1.39] [RN:R00024]	K01601	M00166	Reductive pentose phosphate cycle, ribulose-5P => glyceraldehyde-3P	1,0	C00197	3-Phospho-D-glycerate	C01182,C00011	D-Ribulose 1,5-bisphosphate,CO2	1	0	0	0	0	0	0	0	0	0	0	0	0	0	0	0	0	0	0	0	0	1	0	0	0	0	0	0	0	0	0	0	0	0	0	0	0	0	0	0
1399	ribulose-bisphosphate carboxylase [EC:4.1.1.39] [RN:R00024]	K01602	M00166	Reductive pentose phosphate cycle, ribulose-5P => glyceraldehyde-3P	1,0	C00197	3-Phospho-D-glycerate	C01182,C00011	D-Ribulose 1,5-bisphosphate,CO2	1	0	0	0	0	0	0	0	0	0	0	0	0	0	0	0	0	0	0	0	0	1	0	0	0	0	0	0	0	0	0	0	0	0	0	0	0	0	0	0
1400	phosphoglycerate kinase [EC:2.7.2.3] [RN:R01512]	K00927	M00166	Reductive pentose phosphate cycle, ribulose-5P => glyceraldehyde-3P	2,0	C00236	3-Phospho-D-glyceroyl phosphate	C00197	3-Phospho-D-glycerate	0	0	0	0	1	1	1	1	0	1	2	0	1	0	1	1	0	1	1	1	1	1	1	1	1	2	0	0	1	1	1	1	1	1	1	1	1	1	1	1
1402	glyceraldehyde-3-phosphate dehydrogenase (phosphorylating) [EC:1.2.1.13 1.2.1.59 1.2.1.12] [RN:R01061 R01063]	K00150	M00166	Reductive pentose phosphate cycle, ribulose-5P => glyceraldehyde-3P	3,1	C00118	D-Glyceraldehyde 3-phosphate	C00236	3-Phospho-D-glyceroyl phosphate	0	0	0	0	0	0	0	0	0	0	0	0	0	0	0	0	0	0	0	0	0	0	0	0	0	0	0	0	0	0	0	0	0	0	0	0	0	0	0	0
1403	glyceraldehyde-3-phosphate dehydrogenase (phosphorylating) [EC:1.2.1.13 1.2.1.59 1.2.1.12] [RN:R01061 R01063]	K00134	M00166	Reductive pentose phosphate cycle, ribulose-5P => glyceraldehyde-3P	3,2	C00118	D-Glyceraldehyde 3-phosphate	C00236	3-Phospho-D-glyceroyl phosphate	0	1	1	1	2	1	1	1	1	1	1	2	0	1	1	2	0	0	1	1	1	1	0	1	1	2	1	1	1	2	0	1	1	0	1	2	1	0	1	1
1404	fructose-bisphosphate aldolase [EC:4.1.2.13] [RN:R01068 R01829]	K01623	M00167	Reductive pentose phosphate cycle, glyceraldehyde-3P => ribulose-5P	0,0	C00447	Sedoheptulose 1,7-bisphosphate	C00279	D-Erythrose 4-phosphate	0	0	0	0	0	0	1	0	0	0	0	0	0	0	0	0	0	0	0	0	0	1	0	0	0	0	0	0	0	0	0	0	1	0	0	0	1	0	0	0
1405	fructose-bisphosphate aldolase [EC:4.1.2.13] [RN:R01068 R01829]	K01624	M00167	Reductive pentose phosphate cycle, glyceraldehyde-3P => ribulose-5P	0,1	C00447	Sedoheptulose 1,7-bisphosphate	C00279	D-Erythrose 4-phosphate	0	0	1	1	1	1	0	0	1	0	1	0	1	1	1	1	1	0	1	0	1	0	0	1	0	1	0	0	1	1	0	1	0	0	2	0	0	1	0	3
1406	fructose-1,6-bisphosphatase [EC:3.1.3.11] [RN:R00762]	K03841	M00167	Reductive pentose phosphate cycle, glyceraldehyde-3P => ribulose-5P	1,0	C00085	D-Fructose 6-phosphate	C00354	D-Fructose 1,6-bisphosphate	1	1	0	0	1	0	0	0	0	0	0	0	0	0	1	1	0	0	0	1	1	0	0	0	0	0	1	0	0	1	1	0	1	1	1	0	0	0	0	0
1407	fructose-1,6-bisphosphatase [EC:3.1.3.11] [RN:R00762]	K02446	M00167	Reductive pentose phosphate cycle, glyceraldehyde-3P => ribulose-5P	1,1	C00085	D-Fructose 6-phosphate	C00354	D-Fructose 1,6-bisphosphate	0	0	0	0	1	0	1	0	0	1	0	0	0	0	0	0	0	0	0	0	1	0	0	0	0	1	0	0	0	0	0	0	0	0	0	0	0	0	0	0
1408	fructose-1,6-bisphosphatase [EC:3.1.3.11] [RN:R00762]	K11532	M00167	Reductive pentose phosphate cycle, glyceraldehyde-3P => ribulose-5P	1,2	C00085	D-Fructose 6-phosphate	C00354	D-Fructose 1,6-bisphosphate	0	0	0	0	0	0	0	0	0	0	0	1	0	0	0	0	0	1	0	0	0	1	0	0	0	0	0	0	0	0	0	0	0	0	0	0	0	0	0	0
1409	fructose-1,6-bisphosphatase [EC:3.1.3.11] [RN:R00762]	K01086	M00167	Reductive pentose phosphate cycle, glyceraldehyde-3P => ribulose-5P	1,3	C00085	D-Fructose 6-phosphate	C00354	D-Fructose 1,6-bisphosphate	0	0	0	0	0	0	0	0	0	0	0	0	0	0	0	0	0	0	0	0	0	0	0	0	0	0	0	0	0	0	0	0	0	0	0	0	0	0	0	0
1410	fructose-1,6-bisphosphatase [EC:3.1.3.11] [RN:R00762]	K04041	M00167	Reductive pentose phosphate cycle, glyceraldehyde-3P => ribulose-5P	1,4	C00085	D-Fructose 6-phosphate	C00354	D-Fructose 1,6-bisphosphate	0	0	1	0	1	0	0	0	0	0	0	0	0	0	0	0	1	0	0	0	0	0	0	0	0	0	0	0	0	0	0	0	0	0	0	0	0	0	0	0
1411	transketolase [EC:2.2.1.1] [RN:R01067 R01641]	K00615	M00167	Reductive pentose phosphate cycle, glyceraldehyde-3P => ribulose-5P	2,0	C00117	D-Ribose 5-phosphate	C05382	Sedoheptulose 7-phosphate	0	0	3	1	0	1	1	2	1	1	0	1	2	2	1	1	2	0	0	0	0	1	1	1	2	2	1	4	2	2	2	1	1	2	0	1	1	0	0	0
1412	fructose-bisphosphate aldolase [EC:4.1.2.13] [RN:R01068 R01829]	K01623	M00167	Reductive pentose phosphate cycle, glyceraldehyde-3P => ribulose-5P	3,0	C00447	Sedoheptulose 1,7-bisphosphate	C00279	D-Erythrose 4-phosphate	0	0	0	0	0	0	1	0	0	0	0	0	0	0	0	0	0	0	0	0	0	1	0	0	0	0	0	0	0	0	0	0	1	0	0	0	1	0	0	0
1413	fructose-bisphosphate aldolase [EC:4.1.2.13] [RN:R01068 R01829]	K01624	M00167	Reductive pentose phosphate cycle, glyceraldehyde-3P => ribulose-5P	3,1	C00447	Sedoheptulose 1,7-bisphosphate	C00279	D-Erythrose 4-phosphate	0	0	1	1	1	1	0	0	1	0	1	0	1	1	1	1	1	0	1	0	1	0	0	1	0	1	0	0	1	1	0	1	0	0	2	0	0	1	0	3
1415	fructose-1,6-bisphosphatase [EC:3.1.3.11] [RN:R00762]	K11532	M00167	Reductive pentose phosphate cycle, glyceraldehyde-3P => ribulose-5P	4,1	C00085	D-Fructose 6-phosphate	C00354	D-Fructose 1,6-bisphosphate	0	0	0	0	0	0	0	0	0	0	0	1	0	0	0	0	0	1	0	0	0	1	0	0	0	0	0	0	0	0	0	0	0	0	0	0	0	0	0	0
1416	fructose-1,6-bisphosphatase [EC:3.1.3.11] [RN:R00762]	K01086	M00167	Reductive pentose phosphate cycle, glyceraldehyde-3P => ribulose-5P	4,2	C00085	D-Fructose 6-phosphate	C00354	D-Fructose 1,6-bisphosphate	0	0	0	0	0	0	0	0	0	0	0	0	0	0	0	0	0	0	0	0	0	0	0	0	0	0	0	0	0	0	0	0	0	0	0	0	0	0	0	0
1417	transketolase [EC:2.2.1.1] [RN:R01067 R01641]	K00615	M00167	Reductive pentose phosphate cycle, glyceraldehyde-3P => ribulose-5P	5,0	C00117	D-Ribose 5-phosphate	C05382	Sedoheptulose 7-phosphate	0	0	3	1	0	1	1	2	1	1	0	1	2	2	1	1	2	0	0	0	0	1	1	1	2	2	1	4	2	2	2	1	1	2	0	1	1	0	0	0
1418	ribose 5-phosphate isomerase [EC:5.3.1.6] [RN:R01056]	K01807	M00167	Reductive pentose phosphate cycle, glyceraldehyde-3P => ribulose-5P	6,0	C00199	D-Ribulose 5-phosphate	C00117	D-Ribose 5-phosphate	1	0	0	0	0	0	0	1	0	0	1	0	0	0	1	0	0	0	0	2	1	1	0	0	0	1	1	0	0	0	0	1	1	0	0	1	1	0	0	0
1419	ribose 5-phosphate isomerase [EC:5.3.1.6] [RN:R01056]	K01808	M00167	Reductive pentose phosphate cycle, glyceraldehyde-3P => ribulose-5P	6,1	C00199	D-Ribulose 5-phosphate	C00117	D-Ribose 5-phosphate	0	1	1	0	1	1	2	0	0	2	0	1	0	1	1	1	2	0	1	0	0	0	1	3	3	0	0	1	1	1	1	0	0	1	0	0	0	2	0	2
1443	pyruvate:ferredoxin oxidoreductase [EC:1.2.7.1] [RN:R01196]	K00169	M00173	Reductive citrate cycle (Arnon-Buchanan cycle)	0,0	C00022	Pyruvate	C00024	Acetyl-CoA	1	0	2	0	1	1	0	0	0	0	0	0	0	0	0	0	0	0	0	2	0	1	0	0	0	0	0	0	0	0	0	0	0	0	0	0	0	0	0	0
1444	pyruvate:ferredoxin oxidoreductase [EC:1.2.7.1] [RN:R01196]	K00170	M00173	Reductive citrate cycle (Arnon-Buchanan cycle)	0,0	C00022	Pyruvate	C00024	Acetyl-CoA	1	0	2	0	1	1	0	0	0	0	0	0	0	0	0	0	0	0	0	1	0	1	0	0	0	0	0	0	0	0	0	0	0	0	0	0	0	0	0	1
1445	pyruvate:ferredoxin oxidoreductase [EC:1.2.7.1] [RN:R01196]	K00171	M00173	Reductive citrate cycle (Arnon-Buchanan cycle)	0,0	C00022	Pyruvate	C00024	Acetyl-CoA	0	0	2	0	1	1	0	0	0	0	0	0	0	0	0	0	0	0	0	0	0	0	0	0	0	0	0	0	0	0	0	0	0	0	0	0	0	0	0	0
1446	pyruvate:ferredoxin oxidoreductase [EC:1.2.7.1] [RN:R01196]	K00172	M00173	Reductive citrate cycle (Arnon-Buchanan cycle)	0,0	C00022	Pyruvate	C00024	Acetyl-CoA	1	0	2	0	0	1	0	0	0	0	0	0	0	0	0	0	0	0	0	0	0	0	0	0	0	0	0	0	0	0	0	0	0	0	0	0	0	0	0	0
1447	pyruvate-ferredoxin/flavodoxin oxidoreductase [EC:1.2.7.1 1.2.7.-] [RN:R01196 R10866]	K03737	M00173	Reductive citrate cycle (Arnon-Buchanan cycle)	0,1	C00022	Pyruvate	C00024	Acetyl-CoA	0	0	1	1	1	0	1	1	1	1	1	0	1	0	1	1	1	0	1	0	0	0	1	1	1	1	0	2	1	0	1	0	0	1	0	0	0	0	0	1
1448	pyruvate,water dikinase [EC:2.7.9.2] [RN:R00199]	K01007	M00173	Reductive citrate cycle (Arnon-Buchanan cycle)	1,0,0,0	C00074	Phosphoenolpyruvate	C00022	Pyruvate	1	1	0	2	3	1	1	1	0	1	0	1	0	0	0	0	0	0	0	1	1	0	0	1	1	0	1	1	1	0	1	0	1	0	1	1	0	0	1	0
1449	pyruvate,orthophosphate dikinase [EC:2.7.9.1] [RN:R00206]	K01006	M00173	Reductive citrate cycle (Arnon-Buchanan cycle)	1,0,0,1	C00074	Phosphoenolpyruvate	C00022	Pyruvate	0	1	2	1	1	1	1	0	1	1	1	0	1	1	1	1	2	0	1	0	0	1	0	1	1	1	0	1	1	0	0	0	0	1	0	0	0	1	0	1
1450	phosphoenolpyruvate carboxylase [EC:4.1.1.31] [RN:R00345]	K01595	M00173	Reductive citrate cycle (Arnon-Buchanan cycle)	1,0,1,0	C00036	Oxaloacetate	C00074	Phosphoenolpyruvate	1	1	1	1	0	0	1	0	0	1	0	1	1	0	1	0	0	0	1	3	0	0	1	0	1	0	0	1	0	1	0	0	1	0	0	1	1	1	0	0
1451	pyruvate carboxylase subunit A [EC:6.4.1.1] [RN:R00344]	K01959	M00173	Reductive citrate cycle (Arnon-Buchanan cycle)	1,1	C00036	Oxaloacetate	C00022	Pyruvate	0	0	0	0	1	0	0	1	0	0	0	0	0	0	0	0	0	0	0	0	1	0	0	0	0	0	0	0	0	0	0	0	0	0	0	0	0	0	0	0
1452	pyruvate carboxylase subunit A [EC:6.4.1.1] [RN:R00344]	K01960	M00173	Reductive citrate cycle (Arnon-Buchanan cycle)	1,1	C00036	Oxaloacetate	C00022	Pyruvate	0	0	0	0	2	3	0	1	0	0	0	0	1	0	0	0	0	0	0	0	0	0	0	0	0	0	0	0	0	0	1	0	0	1	0	0	0	0	0	0
1453	pyruvate carboxylase subunit A [EC:6.4.1.1] [RN:R00344]	K01958	M00173	Reductive citrate cycle (Arnon-Buchanan cycle)	1,2	C00036	Oxaloacetate	C00022	Pyruvate	0	0	0	1	0	0	0	0	0	1	0	2	1	0	0	0	0	0	0	0	0	0	1	0	1	0	0	0	0	0	0	0	0	0	0	0	0	0	0	0
1454	malate dehydrogenase [EC:1.1.1.37] [RN:R00342]	K00024	M00173	Reductive citrate cycle (Arnon-Buchanan cycle)	2,0	C00149	(S)-Malate	C00036	Oxaloacetate	1	1	0	1	1	0	1	0	0	1	1	1	1	1	1	0	0	0	1	1	1	0	1	2	1	1	1	1	0	1	0	0	1	0	0	1	2	0	0	0
1455	fumarate hydratase [EC:4.2.1.2] [RN:R01082]	K01676	M00173	Reductive citrate cycle (Arnon-Buchanan cycle)	3,0	C00122	Fumarate	C00149	(S)-Malate	0	0	0	1	1	1	1	0	2	0	0	0	0	0	0	1	0	1	0	0	0	0	0	0	0	0	0	0	0	0	0	0	0	1	1	0	0	0	0	0
1456	fumarate hydratase [EC:4.2.1.2] [RN:R01082]	K01679	M00173	Reductive citrate cycle (Arnon-Buchanan cycle)	3,1	C00122	Fumarate	C00149	(S)-Malate	1	1	0	1	0	0	1	0	0	1	1	1	1	0	0	1	0	0	1	1	0	0	1	0	0	0	1	0	0	1	0	1	1	1	0	0	2	0	0	2
1457	fumarate hydratase [EC:4.2.1.2] [RN:R01082]	K01677	M00173	Reductive citrate cycle (Arnon-Buchanan cycle)	3,2	C00122	Fumarate	C00149	(S)-Malate	0	0	1	0	0	0	0	1	0	0	0	0	0	1	0	0	0	0	0	0	0	0	0	0	0	0	0	0	1	0	0	0	0	0	0	0	0	0	0	0
1458	fumarate hydratase [EC:4.2.1.2] [RN:R01082]	K01678	M00173	Reductive citrate cycle (Arnon-Buchanan cycle)	3,2	C00122	Fumarate	C00149	(S)-Malate	0	0	1	0	0	1	0	1	0	0	0	0	0	1	0	0	0	0	0	0	0	0	0	0	0	0	0	0	1	0	0	0	0	0	1	0	0	0	0	0
1459	succinate dehydrogenase / fumarate reductase [EC:1.3.5.1 1.3.5.4] [RN:R02164]	K00239	M00173	Reductive citrate cycle (Arnon-Buchanan cycle)	4,0	C00042	Succinate	C00122	Fumarate	0	1	0	1	0	0	1	0	0	2	1	1	1	0	1	1	0	1	1	1	1	0	1	0	0	1	1	1	0	0	0	1	1	1	0	0	1	2	0	0
1460	succinate dehydrogenase / fumarate reductase [EC:1.3.5.1 1.3.5.4] [RN:R02164]	K00240	M00173	Reductive citrate cycle (Arnon-Buchanan cycle)	4,0	C00042	Succinate	C00122	Fumarate	0	1	0	1	0	0	1	0	0	2	1	1	0	0	1	1	0	1	1	1	1	0	1	0	0	1	1	1	0	0	0	1	1	1	0	0	1	2	0	0
1461	succinate dehydrogenase / fumarate reductase [EC:1.3.5.1 1.3.5.4] [RN:R02164]	K00241	M00173	Reductive citrate cycle (Arnon-Buchanan cycle)	4,0	C00042	Succinate	C00122	Fumarate	0	0	0	1	0	0	0	0	0	1	1	1	1	0	1	1	0	1	0	1	1	0	1	0	0	1	1	1	0	0	0	1	1	1	0	0	1	1	0	0
1462	succinate dehydrogenase / fumarate reductase [EC:1.3.5.1 1.3.5.4] [RN:R02164]	K00242	M00173	Reductive citrate cycle (Arnon-Buchanan cycle)	4,0	C00042	Succinate	C00122	Fumarate	0	0	0	0	0	0	0	0	0	0	0	0	0	0	0	0	0	1	0	1	0	0	0	0	0	0	1	0	0	0	0	1	1	0	0	0	1	0	0	0
1463	succinate dehydrogenase / fumarate reductase [EC:1.3.5.1 1.3.5.4] [RN:R02164]	K00244	M00173	Reductive citrate cycle (Arnon-Buchanan cycle)	4,1	C00042	Succinate	C00122	Fumarate	1	0	0	0	0	0	0	0	0	0	0	0	0	0	0	0	0	1	0	0	0	0	0	0	0	1	0	0	0	0	0	0	1	0	0	0	0	0	0	0
1464	succinate dehydrogenase / fumarate reductase [EC:1.3.5.1 1.3.5.4] [RN:R02164]	K00245	M00173	Reductive citrate cycle (Arnon-Buchanan cycle)	4,1	C00042	Succinate	C00122	Fumarate	1	0	0	0	0	0	0	0	0	0	0	0	0	0	0	0	0	1	0	0	0	0	0	0	0	1	0	0	0	0	0	0	1	0	0	0	0	0	0	0
1465	succinate dehydrogenase / fumarate reductase [EC:1.3.5.1 1.3.5.4] [RN:R02164]	K00246	M00173	Reductive citrate cycle (Arnon-Buchanan cycle)	4,1	C00042	Succinate	C00122	Fumarate	1	0	0	0	0	0	0	0	0	0	0	0	0	0	0	0	0	1	0	0	0	0	0	0	0	1	0	0	0	0	0	0	1	0	0	0	0	0	0	0
1466	succinate dehydrogenase / fumarate reductase [EC:1.3.5.1 1.3.5.4] [RN:R02164]	K00247	M00173	Reductive citrate cycle (Arnon-Buchanan cycle)	4,1	C00042	Succinate	C00122	Fumarate	0	0	0	0	0	0	0	0	0	0	0	0	0	0	0	0	0	1	0	0	0	0	0	0	0	1	0	0	0	0	0	0	0	0	0	0	0	0	0	0
1467	NADH-dependent fumarate reductase [EC:1.3.1.6] [RN:R00402]	K18556	M00173	Reductive citrate cycle (Arnon-Buchanan cycle)	4,2	C00042	Succinate	C00122	Fumarate	0	0	0	0	0	0	0	0	0	0	0	0	0	0	0	0	0	0	0	0	0	0	0	0	0	0	0	0	0	0	0	0	0	0	0	0	0	0	0	0
1468	NADH-dependent fumarate reductase [EC:1.3.1.6] [RN:R00402]	K18557	M00173	Reductive citrate cycle (Arnon-Buchanan cycle)	4,2	C00042	Succinate	C00122	Fumarate	0	0	0	0	0	0	0	0	0	0	0	0	0	0	0	0	0	0	0	0	0	0	0	0	0	0	0	0	0	0	0	0	0	0	0	0	0	0	0	0
1469	NADH-dependent fumarate reductase [EC:1.3.1.6] [RN:R00402]	K18558	M00173	Reductive citrate cycle (Arnon-Buchanan cycle)	4,2	C00042	Succinate	C00122	Fumarate	0	0	0	0	0	0	0	0	0	0	0	0	0	0	0	0	0	0	0	0	0	0	0	0	0	0	0	0	0	0	0	0	0	0	0	0	0	0	0	0
1470	NADH-dependent fumarate reductase [EC:1.3.1.6] [RN:R00402]	K18559	M00173	Reductive citrate cycle (Arnon-Buchanan cycle)	4,2	C00042	Succinate	C00122	Fumarate	0	0	0	0	0	0	0	0	0	0	0	0	0	0	0	0	0	0	0	0	0	0	0	0	0	0	0	0	0	0	0	0	0	0	0	0	0	0	0	0
1471	NADH-dependent fumarate reductase [EC:1.3.1.6] [RN:R00402]	K18560	M00173	Reductive citrate cycle (Arnon-Buchanan cycle)	4,2	C00042	Succinate	C00122	Fumarate	0	0	0	0	0	0	0	0	0	0	0	0	0	0	0	0	0	0	0	0	0	0	0	0	0	0	0	0	0	0	0	0	0	0	0	0	0	0	0	0
1472	succinyl-CoA synthetase [EC:6.2.1.5] [RN:R00405]	K01902	M00173	Reductive citrate cycle (Arnon-Buchanan cycle)	5,0	C00091	Succinyl-CoA	C00042	Succinate	1	1	0	1	1	0	1	0	0	1	1	1	1	0	1	1	0	0	0	1	1	0	1	1	1	1	1	1	0	1	1	0	1	1	1	0	1	1	0	0
1473	succinyl-CoA synthetase [EC:6.2.1.5] [RN:R00405]	K01903	M00173	Reductive citrate cycle (Arnon-Buchanan cycle)	5,0	C00091	Succinyl-CoA	C00042	Succinate	1	1	0	1	1	0	1	0	0	2	1	1	1	0	1	1	0	0	0	1	1	0	1	1	0	1	1	1	0	1	0	0	1	1	1	0	1	1	0	0
1474	2-oxoglutarate:ferredoxin oxidoreductase [EC:1.2.7.3] [RN:R01197]	K00174	M00173	Reductive citrate cycle (Arnon-Buchanan cycle)	6,0	C00026	2-Oxoglutarate	C00091	Succinyl-CoA	0	0	0	1	2	3	1	0	0	1	0	0	0	2	1	2	3	0	0	0	0	0	0	3	1	1	0	0	1	0	2	1	1	2	3	0	0	0	0	0
1475	2-oxoglutarate:ferredoxin oxidoreductase [EC:1.2.7.3] [RN:R01197]	K00175	M00173	Reductive citrate cycle (Arnon-Buchanan cycle)	6,0	C00026	2-Oxoglutarate	C00091	Succinyl-CoA	0	0	0	1	2	1	1	0	0	2	0	0	0	2	1	2	3	0	0	1	0	0	0	4	1	1	0	0	1	0	1	1	1	2	3	0	0	0	0	0
1476	2-oxoglutarate:ferredoxin oxidoreductase [EC:1.2.7.3] [RN:R01197]	K00177	M00173	Reductive citrate cycle (Arnon-Buchanan cycle)	6,0	C00026	2-Oxoglutarate	C00091	Succinyl-CoA	0	0	0	0	1	1	0	0	0	0	0	0	0	1	1	1	2	0	0	0	0	0	0	1	0	0	0	0	1	0	1	0	0	0	3	0	0	0	0	0
1477	2-oxoglutarate:ferredoxin oxidoreductase [EC:1.2.7.3] [RN:R01197]	K00176	M00173	Reductive citrate cycle (Arnon-Buchanan cycle)	6,0	C00026	2-Oxoglutarate	C00091	Succinyl-CoA	0	0	0	0	1	2	0	0	0	0	0	0	0	1	1	1	2	0	0	0	0	0	0	1	0	0	0	0	1	0	1	0	0	0	3	0	0	0	0	0
1478	isocitrate dehydrogenase [EC:1.1.1.42] [RN:R00267]	K00031	M00173	Reductive citrate cycle (Arnon-Buchanan cycle)	7,0	C00311	Isocitrate	C00026	2-Oxoglutarate	1	1	1	1	1	1	2	1	1	1	1	1	2	0	0	0	1	1	1	1	1	0	1	1	0	1	3	1	0	2	1	0	1	0	0	1	0	0	0	0
1479	aconitate hydratase [EC:4.2.1.3] [RN:R01900 R01325]	K01681	M00173	Reductive citrate cycle (Arnon-Buchanan cycle)	8,0	C00158	Citrate	C00417	cis-Aconitate	1	1	1	1	1	1	2	1	0	1	1	4	0	0	1	0	1	1	2	0	2	1	2	1	3	1	1	2	0	0	0	2	1	0	0	0	1	1	0	1
1480	aconitate hydratase [EC:4.2.1.3] [RN:R01900 R01325]	K01682	M00173	Reductive citrate cycle (Arnon-Buchanan cycle)	8,1	C00158	Citrate	C00417	cis-Aconitate	0	0	0	0	0	0	0	0	0	0	0	0	0	0	0	0	0	0	0	0	0	0	0	0	0	0	0	0	0	0	0	0	0	0	0	0	0	0	0	0
1481	ATP-citrate lyase [EC:2.3.3.8] [RN:R00352]	K15230	M00173	Reductive citrate cycle (Arnon-Buchanan cycle)	9,0	C00024	Acetyl-CoA	C00158	Citrate	0	0	0	0	0	1	0	0	0	0	0	0	0	0	0	0	0	0	0	0	0	0	0	0	0	0	0	0	0	0	0	0	0	0	0	0	0	0	0	0
1482	ATP-citrate lyase [EC:2.3.3.8] [RN:R00352]	K15231	M00173	Reductive citrate cycle (Arnon-Buchanan cycle)	9,0	C00024	Acetyl-CoA	C00158	Citrate	0	0	0	0	0	1	0	1	0	0	0	0	0	0	0	0	0	0	0	0	0	0	0	0	0	0	0	0	0	0	0	0	0	0	0	0	0	0	0	0
1483	citryl-CoA synthetase [EC:6.2.1.18] [RN:R01322]	K15232	M00173	Reductive citrate cycle (Arnon-Buchanan cycle)	9,1,0,0	C00566	(3S)-Citryl-CoA	C00158	Citrate	0	0	0	0	0	0	0	0	0	0	0	0	0	0	0	0	0	0	0	0	0	0	0	0	0	0	0	0	0	0	0	0	0	0	0	0	0	0	0	0
1484	citryl-CoA synthetase [EC:6.2.1.18] [RN:R01322]	K15233	M00173	Reductive citrate cycle (Arnon-Buchanan cycle)	9,1,0,0	C00566	(3S)-Citryl-CoA	C00158	Citrate	0	0	0	0	0	0	0	0	0	0	0	0	0	0	0	0	0	0	0	0	0	0	0	0	0	0	0	0	0	0	0	0	0	0	0	0	0	0	0	0
1485	citryl-CoA lyase [EC:4.1.3.34] [RN:R00354]	K15234	M00173	Reductive citrate cycle (Arnon-Buchanan cycle)	9,1,1,0	C00036,C00024	Oxaloacetate,Acetyl-CoA	C00566	(3S)-Citryl-CoA	0	0	0	0	0	0	0	0	0	0	0	0	0	0	0	0	0	0	0	0	0	0	0	0	0	0	0	0	0	0	0	0	0	0	0	0	0	0	0	0
2019	carbon-monoxide dehydrogenase [EC:1.2.7.4] [RN:R07157]	K00198	M00377	Reductive acetyl-CoA pathway (Wood-Ljungdahl pathway)	0,0	C00237	CO	C00011	CO2	0	0	1	0	0	0	0	0	0	0	0	0	0	0	0	0	0	0	0	0	0	0	0	0	0	0	0	0	0	0	0	0	0	0	1	0	0	0	0	0
2020	formate dehydrogenase [EC:1.17.1.10] [RN:R00134]	K05299	M00377	Reductive acetyl-CoA pathway (Wood-Ljungdahl pathway)	1,0	C00058	Formate	C00011	CO2	0	0	0	0	2	0	0	0	0	0	0	0	0	0	0	1	0	0	0	0	0	0	0	0	0	0	0	0	0	0	0	0	0	0	0	0	0	0	0	0
2021	formate dehydrogenase [EC:1.17.1.10] [RN:R00134]	K15022	M00377	Reductive acetyl-CoA pathway (Wood-Ljungdahl pathway)	1,0	C00058	Formate	C00011	CO2	1	0	0	0	0	0	0	0	0	0	0	0	0	0	0	0	0	0	0	0	0	1	0	0	0	0	0	0	0	0	0	1	1	0	0	0	0	0	0	0
2022	formate--tetrahydrofolate ligase [EC:6.3.4.3] [RN:R00943]	K01938	M00377	Reductive acetyl-CoA pathway (Wood-Ljungdahl pathway)	2,0	C00234	10-Formyltetrahydrofolate	C00058,C00101	Formate,Tetrahydrofolate	0	0	1	1	0	0	0	1	0	0	0	1	0	0	0	1	0	1	0	1	1	0	0	1	0	0	0	1	1	1	0	0	1	1	0	2	1	0	0	1
2023	methylenetetrahydrofolate dehydrogenase (NADP+) / methenyltetrahydrofolate cyclohydrolase [EC:1.5.1.5 3.5.4.9] [RN:R01655 R01220]	K01491	M00377	Reductive acetyl-CoA pathway (Wood-Ljungdahl pathway)	3,0	C00143	5,10-Methylenetetrahydrofolate	C00445	5,10-Methenyltetrahydrofolate	0	1	1	1	1	1	1	1	1	1	1	1	1	1	1	1	1	1	1	0	1	0	2	1	1	1	1	2	1	1	1	0	1	1	2	0	1	1	1	1
2024	methylenetetrahydrofolate reductase (NADPH) [EC:1.5.1.20] [RN:R07168]	K00297	M00377	Reductive acetyl-CoA pathway (Wood-Ljungdahl pathway)	4,0	C00440	5-Methyltetrahydrofolate	C00143	5,10-Methylenetetrahydrofolate	1	1	1	0	4	0	1	1	2	1	1	2	0	1	0	0	1	1	1	0	0	0	0	1	0	1	1	2	0	1	0	1	1	1	1	2	2	0	0	0
2025	5-methyltetrahydrofolate corrinoid/iron sulfur protein methyltransferase [EC:2.1.1.258] [RN:R02289]	K15023	M00377	Reductive acetyl-CoA pathway (Wood-Ljungdahl pathway)	5,0	C00101,C00024	Tetrahydrofolate,Acetyl-CoA	C00237,C00440	CO,5-Methyltetrahydrofolate	0	0	0	0	0	0	0	0	0	0	0	0	0	0	0	0	0	0	0	0	0	0	0	0	0	0	0	0	0	0	0	0	0	0	1	0	0	0	0	0
2026	acetyl-CoA synthase [EC:2.3.1.169] [RN:R08433]	K14138	M00377	Reductive acetyl-CoA pathway (Wood-Ljungdahl pathway)	6,0	C00101,C00024	Tetrahydrofolate,Acetyl-CoA	C00237,C00440	CO,5-Methyltetrahydrofolate	0	0	1	0	0	0	0	0	0	0	0	0	0	0	0	0	0	0	0	0	0	0	0	0	0	0	0	0	0	0	0	0	0	0	1	0	0	0	0	0
2027	acetyl-CoA decarbonylase/synthase complex [EC:2.3.1.-] [RN:R10243]	K00197	M00377	Reductive acetyl-CoA pathway (Wood-Ljungdahl pathway)	6,0	C00101,C00024	Tetrahydrofolate,Acetyl-CoA	C00237,C00440	CO,5-Methyltetrahydrofolate	0	0	1	0	0	0	0	0	0	0	0	0	0	0	0	0	0	0	0	0	0	0	0	0	0	0	0	0	0	0	0	0	0	0	1	0	0	0	0	0
2028	acetyl-CoA decarbonylase/synthase complex [EC:2.3.1.-] [RN:R10243]	K00194	M00377	Reductive acetyl-CoA pathway (Wood-Ljungdahl pathway)	6,0	C00101,C00024	Tetrahydrofolate,Acetyl-CoA	C00237,C00440	CO,5-Methyltetrahydrofolate	0	0	0	0	0	0	0	0	0	0	0	0	0	0	0	0	0	0	0	0	0	0	0	0	0	0	0	0	0	0	0	0	0	0	0	0	0	0	0	0
2115	nitrate reductase 1 [EC:1.7.99.-] [RN:R00798]	K00370	M00529	Denitrification, nitrate => nitrogen	0,0	C00088	Nitrite	C00244	Nitrate	0	0	0	0	0	0	0	0	0	0	0	0	0	0	0	0	0	0	1	0	0	1	0	0	0	0	0	0	0	0	0	0	1	0	0	0	2	0	0	0
2116	nitrate reductase 1 [EC:1.7.99.-] [RN:R00798]	K00371	M00529	Denitrification, nitrate => nitrogen	0,0	C00088	Nitrite	C00244	Nitrate	0	0	0	0	0	0	0	0	0	0	0	0	0	0	0	0	0	0	1	0	0	1	0	0	0	0	0	0	0	0	0	0	1	0	0	0	1	0	0	0
2117	nitrate reductase 1 [EC:1.7.99.-] [RN:R00798]	K00374	M00529	Denitrification, nitrate => nitrogen	0,0	C00088	Nitrite	C00244	Nitrate	0	0	0	0	0	0	0	0	0	0	0	0	0	0	0	0	0	0	1	0	0	1	0	0	0	0	0	0	0	0	0	0	1	0	0	0	1	0	0	0
2118	periplasmic nitrate reductase NapA [EC:1.7.99.-] [RN:R00798]	K02567	M00529	Denitrification, nitrate => nitrogen	0,1	C00088	Nitrite	C00244	Nitrate	0	1	0	0	0	0	0	0	0	0	0	1	0	0	1	0	0	0	0	0	0	0	1	0	0	0	0	0	0	0	0	0	0	0	0	0	0	0	0	0
2119	cytochrome c-type protein NapB [RN:R00798]	K02568	M00529	Denitrification, nitrate => nitrogen	0,1	C00088	Nitrite	C00244	Nitrate	0	1	0	0	0	0	0	0	0	0	0	1	0	0	0	0	0	0	0	0	0	0	0	0	0	0	0	0	0	0	0	0	0	0	0	0	0	0	0	0
2120	nitrite reductase (NO-forming) [EC:1.7.2.1] [RN:R00783 R00785]	K00368	M00529	Denitrification, nitrate => nitrogen	1,0	C00533	Nitric oxide	C00088	Nitrite	0	0	0	0	0	0	1	0	0	1	0	0	0	0	0	0	0	0	0	0	0	0	0	0	0	0	0	0	0	0	0	0	0	0	0	0	0	0	0	0
2121	nitrite reductase (NO-forming) [EC:1.7.2.1] [RN:R00783 R00785]	K15864	M00529	Denitrification, nitrate => nitrogen	1,1	C00533	Nitric oxide	C00088	Nitrite	0	0	0	0	0	0	0	0	0	0	0	0	0	0	0	0	0	0	0	0	0	0	0	0	0	0	0	0	0	0	0	0	0	0	0	0	0	0	0	0
2122	nitric oxide reductase [EC:1.7.2.5] [RN:R00294]	K04561	M00529	Denitrification, nitrate => nitrogen	2,0	C00887	Nitrous oxide	C00533	Nitric oxide	0	0	0	0	0	0	0	0	0	0	0	0	0	0	0	0	0	0	1	0	0	0	0	0	1	1	0	0	0	0	0	0	0	0	0	0	0	0	0	0
2123	nitric oxide reductase [EC:1.7.2.5] [RN:R00294]	K02305	M00529	Denitrification, nitrate => nitrogen	2,0	C00887	Nitrous oxide	C00533	Nitric oxide	0	0	0	0	0	0	0	0	0	0	0	0	0	0	0	0	0	0	0	0	0	0	0	0	0	1	0	0	0	0	0	0	0	0	0	0	0	0	0	0
2124	fungal nitric oxide reductase [EC:1.7.1.14] [RN:R02492 R09446 R09808 R09809]	K15877	M00529	Denitrification, nitrate => nitrogen	2,1	C00887	Nitrous oxide	C00533	Nitric oxide	0	0	0	0	0	0	0	0	0	0	0	0	0	0	0	0	0	0	0	0	0	0	0	0	0	0	0	0	0	0	0	0	0	0	0	0	0	0	0	0
2125	nitrous-oxide reductase [EC:1.7.2.4] [RN:R02804]	K00376	M00529	Denitrification, nitrate => nitrogen	3,0	C00697	Nitrogen	C00887	Nitrous oxide	0	1	0	0	0	0	0	0	0	0	0	0	0	0	0	0	0	0	0	1	0	0	0	0	0	1	0	0	0	1	0	0	0	0	0	0	0	0	0	0
2126	respiratory nitrate reductase 1 [EC:1.7.99.-] [RN:R00798]	K00370	M00530	Dissimilatory nitrate reduction, nitrate => ammonia	0,0	C00088	Nitrite	C00244	Nitrate	0	0	0	0	0	0	0	0	0	0	0	0	0	0	0	0	0	0	1	0	0	1	0	0	0	0	0	0	0	0	0	0	1	0	0	0	2	0	0	0
2127	respiratory nitrate reductase 1 [EC:1.7.99.-] [RN:R00798]	K00371	M00530	Dissimilatory nitrate reduction, nitrate => ammonia	0,0	C00088	Nitrite	C00244	Nitrate	0	0	0	0	0	0	0	0	0	0	0	0	0	0	0	0	0	0	1	0	0	1	0	0	0	0	0	0	0	0	0	0	1	0	0	0	1	0	0	0
2128	respiratory nitrate reductase 1 [EC:1.7.99.-] [RN:R00798]	K00374	M00530	Dissimilatory nitrate reduction, nitrate => ammonia	0,0	C00088	Nitrite	C00244	Nitrate	0	0	0	0	0	0	0	0	0	0	0	0	0	0	0	0	0	0	1	0	0	1	0	0	0	0	0	0	0	0	0	0	1	0	0	0	1	0	0	0
2129	dissimilatory nitrate reductase [EC:1.7.99.-] [RN:R00798]	K02567	M00530	Dissimilatory nitrate reduction, nitrate => ammonia	0,1	C00088	Nitrite	C00244	Nitrate	0	1	0	0	0	0	0	0	0	0	0	1	0	0	1	0	0	0	0	0	0	0	1	0	0	0	0	0	0	0	0	0	0	0	0	0	0	0	0	0
2130	dissimilatory nitrate reductase [EC:1.7.99.-] [RN:R00798]	K02568	M00530	Dissimilatory nitrate reduction, nitrate => ammonia	0,1	C00088	Nitrite	C00244	Nitrate	0	1	0	0	0	0	0	0	0	0	0	1	0	0	0	0	0	0	0	0	0	0	0	0	0	0	0	0	0	0	0	0	0	0	0	0	0	0	0	0
2131	respiratory nitrite reductase [EC:1.7.1.15] [RN:R00787]	K00362	M00530	Dissimilatory nitrate reduction, nitrate => ammonia	1,0	C00014	NH3	C00088	Nitrite	0	0	1	0	0	0	0	0	1	0	0	0	0	1	0	0	1	0	0	0	0	0	0	0	0	0	0	0	0	0	0	0	0	0	0	1	1	0	0	0
2132	respiratory nitrite reductase [EC:1.7.1.15] [RN:R00787]	K00363	M00530	Dissimilatory nitrate reduction, nitrate => ammonia	1,0	C00014	NH3	C00088	Nitrite	0	0	0	0	0	0	0	0	0	0	0	0	0	0	0	0	0	0	0	0	0	0	0	0	1	0	0	0	0	0	0	0	0	0	0	0	1	0	0	0
2133	respiratory nitrite reductase [EC:1.7.2.2] [RN:R05712]	K03385	M00530	Dissimilatory nitrate reduction, nitrate => ammonia	1,1	C00014	NH3	C00088	Nitrite	0	1	1	0	0	0	0	0	0	0	1	0	0	0	0	1	1	0	1	0	0	0	1	1	0	2	0	0	0	0	1	0	0	1	0	0	0	0	0	0
2134	respiratory nitrite reductase [EC:1.7.2.2] [RN:R05712]	K15876	M00530	Dissimilatory nitrate reduction, nitrate => ammonia	1,1	C00014	NH3	C00088	Nitrite	0	1	1	0	0	0	0	0	0	0	1	0	0	0	0	1	1	0	1	0	0	0	1	1	0	0	0	0	0	0	0	0	0	1	0	0	0	0	0	0
2135	assimilatory nitrate reductase [EC:1.7.7.2] [RN:R00791]	K00367	M00531	Assimilatory nitrate reduction, nitrate => ammonia	0,0	C00088	Nitrite	C00244	Nitrate	0	0	0	0	0	0	0	0	0	0	0	0	0	0	0	0	0	0	0	0	0	0	0	0	0	0	0	0	0	0	0	0	0	0	0	0	0	0	0	0
2137	assimilatory nitrate reductase [EC:1.7.99.-] [RN:R00798]	K00372	M00531	Assimilatory nitrate reduction, nitrate => ammonia	0,2	C00088	Nitrite	C00244	Nitrate	0	0	0	0	0	0	0	0	0	0	0	0	0	0	0	0	0	0	0	0	0	0	0	0	1	0	0	0	0	0	0	0	0	0	0	0	1	0	0	0
2138	assimilatory nitrate reductase [EC:1.7.99.-] [RN:R00798]	K00360	M00531	Assimilatory nitrate reduction, nitrate => ammonia	0,2	C00088	Nitrite	C00244	Nitrate	0	0	0	0	0	0	0	0	0	0	0	0	0	0	0	0	0	0	0	0	0	0	0	0	0	0	0	0	0	0	0	0	0	0	0	0	0	0	0	0
2139	assimilatory nitrite reductase [EC:1.7.7.1] [RN:R00790]	K00366	M00531	Assimilatory nitrate reduction, nitrate => ammonia	1,0	C00014	NH3	C00088	Nitrite	0	0	0	0	0	0	0	0	1	0	0	0	0	0	0	0	0	0	0	2	0	0	0	0	1	0	0	0	0	0	0	0	0	0	0	1	0	1	0	0
2468	soxA; sulfur-oxidizing protein SoxA	K17222	M00595	Thiosulfate oxidation by SOX complex, thiosulfate => sulfate	0,0	C00059	Sulfate	C00320	Thiosulfate	0	0	0	0	0	0	0	0	0	0	0	0	0	0	0	0	0	0	0	0	0	1	0	0	0	0	0	0	0	0	0	0	0	0	0	0	0	0	0	0
2469	soxX; sulfur-oxidizing protein SoxX	K17223	M00595	Thiosulfate oxidation by SOX complex, thiosulfate => sulfate	0,0	C00059	Sulfate	C00320	Thiosulfate	0	0	0	0	0	0	0	0	0	0	0	0	0	0	0	0	0	0	0	0	0	1	0	0	0	0	0	0	0	0	0	0	1	0	0	0	0	0	0	0
2470	soxB; sulfur-oxidizing protein SoxB	K17224	M00595	Thiosulfate oxidation by SOX complex, thiosulfate => sulfate	0,0	C00059	Sulfate	C00320	Thiosulfate	1	0	0	0	0	0	0	0	0	0	0	0	0	0	0	0	0	0	0	0	0	0	0	0	0	0	0	0	0	0	0	0	0	0	0	0	0	0	0	0
2471	soxC; S-disulfanyl-L-cysteine oxidoreductase SoxC [EC:1.8.2.6]	K17225	M00595	Thiosulfate oxidation by SOX complex, thiosulfate => sulfate	0,0	C00059	Sulfate	C00320	Thiosulfate	0	0	0	0	0	0	0	0	0	0	0	0	0	0	0	0	0	0	0	0	0	0	0	0	0	0	0	0	0	0	0	0	0	0	0	0	1	0	0	0
2472	soxD; S-disulfanyl-L-cysteine oxidoreductase SoxD [EC:1.8.2.6]	K22622	M00595	Thiosulfate oxidation by SOX complex, thiosulfate => sulfate	0,0	C00059	Sulfate	C00320	Thiosulfate	0	0	0	0	0	0	0	0	0	0	0	0	0	0	0	0	0	0	0	0	0	0	0	0	0	0	0	0	0	0	0	0	0	0	0	0	1	0	0	0
2473	soxY; sulfur-oxidizing protein SoxY	K17226	M00595	Thiosulfate oxidation by SOX complex, thiosulfate => sulfate	0,0	C00059	Sulfate	C00320	Thiosulfate	0	0	0	0	0	0	0	0	0	0	0	0	0	0	0	0	0	0	0	0	0	1	0	0	0	0	0	0	0	0	0	0	0	0	0	0	2	0	0	0
2474	soxZ; sulfur-oxidizing protein SoxZ	K17227	M00595	Thiosulfate oxidation by SOX complex, thiosulfate => sulfate	0,0	C00059	Sulfate	C00320	Thiosulfate	0	0	0	0	0	0	0	0	0	0	0	0	0	0	0	0	0	0	0	0	0	0	0	0	0	0	0	0	0	0	0	0	0	0	0	0	0	0	0	0
2475	sulfate adenylyltransferase [EC:2.7.7.4] [RN:R00529]	K00956	M00596	Dissimilatory sulfate reduction, sulfate => H2S	0,0	C00224	Adenylyl sulfate	C00059	Sulfate	0	0	0	0	0	0	0	0	0	0	0	0	0	0	0	0	0	0	0	0	0	0	0	1	0	1	0	1	0	1	0	0	0	1	0	0	0	0	0	0
2476	sulfate adenylyltransferase [EC:2.7.7.4] [RN:R00529]	K00957	M00596	Dissimilatory sulfate reduction, sulfate => H2S	0,0	C00224	Adenylyl sulfate	C00059	Sulfate	0	0	1	1	0	0	1	1	2	0	0	0	0	0	0	0	0	0	1	0	0	0	1	1	0	1	0	1	0	1	0	0	1	1	0	0	0	1	0	1
2477	sulfate adenylyltransferase [EC:2.7.7.4] [RN:R00529]	K00958	M00596	Dissimilatory sulfate reduction, sulfate => H2S	0,1	C00224	Adenylyl sulfate	C00059	Sulfate	1	1	0	0	1	0	0	0	0	0	1	0	0	0	0	0	0	0	0	0	0	0	0	0	0	0	2	0	0	0	0	1	0	0	1	0	1	0	0	0
2478	adenylylsulfate reductase [EC:1.8.99.2] [RN:R08553]	K00394	M00596	Dissimilatory sulfate reduction, sulfate => H2S	1,0	C00094	Sulfite	C00224	Adenylyl sulfate	1	0	0	0	1	0	0	0	0	0	0	0	0	0	0	0	0	0	0	0	0	0	0	0	0	0	0	0	0	0	0	0	0	0	0	0	0	0	0	0
2479	adenylylsulfate reductase [EC:1.8.99.2] [RN:R08553]	K00395	M00596	Dissimilatory sulfate reduction, sulfate => H2S	1,0	C00094	Sulfite	C00224	Adenylyl sulfate	1	0	0	0	1	1	0	0	0	0	0	0	0	0	0	0	0	0	0	0	0	0	0	0	0	0	0	0	0	0	0	0	0	0	0	0	0	0	0	0
2480	sulfite reductase, dissimilatory-type [EC:1.8.99.5] [RN:R00861]	K11180	M00596	Dissimilatory sulfate reduction, sulfate => H2S	2,0	C00283	Hydrogen sulfide	C00094	Sulfite	0	0	0	0	0	0	0	0	0	0	0	0	0	0	0	0	0	0	0	0	0	0	0	0	0	0	0	0	0	0	0	0	0	0	0	0	0	0	0	0
2481	sulfite reductase, dissimilatory-type [EC:1.8.99.5] [RN:R00861]	K11181	M00596	Dissimilatory sulfate reduction, sulfate => H2S	2,0	C00283	Hydrogen sulfide	C00094	Sulfite	0	0	0	0	0	0	0	0	0	0	0	0	0	0	0	0	0	0	0	0	0	0	0	0	0	0	0	0	0	0	0	0	0	0	0	0	0	0	0	0
2482	pufL; photosynthetic reaction center L subunit	K08928	M00597	Anoxygenic photosystem II	0,0					0	0	0	0	0	0	0	0	0	0	0	0	0	0	0	0	0	0	0	0	1	0	0	0	0	0	0	0	0	0	0	0	0	0	0	0	0	0	0	0
2483	pufM; photosynthetic reaction center M subunit	K08929	M00597	Anoxygenic photosystem II	0,0					0	0	0	0	0	0	0	0	0	0	0	0	0	0	0	0	0	0	0	0	1	0	0	0	0	0	0	0	0	0	0	0	0	0	0	0	0	0	0	0
2484	pscA; photosystem P840 reaction center large subunit	K08940	M00598	Anoxygenic photosystem I	0,0					0	0	0	0	0	0	0	0	0	0	0	0	0	0	0	0	0	0	0	0	0	0	0	0	0	0	0	0	0	0	0	0	0	0	0	0	0	0	0	0
2485	pscB; photosystem P840 reaction center iron-sulfur protein	K08941	M00598	Anoxygenic photosystem I	0,0					0	0	0	0	0	0	0	0	0	0	0	0	0	0	0	0	0	0	0	0	0	0	0	0	0	0	0	0	0	0	0	0	0	0	0	0	0	0	0	0
2486	pscC; photosystem P840 reaction center cytochrome c551	K08942	M00598	Anoxygenic photosystem I	0,0					0	0	0	0	0	0	0	0	0	0	0	0	0	0	0	0	0	0	0	0	0	0	0	0	0	0	0	0	0	0	0	0	0	0	0	0	0	0	0	0
2487	pscD; photosystem P840 reaction center protein PscD	K08943	M00598	Anoxygenic photosystem I	0,0					0	0	0	0	0	0	0	0	0	0	0	0	0	0	0	0	0	0	0	0	0	0	0	0	0	0	0	0	0	0	0	0	0	0	0	0	0	0	0	0
2921	nitrite oxidoreductase [EC:1.7.99.4] [RN:R00798]	K00370	M00804	Complete nitrification, comammox, ammonia => nitrite => nitrate	2,0	C00244	Nitrate	C00088	Nitrite	0	0	0	0	0	0	0	0	0	0	0	0	0	0	0	0	0	0	1	0	0	1	0	0	0	0	0	0	0	0	0	0	1	0	0	0	2	0	0	0
2922	nitrite oxidoreductase [EC:1.7.99.4] [RN:R00798]	K00371	M00804	Complete nitrification, comammox, ammonia => nitrite => nitrate	2,0	C00244	Nitrate	C00088	Nitrite	0	0	0	0	0	0	0	0	0	0	0	0	0	0	0	0	0	0	1	0	0	1	0	0	0	0	0	0	0	0	0	0	1	0	0	0	1	0	0	0
[truncated: 291 more columns]

## Sheet: DRAM_KO_module_pres_abs
Order	Gene	KO	Module	Module_name	Path	Product_ids	Product_names	Substrate_ids	Substrate_names	S1C20017_sub	S1C20157	S2C4472	S2C3179	S2C3316	S2C3250	S2C4549	S2C4838	S2C4430	S2C4818	S2C5954	S2C4883	S1C10863	S2C5492	S2C3191	S2C3777	S2C5709	S2C6895	S2C5167	S2C4768	S2C6418	S2C7634_sub	S2C3972	S1C4120	S2C3033	S2C36581	S2C5339	S2C6226	S2C73970	S2C46795	S2C8820	S2C8585	S2C48843	S2C6516	S1C3138	S2C9470	S2C54923	S2C5432	S2C9804	S2C3187
										BIALITE_bin1	BIALITE_bin10	BIALITE_bin100	BIALITE_bin101	BIALITE_bin102	BIALITE_bin103	BIALITE_bin104	BIALITE_bin105	BIALITE_bin106	BIALITE_bin107	BIALITE_bin108	BIALITE_bin109	BIALITE_bin11	BIALITE_bin110	BIALITE_bin111	BIALITE_bin112	BIALITE_bin113	BIALITE_bin114	BIALITE_bin115	BIALITE_bin116	BIALITE_bin117	BIALITE_bin118	BIALITE_bin119	BIALITE_bin12	BIALITE_bin120	BIALITE_bin121	BIALITE_bin122	BIALITE_bin123	BIALITE_bin124	BIALITE_bin125	BIALITE_bin126	BIALITE_bin127	BIALITE_bin128	BIALITE_bin129	BIALITE_bin13	BIALITE_bin130	BIALITE_bin131	BIALITE_bin132	BIALITE_bin133	BIALITE_bin134
										53.45	91.82	96.56	75.93	59.81	61.16	88.03	90.8	89.19	89.74	64.91	72.57	69.44	74.57	75.53	95.7	76.87	55.17	88.83	70.2	73.63	50	67.41	88.07	57.73	91.18	74.93	65.17	91.3	85.6	53.45	65.52	92.36	84.05	54.7	55.17	89.79	51.23	61.08	84.94
Greeninig Lab in-house database annotations									AclB	0	0	0	0	0	1	0	1	0	0	0	0	0	0	0	0	0	0	0	0	0	0	0	0	0	0	0	0	0	0	0	0	0	0	0	0	0	0	0	0
									AcsB	0	0	1	0	0	0	0	0	0	0	0	0	0	0	0	0	0	0	0	0	0	0	0	0	0	0	0	0	0	0	0	0	0	0	1	0	0	0	0	0
									HbsC	0	0	0	0	0	0	0	0	0	0	0	0	0	0	0	0	0	0	0	0	0	0	0	0	0	0	0	0	0	0	0	0	0	0	0	0	0	0	0	0
									HbsT	0	0	0	0	0	0	0	0	0	0	0	0	0	0	0	0	0	0	0	0	0	0	0	0	0	0	0	0	0	0	0	0	0	0	0	0	0	0	0	0
									Mcr	0	0	0	0	0	0	0	0	0	0	0	0	0	0	0	0	0	0	0	0	0	0	0	0	0	0	0	0	0	0	0	0	0	0	0	0	0	0	0	0
									RbcL	1	0	0	0	0	0	0	0	0	0	0	0	0	0	0	0	0	0	0	0	0	1	0	0	0	0	0	0	0	0	0	0	0	0	0	0	0	0	0	0
									CooS	0	0	1	0	0	0	0	0	0	0	0	0	0	0	0	0	0	0	0	0	0	0	0	0	0	0	0	0	0	0	0	0	0	0	1	0	0	0	0	0
									CoxL	0	0	0	0	0	0	1	0	0	0	0	0	0	0	0	0	0	0	0	0	0	0	0	0	0	0	0	0	0	0	0	0	0	0	0	1	0	0	0	0
									NiFe.G1	0	0	0	0	0	0	0	0	0	0	0	0	0	0	0	0	1	0	0	0	0	0	0	0	0	0	0	0	0	0	0	0	1	0	0	0	0	0	0	0
									NiFe.G2	0	0	0	0	0	0	0	0	0	0	0	0	0	0	0	0	0	0	0	0	0	0	0	0	0	0	0	0	0	0	0	0	0	0	0	0	0	0	0	0
									NiFe.G3	1	0	1	0	1	1	0	1	0	1	1	1	0	1	0	0	0	0	1	0	0	1	0	1	1	0	0	0	0	0	1	0	0	0	1	0	0	1	0	1
									Sqr	1	0	0	0	1	0	1	0	0	0	0	1	0	0	0	1	0	0	0	1	0	1	0	0	0	1	0	0	0	0	0	0	0	0	0	0	1	0	0	0
									SoxB	1	0	0	0	0	0	0	0	0	0	0	0	0	0	0	0	0	0	0	0	0	0	0	0	0	0	0	0	0	0	0	0	0	0	0	0	0	0	0	0
									SoxC	0	0	0	0	0	0	0	0	0	0	0	0	0	0	0	0	0	0	0	0	0	0	0	0	0	0	0	0	0	0	0	0	0	0	0	0	1	0	0	0
									rDsrA	0	0	0	0	0	0	0	0	0	0	0	0	0	0	0	0	0	0	0	0	0	0	0	0	0	0	0	0	0	0	0	0	0	0	0	0	0	0	0	0
									AmoA	0	0	0	0	0	0	0	0	0	0	0	0	0	0	0	0	0	0	0	0	0	0	0	0	0	0	0	0	0	0	0	0	0	0	0	0	0	0	0	0
									NxrA	0	0	0	0	0	0	0	0	0	0	0	0	0	0	0	0	0	0	0	0	0	0	0	0	0	0	0	0	0	0	0	0	0	0	0	0	0	0	0	0
									PsaA	0	0	0	0	0	0	0	0	0	0	0	0	0	0	0	0	0	0	0	0	0	0	0	0	0	0	0	0	0	0	0	0	0	0	0	0	0	0	0	0
									PsbA	0	0	0	0	0	0	0	0	0	0	0	0	0	0	0	0	0	0	0	0	1	0	0	0	0	0	0	0	0	0	0	0	0	0	0	0	0	0	0	0
									RHO	0	0	0	0	0	0	0	0	0	0	0	0	1	0	0	0	0	0	0	0	0	0	0	0	0	0	0	1	0	0	0	0	0	0	0	0	0	0	0	0
DRAM database annotations	psbA; photosystem II reaction center D1 protein [EC:1.10.3.9]	K02703	M00161	Photosystem II	0,0					0	0	0	0	0	0	0	0	0	0	0	0	0	0	0	0	0	0	0	0	0	0	0	0	0	0	0	0	0	0	0	0	0	0	0	0	0	0	0	0
	psbD; photosystem II reaction center D2 protein [EC:1.10.3.9]	K02706	M00161	Photosystem II	0,0					0	0	0	0	0	0	0	0	0	0	0	0	0	0	0	0	0	0	0	0	0	0	0	0	0	0	0	0	0	0	0	0	0	0	0	0	0	0	0	0
	psbC; photosystem II CP43 chlorophyll apoprotein	K02705	M00161	Photosystem II	0,0					0	0	0	0	0	0	0	0	0	0	0	0	0	0	0	0	0	0	0	0	0	0	0	0	0	0	0	0	0	0	0	0	0	0	0	0	0	0	0	0
	psbB; photosystem II CP47 chlorophyll apoprotein	K02704	M00161	Photosystem II	0,0					0	0	0	0	0	0	0	0	0	0	0	0	0	0	0	0	0	0	0	0	0	0	0	0	0	0	0	0	0	0	0	0	0	0	0	0	0	0	0	0
	psbE; photosystem II cytochrome b559 subunit alpha	K02707	M00161	Photosystem II	0,0					0	0	0	0	0	0	0	0	0	0	0	0	0	0	0	0	0	0	0	0	0	0	0	0	0	0	0	0	0	0	0	0	0	0	0	0	0	0	0	0
	psbF; photosystem II cytochrome b559 subunit beta	K02708	M00161	Photosystem II	0,0					0	0	0	0	0	0	0	0	0	0	0	0	0	0	0	0	0	0	0	0	0	0	0	0	0	0	0	0	0	0	0	0	0	0	0	0	0	0	0	0
	psaA; photosystem I P700 chlorophyll a apoprotein A1	K02689	M00163	Photosystem I	0,0					0	0	0	0	0	0	0	0	0	0	0	0	0	0	0	0	0	0	0	0	0	0	0	0	0	0	0	0	0	0	0	0	0	0	0	0	0	0	0	0
	psaB; photosystem I P700 chlorophyll a apoprotein A2	K02690	M00163	Photosystem I	0,0					0	0	0	0	0	0	0	0	0	0	0	0	0	0	0	0	0	0	0	0	0	0	0	0	0	0	0	0	0	0	0	0	0	0	0	0	0	0	0	0
	psaC; photosystem I subunit VII	K02691	M00163	Photosystem I	0,0					0	0	0	0	0	0	0	0	0	0	0	0	0	0	0	0	0	0	0	0	0	0	0	0	0	0	0	0	0	0	0	0	0	0	0	0	0	0	0	0
	psaD; photosystem I subunit II	K02692	M00163	Photosystem I	0,0					0	0	0	0	0	0	0	0	0	0	0	0	0	0	0	0	0	0	0	0	0	0	0	0	0	0	0	0	0	0	0	0	0	0	0	0	0	0	0	0
	psaE; photosystem I subunit IV	K02693	M00163	Photosystem I	0,0					0	0	0	0	0	0	0	0	0	0	0	0	0	0	0	0	0	0	0	0	0	0	0	0	0	0	0	0	0	0	0	0	0	0	0	0	0	0	0	0
	psaF; photosystem I subunit III	K02694	M00163	Photosystem I	0,0					0	0	0	0	0	0	0	0	0	0	0	0	0	0	0	0	0	0	0	0	0	0	0	0	0	0	0	0	0	0	0	0	0	0	0	0	0	0	0	0
	phosphoribulokinase [EC:2.7.1.19] [RN:R01523]	K00855	M00165	Reductive pentose phosphate cycle (Calvin cycle)	0,0	C01182	D-Ribulose 1,5-bisphosphate	C00199	D-Ribulose 5-phosphate	1	0	0	0	0	0	0	0	0	0	0	0	0	0	0	0	0	0	0	0	0	0	0	0	0	0	0	0	0	0	0	0	0	0	0	0	1	0	0	0
	ribulose-bisphosphate carboxylase [EC:4.1.1.39] [RN:R00024]	K01601	M00165	Reductive pentose phosphate cycle (Calvin cycle)	1,0	C00197	3-Phospho-D-glycerate	C01182,C00011	D-Ribulose 1,5-bisphosphate,CO2	1	0	0	0	0	0	0	0	0	0	0	0	0	0	0	0	0	0	0	0	0	1	0	0	0	0	0	0	0	0	0	0	0	0	0	0	0	0	0	0
	ribulose-bisphosphate carboxylase [EC:4.1.1.39] [RN:R00024]	K01602	M00165	Reductive pentose phosphate cycle (Calvin cycle)	1,0	C00197	3-Phospho-D-glycerate	C01182,C00011	D-Ribulose 1,5-bisphosphate,CO2	1	0	0	0	0	0	0	0	0	0	0	0	0	0	0	0	0	0	0	0	0	1	0	0	0	0	0	0	0	0	0	0	0	0	0	0	0	0	0	0
	phosphoglycerate kinase [EC:2.7.2.3] [RN:R01512]	K00927	M00165	Reductive pentose phosphate cycle (Calvin cycle)	2,0	C00236	3-Phospho-D-glyceroyl phosphate	C00197	3-Phospho-D-glycerate	0	0	0	0	1	1	1	1	0	1	1	0	1	0	1	1	0	1	1	1	1	1	1	1	1	1	0	0	1	1	1	1	1	1	1	1	1	1	1	1
	glyceraldehyde-3-phosphate dehydrogenase (phosphorylating) [EC:1.2.1.13 1.2.1.59 1.2.1.12] [RN:R01061 R01063]	K00150	M00165	Reductive pentose phosphate cycle (Calvin cycle)	3,1	C00118	D-Glyceraldehyde 3-phosphate	C00236	3-Phospho-D-glyceroyl phosphate	0	0	0	0	0	0	0	0	0	0	0	0	0	0	0	0	0	0	0	0	0	0	0	0	0	0	0	0	0	0	0	0	0	0	0	0	0	0	0	0
	glyceraldehyde-3-phosphate dehydrogenase (phosphorylating) [EC:1.2.1.13 1.2.1.59 1.2.1.12] [RN:R01061 R01063]	K00134	M00165	Reductive pentose phosphate cycle (Calvin cycle)	3,2	C00118	D-Glyceraldehyde 3-phosphate	C00236	3-Phospho-D-glyceroyl phosphate	0	1	1	1	1	1	1	1	1	1	1	1	0	1	1	1	0	0	1	1	1	1	0	1	1	1	1	1	1	1	0	1	1	0	1	1	1	0	1	1
	fructose-bisphosphate aldolase [EC:4.1.2.13] [RN:R01068 R01829]	K01623	M00165	Reductive pentose phosphate cycle (Calvin cycle)	4,0	C00447	Sedoheptulose 1,7-bisphosphate	C00279	D-Erythrose 4-phosphate	0	0	0	0	0	0	1	0	0	0	0	0	0	0	0	0	0	0	0	0	0	1	0	0	0	0	0	0	0	0	0	0	1	0	0	0	1	0	0	0
	fructose-bisphosphate aldolase [EC:4.1.2.13] [RN:R01068 R01829]	K01624	M00165	Reductive pentose phosphate cycle (Calvin cycle)	4,1	C00447	Sedoheptulose 1,7-bisphosphate	C00279	D-Erythrose 4-phosphate	0	0	1	1	1	1	0	0	1	0	1	0	1	1	1	1	1	0	1	0	1	0	0	1	0	1	0	0	1	1	0	1	0	0	1	0	0	1	0	1
	fructose-1,6-bisphosphatase [EC:3.1.3.11] [RN:R00762]	K03841	M00165	Reductive pentose phosphate cycle (Calvin cycle)	5,0	C00085	D-Fructose 6-phosphate	C00354	D-Fructose 1,6-bisphosphate	1	1	0	0	1	0	0	0	0	0	0	0	0	0	1	1	0	0	0	1	1	0	0	0	0	0	1	0	0	1	1	0	1	1	1	0	0	0	0	0
	fructose-1,6-bisphosphatase [EC:3.1.3.11] [RN:R00762]	K02446	M00165	Reductive pentose phosphate cycle (Calvin cycle)	5,1	C00085	D-Fructose 6-phosphate	C00354	D-Fructose 1,6-bisphosphate	0	0	0	0	1	0	1	0	0	1	0	0	0	0	0	0	0	0	0	0	1	0	0	0	0	1	0	0	0	0	0	0	0	0	0	0	0	0	0	0
	fructose-1,6-bisphosphatase [EC:3.1.3.11] [RN:R00762]	K11532	M00165	Reductive pentose phosphate cycle (Calvin cycle)	5,2	C00085	D-Fructose 6-phosphate	C00354	D-Fructose 1,6-bisphosphate	0	0	0	0	0	0	0	0	0	0	0	1	0	0	0	0	0	1	0	0	0	1	0	0	0	0	0	0	0	0	0	0	0	0	0	0	0	0	0	0
	fructose-1,6-bisphosphatase [EC:3.1.3.11] [RN:R00762]	K01086	M00165	Reductive pentose phosphate cycle (Calvin cycle)	5,3	C00085	D-Fructose 6-phosphate	C00354	D-Fructose 1,6-bisphosphate	0	0	0	0	0	0	0	0	0	0	0	0	0	0	0	0	0	0	0	0	0	0	0	0	0	0	0	0	0	0	0	0	0	0	0	0	0	0	0	0
	fructose-1,6-bisphosphatase [EC:3.1.3.11] [RN:R00762]	K04041	M00165	Reductive pentose phosphate cycle (Calvin cycle)	5,4	C00085	D-Fructose 6-phosphate	C00354	D-Fructose 1,6-bisphosphate	0	0	1	0	1	0	0	0	0	0	0	0	0	0	0	0	1	0	0	0	0	0	0	0	0	0	0	0	0	0	0	0	0	0	0	0	0	0	0	0
	transketolase [EC:2.2.1.1] [RN:R01067 R01641]	K00615	M00165	Reductive pentose phosphate cycle (Calvin cycle)	6,0	C00117	D-Ribose 5-phosphate	C05382	Sedoheptulose 7-phosphate	0	0	1	1	0	1	1	1	1	1	0	1	1	1	1	1	1	0	0	0	0	1	1	1	1	1	1	1	1	1	1	1	1	1	0	1	1	0	0	0
	fructose-bisphosphate aldolase [EC:4.1.2.13] [RN:R01068 R01829]	K01623	M00165	Reductive pentose phosphate cycle (Calvin cycle)	7,0	C00447	Sedoheptulose 1,7-bisphosphate	C00279	D-Erythrose 4-phosphate	0	0	0	0	0	0	1	0	0	0	0	0	0	0	0	0	0	0	0	0	0	1	0	0	0	0	0	0	0	0	0	0	1	0	0	0	1	0	0	0
	fructose-bisphosphate aldolase [EC:4.1.2.13] [RN:R01068 R01829]	K01624	M00165	Reductive pentose phosphate cycle (Calvin cycle)	7,1	C00447	Sedoheptulose 1,7-bisphosphate	C00279	D-Erythrose 4-phosphate	0	0	1	1	1	1	0	0	1	0	1	0	1	1	1	1	1	0	1	0	1	0	0	1	0	1	0	0	1	1	0	1	0	0	1	0	0	1	0	1
	fructose-1,6-bisphosphatase [EC:3.1.3.11] [RN:R00762]	K11532	M00165	Reductive pentose phosphate cycle (Calvin cycle)	8,1	C00085	D-Fructose 6-phosphate	C00354	D-Fructose 1,6-bisphosphate	0	0	0	0	0	0	0	0	0	0	0	1	0	0	0	0	0	1	0	0	0	1	0	0	0	0	0	0	0	0	0	0	0	0	0	0	0	0	0	0
	fructose-1,6-bisphosphatase [EC:3.1.3.11] [RN:R00762]	K01086	M00165	Reductive pentose phosphate cycle (Calvin cycle)	8,2	C00085	D-Fructose 6-phosphate	C00354	D-Fructose 1,6-bisphosphate	0	0	0	0	0	0	0	0	0	0	0	0	0	0	0	0	0	0	0	0	0	0	0	0	0	0	0	0	0	0	0	0	0	0	0	0	0	0	0	0
	transketolase [EC:2.2.1.1] [RN:R01067 R01641]	K00615	M00165	Reductive pentose phosphate cycle (Calvin cycle)	9,0	C00117	D-Ribose 5-phosphate	C05382	Sedoheptulose 7-phosphate	0	0	1	1	0	1	1	1	1	1	0	1	1	1	1	1	1	0	0	0	0	1	1	1	1	1	1	1	1	1	1	1	1	1	0	1	1	0	0	0
	ribose 5-phosphate isomerase [EC:5.3.1.6] [RN:R01056]	K01807	M00165	Reductive pentose phosphate cycle (Calvin cycle)	10,0	C00199	D-Ribulose 5-phosphate	C00117	D-Ribose 5-phosphate	1	0	0	0	0	0	0	1	0	0	1	0	0	0	1	0	0	0	0	1	1	1	0	0	0	1	1	0	0	0	0	1	1	0	0	1	1	0	0	0
	ribose 5-phosphate isomerase [EC:5.3.1.6] [RN:R01056]	K01808	M00165	Reductive pentose phosphate cycle (Calvin cycle)	10,1	C00199	D-Ribulose 5-phosphate	C00117	D-Ribose 5-phosphate	0	1	1	0	1	1	1	0	0	1	0	1	0	1	1	1	1	0	1	0	0	0	1	1	1	0	0	1	1	1	1	0	0	1	0	0	0	1	0	1
	phosphoribulokinase [EC:2.7.1.19] [RN:R01523]	K00855	M00166	Reductive pentose phosphate cycle, ribulose-5P => glyceraldehyde-3P	0,0	C01182	D-Ribulose 1,5-bisphosphate	C00199	D-Ribulose 5-phosphate	1	0	0	0	0	0	0	0	0	0	0	0	0	0	0	0	0	0	0	0	0	0	0	0	0	0	0	0	0	0	0	0	0	0	0	0	1	0	0	0
	ribulose-bisphosphate carboxylase [EC:4.1.1.39] [RN:R00024]	K01601	M00166	Reductive pentose phosphate cycle, ribulose-5P => glyceraldehyde-3P	1,0	C00197	3-Phospho-D-glycerate	C01182,C00011	D-Ribulose 1,5-bisphosphate,CO2	1	0	0	0	0	0	0	0	0	0	0	0	0	0	0	0	0	0	0	0	0	1	0	0	0	0	0	0	0	0	0	0	0	0	0	0	0	0	0	0
	ribulose-bisphosphate carboxylase [EC:4.1.1.39] [RN:R00024]	K01602	M00166	Reductive pentose phosphate cycle, ribulose-5P => glyceraldehyde-3P	1,0	C00197	3-Phospho-D-glycerate	C01182,C00011	D-Ribulose 1,5-bisphosphate,CO2	1	0	0	0	0	0	0	0	0	0	0	0	0	0	0	0	0	0	0	0	0	1	0	0	0	0	0	0	0	0	0	0	0	0	0	0	0	0	0	0
										1	0	0	0	0	0	0	0	0	0	0	0	0	0	0	0	0	0	0	0	0	1	0	0	0	0	0	0	0	0	0	0	0	0	0	0	0	0	0	0
1400	phosphoglycerate kinase [EC:2.7.2.3] [RN:R01512]	K00927	M00166	Reductive pentose phosphate cycle, ribulose-5P => glyceraldehyde-3P	2,0	C00236	3-Phospho-D-glyceroyl phosphate	C00197	3-Phospho-D-glycerate	0	0	0	0	1	1	1	1	0	1	1	0	1	0	1	1	0	1	1	1	1	1	1	1	1	1	0	0	1	1	1	1	1	1	1	1	1	1	1	1
1402	glyceraldehyde-3-phosphate dehydrogenase (phosphorylating) [EC:1.2.1.13 1.2.1.59 1.2.1.12] [RN:R01061 R01063]	K00150	M00166	Reductive pentose phosphate cycle, ribulose-5P => glyceraldehyde-3P	3,1	C00118	D-Glyceraldehyde 3-phosphate	C00236	3-Phospho-D-glyceroyl phosphate	0	0	0	0	0	0	0	0	0	0	0	0	0	0	0	0	0	0	0	0	0	0	0	0	0	0	0	0	0	0	0	0	0	0	0	0	0	0	0	0
1403	glyceraldehyde-3-phosphate dehydrogenase (phosphorylating) [EC:1.2.1.13 1.2.1.59 1.2.1.12] [RN:R01061 R01063]	K00134	M00166	Reductive pentose phosphate cycle, ribulose-5P => glyceraldehyde-3P	3,2	C00118	D-Glyceraldehyde 3-phosphate	C00236	3-Phospho-D-glyceroyl phosphate	0	1	1	1	1	1	1	1	1	1	1	1	0	1	1	1	0	0	1	1	1	1	0	1	1	1	1	1	1	1	0	1	1	0	1	1	1	0	1	1
										0	1	1	1	1	1	1	1	1	1	1	1	0	1	1	1	0	0	1	1	1	1	0	1	1	1	1	1	1	1	0	1	1	0	1	1	1	0	1	1
									CBB cycle	50%	25%	25%	25%	50%	50%	50%	50%	25%	50%	50%	25%	25%	25%	50%	50%	0%	25%	50%	50%	50%	75%	25%	50%	50%	50%	25%	25%	50%	50%	25%	50%	50%	25%	50%	50%	75%	25%	50%	50%
1404	fructose-bisphosphate aldolase [EC:4.1.2.13] [RN:R01068 R01829]	K01623	M00167	Reductive pentose phosphate cycle, glyceraldehyde-3P => ribulose-5P	0,0	C00447	Sedoheptulose 1,7-bisphosphate	C00279	D-Erythrose 4-phosphate	0	0	0	0	0	0	1	0	0	0	0	0	0	0	0	0	0	0	0	0	0	1	0	0	0	0	0	0	0	0	0	0	1	0	0	0	1	0	0	0
1405	fructose-bisphosphate aldolase [EC:4.1.2.13] [RN:R01068 R01829]	K01624	M00167	Reductive pentose phosphate cycle, glyceraldehyde-3P => ribulose-5P	0,1	C00447	Sedoheptulose 1,7-bisphosphate	C00279	D-Erythrose 4-phosphate	0	0	1	1	1	1	0	0	1	0	1	0	1	1	1	1	1	0	1	0	1	0	0	1	0	1	0	0	1	1	0	1	0	0	1	0	0	1	0	1
1406	fructose-1,6-bisphosphatase [EC:3.1.3.11] [RN:R00762]	K03841	M00167	Reductive pentose phosphate cycle, glyceraldehyde-3P => ribulose-5P	1,0	C00085	D-Fructose 6-phosphate	C00354	D-Fructose 1,6-bisphosphate	1	1	0	0	1	0	0	0	0	0	0	0	0	0	1	1	0	0	0	1	1	0	0	0	0	0	1	0	0	1	1	0	1	1	1	0	0	0	0	0
1407	fructose-1,6-bisphosphatase [EC:3.1.3.11] [RN:R00762]	K02446	M00167	Reductive pentose phosphate cycle, glyceraldehyde-3P => ribulose-5P	1,1	C00085	D-Fructose 6-phosphate	C00354	D-Fructose 1,6-bisphosphate	0	0	0	0	1	0	1	0	0	1	0	0	0	0	0	0	0	0	0	0	1	0	0	0	0	1	0	0	0	0	0	0	0	0	0	0	0	0	0	0
1408	fructose-1,6-bisphosphatase [EC:3.1.3.11] [RN:R00762]	K11532	M00167	Reductive pentose phosphate cycle, glyceraldehyde-3P => ribulose-5P	1,2	C00085	D-Fructose 6-phosphate	C00354	D-Fructose 1,6-bisphosphate	0	0	0	0	0	0	0	0	0	0	0	1	0	0	0	0	0	1	0	0	0	1	0	0	0	0	0	0	0	0	0	0	0	0	0	0	0	0	0	0
1409	fructose-1,6-bisphosphatase [EC:3.1.3.11] [RN:R00762]	K01086	M00167	Reductive pentose phosphate cycle, glyceraldehyde-3P => ribulose-5P	1,3	C00085	D-Fructose 6-phosphate	C00354	D-Fructose 1,6-bisphosphate	0	0	0	0	0	0	0	0	0	0	0	0	0	0	0	0	0	0	0	0	0	0	0	0	0	0	0	0	0	0	0	0	0	0	0	0	0	0	0	0
1410	fructose-1,6-bisphosphatase [EC:3.1.3.11] [RN:R00762]	K04041	M00167	Reductive pentose phosphate cycle, glyceraldehyde-3P => ribulose-5P	1,4	C00085	D-Fructose 6-phosphate	C00354	D-Fructose 1,6-bisphosphate	0	0	1	0	1	0	0	0	0	0	0	0	0	0	0	0	1	0	0	0	0	0	0	0	0	0	0	0	0	0	0	0	0	0	0	0	0	0	0	0
1411	transketolase [EC:2.2.1.1] [RN:R01067 R01641]	K00615	M00167	Reductive pentose phosphate cycle, glyceraldehyde-3P => ribulose-5P	2,0	C00117	D-Ribose 5-phosphate	C05382	Sedoheptulose 7-phosphate	0	0	1	1	0	1	1	1	1	1	0	1	1	1	1	1	1	0	0	0	0	1	1	1	1	1	1	1	1	1	1	1	1	1	0	1	1	0	0	0
1412	fructose-bisphosphate aldolase [EC:4.1.2.13] [RN:R01068 R01829]	K01623	M00167	Reductive pentose phosphate cycle, glyceraldehyde-3P => ribulose-5P	3,0	C00447	Sedoheptulose 1,7-bisphosphate	C00279	D-Erythrose 4-phosphate	0	0	0	0	0	0	1	0	0	0	0	0	0	0	0	0	0	0	0	0	0	1	0	0	0	0	0	0	0	0	0	0	1	0	0	0	1	0	0	0
1413	fructose-bisphosphate aldolase [EC:4.1.2.13] [RN:R01068 R01829]	K01624	M00167	Reductive pentose phosphate cycle, glyceraldehyde-3P => ribulose-5P	3,1	C00447	Sedoheptulose 1,7-bisphosphate	C00279	D-Erythrose 4-phosphate	0	0	1	1	1	1	0	0	1	0	1	0	1	1	1	1	1	0	1	0	1	0	0	1	0	1	0	0	1	1	0	1	0	0	1	0	0	1	0	1
1415	fructose-1,6-bisphosphatase [EC:3.1.3.11] [RN:R00762]	K11532	M00167	Reductive pentose phosphate cycle, glyceraldehyde-3P => ribulose-5P	4,1	C00085	D-Fructose 6-phosphate	C00354	D-Fructose 1,6-bisphosphate	0	0	0	0	0	0	0	0	0	0	0	1	0	0	0	0	0	1	0	0	0	1	0	0	0	0	0	0	0	0	0	0	0	0	0	0	0	0	0	0
1416	fructose-1,6-bisphosphatase [EC:3.1.3.11] [RN:R00762]	K01086	M00167	Reductive pentose phosphate cycle, glyceraldehyde-3P => ribulose-5P	4,2	C00085	D-Fructose 6-phosphate	C00354	D-Fructose 1,6-bisphosphate	0	0	0	0	0	0	0	0	0	0	0	0	0	0	0	0	0	0	0	0	0	0	0	0	0	0	0	0	0	0	0	0	0	0	0	0	0	0	0	0
1417	transketolase [EC:2.2.1.1] [RN:R01067 R01641]	K00615	M00167	Reductive pentose phosphate cycle, glyceraldehyde-3P => ribulose-5P	5,0	C00117	D-Ribose 5-phosphate	C05382	Sedoheptulose 7-phosphate	0	0	1	1	0	1	1	1	1	1	0	1	1	1	1	1	1	0	0	0	0	1	1	1	1	1	1	1	1	1	1	1	1	1	0	1	1	0	0	0
1418	ribose 5-phosphate isomerase [EC:5.3.1.6] [RN:R01056]	K01807	M00167	Reductive pentose phosphate cycle, glyceraldehyde-3P => ribulose-5P	6,0	C00199	D-Ribulose 5-phosphate	C00117	D-Ribose 5-phosphate	1	0	0	0	0	0	0	1	0	0	1	0	0	0	1	0	0	0	0	1	1	1	0	0	0	1	1	0	0	0	0	1	1	0	0	1	1	0	0	0
1419	ribose 5-phosphate isomerase [EC:5.3.1.6] [RN:R01056]	K01808	M00167	Reductive pentose phosphate cycle, glyceraldehyde-3P => ribulose-5P	6,1	C00199	D-Ribulose 5-phosphate	C00117	D-Ribose 5-phosphate	0	1	1	0	1	1	1	0	0	1	0	1	0	1	1	1	1	0	1	0	0	0	1	1	1	0	0	1	1	1	1	0	0	1	0	0	0	1	0	1
1443	pyruvate:ferredoxin oxidoreductase [EC:1.2.7.1] [RN:R01196]	K00169	M00173	Reductive citrate cycle (Arnon-Buchanan cycle)	0,0	C00022	Pyruvate	C00024	Acetyl-CoA	1	0	1	0	1	1	0	0	0	0	0	0	0	0	0	0	0	0	0	1	0	1	0	0	0	0	0	0	0	0	0	0	0	0	0	0	0	0	0	0
1444	pyruvate:ferredoxin oxidoreductase [EC:1.2.7.1] [RN:R01196]	K00170	M00173	Reductive citrate cycle (Arnon-Buchanan cycle)	0,0	C00022	Pyruvate	C00024	Acetyl-CoA	1	0	1	0	1	1	0	0	0	0	0	0	0	0	0	0	0	0	0	1	0	1	0	0	0	0	0	0	0	0	0	0	0	0	0	0	0	0	0	1
1445	pyruvate:ferredoxin oxidoreductase [EC:1.2.7.1] [RN:R01196]	K00171	M00173	Reductive citrate cycle (Arnon-Buchanan cycle)	0,0	C00022	Pyruvate	C00024	Acetyl-CoA	0	0	1	0	1	1	0	0	0	0	0	0	0	0	0	0	0	0	0	0	0	0	0	0	0	0	0	0	0	0	0	0	0	0	0	0	0	0	0	0
1446	pyruvate:ferredoxin oxidoreductase [EC:1.2.7.1] [RN:R01196]	K00172	M00173	Reductive citrate cycle (Arnon-Buchanan cycle)	0,0	C00022	Pyruvate	C00024	Acetyl-CoA	1	0	1	0	0	1	0	0	0	0	0	0	0	0	0	0	0	0	0	0	0	0	0	0	0	0	0	0	0	0	0	0	0	0	0	0	0	0	0	0
1447	pyruvate-ferredoxin/flavodoxin oxidoreductase [EC:1.2.7.1 1.2.7.-] [RN:R01196 R10866]	K03737	M00173	Reductive citrate cycle (Arnon-Buchanan cycle)	0,1	C00022	Pyruvate	C00024	Acetyl-CoA	0	0	1	1	1	0	1	1	1	1	1	0	1	0	1	1	1	0	1	0	0	0	1	1	1	1	0	1	1	0	1	0	0	1	0	0	0	0	0	1
										1	0	1	1	1	1	1	1	1	1	1	0	1	0	1	1	1	0	1	1	0	1	1	1	1	1	0	1	1	0	1	0	0	1	0	0	0	0	0	1
1448	pyruvate,water dikinase [EC:2.7.9.2] [RN:R00199]	K01007	M00173	Reductive citrate cycle (Arnon-Buchanan cycle)	1,0,0,0	C00074	Phosphoenolpyruvate	C00022	Pyruvate	1	1	0	1	1	1	1	1	0	1	0	1	0	0	0	0	0	0	0	1	1	0	0	1	1	0	1	1	1	0	1	0	1	0	1	1	0	0	1	0
1449	pyruvate,orthophosphate dikinase [EC:2.7.9.1] [RN:R00206]	K01006	M00173	Reductive citrate cycle (Arnon-Buchanan cycle)	1,0,0,1	C00074	Phosphoenolpyruvate	C00022	Pyruvate	0	1	1	1	1	1	1	0	1	1	1	0	1	1	1	1	1	0	1	0	0	1	0	1	1	1	0	1	1	0	0	0	0	1	0	0	0	1	0	1
										1	1	1	1	1	1	1	1	1	1	1	1	1	1	1	1	1	0	1	1	1	1	0	1	1	1	1	1	1	0	1	0	1	1	1	1	0	1	1	1
1450	phosphoenolpyruvate carboxylase [EC:4.1.1.31] [RN:R00345]	K01595	M00173	Reductive citrate cycle (Arnon-Buchanan cycle)	1,0,1,0	C00036	Oxaloacetate	C00074	Phosphoenolpyruvate	1	1	1	1	0	0	1	0	0	1	0	1	1	0	1	0	0	0	1	1	0	0	1	0	1	0	0	1	0	1	0	0	1	0	0	1	1	1	0	0
1451	pyruvate carboxylase subunit A [EC:6.4.1.1] [RN:R00344]	K01959	M00173	Reductive citrate cycle (Arnon-Buchanan cycle)	1,1	C00036	Oxaloacetate	C00022	Pyruvate	0	0	0	0	1	0	0	1	0	0	0	0	0	0	0	0	0	0	0	0	1	0	0	0	0	0	0	0	0	0	0	0	0	0	0	0	0	0	0	0
1452	pyruvate carboxylase subunit A [EC:6.4.1.1] [RN:R00344]	K01960	M00173	Reductive citrate cycle (Arnon-Buchanan cycle)	1,1	C00036	Oxaloacetate	C00022	Pyruvate	0	0	0	0	1	1	0	1	0	0	0	0	1	0	0	0	0	0	0	0	0	0	0	0	0	0	0	0	0	0	1	0	0	1	0	0	0	0	0	0
1453	pyruvate carboxylase subunit A [EC:6.4.1.1] [RN:R00344]	K01958	M00173	Reductive citrate cycle (Arnon-Buchanan cycle)	1,2	C00036	Oxaloacetate	C00022	Pyruvate	0	0	0	1	0	0	0	0	0	1	0	1	1	0	0	0	0	0	0	0	0	0	1	0	1	0	0	0	0	0	0	0	0	0	0	0	0	0	0	0
										0	0	0	1	1	1	0	1	0	1	0	1	1	0	0	0	0	0	0	0	1	0	1	0	1	0	0	0	0	0	1	0	0	1	0	0	0	0	0	0
1454	malate dehydrogenase [EC:1.1.1.37] [RN:R00342]	K00024	M00173	Reductive citrate cycle (Arnon-Buchanan cycle)	2,0	C00149	(S)-Malate	C00036	Oxaloacetate	1	1	0	1	1	0	1	0	0	1	1	1	1	1	1	0	0	0	1	1	1	0	1	1	1	1	1	1	0	1	0	0	1	0	0	1	1	0	0	0
1455	fumarate hydratase [EC:4.2.1.2] [RN:R01082]	K01676	M00173	Reductive citrate cycle (Arnon-Buchanan cycle)	3,0	C00122	Fumarate	C00149	(S)-Malate	0	0	0	1	1	1	1	0	1	0	0	0	0	0	0	1	0	1	0	0	0	0	0	0	0	0	0	0	0	0	0	0	0	1	1	0	0	0	0	0
1456	fumarate hydratase [EC:4.2.1.2] [RN:R01082]	K01679	M00173	Reductive citrate cycle (Arnon-Buchanan cycle)	3,1	C00122	Fumarate	C00149	(S)-Malate	1	1	0	1	0	0	1	0	0	1	1	1	1	0	0	1	0	0	1	1	0	0	1	0	0	0	1	0	0	1	0	1	1	1	0	0	1	0	0	1
1457	fumarate hydratase [EC:4.2.1.2] [RN:R01082]	K01677	M00173	Reductive citrate cycle (Arnon-Buchanan cycle)	3,2	C00122	Fumarate	C00149	(S)-Malate	0	0	1	0	0	0	0	1	0	0	0	0	0	1	0	0	0	0	0	0	0	0	0	0	0	0	0	0	1	0	0	0	0	0	0	0	0	0	0	0
1458	fumarate hydratase [EC:4.2.1.2] [RN:R01082]	K01678	M00173	Reductive citrate cycle (Arnon-Buchanan cycle)	3,2	C00122	Fumarate	C00149	(S)-Malate	0	0	1	0	0	1	0	1	0	0	0	0	0	1	0	0	0	0	0	0	0	0	0	0	0	0	0	0	1	0	0	0	0	0	1	0	0	0	0	0
										1	1	1	1	1	1	1	1	1	1	1	1	1	1	0	1	0	1	1	1	0	0	1	0	0	0	1	0	1	1	0	1	1	1	1	0	1	0	0	1
1459	succinate dehydrogenase / fumarate reductase [EC:1.3.5.1 1.3.5.4] [RN:R02164]	K00239	M00173	Reductive citrate cycle (Arnon-Buchanan cycle)	4,0	C00042	Succinate	C00122	Fumarate	0	1	0	1	0	0	1	0	0	1	1	1	1	0	1	1	0	1	1	1	1	0	1	0	0	1	1	1	0	0	0	1	1	1	0	0	1	1	0	0
1460	succinate dehydrogenase / fumarate reductase [EC:1.3.5.1 1.3.5.4] [RN:R02164]	K00240	M00173	Reductive citrate cycle (Arnon-Buchanan cycle)	4,0	C00042	Succinate	C00122	Fumarate	0	1	0	1	0	0	1	0	0	1	1	1	0	0	1	1	0	1	1	1	1	0	1	0	0	1	1	1	0	0	0	1	1	1	0	0	1	1	0	0
1461	succinate dehydrogenase / fumarate reductase [EC:1.3.5.1 1.3.5.4] [RN:R02164]	K00241	M00173	Reductive citrate cycle (Arnon-Buchanan cycle)	4,0	C00042	Succinate	C00122	Fumarate	0	0	0	1	0	0	0	0	0	1	1	1	1	0	1	1	0	1	0	1	1	0	1	0	0	1	1	1	0	0	0	1	1	1	0	0	1	1	0	0
1462	succinate dehydrogenase / fumarate reductase [EC:1.3.5.1 1.3.5.4] [RN:R02164]	K00242	M00173	Reductive citrate cycle (Arnon-Buchanan cycle)	4,0	C00042	Succinate	C00122	Fumarate	0	0	0	0	0	0	0	0	0	0	0	0	0	0	0	0	0	1	0	1	0	0	0	0	0	0	1	0	0	0	0	1	1	0	0	0	1	0	0	0
1463	succinate dehydrogenase / fumarate reductase [EC:1.3.5.1 1.3.5.4] [RN:R02164]	K00244	M00173	Reductive citrate cycle (Arnon-Buchanan cycle)	4,1	C00042	Succinate	C00122	Fumarate	1	0	0	0	0	0	0	0	0	0	0	0	0	0	0	0	0	1	0	0	0	0	0	0	0	1	0	0	0	0	0	0	1	0	0	0	0	0	0	0
1464	succinate dehydrogenase / fumarate reductase [EC:1.3.5.1 1.3.5.4] [RN:R02164]	K00245	M00173	Reductive citrate cycle (Arnon-Buchanan cycle)	4,1	C00042	Succinate	C00122	Fumarate	1	0	0	0	0	0	0	0	0	0	0	0	0	0	0	0	0	1	0	0	0	0	0	0	0	1	0	0	0	0	0	0	1	0	0	0	0	0	0	0
1465	succinate dehydrogenase / fumarate reductase [EC:1.3.5.1 1.3.5.4] [RN:R02164]	K00246	M00173	Reductive citrate cycle (Arnon-Buchanan cycle)	4,1	C00042	Succinate	C00122	Fumarate	1	0	0	0	0	0	0	0	0	0	0	0	0	0	0	0	0	1	0	0	0	0	0	0	0	1	0	0	0	0	0	0	1	0	0	0	0	0	0	0
1466	succinate dehydrogenase / fumarate reductase [EC:1.3.5.1 1.3.5.4] [RN:R02164]	K00247	M00173	Reductive citrate cycle (Arnon-Buchanan cycle)	4,1	C00042	Succinate	C00122	Fumarate	0	0	0	0	0	0	0	0	0	0	0	0	0	0	0	0	0	1	0	0	0	0	0	0	0	1	0	0	0	0	0	0	0	0	0	0	0	0	0	0
1467	NADH-dependent fumarate reductase [EC:1.3.1.6] [RN:R00402]	K18556	M00173	Reductive citrate cycle (Arnon-Buchanan cycle)	4,2	C00042	Succinate	C00122	Fumarate	0	0	0	0	0	0	0	0	0	0	0	0	0	0	0	0	0	0	0	0	0	0	0	0	0	0	0	0	0	0	0	0	0	0	0	0	0	0	0	0
1468	NADH-dependent fumarate reductase [EC:1.3.1.6] [RN:R00402]	K18557	M00173	Reductive citrate cycle (Arnon-Buchanan cycle)	4,2	C00042	Succinate	C00122	Fumarate	0	0	0	0	0	0	0	0	0	0	0	0	0	0	0	0	0	0	0	0	0	0	0	0	0	0	0	0	0	0	0	0	0	0	0	0	0	0	0	0
1469	NADH-dependent fumarate reductase [EC:1.3.1.6] [RN:R00402]	K18558	M00173	Reductive citrate cycle (Arnon-Buchanan cycle)	4,2	C00042	Succinate	C00122	Fumarate	0	0	0	0	0	0	0	0	0	0	0	0	0	0	0	0	0	0	0	0	0	0	0	0	0	0	0	0	0	0	0	0	0	0	0	0	0	0	0	0
1470	NADH-dependent fumarate reductase [EC:1.3.1.6] [RN:R00402]	K18559	M00173	Reductive citrate cycle (Arnon-Buchanan cycle)	4,2	C00042	Succinate	C00122	Fumarate	0	0	0	0	0	0	0	0	0	0	0	0	0	0	0	0	0	0	0	0	0	0	0	0	0	0	0	0	0	0	0	0	0	0	0	0	0	0	0	0
1471	NADH-dependent fumarate reductase [EC:1.3.1.6] [RN:R00402]	K18560	M00173	Reductive citrate cycle (Arnon-Buchanan cycle)	4,2	C00042	Succinate	C00122	Fumarate	0	0	0	0	0	0	0	0	0	0	0	0	0	0	0	0	0	0	0	0	0	0	0	0	0	0	0	0	0	0	0	0	0	0	0	0	0	0	0	0
										1	1	0	1	0	0	1	0	0	1	1	1	1	0	1	1	0	1	1	1	1	0	1	0	0	1	1	1	0	0	0	1	1	1	0	0	1	1	0	0
1472	succinyl-CoA synthetase [EC:6.2.1.5] [RN:R00405]	K01902	M00173	Reductive citrate cycle (Arnon-Buchanan cycle)	5,0	C00091	Succinyl-CoA	C00042	Succinate	1	1	0	1	1	0	1	0	0	1	1	1	1	0	1	1	0	0	0	1	1	0	1	1	1	1	1	1	0	1	1	0	1	1	1	0	1	1	0	0
1473	succinyl-CoA synthetase [EC:6.2.1.5] [RN:R00405]	K01903	M00173	Reductive citrate cycle (Arnon-Buchanan cycle)	5,0	C00091	Succinyl-CoA	C00042	Succinate	1	1	0	1	1	0	1	0	0	1	1	1	1	0	1	1	0	0	0	1	1	0	1	1	0	1	1	1	0	1	0	0	1	1	1	0	1	1	0	0
										1	1	0	1	1	0	1	0	0	1	1	1	1	0	1	1	0	0	0	1	1	0	1	1	1	1	1	1	0	1	1	0	1	1	1	0	1	1	0	0
1474	2-oxoglutarate:ferredoxin oxidoreductase [EC:1.2.7.3] [RN:R01197]	K00174	M00173	Reductive citrate cycle (Arnon-Buchanan cycle)	6,0	C00026	2-Oxoglutarate	C00091	Succinyl-CoA	0	0	0	1	1	1	1	0	0	1	0	0	0	1	1	1	1	0	0	0	0	0	0	1	1	1	0	0	1	0	1	1	1	1	1	0	0	0	0	0
1475	2-oxoglutarate:ferredoxin oxidoreductase [EC:1.2.7.3] [RN:R01197]	K00175	M00173	Reductive citrate cycle (Arnon-Buchanan cycle)	6,0	C00026	2-Oxoglutarate	C00091	Succinyl-CoA	0	0	0	1	1	1	1	0	0	1	0	0	0	1	1	1	1	0	0	1	0	0	0	1	1	1	0	0	1	0	1	1	1	1	1	0	0	0	0	0
1476	2-oxoglutarate:ferredoxin oxidoreductase [EC:1.2.7.3] [RN:R01197]	K00177	M00173	Reductive citrate cycle (Arnon-Buchanan cycle)	6,0	C00026	2-Oxoglutarate	C00091	Succinyl-CoA	0	0	0	0	1	1	0	0	0	0	0	0	0	1	1	1	1	0	0	0	0	0	0	1	0	0	0	0	1	0	1	0	0	0	1	0	0	0	0	0
1477	2-oxoglutarate:ferredoxin oxidoreductase [EC:1.2.7.3] [RN:R01197]	K00176	M00173	Reductive citrate cycle (Arnon-Buchanan cycle)	6,0	C00026	2-Oxoglutarate	C00091	Succinyl-CoA	0	0	0	0	1	1	0	0	0	0	0	0	0	1	1	1	1	0	0	0	0	0	0	1	0	0	0	0	1	0	1	0	0	0	1	0	0	0	0	0
										0	0	0	1	1	1	1	0	0	1	0	0	0	1	1	1	1	0	0	1	0	0	0	1	1	1	0	0	1	0	1	1	1	1	1	0	0	0	0	0
1478	isocitrate dehydrogenase [EC:1.1.1.42] [RN:R00267]	K00031	M00173	Reductive citrate cycle (Arnon-Buchanan cycle)	7,0	C00311	Isocitrate	C00026	2-Oxoglutarate	1	1	1	1	1	1	1	1	1	1	1	1	1	0	0	0	1	1	1	1	1	0	1	1	0	1	1	1	0	1	1	0	1	0	0	1	0	0	0	0
1479	aconitate hydratase [EC:4.2.1.3] [RN:R01900 R01325]	K01681	M00173	Reductive citrate cycle (Arnon-Buchanan cycle)	8,0	C00158	Citrate	C00417	cis-Aconitate	1	1	1	1	1	1	1	1	0	1	1	1	0	0	1	0	1	1	1	0	1	1	1	1	1	1	1	1	0	0	0	1	1	0	0	0	1	1	0	1
1480	aconitate hydratase [EC:4.2.1.3] [RN:R01900 R01325]	K01682	M00173	Reductive citrate cycle (Arnon-Buchanan cycle)	8,1	C00158	Citrate	C00417	cis-Aconitate	0	0	0	0	0	0	0	0	0	0	0	0	0	0	0	0	0	0	0	0	0	0	0	0	0	0	0	0	0	0	0	0	0	0	0	0	0	0	0	0
										1	1	1	1	1	1	1	1	0	1	1	1	0	0	1	0	1	1	1	0	1	1	1	1	1	1	1	1	0	0	0	1	1	0	0	0	1	1	0	1
1481	ATP-citrate lyase [EC:2.3.3.8] [RN:R00352]	K15230	M00173	Reductive citrate cycle (Arnon-Buchanan cycle)	9,0	C00024	Acetyl-CoA	C00158	Citrate	0	0	0	0	0	1	0	0	0	0	0	0	0	0	0	0	0	0	0	0	0	0	0	0	0	0	0	0	0	0	0	0	0	0	0	0	0	0	0	0
1482	ATP-citrate lyase [EC:2.3.3.8] [RN:R00352]	K15231	M00173	Reductive citrate cycle (Arnon-Buchanan cycle)	9,0	C00024	Acetyl-CoA	C00158	Citrate	0	0	0	0	0	1	0	1	0	0	0	0	0	0	0	0	0	0	0	0	0	0	0	0	0	0	0	0	0	0	0	0	0	0	0	0	0	0	0	0
1483	citryl-CoA synthetase [EC:6.2.1.18] [RN:R01322]	K15232	M00173	Reductive citrate cycle (Arnon-Buchanan cycle)	9,1,0,0	C00566	(3S)-Citryl-CoA	C00158	Citrate	0	0	0	0	0	0	0	0	0	0	0	0	0	0	0	0	0	0	0	0	0	0	0	0	0	0	0	0	0	0	0	0	0	0	0	0	0	0	0	0
1484	citryl-CoA synthetase [EC:6.2.1.18] [RN:R01322]	K15233	M00173	Reductive citrate cycle (Arnon-Buchanan cycle)	9,1,0,0	C00566	(3S)-Citryl-CoA	C00158	Citrate	0	0	0	0	0	0	0	0	0	0	0	0	0	0	0	0	0	0	0	0	0	0	0	0	0	0	0	0	0	0	0	0	0	0	0	0	0	0	0	0
										0	0	0	0	0	1	0	1	0	0	0	0	0	0	0	0	0	0	0	0	0	0	0	0	0	0	0	0	0	0	0	0	0	0	0	0	0	0	0	0
1485	citryl-CoA lyase [EC:4.1.3.34] [RN:R00354]	K15234	M00173	Reductive citrate cycle (Arnon-Buchanan cycle)	9,1,1,0	C00036,C00024	Oxaloacetate,Acetyl-CoA	C00566	(3S)-Citryl-CoA	0	0	0	0	0	0	0	0	0	0	0	0	0	0	0	0	0	0	0	0	0	0	0	0	0	0	0	0	0	0	0	0	0	0	0	0	0	0	0	0
									rTCA	70%	62%	47%	85%	70%	62%	77%	54%	31%	85%	62%	70%	70%	31%	62%	47%	39%	31%	62%	70%	54%	24%	70%	54%	62%	62%	54%	62%	31%	39%	47%	31%	70%	54%	31%	31%	47%	39%	7%	31%
2019	carbon-monoxide dehydrogenase [EC:1.2.7.4] [RN:R07157]	K00198	M00377	Reductive acetyl-CoA pathway (Wood-Ljungdahl pathway)	0,0	C00237	CO	C00011	CO2	0	0	1	0	0	0	0	0	0	0	0	0	0	0	0	0	0	0	0	0	0	0	0	0	0	0	0	0	0	0	0	0	0	0	1	0	0	0	0	0
2020	formate dehydrogenase [EC:1.17.1.10] [RN:R00134]	K05299	M00377	Reductive acetyl-CoA pathway (Wood-Ljungdahl pathway)	1,0	C00058	Formate	C00011	CO2	0	0	0	0	1	0	0	0	0	0	0	0	0	0	0	1	0	0	0	0	0	0	0	0	0	0	0	0	0	0	0	0	0	0	0	0	0	0	0	0
2021	formate dehydrogenase [EC:1.17.1.10] [RN:R00134]	K15022	M00377	Reductive acetyl-CoA pathway (Wood-Ljungdahl pathway)	1,0	C00058	Formate	C00011	CO2	1	0	0	0	0	0	0	0	0	0	0	0	0	0	0	0	0	0	0	0	0	1	0	0	0	0	0	0	0	0	0	1	1	0	0	0	0	0	0	0
										1	0	0	0	1	0	0	0	0	0	0	0	0	0	0	1	0	0	0	0	0	1	0	0	0	0	0	0	0	0	0	1	1	0	0	0	0	0	0	0
2022	formate--tetrahydrofolate ligase [EC:6.3.4.3] [RN:R00943]	K01938	M00377	Reductive acetyl-CoA pathway (Wood-Ljungdahl pathway)	2,0	C00234	10-Formyltetrahydrofolate	C00058,C00101	Formate,Tetrahydrofolate	0	0	1	1	0	0	0	1	0	0	0	1	0	0	0	1	0	1	0	1	1	0	0	1	0	0	0	1	1	1	0	0	1	1	0	1	1	0	0	1
2023	methylenetetrahydrofolate dehydrogenase (NADP+) / methenyltetrahydrofolate cyclohydrolase [EC:1.5.1.5 3.5.4.9] [RN:R01655 R01220]	K01491	M00377	Reductive acetyl-CoA pathway (Wood-Ljungdahl pathway)	3,0	C00143	5,10-Methylenetetrahydrofolate	C00445	5,10-Methenyltetrahydrofolate	0	1	1	1	1	1	1	1	1	1	1	1	1	1	1	1	1	1	1	0	1	0	1	1	1	1	1	1	1	1	1	0	1	1	1	0	1	1	1	1
2024	methylenetetrahydrofolate reductase (NADPH) [EC:1.5.1.20] [RN:R07168]	K00297	M00377	Reductive acetyl-CoA pathway (Wood-Ljungdahl pathway)	4,0	C00440	5-Methyltetrahydrofolate	C00143	5,10-Methylenetetrahydrofolate	1	1	1	0	1	0	1	1	1	1	1	1	0	1	0	0	1	1	1	0	0	0	0	1	0	1	1	1	0	1	0	1	1	1	1	1	1	0	0	0
2025	5-methyltetrahydrofolate corrinoid/iron sulfur protein methyltransferase [EC:2.1.1.258] [RN:R02289]	K15023	M00377	Reductive acetyl-CoA pathway (Wood-Ljungdahl pathway)	5,0	C00101,C00024	Tetrahydrofolate,Acetyl-CoA	C00237,C00440	CO,5-Methyltetrahydrofolate	0	0	0	0	0	0	0	0	0	0	0	0	0	0	0	0	0	0	0	0	0	0	0	0	0	0	0	0	0	0	0	0	0	0	1	0	0	0	0	0
2026	acetyl-CoA synthase [EC:2.3.1.169] [RN:R08433]	K14138	M00377	Reductive acetyl-CoA pathway (Wood-Ljungdahl pathway)	6,0	C00101,C00024	Tetrahydrofolate,Acetyl-CoA	C00237,C00440	CO,5-Methyltetrahydrofolate	0	0	1	0	0	0	0	0	0	0	0	0	0	0	0	0	0	0	0	0	0	0	0	0	0	0	0	0	0	0	0	0	0	0	1	0	0	0	0	0
2027	acetyl-CoA decarbonylase/synthase complex [EC:2.3.1.-] [RN:R10243]	K00197	M00377	Reductive acetyl-CoA pathway (Wood-Ljungdahl pathway)	6,0	C00101,C00024	Tetrahydrofolate,Acetyl-CoA	C00237,C00440	CO,5-Methyltetrahydrofolate	0	0	1	0	0	0	0	0	0	0	0	0	0	0	0	0	0	0	0	0	0	0	0	0	0	0	0	0	0	0	0	0	0	0	1	0	0	0	0	0
2028	acetyl-CoA decarbonylase/synthase complex [EC:2.3.1.-] [RN:R10243]	K00194	M00377	Reductive acetyl-CoA pathway (Wood-Ljungdahl pathway)	6,0	C00101,C00024	Tetrahydrofolate,Acetyl-CoA	C00237,C00440	CO,5-Methyltetrahydrofolate	0	0	0	0	0	0	0	0	0	0	0	0	0	0	0	0	0	0	0	0	0	0	0	0	0	0	0	0	0	0	0	0	0	0	0	0	0	0	0	0
										0	0	1	0	0	0	0	0	0	0	0	0	0	0	0	0	0	0	0	0	0	0	0	0	0	0	0	0	0	0	0	0	0	0	1	0	0	0	0	0
									WLP	29%	29%	71%	29%	43%	14%	29%	43%	29%	29%	29%	43%	14%	29%	14%	43%	29%	43%	29%	14%	29%	14%	14%	43%	14%	29%	29%	43%	29%	43%	14%	29%	57%	43%	71%	29%	43%	14%	14%	29%
2126	respiratory nitrate reductase 1 [EC:1.7.99.-] [RN:R00798]	K00370	M00530	Dissimilatory nitrate reduction, nitrate => ammonia	0,0	C00088	Nitrite	C00244	Nitrate	0	0	0	0	0	0	0	0	0	0	0	0	0	0	0	0	0	0	1	0	0	1	0	0	0	0	0	0	0	0	0	0	1	0	0	0	1	0	0	0
2127	respiratory nitrate reductase 1 [EC:1.7.99.-] [RN:R00798]	K00371	M00530	Dissimilatory nitrate reduction, nitrate => ammonia	0,0	C00088	Nitrite	C00244	Nitrate	0	0	0	0	0	0	0	0	0	0	0	0	0	0	0	0	0	0	1	0	0	1	0	0	0	0	0	0	0	0	0	0	1	0	0	0	1	0	0	0
2128	respiratory nitrate reductase 1 [EC:1.7.99.-] [RN:R00798]	K00374	M00530	Dissimilatory nitrate reduction, nitrate => ammonia	0,0	C00088	Nitrite	C00244	Nitrate	0	0	0	0	0	0	0	0	0	0	0	0	0	0	0	0	0	0	1	0	0	1	0	0	0	0	0	0	0	0	0	0	1	0	0	0	1	0	0	0
2129	dissimilatory nitrate reductase [EC:1.7.99.-] [RN:R00798]	K02567	M00530	Dissimilatory nitrate reduction, nitrate => ammonia	0,1	C00088	Nitrite	C00244	Nitrate	0	1	0	0	0	0	0	0	0	0	0	1	0	0	1	0	0	0	0	0	0	0	1	0	0	0	0	0	0	0	0	0	0	0	0	0	0	0	0	0
2130	dissimilatory nitrate reductase [EC:1.7.99.-] [RN:R00798]	K02568	M00530	Dissimilatory nitrate reduction, nitrate => ammonia	0,1	C00088	Nitrite	C00244	Nitrate	0	1	0	0	0	0	0	0	0	0	0	1	0	0	0	0	0	0	0	0	0	0	0	0	0	0	0	0	0	0	0	0	0	0	0	0	0	0	0	0
										0	1	0	0	0	0	0	0	0	0	0	1	0	0	1	0	0	0	1	0	0	1	1	0	0	0	0	0	0	0	0	0	1	0	0	0	1	0	0	0
2131	respiratory nitrite reductase [EC:1.7.1.15] [RN:R00787]	K00362	M00530	Dissimilatory nitrate reduction, nitrate => ammonia	1,0	C00014	NH3	C00088	Nitrite	0	0	1	0	0	0	0	0	1	0	0	0	0	1	0	0	1	0	0	0	0	0	0	0	0	0	0	0	0	0	0	0	0	0	0	1	1	0	0	0
2132	respiratory nitrite reductase [EC:1.7.1.15] [RN:R00787]	K00363	M00530	Dissimilatory nitrate reduction, nitrate => ammonia	1,0	C00014	NH3	C00088	Nitrite	0	0	0	0	0	0	0	0	0	0	0	0	0	0	0	0	0	0	0	0	0	0	0	0	1	0	0	0	0	0	0	0	0	0	0	0	1	0	0	0
2133	respiratory nitrite reductase [EC:1.7.2.2] [RN:R05712]	K03385	M00530	Dissimilatory nitrate reduction, nitrate => ammonia	1,1	C00014	NH3	C00088	Nitrite	0	1	1	0	0	0	0	0	0	0	1	0	0	0	0	1	1	0	1	0	0	0	1	1	0	1	0	0	0	0	1	0	0	1	0	0	0	0	0	0
2134	respiratory nitrite reductase [EC:1.7.2.2] [RN:R05712]	K15876	M00530	Dissimilatory nitrate reduction, nitrate => ammonia	1,1	C00014	NH3	C00088	Nitrite	0	1	1	0	0	0	0	0	0	0	1	0	0	0	0	1	1	0	1	0	0	0	1	1	0	0	0	0	0	0	0	0	0	1	0	0	0	0	0	0
										0	1	1	0	0	0	0	0	1	0	1	0	0	1	0	1	1	0	1	0	0	0	1	1	1	1	0	0	0	0	1	0	0	1	0	1	1	0	0	0
									DNRA	0%	100%	50%	0%	0%	0%	0%	0%	50%	0%	50%	50%	0%	50%	50%	50%	50%	0%	100%	0%	0%	50%	100%	50%	50%	50%	0%	0%	0%	0%	50%	0%	50%	50%	0%	50%	100%	0%	0%	0%
2135	assimilatory nitrate reductase [EC:1.7.7.2] [RN:R00791]	K00367	M00531	Assimilatory nitrate reduction, nitrate => ammonia	0,0	C00088	Nitrite	C00244	Nitrate	0	0	0	0	0	0	0	0	0	0	0	0	0	0	0	0	0	0	0	0	0	0	0	0	0	0	0	0	0	0	0	0	0	0	0	0	0	0	0	0
2137	assimilatory nitrate reductase [EC:1.7.99.-] [RN:R00798]	K00372	M00531	Assimilatory nitrate reduction, nitrate => ammonia	0,2	C00088	Nitrite	C00244	Nitrate	0	0	0	0	0	0	0	0	0	0	0	0	0	0	0	0	0	0	0	0	0	0	0	0	1	0	0	0	0	0	0	0	0	0	0	0	1	0	0	0
2138	assimilatory nitrate reductase [EC:1.7.99.-] [RN:R00798]	K00360	M00531	Assimilatory nitrate reduction, nitrate => ammonia	0,2	C00088	Nitrite	C00244	Nitrate	0	0	0	0	0	0	0	0	0	0	0	0	0	0	0	0	0	0	0	0	0	0	0	0	0	0	0	0	0	0	0	0	0	0	0	0	0	0	0	0
										0	0	0	0	0	0	0	0	0	0	0	0	0	0	0	0	0	0	0	0	0	0	0	0	1	0	0	0	0	0	0	0	0	0	0	0	1	0	0	0
2139	assimilatory nitrite reductase [EC:1.7.7.1] [RN:R00790]	K00366	M00531	Assimilatory nitrate reduction, nitrate => ammonia	1,0	C00014	NH3	C00088	Nitrite	0	0	0	0	0	0	0	0	1	0	0	0	0	0	0	0	0	0	0	1	0	0	0	0	1	0	0	0	0	0	0	0	0	0	0	1	0	1	0	0
									ASS. NO3- RED.	0%	0%	0%	0%	0%	0%	0%	0%	50%	0%	0%	0%	0%	0%	0%	0%	0%	0%	0%	50%	0%	0%	0%	0%	100%	0%	0%	0%	0%	0%	0%	0%	0%	0%	0%	50%	50%	50%	0%	0%
2468	soxA; sulfur-oxidizing protein SoxA	K17222	M00595	Thiosulfate oxidation by SOX complex, thiosulfate => sulfate	0,0	C00059	Sulfate	C00320	Thiosulfate	0	0	0	0	0	0	0	0	0	0	0	0	0	0	0	0	0	0	0	0	0	1	0	0	0	0	0	0	0	0	0	0	0	0	0	0	0	0	0	0
2469	soxX; sulfur-oxidizing protein SoxX	K17223	M00595	Thiosulfate oxidation by SOX complex, thiosulfate => sulfate	0,0	C00059	Sulfate	C00320	Thiosulfate	0	0	0	0	0	0	0	0	0	0	0	0	0	0	0	0	0	0	0	0	0	1	0	0	0	0	0	0	0	0	0	0	1	0	0	0	0	0	0	0
2470	soxB; sulfur-oxidizing protein SoxB	K17224	M00595	Thiosulfate oxidation by SOX complex, thiosulfate => sulfate	0,0	C00059	Sulfate	C00320	Thiosulfate	1	0	0	0	0	0	0	0	0	0	0	0	0	0	0	0	0	0	0	0	0	0	0	0	0	0	0	0	0	0	0	0	0	0	0	0	0	0	0	0
2471	soxC; S-disulfanyl-L-cysteine oxidoreductase SoxC [EC:1.8.2.6]	K17225	M00595	Thiosulfate oxidation by SOX complex, thiosulfate => sulfate	0,0	C00059	Sulfate	C00320	Thiosulfate	0	0	0	0	0	0	0	0	0	0	0	0	0	0	0	0	0	0	0	0	0	0	0	0	0	0	0	0	0	0	0	0	0	0	0	0	1	0	0	0
2472	soxD; S-disulfanyl-L-cysteine oxidoreductase SoxD [EC:1.8.2.6]	K22622	M00595	Thiosulfate oxidation by SOX complex, thiosulfate => sulfate	0,0	C00059	Sulfate	C00320	Thiosulfate	0	0	0	0	0	0	0	0	0	0	0	0	0	0	0	0	0	0	0	0	0	0	0	0	0	0	0	0	0	0	0	0	0	0	0	0	1	0	0	0
2473	soxY; sulfur-oxidizing protein SoxY	K17226	M00595	Thiosulfate oxidation by SOX complex, thiosulfate => sulfate	0,0	C00059	Sulfate	C00320	Thiosulfate	0	0	0	0	0	0	0	0	0	0	0	0	0	0	0	0	0	0	0	0	0	1	0	0	0	0	0	0	0	0	0	0	0	0	0	0	1	0	0	0
2474	soxZ; sulfur-oxidizing protein SoxZ	K17227	M00595	Thiosulfate oxidation by SOX complex, thiosulfate => sulfate	0,0	C00059	Sulfate	C00320	Thiosulfate	0	0	0	0	0	0	0	0	0	0	0	0	0	0	0	0	0	0	0	0	0	0	0	0	0	0	0	0	0	0	0	0	0	0	0	0	0	0	0	0
2475	sulfate adenylyltransferase [EC:2.7.7.4] [RN:R00529]	K00956	M00596	Dissimilatory sulfate reduction, sulfate => H2S	0,0	C00224	Adenylyl sulfate	C00059	Sulfate	0	0	0	0	0	0	0	0	0	0	0	0	0	0	0	0	0	0	0	0	0	0	0	1	0	1	0	1	0	1	0	0	0	1	0	0	0	0	0	0
2476	sulfate adenylyltransferase [EC:2.7.7.4] [RN:R00529]	K00957	M00596	Dissimilatory sulfate reduction, sulfate => H2S	0,0	C00224	Adenylyl sulfate	C00059	Sulfate	0	0	1	1	0	0	1	1	1	0	0	0	0	0	0	0	0	0	1	0	0	0	1	1	0	1	0	1	0	1	0	0	1	1	0	0	0	1	0	1
2477	sulfate adenylyltransferase [EC:2.7.7.4] [RN:R00529]	K00958	M00596	Dissimilatory sulfate reduction, sulfate => H2S	0,1	C00224	Adenylyl sulfate	C00059	Sulfate	1	1	0	0	1	0	0	0	0	0	1	0	0	0	0	0	0	0	0	0	0	0	0	0	0	0	1	0	0	0	0	1	0	0	1	0	1	0	0	0
										1	1	1	1	1	0	1	1	1	0	1	0	0	0	0	0	0	0	1	0	0	0	1	1	0	1	1	1	0	1	0	1	1	1	1	0	1	1	0	1
2478	adenylylsulfate reductase [EC:1.8.99.2] [RN:R08553]	K00394	M00596	Dissimilatory sulfate reduction, sulfate => H2S	1,0	C00094	Sulfite	C00224	Adenylyl sulfate	1	0	0	0	1	0	0	0	0	0	0	0	0	0	0	0	0	0	0	0	0	0	0	0	0	0	0	0	0	0	0	0	0	0	0	0	0	0	0	0
2479	adenylylsulfate reductase [EC:1.8.99.2] [RN:R08553]	K00395	M00596	Dissimilatory sulfate reduction, sulfate => H2S	1,0	C00094	Sulfite	C00224	Adenylyl sulfate	1	0	0	0	1	1	0	0	0	0	0	0	0	0	0	0	0	0	0	0	0	0	0	0	0	0	0	0	0	0	0	0	0	0	0	0	0	0	0	0
										1	0	0	0	1	1	0	0	0	0	0	0	0	0	0	0	0	0	0	0	0	0	0	0	0	0	0	0	0	0	0	0	0	0	0	0	0	0	0	0
2480	sulfite reductase, dissimilatory-type [EC:1.8.99.5] [RN:R00861]	K11180	M00596	Dissimilatory sulfate reduction, sulfate => H2S	2,0	C00283	Hydrogen sulfide	C00094	Sulfite	0	0	0	0	0	0	0	0	0	0	0	0	0	0	0	0	0	0	0	0	0	0	0	0	0	0	0	0	0	0	0	0	0	0	0	0	0	0	0	0
2481	sulfite reductase, dissimilatory-type [EC:1.8.99.5] [RN:R00861]	K11181	M00596	Dissimilatory sulfate reduction, sulfate => H2S	2,0	C00283	Hydrogen sulfide	C00094	Sulfite	0	0	0	0	0	0	0	0	0	0	0	0	0	0	0	0	0	0	0	0	0	0	0	0	0	0	0	0	0	0	0	0	0	0	0	0	0	0	0	0
										0	0	0	0	0	0	0	0	0	0	0	0	0	0	0	0	0	0	0	0	0	0	0	0	0	0	0	0	0	0	0	0	0	0	0	0	0	0	0	0
									DISS. SO4+ RED.	66%	33%	33%	33%	66%	33%	33%	33%	33%	0%	33%	0%	0%	0%	0%	0%	0%	0%	33%	0%	0%	0%	33%	33%	0%	33%	33%	33%	0%	33%	0%	33%	33%	33%	33%	0%	33%	33%	0%	33%
2482	pufL; photosynthetic reaction center L subunit	K08928	M00597	Anoxygenic photosystem II	0,0					0	0	0	0	0	0	0	0	0	0	0	0	0	0	0	0	0	0	0	0	1	0	0	0	0	0	0	0	0	0	0	0	0	0	0	0	0	0	0	0
2483	pufM; photosynthetic reaction center M subunit	K08929	M00597	Anoxygenic photosystem II	0,0					0	0	0	0	0	0	0	0	0	0	0	0	0	0	0	0	0	0	0	0	1	0	0	0	0	0	0	0	0	0	0	0	0	0	0	0	0	0	0	0
2484	pscA; photosystem P840 reaction center large subunit	K08940	M00598	Anoxygenic photosystem I	0,0					0	0	0	0	0	0	0	0	0	0	0	0	0	0	0	0	0	0	0	0	0	0	0	0	0	0	0	0	0	0	0	0	0	0	0	0	0	0	0	0
2485	pscB; photosystem P840 reaction center iron-sulfur protein	K08941	M00598	Anoxygenic photosystem I	0,0					0	0	0	0	0	0	0	0	0	0	0	0	0	0	0	0	0	0	0	0	0	0	0	0	0	0	0	0	0	0	0	0	0	0	0	0	0	0	0	0
2486	pscC; photosystem P840 reaction center cytochrome c551	K08942	M00598	Anoxygenic photosystem I	0,0					0	0	0	0	0	0	0	0	0	0	0	0	0	0	0	0	0	0	0	0	0	0	0	0	0	0	0	0	0	0	0	0	0	0	0	0	0	0	0	0
2487	pscD; photosystem P840 reaction center protein PscD	K08943	M00598	Anoxygenic photosystem I	0,0					0	0	0	0	0	0	0	0	0	0	0	0	0	0	0	0	0	0	0	0	0	0	0	0	0	0	0	0	0	0	0	0	0	0	0	0	0	0	0	0
2921	nitrite oxidoreductase [EC:1.7.99.4] [RN:R00798]	K00370	M00804	Complete nitrification, comammox, ammonia => nitrite => nitrate	2,0	C00244	Nitrate	C00088	Nitrite	0	0	0	0	0	0	0	0	0	0	0	0	0	0	0	0	0	0	1	0	0	1	0	0	0	0	0	0	0	0	0	0	1	0	0	0	1	0	0	0
2922	nitrite oxidoreductase [EC:1.7.99.4] [RN:R00798]	K00371	M00804	Complete nitrification, comammox, ammonia => nitrite => nitrate	2,0	C00244	Nitrate	C00088	Nitrite	0	0	0	0	0	0	0	0	0	0	0	0	0	0	0	0	0	0	1	0	0	1	0	0	0	0	0	0	0	0	0	0	1	0	0	0	1	0	0	0
									NITRIFICATION	0%	0%	0%	0%	0%	0%	0%	0%	0%	0%	0%	0%	0%	0%	0%	0%	0%	0%	100%	0%	0%	100%	0%	0%	0%	0%	0%	0%	0%	0%	0%	0%	100%	0%	0%	0%	100%	0%	0%	0%
[truncated: 291 more columns]

## Sheet: Pathways completeness
MAGs	BIALITE_bin330	BIALITE_bin1	BIALITE_bin118	BIALITE_bin144	BIALITE_bin145	BIALITE_bin157	BIALITE_bin205	BIALITE_bin24	BIALITE_bin250	BIALITE_bin26	BIALITE_bin266	BIALITE_bin283	BIALITE_bin290	BIALITE_bin292	BIALITE_bin314	BIALITE_bin37	BIALITE_bin50	BIALITE_bin53	BIALITE_bin62	BIALITE_bin74
MAGs completeness	94.67	53.45	50	73.54	79.7	50	85.49	60.38	59.03	88.27	71.03	58.76	58.88	96.6	63.45	82.35	94.51	84.36	78.1	81.82
CBB % COMPLETENESS	100	50	75	100	50	25	75	75	100	100	25	25	75	100	25	50	100	50	50	100
67.5	av.
29.3571	stdev.
MAGs	BIALITE_bin255	BIALITE_bin309	BIALITE_bin100	BIALITE_bin13	BIALITE_bin135	BIALITE_bin139	BIALITE_bin186	BIALITE_bin201	BIALITE_bin21	BIALITE_bin218	BIALITE_bin253	BIALITE_bin286	BIALITE_bin324	BIALITE_bin36	BIALITE_bin43	BIALITE_bin44	BIALITE_bin45	BIALITE_bin46	BIALITE_bin80
MAGs completeness	87.11	81.54	96.56	54.7	68.06	87.6	96.77	62.5	87.42	71.06	60.35	59.97	50.14	67.86	75	63.31	87.9	87.08	91.61
WLP % COMPLETENESS	85	85	71	71	71	85	57	71	100	71	57	100	71	85	100	71	57	85	85
77.7895	av.
13.7662	stdev.
MAGs	BIALITE_bin103	BIALITE_bin105	BIALITE_bin230	BIALITE_bin65	BIALITE_bin96	BIALITE_bin99
MAGs completeness	61.16	90.8	91.62	87.46	78.53	92.8
rTCA % COMPLETENESS	62	54	85	77	62	54
65.6667	av.
12.6596	stdev.
