# Supplementary material for: Chemosynthesis enhances net primary production and nutrient cycling in a hypersaline microbial mat
Source: ISME J. 2025 Jun 9;19(1):wraf117. doi: 10.1093/ismejo/wraf117 (PMC12218205; doi:10.1093/ismejo/wraf117)
Supplement: Supp_Data_7_-_mcrA_stats [file supp_data_7_-_mcra_stats.xlsx]

## Sheet: mcra_sample1
Query sequence ID	Subject title	Percentage identity	Alignment length	Query start	Query end	Subject start	Subject end	Expect value	Bit score	Query coverage of the HSP	Subject coverage of the HSP	Subject length
A00119:868:H73YLDRX3:2:2134:1940:6136	McrA-WP_091936029.1 - Methanolobus profundi (Reductive)	100	49	148	2	158	206	1.7e-21	100.9	98	8.6	0.582751
A00119:868:H73YLDRX3:2:2134:3414:6872	McrA-WP_091936029.1 - Methanolobus profundi (Reductive)	100	49	148	2	158	206	1.7e-21	100.9	98	8.6	0.582751
A00119:868:H73YLDRX3:2:2141:20066:4210	McrA-WP_094228242.1 - Methanolobus psychrotolerans (Reductive)	100	49	149	3	478	526	7.4e-22	102.1	98	8.6	0.582751
A00119:868:H73YLDRX3:2:2160:9815:16736	McrA-WP_013037080.1 - Methanohalophilus mahii (Reductive)	100	49	149	3	135	183	6.7e-23	105.5	98	8.6	0.581734
A00119:868:H73YLDRX3:2:2267:27751:8876	McrA-WP_013037080.1 - Methanohalophilus mahii (Reductive)	100	49	149	3	79	127	3e-23	106.7	98	8.6	0.581734
A00119:868:H73YLDRX3:2:2270:13476:3380	McrA-WP_013037080.1 - Methanohalophilus mahii (Reductive)	100	49	148	2	481	529	1.5e-22	104.4	99.3	8.6	0.581734
A00119:868:H73YLDRX3:2:2138:22263:16438	McrA-WP_013037080.1 - Methanohalophilus mahii (Reductive)	100	48	2	145	142	189	1.1e-22	104.8	99.3	8.4	0.581734
A00119:868:H73YLDRX3:2:2115:16197:25254	McrA-WP_023845930.1 - Methanolobus tindarius (Reductive)	98	49	148	2	72	120	3e-23	106.7	98	8.6	0.582751
A00119:868:H73YLDRX3:2:2228:15393:8985	McrA-WP_013037080.1 - Methanohalophilus mahii (Reductive)	98	49	2	148	140	188	1.1e-22	104.8	98	8.6	0.581734
A00119:868:H73YLDRX3:2:2255:29197:11694	McrA-WP_015052760.1 - Methanolobus psychrophilus (Reductive)	95.9	49	149	3	225	273	9.1e-20	95.1	98	8.6	0.582751
A00119:868:H73YLDRX3:2:2273:13458:25989	McrA-WP_013898158.1 - Methanosalsum zhilinae (Reductive)	95.9	49	2	148	333	381	2.8e-21	100.1	98	8.6	0.582751
A00119:868:H73YLDRX3:2:2178:19759:18771	McrA-WP_023845930.1 - Methanolobus tindarius (Reductive)	92	50	150	1	516	565	2.8e-21	100.1	100	8.7	0.582751
A00119:868:H73YLDRX3:2:2257:32127:27946	McrA-WP_023845930.1 - Methanolobus tindarius (Reductive)	88	50	150	1	13	62	1.2e-19	94.7	100	8.7	0.582751
A00119:868:H73YLDRX3:2:2235:6162:32236	McrA-WP_023845930.1 - Methanolobus tindarius (Reductive)	87.8	49	149	3	21	69	1.2e-19	94.7	98	8.6	0.582751
A00119:868:H73YLDRX3:2:2235:6316:33974	McrA-WP_023845930.1 - Methanolobus tindarius (Reductive)	87.8	49	149	3	21	69	1.2e-19	94.7	98	8.6	0.582751
A00119:868:H73YLDRX3:2:2126:27751:36996	McrA-WP_082662427.1 - Candidatus Methanomethylophilus sp. 1R26 (Reductive)	60	50	1	150	83	132	2.4e-12	70.5	100	6.1	0.4095
A00119:868:H73YLDRX3:2:2107:28791:31688	McrA-WP_082662427.1 - Candidatus Methanomethylophilus sp. 1R26 (Reductive)	57.8	45	1	135	96	140	3.2e-09	60.1	90	5.5	0.4095

## Sheet: mcra_sample2
Query sequence ID	Subject title	Percentage identity	Alignment length	Query start	Query end	Subject start	Subject end	Expect value	Bit score	Query coverage of the HSP	Subject coverage of the HSP	Subject length
A00119:868:H73YLDRX3:2:2105:13367:12555	McrA-WP_013037080.1 - Methanohalophilus mahii (Reductive)	100	49	148	2	407	455	1.8e-20	97.4	98	8.6	0.581734
A00119:868:H73YLDRX3:2:2133:31403:33426	McrA-WP_013037080.1 - Methanohalophilus mahii (Reductive)	100	46	139	2	38	83	2.6e-21	100.1	99.3	8	0.581734
A00119:868:H73YLDRX3:2:2148:10583:7294	McrA-WP_013037080.1 - Methanohalophilus mahii (Reductive)	100	47	3	143	518	564	3.2e-22	103.2	97.9	8.2	0.581734
A00119:868:H73YLDRX3:2:2223:7735:34679	McrA-WP_013037080.1 - Methanohalophilus mahii (Reductive)	100	49	3	149	288	336	2.3e-23	107.1	98	8.6	0.581734
A00119:868:H73YLDRX3:2:2241:24496:18771	McrA-WP_013037080.1 - Methanohalophilus mahii (Reductive)	100	49	148	2	37	85	1.8e-23	107.5	98	8.6	0.581734
A00119:868:H73YLDRX3:2:2246:1199:9361	McrA-WP_013037080.1 - Methanohalophilus mahii (Reductive)	100	50	1	150	263	312	2.2e-21	100.5	100	8.7	0.581734
A00119:868:H73YLDRX3:2:2260:21070:2002	McrA-WP_013037080.1 - Methanohalophilus mahii (Reductive)	100	50	150	1	283	332	1.8e-23	107.5	100	8.7	0.581734
A00119:868:H73YLDRX3:2:2102:17390:10598	McrA-WP_013037080.1 - Methanohalophilus mahii (Reductive)	100	42	3	128	524	565	8.7e-19	91.7	96.9	7.3	0.581734
A00119:868:H73YLDRX3:2:2113:15148:31172	McrA-WP_013037080.1 - Methanohalophilus mahii (Reductive)	100	50	150	1	321	370	3.9e-23	106.3	100	8.7	0.581734
A00119:868:H73YLDRX3:2:2125:3974:20431	McrA-WP_072359425.1 - Methanohalophilus portucalensis (Reductive)	100	50	150	1	192	241	2.8e-21	100.1	100	8.7	0.581734
A00119:868:H73YLDRX3:2:2125:4526:22294	McrA-WP_072359425.1 - Methanohalophilus portucalensis (Reductive)	100	50	150	1	192	241	2.8e-21	100.1	100	8.7	0.581734
A00119:868:H73YLDRX3:2:2126:2275:5901	McrA-WP_072359425.1 - Methanohalophilus portucalensis (Reductive)	100	49	3	149	75	123	1e-23	108.2	98	8.6	0.581734
A00119:868:H73YLDRX3:2:2135:28248:17190	McrA-WP_013037080.1 - Methanohalophilus mahii (Reductive)	100	49	3	149	512	560	9.7e-22	101.7	98	8.6	0.581734
A00119:868:H73YLDRX3:2:2136:3848:24251	McrA-WP_013037080.1 - Methanohalophilus mahii (Reductive)	100	49	148	2	279	327	4.4e-22	102.8	98	8.6	0.581734
A00119:868:H73YLDRX3:2:2136:4734:25128	McrA-WP_013037080.1 - Methanohalophilus mahii (Reductive)	100	49	148	2	279	327	4.4e-22	102.8	98	8.6	0.581734
A00119:868:H73YLDRX3:2:2155:6063:26240	McrA-WP_013037080.1 - Methanohalophilus mahii (Reductive)	100	49	3	149	464	512	2.1e-24	110.5	98	8.6	0.581734
A00119:868:H73YLDRX3:2:2167:10357:11475	McrA-WP_094228242.1 - Methanolobus psychrotolerans (Reductive)	100	50	1	150	475	524	1.5e-22	104.4	100	8.7	0.582751
A00119:868:H73YLDRX3:2:2207:1289:33348	McrA-WP_072359425.1 - Methanohalophilus portucalensis (Reductive)	100	42	24	149	369	410	4.1e-17	86.3	84.6	7.3	0.581734
A00119:868:H73YLDRX3:2:2207:1488:34131	McrA-WP_072359425.1 - Methanohalophilus portucalensis (Reductive)	100	37	24	134	369	405	3.9e-14	76.3	82.8	6.5	0.581734
A00119:868:H73YLDRX3:2:2220:8847:12367	McrA-WP_072359425.1 - Methanohalophilus portucalensis (Reductive)	100	49	149	3	200	248	1.3e-21	101.3	98	8.6	0.581734
A00119:868:H73YLDRX3:2:2239:25283:16877	McrA-WP_013037080.1 - Methanohalophilus mahii (Reductive)	100	50	1	150	72	121	4.2e-25	112.8	100	8.7	0.581734
A00119:868:H73YLDRX3:2:2269:17770:12696	McrA-WP_013037080.1 - Methanohalophilus mahii (Reductive)	100	49	149	3	122	170	9.7e-22	101.7	98	8.6	0.581734
A00119:868:H73YLDRX3:2:2269:17553:13322	McrA-WP_013037080.1 - Methanohalophilus mahii (Reductive)	100	49	149	3	122	170	9.7e-22	101.7	98	8.6	0.581734
A00119:868:H73YLDRX3:2:2272:28230:22921	McrA-WP_013037080.1 - Methanohalophilus mahii (Reductive)	100	47	148	8	527	573	2.8e-21	100.1	94	8.2	0.581734
A00119:868:H73YLDRX3:2:2116:8477:17112	McrA-WP_013037080.1 - Methanohalophilus mahii (Reductive)	100	50	150	1	439	488	4.2e-25	112.8	100	8.7	0.581734
A00119:868:H73YLDRX3:2:2140:17327:1626	McrA-WP_013037080.1 - Methanohalophilus mahii (Reductive)	100	49	148	2	124	172	3.3e-22	103.2	98	8.6	0.581734
A00119:868:H73YLDRX3:2:2169:6090:23312	McrA-WP_013037080.1 - Methanohalophilus mahii (Reductive)	100	49	148	2	162	210	2.2e-21	100.5	98	8.6	0.581734
A00119:868:H73YLDRX3:2:2204:2944:36902	McrA-WP_072560206.1 - Methanohalophilus halophilus (Reductive)	100	50	1	150	498	547	6.7e-23	105.5	100	8.7	0.581734
A00119:868:H73YLDRX3:2:2230:7328:4382	McrA-WP_013037080.1 - Methanohalophilus mahii (Reductive)	100	49	148	2	68	116	2.7e-24	110.2	98	8.6	0.581734
A00119:868:H73YLDRX3:2:2239:28962:21527	McrA-WP_013037080.1 - Methanohalophilus mahii (Reductive)	100	50	150	1	257	306	2.2e-21	100.5	100	8.7	0.581734
A00119:868:H73YLDRX3:2:2245:9100:18223	McrA-WP_072359425.1 - Methanohalophilus portucalensis (Reductive)	100	44	18	149	1	44	1.2e-19	94.7	88	7.7	0.581734
A00119:868:H73YLDRX3:2:2248:9824:2566	McrA-WP_072560206.1 - Methanohalophilus halophilus (Reductive)	100	50	1	150	518	567	1.4e-23	107.8	100	8.7	0.581734
A00119:868:H73YLDRX3:2:2165:7699:28416	McrA-WP_096712228.1 - Methanohalophilus euhalobius (Reductive)	98	50	150	1	370	419	1.1e-22	104.8	100	8.7	0.581734
A00119:868:H73YLDRX3:2:2262:4734:24815	McrA-WP_013037080.1 - Methanohalophilus mahii (Reductive)	98	49	2	148	441	489	3e-23	106.7	98	8.6	0.581734
A00119:868:H73YLDRX3:2:2221:11424:10191	McrA-WP_013037080.1 - Methanohalophilus mahii (Reductive)	98	50	1	150	516	565	2.3e-23	107.1	100	8.7	0.581734
A00119:868:H73YLDRX3:2:2276:7898:10535	McrA-WP_013037080.1 - Methanohalophilus mahii (Reductive)	98	49	148	2	37	85	2.3e-23	107.1	98	8.6	0.581734
A00119:868:H73YLDRX3:2:2112:18521:25958	McrA-WP_013037080.1 - Methanohalophilus mahii (Reductive)	97.7	44	18	149	1	44	4.5e-19	92.8	88	7.7	0.581734
A00119:868:H73YLDRX3:2:2125:1669:27461	McrA-WP_013037080.1 - Methanohalophilus mahii (Reductive)	97.7	43	21	149	324	366	4.5e-19	92.8	86	7.5	0.581734
A00119:868:H73YLDRX3:2:2152:13783:13808	McrA-WP_013037080.1 - Methanohalophilus mahii (Reductive)	96	50	1	150	431	480	1.3e-21	101.3	100	8.7	0.581734
A00119:868:H73YLDRX3:2:2213:23547:28870	McrA-WP_013037080.1 - Methanohalophilus mahii (Reductive)	96	50	1	150	22	71	1.1e-22	104.8	100	8.7	0.581734
A00119:868:H73YLDRX3:2:2224:4960:33254	McrA-WP_013037080.1 - Methanohalophilus mahii (Reductive)	96	50	150	1	12	61	3.9e-23	106.3	100	8.7	0.581734
A00119:868:H73YLDRX3:2:2131:9109:14544	McrA-WP_013037080.1 - Methanohalophilus mahii (Reductive)	95.9	49	148	2	425	473	5.9e-19	92.4	98	8.6	0.581734
A00119:868:H73YLDRX3:2:2108:11957:17033	McrA-WP_094228242.1 - Methanolobus psychrotolerans (Reductive)	95.9	49	149	3	164	212	3.1e-20	96.7	98	8.6	0.582751
A00119:868:H73YLDRX3:2:2253:1289:31313	McrA-WP_013037080.1 - Methanohalophilus mahii (Reductive)	95.9	49	3	149	426	474	2.6e-19	93.6	98	8.6	0.581734
A00119:868:H73YLDRX3:2:2267:14660:31735	McrA-WP_094228242.1 - Methanolobus psychrotolerans (Reductive)	95.9	49	148	2	86	134	2.8e-21	100.1	98	8.6	0.582751
A00119:868:H73YLDRX3:2:2247:1606:14262	McrA-WP_094228242.1 - Methanolobus psychrotolerans (Reductive)	95.3	43	131	3	179	221	3.1e-16	83.2	96.3	7.5	0.582751
A00119:868:H73YLDRX3:2:2243:28411:15060	McrA-WP_091708234.1 - Methanolobus vulcani (Reductive)	93.9	49	3	149	505	553	7e-20	95.5	98	8.6	0.582751
A00119:868:H73YLDRX3:2:2234:8124:10927	McrA-WP_013037080.1 - Methanohalophilus mahii (Reductive)	93.3	45	149	15	118	162	1e-18	91.7	90	7.9	0.581734
A00119:868:H73YLDRX3:2:2215:3658:18537	McrA-WP_023845930.1 - Methanolobus tindarius (Reductive)	92.5	40	122	3	1	40	5.2e-15	79.3	80	7	0.582751
A00119:868:H73YLDRX3:2:2277:28492:30953	McrA-WP_023845930.1 - Methanolobus tindarius (Reductive)	92	50	1	150	520	569	9.7e-22	101.7	100	8.7	0.582751
A00119:868:H73YLDRX3:2:2136:8269:11459	McrA-WP_023845930.1 - Methanolobus tindarius (Reductive)	92	50	1	150	508	557	1.4e-20	97.8	100	8.7	0.582751
A00119:868:H73YLDRX3:2:2234:9381:12258	McrA-WP_013037080.1 - Methanohalophilus mahii (Reductive)	91.1	45	149	15	118	162	1.1e-17	88.2	90	7.9	0.581734
A00119:868:H73YLDRX3:2:2152:6497:27305	McrA-WP_048134048.1 - Candidatus Methanomassiliicoccus intestinalis (Reductive)	80	50	1	150	166	215	6.1e-16	82.4	100	9	0.602773
A00119:868:H73YLDRX3:2:2136:13132:34914	McrA-WP_015504293.1 - Candidatus Methanomethylophilus alvus (Reductive)	79.6	49	2	148	491	539	1e-15	81.6	98	8.8	0.601685
A00119:868:H73YLDRX3:2:2123:17128:27993	McrA-WP_082662427.1 - Candidatus Methanomethylophilus sp. 1R26 (Reductive)	76.6	47	143	3	54	100	9.4e-17	85.1	94	5.8	0.4095
A00119:868:H73YLDRX3:2:2104:15673:23688	McrA-WP_019176774.1 - Methanomassiliicoccus luminyensis (Reductive)	75.5	49	2	148	17	65	4.2e-17	86.3	98	8.8	0.601685
A00119:868:H73YLDRX3:2:2249:30517:5525	McrA-WP_082662427.1 - Candidatus Methanomethylophilus sp. 1R26 (Reductive)	69.6	46	5	142	203	248	9.7e-11	65.1	95.8	5.7	0.4095
A00119:868:H73YLDRX3:2:2247:28076:19272	McrA-WP_082662427.1 - Candidatus Methanomethylophilus sp. 1R26 (Reductive)	68	50	150	1	43	92	9.4e-17	85.1	100	6.1	0.4095
A00119:868:H73YLDRX3:2:2167:5068:35196	McrA-WP_082662427.1 - Candidatus Methanomethylophilus sp. 1R26 (Reductive)	67.3	49	148	2	46	94	5.7e-14	75.9	98	6	0.4095
A00119:868:H73YLDRX3:2:2157:31964:9439	McrA-WP_082662427.1 - Candidatus Methanomethylophilus sp. 1R26 (Reductive)	65.9	41	11	133	29	69	1.4e-11	67.8	91.8	5	0.4095
A00119:868:H73YLDRX3:2:2138:1172:23343	McrA-WP_082662427.1 - Candidatus Methanomethylophilus sp. 1R26 (Reductive)	63.3	49	3	149	59	107	7e-12	68.9	98	6	0.4095
A00119:868:H73YLDRX3:2:2251:5321:22075	McrA-WP_082662427.1 - Candidatus Methanomethylophilus sp. 1R26 (Reductive)	60	50	150	1	75	124	4.5e-11	66.2	100	6.1	0.4095
A00119:868:H73YLDRX3:2:2211:20528:29778	McrA-WP_082662427.1 - Candidatus Methanomethylophilus sp. 1R26 (Reductive)	60	50	1	150	75	124	4.5e-11	66.2	100	6.1	0.4095
A00119:868:H73YLDRX3:2:2116:3459:21386	McrA-WP_082662427.1 - Candidatus Methanomethylophilus sp. 1R26 (Reductive)	59.2	49	148	2	116	164	5.9e-11	65.9	98	6	0.4095
A00119:868:H73YLDRX3:2:2242:8757:21480	McrA-WP_082662427.1 - Candidatus Methanomethylophilus sp. 1R26 (Reductive)	59.2	49	1	147	116	164	5.9e-11	65.9	98	6	0.4095
A00119:868:H73YLDRX3:2:2268:20862:31234	McrA-WP_082662427.1 - Candidatus Methanomethylophilus sp. 1R26 (Reductive)	59.2	49	2	148	92	140	4.5e-11	66.2	98	6	0.4095
A00119:868:H73YLDRX3:2:2240:8612:13902	McrA-WP_082662427.1 - Candidatus Methanomethylophilus sp. 1R26 (Reductive)	58.3	48	145	2	71	118	8.5e-10	62	96	5.9	0.4095
A00119:868:H73YLDRX3:2:2261:31665:9236	McrA-WP_082662427.1 - Candidatus Methanomethylophilus sp. 1R26 (Reductive)	57.1	49	149	3	67	115	8.5e-10	62	98	6	0.4095
A00119:868:H73YLDRX3:2:2251:17517:7247	McrA-WP_082662427.1 - Candidatus Methanomethylophilus sp. 1R26 (Reductive)	52.2	46	150	13	134	179	3e-07	53.5	92	5.7	0.4095

## Sheet: mcra_sample3
Query sequence ID	Subject title	Percentage identity	Alignment length	Query start	Query end	Subject start	Subject end	Expect value	Bit score	Query coverage of the HSP	Subject coverage of the HSP	Subject length
A00119:868:H73YLDRX3:2:2169:3341:31203	McrA-WP_082662427.1 - Candidatus Methanomethylophilus sp. 1R26 (Reductive)	51.1	45	150	16	135	179	1.5e-06	51.2	90	5.5	0.4095
A00119:868:H73YLDRX3:2:2234:1154:16235	McrA-WP_082662427.1 - Candidatus Methanomethylophilus sp. 1R26 (Reductive)	55.1	49	148	2	125	173	5.5e-09	59.3	98	6	0.4095
A00119:868:H73YLDRX3:2:2114:7365:34194	McrA-WP_010876788.1 - Methanothermobacter thermautotrophicus (Reductive)	56.3	48	144	1	4	51	7.2e-09	58.9	96	8.7	0.606061
A00119:868:H73YLDRX3:2:2261:6379:3521	McrA-WP_082662427.1 - Candidatus Methanomethylophilus sp. 1R26 (Reductive)	58.3	48	149	6	122	169	1.5e-09	61.2	96	5.9	0.4095
A00119:868:H73YLDRX3:2:2245:20609:31140	McrA-WP_082662427.1 - Candidatus Methanomethylophilus sp. 1R26 (Reductive)	59.2	49	2	148	118	166	3.8e-10	63.2	98	6	0.4095
A00119:868:H73YLDRX3:2:2254:23176:29763	McrA-WP_082662427.1 - Candidatus Methanomethylophilus sp. 1R26 (Reductive)	63.3	49	147	1	114	162	1.4e-12	71.2	98	6	0.4095
A00119:868:H73YLDRX3:2:2215:13530:10708	McrA-WP_082662427.1 - Candidatus Methanomethylophilus sp. 1R26 (Reductive)	66	47	5	145	54	100	2.4e-12	70.5	94	5.8	0.4095
A00119:868:H73YLDRX3:2:2176:17137:12383	McrA-WP_105460658.1 - Methanohalophilus euhalobius (Reductive)	69.4	49	148	2	173	221	1.3e-13	74.7	98	8.6	0.581734
A00119:868:H73YLDRX3:2:2208:21450:10895	McrA-WP_048134048.1 - Candidatus Methanomassiliicoccus intestinalis (Reductive)	79.6	49	149	3	224	272	8.8e-15	78.6	98	8.9	0.602773
A00119:868:H73YLDRX3:2:2240:15700:14904	McrA-WP_015052760.1 - Methanolobus psychrophilus (Reductive)	87.8	49	149	3	208	256	3.8e-18	89.7	98	8.6	0.582751
A00119:868:H73YLDRX3:2:2242:1777:27085	McrA-WP_094228242.1 - Methanolobus psychrotolerans (Reductive)	92	50	1	150	271	320	1.3e-21	101.3	100	8.7	0.582751
A00119:868:H73YLDRX3:2:2103:10456:32690	McrA-WP_094228242.1 - Methanolobus psychrotolerans (Reductive)	93.9	49	149	3	301	349	1.1e-20	98.2	98	8.6	0.582751
A00119:868:H73YLDRX3:2:2130:12915:23766	McrA-WP_094228242.1 - Methanolobus psychrotolerans (Reductive)	95.9	49	3	149	76	124	4.4e-22	102.8	98	8.6	0.582751
A00119:868:H73YLDRX3:2:2169:8739:20228	McrA-WP_094228242.1 - Methanolobus psychrotolerans (Reductive)	95.9	49	149	3	262	310	1.8e-20	97.4	98	8.6	0.582751
A00119:868:H73YLDRX3:2:2213:10429:32362	McrA-WP_048193230.1 - Methanococcoides methylutens (Reductive)	95.9	49	2	148	333	381	2.2e-21	100.5	98	8.6	0.582751
A00119:868:H73YLDRX3:2:2267:25834:21934	McrA-WP_091708234.1 - Methanolobus vulcani (Reductive)	95.9	49	148	2	378	426	2.2e-21	100.5	98	8.6	0.582751
A00119:868:H73YLDRX3:2:2247:4273:4507	McrA-WP_015052760.1 - Methanolobus psychrophilus (Reductive)	96	50	1	150	109	158	4.4e-22	102.8	100	8.7	0.582751
A00119:868:H73YLDRX3:2:2178:4842:25692	McrA-WP_013037080.1 - Methanohalophilus mahii (Reductive)	97.9	48	146	3	1	48	5.5e-22	102.4	98.6	8.4	0.581734
A00119:868:H73YLDRX3:2:2211:28881:35916	McrA-WP_013037080.1 - Methanohalophilus mahii (Reductive)	98	49	2	148	239	287	6.3e-21	99	98	8.6	0.581734
A00119:868:H73YLDRX3:2:2169:16089:29700	McrA-WP_094228242.1 - Methanolobus psychrotolerans (Reductive)	98	50	150	1	290	339	6.1e-24	109	100	8.7	0.582751
A00119:868:H73YLDRX3:2:2175:26440:21073	McrA-WP_091708234.1 - Methanolobus vulcani (Reductive)	98	49	2	148	484	532	7.4e-22	102.1	98	8.6	0.582751
A00119:868:H73YLDRX3:2:2206:31684:1470	McrA-WP_013037080.1 - Methanohalophilus mahii (Reductive)	98	49	2	148	24	72	1.1e-22	104.8	98	8.6	0.581734
A00119:868:H73YLDRX3:2:2228:4887:33599	McrA-WP_023845930.1 - Methanolobus tindarius (Reductive)	98	49	3	149	226	274	1.4e-20	97.8	98	8.6	0.582751
A00119:868:H73YLDRX3:2:2145:27697:15671	McrA-WP_072359425.1 - Methanohalophilus portucalensis (Reductive)	98	49	148	2	353	401	1.8e-20	97.4	98	8.6	0.581734
A00119:868:H73YLDRX3:2:2154:26476:31939	McrA-WP_094228242.1 - Methanolobus psychrotolerans (Reductive)	98	50	150	1	108	157	6.7e-23	105.5	100	8.7	0.582751
A00119:868:H73YLDRX3:2:2109:31973:4445	McrA-WP_013037080.1 - Methanohalophilus mahii (Reductive)	100	50	1	150	392	441	7e-20	95.5	100	8.7	0.581734
A00119:868:H73YLDRX3:2:2152:12246:12242	McrA-WP_072359425.1 - Methanohalophilus portucalensis (Reductive)	100	49	149	3	213	261	2.6e-22	103.6	98	8.6	0.581734
A00119:868:H73YLDRX3:2:2169:3405:13244	McrA-WP_013037080.1 - Methanohalophilus mahii (Reductive)	100	49	2	148	157	205	2e-22	104	98	8.6	0.581734
A00119:868:H73YLDRX3:2:2250:15302:27899	McrA-WP_013037080.1 - Methanohalophilus mahii (Reductive)	100	50	150	1	217	266	2.6e-22	103.6	100	8.7	0.581734
A00119:868:H73YLDRX3:2:2251:12283:9236	McrA-WP_072359425.1 - Methanohalophilus portucalensis (Reductive)	100	49	148	2	339	387	2.6e-22	103.6	98	8.6	0.581734
A00119:868:H73YLDRX3:2:2110:6605:27273	McrA-WP_072560206.1 - Methanohalophilus halophilus (Reductive)	100	49	148	2	311	359	6.7e-23	105.5	98	8.6	0.581734
A00119:868:H73YLDRX3:2:2138:12491:35963	McrA-WP_094228242.1 - Methanolobus psychrotolerans (Reductive)	100	49	148	2	457	505	3e-23	106.7	98	8.6	0.582751
A00119:868:H73YLDRX3:2:2158:1353:9533	McrA-WP_072359425.1 - Methanohalophilus portucalensis (Reductive)	100	50	1	150	368	417	2.6e-22	103.6	100	8.7	0.581734
A00119:868:H73YLDRX3:2:2165:3983:20196	McrA-WP_013037080.1 - Methanohalophilus mahii (Reductive)	100	49	3	149	477	525	2e-22	104	98	8.6	0.581734
A00119:868:H73YLDRX3:2:2211:23384:16125	McrA-WP_072560206.1 - Methanohalophilus halophilus (Reductive)	100	49	2	148	292	340	1.3e-23	107.8	99.3	8.6	0.581734
A00119:868:H73YLDRX3:2:2221:2121:35509	McrA-WP_072359425.1 - Methanohalophilus portucalensis (Reductive)	100	48	145	2	215	262	1.6e-21	100.9	98	8.4	0.581734
A00119:868:H73YLDRX3:2:2233:22327:19460	McrA-WP_072359425.1 - Methanohalophilus portucalensis (Reductive)	100	49	3	149	209	257	1.7e-21	100.9	98	8.6	0.581734
A00119:868:H73YLDRX3:2:2234:3965:19758	McrA-WP_013037080.1 - Methanohalophilus mahii (Reductive)	100	50	150	1	502	551	3.3e-22	103.2	100	8.7	0.581734
A00119:868:H73YLDRX3:2:2237:28492:13667	McrA-WP_013037080.1 - Methanohalophilus mahii (Reductive)	100	49	149	3	235	283	8.2e-21	98.6	98	8.6	0.581734
A00119:868:H73YLDRX3:2:2254:14118:33614	McrA-WP_072359425.1 - Methanohalophilus portucalensis (Reductive)	100	49	3	149	171	219	8.2e-21	98.6	98	8.6	0.581734
A00119:868:H73YLDRX3:2:2113:14163:26083	McrA-WP_072560206.1 - Methanohalophilus halophilus (Reductive)	100	50	150	1	521	570	1.4e-23	107.8	100	8.7	0.581734
A00119:868:H73YLDRX3:2:2114:16694:34632	McrA-WP_013037080.1 - Methanohalophilus mahii (Reductive)	100	49	148	2	407	455	1.8e-20	97.4	98	8.6	0.581734
A00119:868:H73YLDRX3:2:2132:2546:32487	McrA-WP_013037080.1 - Methanohalophilus mahii (Reductive)	100	43	1	129	381	423	1.1e-18	91.3	98.5	7.5	0.581734
A00119:868:H73YLDRX3:2:2244:23276:36605	McrA-WP_013037080.1 - Methanohalophilus mahii (Reductive)	100	49	149	3	501	549	4.4e-22	102.8	98	8.6	0.581734
